# Supplementary material for: Genome-enabled discovery of anthraquinone biosynthesis in Senna tora
Source: Nat Commun. 2020 Nov 18;11:5875. doi: 10.1038/s41467-020-19681-1 (PMC7674472; doi:10.1038/s41467-020-19681-1)
Supplement: Supplementary file 5 — Supplementary Data 1 [file 41467_2020_19681_MOESM5_ESM.xlsx]

## Sheet: Supplementary Data 1
Supplementary Data 1. Annotation of long non-coding RNA (lncRNA) genes in the genome S. tora.
SeqID	Position				Comparison		sequence
	Ref Seq ID	Start	End	Len	Ref Gene ID	class_code*
lncR.Sto_0001	Chr00	1442231	1442483	253	STO00G444330	p	GTTCATGTGTTGTCTACATTAGTGGAGAAAGAGTAGAAAGTTAAGCATATGAAGTCTCAATCTTGAGTTGTTAAGCAATCAAGGTAATGCTAAACTGAACCAATAAATCATGTAGGAGAAATCGTTAGTTATCAGCACACACACACTCCAGAAGTAGGCAAGAAACTTGTCCCTAATTTTGAATCTTTTTATTAATGAGCTTGGATAAGTGAGTTTTCTGTTAATAGCAGTGAAGGATGTAGCAGCTGAGGAT
lncR.Sto_0002	Chr00	437687	438045	359	-	u	CTTCCTGTAAAAACTGCATGAGCAAGTCACAAATAGCCTTTAGGTACTTGCTCCACTTTGGTTTTAGCTTGAAACAACCCAGAACAGAATTTGGGTCTTACTAGGGACTAATTTGGAAGAAAAACTTGAGAAAAGCTGAAAAGTCCTATTTCTACCCAAATTCTGGTTATATTCTGTTGGGATTTTCTGGATGTCTATAGCAGGTTTTAATTGACTCTTTGGGTGACTGAGTGGGGTCTAAATACTTGAAATGTGCCTTGAATTCCTTTACTTTAAAGAATGAGACTCTTTTCAAAAGATTTGTGAAATTAAGGGTCCAAATGCAATTGTCTTTATTCGAAAACTGACTAAGGCTCTTG
lncR.Sto_0003	Chr00	3031617	3031842	226	-	u	ACTCCATCCTACCCCCGATATCATATAGGTCCCGAGGACCTTCTTTTCATATAAGGCTCCTTGAGCCACCATCGTCTTTACAAATTCACATACACACATATAGCACGTTTTCACATATACTGTAATTTAGGAACAACAATAGCATGTTATCTAACATGTAATTCCTACAAATAGGCAAGAAGGCAAACCATATATCCATATCCGCAGTCAACCCTATAGGGCAAGG
lncR.Sto_0004	Chr00	3853373	3853580	208	-	u	GTCAGGGTTTAGGATTTGGGCTTTAGGGTTTAGGGTTTAGGATTTAGGGTTTGGGGTTTAAGATTTACAATTCAACGTTTCGGGTTTAGCGTAATGGTTTAAGATTTAGGGTTTAGGGTTTATGGTTTAAGCTTTAGGGTTTAGGGTTTGGGATTTGCAGTTTAGGGTTTAAGGTTTGCGGTTTCTAGTTTACAATTTTGGGTTTAGG
lncR.Sto_0005	Chr00	3869118	3869413	296	STO00G444990	p	CTCGCCACTGGCTAGAAATGCTCTTGTTGTCTTTTTGGCTTCCAAAAATGCCCAAAATCACTTCTTTCTTTACCATTTGACCTTGGACACAAAAAGAAAATTGCAAGTGAGTCCCCAACATACTTTAAACTAAATAAAATACCCACAAAACTTAATAAATCAACACAAAATACACAAGTAAACCACCTAAAAGCCTAGAACAAGAAAATCTCCTAAAATGCAACAAATTGTGGCTTAAAATCACTTAATCACCTCAGAAAACCGATGAAAACATAGCTTAAATAACTCTATTTCAT
lncR.Sto_0006	Chr00	3881298	3881593	296	-	u	GGTGCTGCAACATCTCGCCACTGGCTTGAAATGCTCTTGTTGTCTTTTTGGCTTCCAAAAATGCCCAAAATCACTTCTTTCTTTACCATTCGACCCTGGACACAAAAAGAAAATTGCAAGTGAGTCCCTAACATACTTTAAACTAAATAAAATACCCACAAAACTTAATAAATCAACACAAAATACACAAGTAAACCACCTAAAAGCCTAGAACAAGAAAATCTCCTAAAATGCAACAAATTGTGGCTTAAAATCACTTAATCACCTCAGAAAACCGGTGAAAACATAGCTTAAAT
lncR.Sto_0007	Chr00	3988286	3988515	230	-	u	TTGATATTCATCAGTTTTCGCCAATGAGTGTTTCGAAAACTTGATTTTCTTGTTAATCAGTTTTTCGCCGATGAGTGTTTTGAAAACTTGATATTCATCAGTTTTTGCCGGTGAGTGTTTCTAAAACTTGATATTCATCAGTTTTCGCCAATGAGTGTTTCGAAAACTTGATTTTCTTGTTAATCAGTTTTCGCCGATGAGTGTTTCGAAAACTTGATATTCATCAGTTT
lncR.Sto_0008	Chr00	3663605	3664554	950	STO00G444870	p	CTTAGTGTGAGTGGTTTGATGGCAACCCAAGAAGAAGAAGAAGAAGATAAGAAAATGTTGAGAGGGTGACCTTATCACTAAAAGCTTGTCTTTTGCTAAAACGAATTGTGCAACATCTTCTTGATTGTTTGTGCATTGTCTTTGGTCAGATGAGTGGATATATATATATATATATATATATATAACGTGTGTTAGCTTTTGGGGCTACTCATTGGTGTCCCATTTGTCTTCATTATTTCATCATATTCACACACACATTAATACATATATGAGATGGTTCGTTAATTACCTGAATCTACGACTACCTAGCTAGCTATGAGGTTGGCTATATCTGCTTGTGGCCTTACCTGCAGTATAGTCCCATCGCCAAGTTGTAAGAGAAGTCTCTGATGTCTGTTT…
lncR.Sto_0009	Chr00	4880849	4881118	270	-	u	TGATGTTGTATTGTATGCTTGCTGAATTTGTTATCTCTGATGTTCTGAGCTCTGAATTGACTTGAAATGTTAAAGTAAATGTTAATTACACTTCTTAGTGGATAGGATTTGTCATGGTGACTCTGTAAATTTCTGGTTTGGTAGTGATGAATTCGAAAACTTGTGAATTTTCTGCTAAAAATGCTGTTTTGATGATTGAGTTATTTGCTTGCTGAATTTTGTGTCTCTGATGTTCTGAATTCTGAATTGATTTGAAATGGTTAAGTAAAT
lncR.Sto_0010	Chr00	4939218	4947121	336	-	u	GTTTGTCTTTCCAAGACCCTTAAAAGAATTACCAGCTAGTATTTGATAACTTAACAATAGTGAAAAAGAATTTTGCAGCAGATGACAGTAGGAGAAGAAGGATAAAATCAGTTTTATTGAAAGAGTCTTTCATCCTTATGGCTAAAAAGCATGACTACTGAACCAGAGGTTCCATGAGTGAACATGTCAAATTTCTAACACCAAAAGGTCCTAATAACATTTATTGGTTCATTTAAACTCAGTTCAGCACCCAAAACACCAGATGCAACAAAACAGCAAGCATACACTTCCACAACAGAAAAACAGCATTTTTAGCAGAAAATCAACAAGTTTTCG
lncR.Sto_0011	Chr00	4410576	4410791	216	-	u	CTAAATGCCAAACCCTTAAAACTAAACCATAAACCCTAAACCTTATACCATAAACCCAAAACCTTAAACTCTAAAACCAAAACTCTAAACCATACACAATAAACCCAAAACCATATACCCTAAAACAAAAAACCTAAACCCGAAACTGTAAACTGTAAACCATAAACCCCAAACCCTAATCCCAAAATCCTATACCCTGAACCCCAAACCCTAAAC
lncR.Sto_0012	Chr00	5477719	5477936	218	-	u	CCTTAGTGGGTTTCTAATTATTAGGACAAACCAAAAATTGAACGAAATCAATATCCTACCCCTTTTTACTTGTACTGTTTGGCGTATCCCATGTCATCACATGGATACCCTCCAGTACCACTTCAACTTTAATCAATCACATATATACAACTATTTTCACAATTAACAGTTTAGGAACAACAATAGCATGTTATTTCCTAACAATTCTTACAAACAAG
lncR.Sto_0013	Chr00	5760583	5763631	3049	-	u	CCCAAACACATCCTAATGGTTTGCTTAGTCACACCATTAAGTGGCACCATATGGATTGATCAGAATTGAGGTCTTGACACCTCAATTAATCATGCAAACACCATCATCACATTTCAAATGCTTCTTAAGGACCCAAAACCGTATACCCACACCACCATTCAAGTTTGATAGAAAGAGAGATTAGAGAGAGAATCAGAAGTGGAGAGAGAGGGAGAGAGAGAGAGAGAGAGAAAGCTGGGTTAGGGTTTGAAAGTGGAAGCAAGAAGAGGGGATGTCAAGAAACTCTCAAGATTTGTTCATCCTTCTCCAAGTTTGAGGCTCAAGGATTTGAGTGTATTGTCTAGATCTTCTAGCTGAAGATTGAAGGTAAGATATGATTTCCTTTCCTTGAATCTTAGA…
lncR.Sto_0014	Chr00	5974683	5975420	738	STO00G445410	p	CTCATGGGTAAGATTTGCCTAGTGATTCAAGTAAGCCAAAAAGGCTTGAAAAAAAAAGGAAAAAGAAAAAGAAATGGAATTAAAAAAAAATAGAAAGAACGAAATAAAAGTGCACAAAATAAAAAAAAATAAGGATCTAAGGCAATTCCCTTTGGTGGATAGAAATTGACTGTTTGGTTAGCAATTTTTCTTTTTGGTCAATCTTCCTTACTTTTTCAAGAATCTATATATTCTTTATGCTTGATATCTGCTAGCTTCTTTTCCAAACACTTTTCCATTTTAGCCTTTCCTCCATCGTTTCAAGCTTTTAAAGACCTCTTGATCTATTTCATTAATGCATTTGTAGTGGAGATATAGATTAATCACAAGCTTATGGCAACCGGCTGGTAAAACAAATTT…
lncR.Sto_0015	Chr00	6099356	6099557	202	-	u	AGTTCAAACCTAGGTCCACAGCATATAATCCATACAGACATACATATATACAGACATAAGTATTAAAGTTAGTGGCTCGCAGGCCCAAAATAGTCAGTACTAAGCCTATACTAGAGTGACATCAGAGTCACTGCCAAAATGTGAGTCAGCTCCTGCTACCTGTCCATCTCACCCCTTTCTAAGTCCCTGGGGCATTCTCAAC
lncR.Sto_0016	Chr00	6216909	6217311	403	-	u	GGTAAGTCGGTATTGTCCTGTTTCATTAGATTGTTTTGAATTGATGGTAATGGTTTAACCAGTTGTAACAGGTCCTGGAGAGACTTGATGGTTGCATGTAGAGGTAAACATGTACCTTTTTGAAAAGACTGGCATGACTGTAACCTGCATATAGTGGTAAATATGCATGTTTTTAAAATGAAAATGATTTTTCATCTGTTTACAGCTTTCAGCATGACCATATATCTCTGAATTTGTGTGAATGTTAATATCTTGTGATTGATGTATTGATTTCCTTCTGAAAGTTGAAATATCTTGTAATCGATGTGTTTTATGTTTAAATTATCTGTTGATTGGGAAGGAAGTATTTTTCTGTATTCTTAGGAATGCAGCTGAACCACTAATTAGTCTTTTATAAAA…
lncR.Sto_0017	Chr00	6441872	6442159	288	-	u	ATCCTCTTTTTCTTGAAAGAAAAATGTTTAAATTATGGTTTTGCTGTATCTTTTCAAGTTGTAAATGGATAGGATAGGTAGCAAACTAAGAAGTAGGAAAGATTGACATTCCGAATAGAGTACATGCAGTTATTAATATACTAAGTTTGGTCTTTAATTAGTGGGAAATGGGATGTTTCACTGGTAAATTCACAATTCCACAAACCCTTTGTACAGGGTTATTTCCTATCCTATCATAGTATGAATGTGCTTAATAATTTTAAACATGTAAAATGTTTTAAGTTTGAT
lncR.Sto_0018	Chr00	7723087	7723313	227	-	u	GAGGGAATGAATCTGGGGTGATTTGTGAAAATTTACCCTTGCTGTTAAAACCAAATTTTTGAGACTAAGAGAAGCCCAAAACAGTAAAAGAGATGTGCCAAGAATGAAAGTAAGACTAATAGGGATTTCATACTCTTAGAGTGGAAATTTAGTAAGAGAAGCATGGAAAGAGGCACTAGTGGTTTAAAACTTGGGTACTCAGGTTCTAAGAGGGTAGGCCTGTCCTC
lncR.Sto_0019	Chr00	9469468	9469713	246	-	u	CACACATCAATTACAAGATATTTCCACTGTCAAAAAGAAATCAATACATCAATCACATGATATTCCCAATCATACAAATGGTCATGCTGAAAACTGTAAACAGTTGAAAAATCATTTTCATTTTCAAAACATGCATATTTACCACTATATGCAATTTTCAGCCATGCCAGTATTTTCAAAAAGGTTCATGTTTACCTCTACATGCAACCGTCAAGTCTCTCCAGGACCTGTTACAACTAGTTAAAC
lncR.Sto_0020	Chr00	9479127	9479357	231	-	u	GCTTCCTTCTCAATCAGCAGATAATTTAAACATAACACACATCAATTACAAGATATTTCCACTGTCAAAAAGAAATCAATACATCAATCACATGATATTCCCAATCATACAAATGGTCATGCTGAAAACTGTAAACAGTTGAAAAATCATTTTCATTTTCAAAACATGCATATTTACCACTATATGCAATTTTCAGCCATGCCAGTATTTTAAAAAAGGTTCATGTTTACC
lncR.Sto_0021	Chr00	9832382	9833458	1077	-	u	ATTTCTAGGCAAAATATGAACATTTTCTGGAAAATTTAACCCCATCAGCTGGCTGTTCTAAGCTATCAGCCGGCTGTTCTAAATCTGGAAAATTTTCTGGAAATTTATGAACGCATCAGCCGGCTGTTCTAGCTATCAGCCGGCTGATACGGCTCGGAAATGCATTTAAAAACTTCATTTTGTCCAGATTAAAGCCCCAAAACTTGAAAAACAAAAGTGGAACTTAATCCCTATTATTTATGCATCAAAACCCATGAAAAACTTGTCCAAAAACAAGATTAAACTAGCTCAAATCATGGTTTTCTCTCAAACCCATACCCATTTCCAAAACCCTTCTAGATTATCTAATTTCCAGCTAAATCCAGACATGCCAATCATCATCTAACATCCATCTAATTC…
lncR.Sto_0022	Chr00	10669397	10670105	709	-	u	GTGTACTCATATACTCTGTATTTCTGTGGGTTGACTCAAGACAAGAGACTCAATCTACCCGGACCACCCGTGATAGACTCGGTTCCCGCGTTGTACAATAAATGACCCCTATGGACCTCTACTTATTCATCTTACTTCTGATTAGGCAACCTAGACTTCCAAGTGATTTCTAATTCGGACTCTTGATTCAAAACAAGTCACCTATGTTTATTTCCTTTAAGGATTTACATACAAACCACACTTTTCAGGTAATGATCGATGAGGTTTGTTTCTAGTATCACAAGACCCTCACAAATAAACTTGACTCGATCCTACCCCCGATATCATTCTAGGTCCCGAGGACCTTCTTTCCATATAAGGCTCCTTGAGCCACCATTTGCTTTTACAGTTCACATATAC…
lncR.Sto_0023	Chr00	10713782	10714200	419	STO00G446160	p	ATTTTTTGGCTTACTTGATGGAAGACACTACAGAGTTACTGAGTTAGTAGGAGTTGACATTAGTAAGGAACTACAGGTATGTGTAATGTCTTTCCAACGTTACTATTTCTTGTTTATTTATGTGTATATTTTAGAACTTTAGAGTAATCAGTGGATGTTTGAAGAGGAAGAATAGTGTTTTACCGGGATAAATTACATGTTTACTAATTTTTTGACACTCCATTGATTTAATAGCCATTTGTCAAAGTTAAATCCAAATATTGGATTTAAGGTTTTTGGGTTTAGAGTTATAGTTTAGGAATAAGATTTAAGATTAGAGTTTAGAGTTTAGGGTTTTGAGTTATAGATTAAGAATAAGATTTAGTGTTTAGAGTTCAGTAGTTTACGGTTTAAATTTTG…
lncR.Sto_0024	Chr00	10833043	10834090	1048	-	u	CTAGTGCCAAGCTAGGGCAATAGCCTCAACGGGCAACCATGAATATGTAATGCGCCACCCTAGTGCCAAGCTAGGGCAATAGCCACAACGGGCAACCATGAATTTGTAATGCACCACCCTAGTGCCAGGCTAGGGCCATAGCCACAACGGGCAACCATGAATATGTAATGTACCACCCTAGTGCCAGGCTAGGGCCATAGCCACAACGGGCAAATGTCTGACGTCATATTTCACTCTCTTACTTTCAGTGGGGTTTGCAACACGGACTACCCATTTCTATTCTAAAGTGTTTTTACCTCAGCAGTGTGAACTCCACTAAGAATTTCTAATCAATTATGAGATTTTCTACTCTTTGTTTAGTACCCAACCCCTGATTAGATGATAACCTAGCTCTAAGGT…
lncR.Sto_0025	Chr00	10841862	10842356	495	-	u	GACGTCATATTTCACTCTCTTACTTTCAGTGGGGTTTGCAACACGGACTACCCATTTCTATTCTAAAGTGTTTTTACCTCAGCAGTGTGAACTCCACTAAGAATTTCTAATCAATTATGAGATTTTCTACTCTTTGTTTAGTACCCAACCCCTGATTAGATGATAACCTAGCTCTAAGGTATTTCCTAAGTTCATTTACCACAAATCACGTCGACGTGTATAAATAAGTCAGTTTCATTTCCTTAGTGGGTTTCTAATTATTAGGACAAACCAAAGATTGAACGAAATCAATATCCTACCCCTTTTCACTTGTACTGTTTGGCGTATCCCATGTCATCACATGGATACCCTCCAGTACTACTTCAACTTTAATCAATCACATATATACAAATATTTTCA…
lncR.Sto_0026	Chr00	10847638	10847862	225	-	u	ATAGAAAGCTTAGGATGTTAGCTTTCATATGGCTTTGGAATCACTCAAATCCATTAACTAACAAATTCAGAAAACACATTTAAACAGAGCAAGGTCAGATTCAAAACAGAATGCAACATTTGGCAAGCTTCCTTAAAATGGTCATATCTCCTTCCATACTTAAGGAAATGATTTGATTCTTCTTCCTAAATCAACCTTAGACATAACATATTCTGATTATCAATT
lncR.Sto_0027	Chr00	11178206	11178595	390	-	u	ATTTCATGGCTGGTACCTTGTAGGATAGTTTAGGGTGTCTCTAAGTGGTTAAATTGGGCTTCCTTAGGCCTTAAGTAAGCTAAAGGGCTAAAGCTCCAATTTTTCAGTTCTTTCATTTTAGTCCTGAATTTTCACTGGAGAAAATGTATCTTTTTAGGACTCTTCTTGAGGTTGGGGTCCCTTAGCTAGGTCTTAGGGTATCTCTAGAGTGTCCTAGGGTATCTTTCTAGGGTCAAATAGGTCTTTTCTGCCCTATTTAATTCCTTAAAGAAAAAGGTTAAAAACTAACTTATTCTTTTCAATTTAGTCCCTAGGGTTAGGGTTAGGGTTCCTCTGGTCATTTTTCTCTGGTTTTTGGGTCTCTTGACCTCTAGTTAGGGTTTCATAAAC
lncR.Sto_0028	Chr00	11296430	11296686	257	-	u	CCTCGAAAGTCTGCGGTTCTGTTTTCTAAACTGATGGAGAATTTTTGTACGATTGGCTACTGTTTTTAAATTACTGCTCTTAAATGGCTCAAATCCTTGCTGAAATGAATTGATAATCAGAATATGTTATGTGTAAGGTTGATTTAGGAAGAAGAATCAAATCATTTCGTTAAGTATGGAAGGAGATATGACCATTTTAAGGAAGCTTGCCAAATGTTGCATTCTGTTTTGAATCTGACCTTGCTCTGTTTAAATGT
lncR.Sto_0029	Chr00	11297379	11297668	290	-	u	GAATTCTAAGTTAGTGAACTCTCATGGCCATTTAGAGGGTCACGTGCTTAGAATTAGGCATAATCATGGCTTAGGCTTCATTACCCTAGTGATTGTATTAGTGACTAGCGTACCGGGGAAATGATCCACCACAGAGGGTGGTGATTCCATAGCCTCATGGCCCGAACAAGAATGGGAAACGGTCATCGGGATACGATGGTCCGGGTTATTGGGATACATTAACCAAACCCTATAATTCGGGGCGGGTGTGATCTATCTTTTGATGAAGGTAGTGATCCCATGAGATAAAC
lncR.Sto_0030	Chr00	11776602	11776835	234	STO00G446710	p	TTTTTCCAAGAAAAGTAAAACCGAACTAGTAGGGGTTCATAGGAGTCATGTAGAGTCTATGAAAGAGGTGTTCATTTTAAATAAACCGGGTAGATCGAGTATGTCCCCGTGAAGTCGGACACCCAAGAGTCCAAAGTCTATGAGTTTGCCACTTTGTGGTTAAAGCTTTGGTTAGGCCAAAGTCACACGAGTCGCCGGCTATGTACCAAGTAAAGTCTTGGTGCCAGATATGTC
lncR.Sto_0031	Chr00	11808516	11810812	1477	-	u	GACTTTCCCAACTCCCAGAATCCTATCAGTAAGCACATGTGAAGCCGACATGTCTAGATATAGCATAATTCAAAAGCTGCAAATATTTACATCGCCTTTACAACTTTAGAATATATACAACTCAAAATAATGAAGGCTAAATAATCAAAAGATGTCCACCCACGCGAACAAATGCGATGCAAGTGGATAGATGTCCGTATCACTGTCCGGACGTCGAAGCCTGCCCGATTCCTGTATCTGTAACATTTAAACAGAGGGTGTGAGTCCACAGACTCAGTGAGAAGCTTCCCATCCTCGGCGTAGCGGCGGGTACCACTACAGCTGGGGAAAGGGAACCACTCACAACCACATGCGCACGAAATACCAGTTTGTCATATGTTATATATAATGATCAAGCAA…
lncR.Sto_0032	Chr00	11822598	11822924	327	-	u	TCTTTTTCCAAGAAAAGTAAAACCGAACTAGTAGGGGTTCATAGGAGTCATGTAGAGTCTATGATAAAAGAGGTGTTCATTTTAAATAAACCGGGTAGATCGAGTATGTCCCCGTGAAGTCGGACACCCAAGAGTCCAAAGTCTATGAGTTTGCCACTTTGTGGTTAAAGCTTTGGTTAGGCCAAAGTCACACGAGTCGCCGGCTATGTACCAAGTAAAGTCTTGGTGCCAGATATGTCTCAAGTAAAGTCTTGGGGCCAGGGGTTCCTAGAATGATCAACTGGGTTCCTAACCACTCACGTGAGCTATGCCTTCGGGCCAGTTTAA
lncR.Sto_0033	Chr00	12589515	12589987	473	-	u	CCCTCATGACCTTTCTGGTTTTCCCACAGTGGCTATATACTGAGGATTCACCTATCCCATGCTTAATTTTTTATTTAGAAACTCATAGAATGCAAAGATGAGTACACATGTGATTTTTGAAAGAATAACCTAAATTTTTCCAGGAGGGTCTTGCAAGCTTGTGAATGCTGTTTTTTTTGTGCATATTTTATGTTTTGCTGAGTTTCTTAACTGTCATAACTCTGAAAATGCTAGCTGGAATCATGGAGCTTACACAAGCCAAGAAAACACAATATTTGTGATTTTCAACTATGAATGCTTGCTGAATTTTGGCTATGTGCTCTGTGACATTGTGGGATTTTTTCTGAATTTAGAGGTTTAGGACACTGGCCAGTGAAGGAACTAAGGGTGAAAGAAAGA…
lncR.Sto_0034	Chr00	12625362	12625595	234	-	u	TGAATATCAAGTTTGCGAAACACTCACCGGCGAAAACTGATTAACAAGAAAATCAAGTTTTCGAAACACTCATTGGCGAAAACTGATGAATATCAAGTTTTCGAAACACTCATTGGCGAAAACTGATGAATATCAAGTTTTCGAAACACTCACCGGCGAAAACTGATGAATATCAAGTTTTCGAAACACTCATCGGCGAAAACTGATTAACAAGAAAACCAAGTTTTCAAAACA
lncR.Sto_0035	Chr00	12291137	12303714	673	STO00G446870	o	GCTATGTGTGTGTTTGTGGTATGCATACTTGATATTCTATATGCTTATGATGTATGATATTATGAAGGGTTTGGATGAGCTAAGTCCTACCCTAACTCATGTGAGGTGTATGATGCAACCCTAACTCATGTGAGGAGTATGATGTAATGAAGGGTTTGGATGAGCCAAGTCCTACCCTTGCATCTTAGTTGATGAGTTTTGGCCATAACTCAAATATTTGCATGATGATTTTAGCATGAAACATGAATTGTGTTTGAGATACTCTTGTATGTTTTATTTTCCCATACATGCCATTGTGTTTTTGGAATGTAGCTACTTTCCATTCCTTATGTGCTATGTGTGTGTTTGTGGTATGCATACTTGATATTCTATATGCTTATGATGTATGATATTGTGAAG…
lncR.Sto_0036	Chr00	12388341	12388732	392	STO00G446940	p	GTGAGGTTCAGTAAATGTTAAATTATCGGCCATACTTGATCTCATAGAGCTTATGAACAGTATCCAATAAAGGAAGCCCACGTGGAAGGAAATAGATTGAACTAGATGGATATGGCTTTAAAGGATGGATGAAAACCCTAGAGACCACTCAGTTCACATGAAACTTACCGCTTTTGAATATTCCTTGTTTCTTTACAGCGAAAATTAAATAAAGCTCCCTCTTCTCCACCGTGTTTCTTCTCTTTCAATTTCTATTTCTCACTCCTCTCTGTAACCCCGTTTGGCTCTCAGCGATTTCTAGGGTTTTCAGTGGGATTGATGTTCCGTACACACGCAAAGGCATAATTTCAAAGAGCATTTCTTCTCATGGTGGTCGCGACCGGTCATTGCAT
lncR.Sto_0037	Chr00	12864556	12864913	358	STO00G447150	p	AGAATTTACAATTGAATAAACAATACCATGTCATTTTGTATATATATATATATATATATATGATCTGTATGGAAAGGACACACTAGGCTTGGCTAGGAATGCGTCCGGGACGTAGTGTCTAGCACCTAGTGAGGAGAGACCCAGTCCGGGACTGGTGATCCTACGGTTCTAACACGTGTGCAAATCGGGGGACGCCCTGGATGTTAGGTAATTTTTTCGGTGCCTTATGGCGGACTACGCTATATGTCGGATGTCTATTTGTCCTGTTTCATTAGATTGGTTTTGTCCTAGGGACATGGATAAGGTAATGGTTTATATCAATTGAGCAGGTCTGAGATAGATCGGGAATGGATTTGAG
lncR.Sto_0038	Chr00	14459185	14459472	288	-	u	CTTGTTTTCTCTTTGATTTGACATTGATGTGTCATTATATGTGTCTCTTAATTCCATATATGTGTAAGATGGATCATGTTACAAGATGATGTATGATTTATTTGAAATTCTTTATATCTCTTATCAGTACAACCGTAGTAAGCACAACACATATGTTTTAGTCATGGCTGGATAAGCATGACGTCAGGTAAAGGAGAGTTATATTACATCCAATAGTTAAAGTTTTCATATTTTATAAAGAATAAGAATGCAATGATTTTCCGTAAAGAATACGGTGGTACATGCCAG
lncR.Sto_0039	Chr00	14672850	14673309	460	-	u	TACAAAATAGTAAGTAGTAGGATAATATTTTCTTCTATCCCATTTTCAACTTTAATTAAATTAATTTGATTTAATTAATGATGCTAGTCAAAATATTCTTGGGTATTACAGGTGACAGCTCCAAAACAAGCAAAATAAGATAATAATGTTTGGAATGTGAGTAAATATTGATGCCATGACACTAAATAAGATTTTTTTTTATTTGGTAAGGTGATATTTCTTCATTCTTAGCTAATAGGATACAACATCTGTGTTTCTCATATTCTTGAATGTAAAAAGCAAATCAACAAAAAATAAAAACCATGAGGACTAGGAAATAGGAACGTCTAATAAATAGGAGATATTAGAACTTCTAGAGAGGAATTAGGGATTGGAGTGATAAGAAGAATTTATGGAAGT…
lncR.Sto_0040	Chr00	15137411	15294115	280	STO00G447900	o	TGCCACAACACTTTGACTAATGGAACGGTCTTACTCCGAAGTTGTCTGGTTTCAAACTCCAGAATCTTCACAGGGACTGAGGGGTAAGTAAAATTTTCTTTTAATTCTACCGGCTCAGTTTTGAGTACGTGTGAAGGGTCAGGAATGTATTTTCGGAGTTGAGAAACATGGAATACGTTGTGAAGGTAGGACAACTTTGGGGGCAGGGCTATTTGATACGCCGCCAGACCGATTCTCTTAAGAATCTGATAGGGACCTATGAATCGCGGATGTAATTTAC
lncR.Sto_0041	Chr00	15389302	15389502	201	-	u	TGCGAAGCCTCTAATATCTATATTTATATGGATGTGGACCCTTCCCGTCAATAGTCTCACAAAATAGCTATTTAATGAATTAAAAAATAAAATAAAAAGATGATGTGAGAAGATCATGGAAGAGAGAAAATAGGAGAATAGTGGTCGTATAATTTTGCTTTTTAAAAAATTATAATTGTTGTAGTTATCAAAGAAAATAAA
lncR.Sto_0042	Chr00	15390442	15390642	201	-	u	CATGCATGTGAAGCCTCTAGTATATTTATATGATTGTGGACCCTTCCCGTCAATGGTCTCCCAAAATAGCTATTTAATAAATTAAAAAAGAGAATAAAAAGATGATGTGAGAAAATCATGGGAGAGAGAAAATAGGAGAACAATGGTAATGGTAATTTTCTTTTTAAGAAATAATGATTGTGGTAGTTATTAAGAAAAATA
lncR.Sto_0043	Chr00	15395937	15396609	673	STO00G448010	p	ATCTTAATATTTTGGGTAAAGTACCCTTGCTGCCCTCAAACTTTATTGCAATGTTCATTCCTACCCCCAAACTTTTTTTAGTTCATGCCTACCCCCAAACTTTCAGTTTTGTTCATGCCTGCCCTTTTTGTTAACACCGTTAAATTGTTTGACAGAATTTGCTGACGTGGACGATGAGATGGAAAATGAGGTGGACACCTCACATTTAAATTTTTTACTTTATTAAAAAAAACTAAATCCAAATAAAAAAAATTAGAGTAAAAGTTTGGTTTGCTTTTTTTTTAATTTGGATTAAGTTAATTTTTTAATAAAAGTAACAAGGTAAATGTGAGCTGGAAAATGAGGTGGACATTGAGGTGGCAAAAAGATACACATTCATCGTCCACGTCAGCAAATTCT…
lncR.Sto_0044	Chr00	15697383	15697661	279	-	u	GAATCCATAAAGAGAAGTAGTAGGAAAACAAGAAAAACTCCCTATTGGATGCCATAGCTCAAGCCCTAATCATCCTCCTCCAAAGCACAAGAAGTTTAGCCACTCATGGATGGGAGAAATGCTTCACCAAGCTCCTCCAACCCTTGCTTAGCCATGGATGATGATGGAGGTTGCTGGAATTTGGTCTGAATGAGTGTGGAGAGTGGAGGAGATGAAGAGAGTGTGGCTGGAAATGTGAGAGGAACTTGAGAGGATGAGAGCTTGTGTGATGAATGTGTT
lncR.Sto_0045	Chr00	15809835	15810058	224	-	u	TTCGAAACACTCATTGGCGAAAACTAATGAATATCTAGTTTCTGAAACACTAATCGGCGAAAACTGAATAATATCAAGTTTTCGAATCACTCATCGGCGAAAACTGATGAATATCAAGTTTTCGAAACACTCATCGGCGAAAACTGATTAACATGAAAATCAAGTTTTCGAAACACTCATTGGCGAAAACTGATGAATATCAAGTTTTCGAAACACTCATCGAC
lncR.Sto_0046	Chr00	15826123	15827237	1115	-	u	GGGGGGGTGAGTCAAACGGACTCAGTGAGAGGCTCTCCCATCCTTGGTGTAATAGCGGGTACTACTACAACTGGGGAAAGGGAGCCAATCACATCCACATGCACATATAATATTCCTTTTAACCTTTCATGTTTAAGTGATCATGCATTTAGGATATATAACACATGTATTGACAAAATTAGGCATACATGTATCACATGTTCAATATCGTCAAACACTTTCCAATATCATATATCGTTTTAAAATAACATAAACTGGCCCGAAGGCATATCTCCCTTTGGGGAGAGAACTGGCCCGAAGGCATATCTCCGTTAGGAGAGAATCTAGCCCGAAGGCATAACTCACGTGAGTGGCATCCGTTATGAGGTAAACTGGCCCGAAGGCATAGCTCACGTGAGC…
lncR.Sto_0047	Chr00	15845069	15845750	566	-	u	GTGAGGGGTTTTCCCATCCTTGCCCCAGGGTTGGATGTGGACGTGTAAAGGTGGTTTGATTGATTTCTTGATTGTAGAAATTATTAGAAATTGACATGCTATTGTTGATCCTAAAAAGGATTTATTTGAATATACTTGTGTTTGCGAATATTACTCGTGATAGTATAGTACTGAAGGGTGTTCACGTGATGACACGGGACACGCCTAATAGTACGGATAAAAGGGGTAGGATATTGATATGAATTGAGTTCTGGCTGTCTTAATAACTAGAAACACACTCAAGAAACTAAACTCGTTTTCCTCAAAACGTCGACGTATCTTGTTTAAATGAATTTAGGATCTCCTTAGAATTAGGGATTTACGAAACAAGGGCTGGGTACTAATTAAAGAATAGGCAAA…
lncR.Sto_0048	Chr00	15845914	15854490	861	-	u	ATAAATGTTGCCTGGTCACTGTATAACACATGTTAAACCAGAAATTTCATGCGCGCGTGGATGTGAGGGGTTTTCCCATCCTTGCCCCAGGGTTGGATGTGGACGTGTAAAGGTGGTTTGATTGATTTCTTGATTGTAGAAATTATTAGAAATTGACATGCTATTGTTGATCCTAAAAAGGATTTATTTGAATATACTTGTGTTTGCGAATATTACTCGTGATAGTATAGTACTGAAGGGTGTTCACGTGATGACACGGGACACGCCTAATAGTACGGATAAAAGGGGTAGGATATTGATATGAATTGAGTTCTGGCTGTCTTAATAACTAGAAACACACTCAAGAAACTAAACTCGTTTTCTCAAAACGTCGACGTATCTTGTTTTAAATGAATTTAG…
lncR.Sto_0049	Chr00	16308909	16309150	242	-	u	ATCAGCCAGCTGTTCTAGCTATCAGCCGGCTGATACGGGTCGAAAATGCTTTTTAAAACATATTTTTGACCAGATTAAAGCCCCACACTTGAAAATTAAAAGAGTTTACTTATTGGAACTTAATCCCTATCATTTTCACAGCAAAACCCATCAAAATTTCAGCTCAAACACATGCTTTTTCATGCTTAAATTTCAATATGAAAATACACAAAACCCATACCCATACCCATGACCAATTTTCC
lncR.Sto_0050	Chr00	16676260	16680238	3979	-	u	CTAAGATTCATTTTATTATTGGTAACTCAGAAACGCGGAAAAATTTAAACTTTTCTTTTGCTAGAGTTTACCCTAAGTAAGTTTACTTGCTTCTGGTTAAATAACATGAAATCAATTAAACCTATTAATTACAATTTACAACTAAACCAGATACAAATAAATATATAAGCCTTATATAGGCTTTACAATTAAGAATAGATGCTCCTTGCAGCATCATACATGAACGCCAGCTGCAGCACTCAACCAATCAGTCCTCCTGCCCTGACCAAAACCTGAAACAAATATGAACATAGTAGCGTCATGAGATTTACATCCCAGTAGGACCCAAAATACTGGTTATATATATATAAAATCCTTTTCACTACTATGCTCAGGGCTAAGCCAAAATACCTCAACCAG…
lncR.Sto_0051	Chr00	16758825	16759055	231	-	u	TAAACACCAAATTTCATTCTCAAACATGATGATCTATGTTTATAAAGTAATATGAGCTACGGGTAGAGAGAAATAACATAGAAAAGAGAAGAGTAAGTATCTAGTGTGTATGTGTTGAAAATGAAAAGGTCCATAATCGAATGTTCAATTGTTGGTATGGGACGACCGTTGACTTTCCACGGTTGTGTCATGTTTTAGGATGGTAAAACATCCAATTAACCAAGTAAAGCT
lncR.Sto_0052	Chr00	17492705	17492964	260	-	u	GCCGATTAGTGTTTCGAAAACTTGATATTCATCAGTTTTCGCCGATTAGTGTTTCGAAAACTTGATACTCATCAGTTTTCGCCAATGAGTATTTCGAAAACTTGATTTTCTTGTTAATCAGTTTTCGCCGATGAGTGTTTCGAAAACTTGATATTCATCAGTTTTCGCCGATTAGTGTTTCGGAATCTTGATATTCATCAGTTTTCGCCAATGAGTGTTTCGAAAACTTGATTTTCTTGTTAATCAGTTTTCGCCAATTA
lncR.Sto_0053	Chr00	17249667	17249991	325	-	u	CAACCAACACGGTGTTTTCATAAACTTTCTTCATCAATCGATTGGATGTTTTACCATCCCAAATTATGGCTCAACCGTGGAAATCCCAACGGCCGTCCCATACCGACAATTGGTCAATCGATTATGGACCTATCTATTTGCAACACATATATGTAAGATACTTGCTCTTCTCTTTTCTATGTTATTTCTCTCTACCCGTAGCTCATATTACTTTATAAACTGAGATCATCATGTTTGAGAATGAAATTAGTGTTTAAAACATCATTAAAAGTGTTTAAAAATCACTATGCAAAACAGGGGTATATCAGCTGGCTGATTGGGGCCA
lncR.Sto_0054	Chr00	18399145	18400747	807	STO00G449080	j	GTAACATTAACAAAAGTGCTTAGTTGAAAAAAGTATTTTTGCCGAAAATCTATTATTAAACATAAGATGAAAAGGCACAAATACAATGAACTAGAGATAGACTCTAAAACAAAACGATTGAACCAAAAAATAACACTGAAGACTAAACAAGGTGTTTATGAAAGCTATTAAAAAAAAGAATAAAAACTAGGAAAGTGTGCTGAATCTGGGAAGGTATATAGTTGTTGAGAGTGAATCACTTGGAGGAAGAAGTCCTCTTCTGGTACTGAGACTTGACCCATTTAAATCCAGCAGAAGTACCAGTCTTAACCTTCATGGCACCCACAATGGCAGCCACCTTGGCTTTGTCTGCACCAACCAATGCAGCTGCTTTGGCTTTGTCCATTCCAGCTGATGCCT…
lncR.Sto_0055	Chr00	17649752	18098760	892	STO00G448860	o	CTCATGGAAGCTTCACTGCCCAAAACAGGGCATTCTGTGGCAGCCTCGGGAAAATGAGTCATAGAGGCTCATACCACCGTTTCTGGTGGATGCTCTTGGCTCAGTGATGGAGAAGGAAGGGTAACACTATGTTACCTTGATTTCCAGAAGAAGAGACACGGATTTGGGCCTCTGAATAGCTTGGGCAAACTGATGCAAAACAGCAAGGTTTCTGGTGTGAGTGTGTGTGTGGATTTCTGCTTCTCTCTCTAACTCCATCTACAATCCTTCGATTCTCCCAGCTCACACACGACCTCATCCTCTCTCTGAACCTGTTCTCTCTTACCCTCAGCTCTCAACTTCTGATTTTAGCTACTGGTGTGGCTTTCTCTCGGTTTTCCTTTCCTTTTATAGTCACCA…
lncR.Sto_0056	Chr00	17859939	17869381	769	-	u	GCTTTCCCATCCTTGCCCTCTTGTGGGTTGTATGAGGATGTGGAAAAAAAATATGGTTTGTATTACTTGCCTCGTTGCTAGGGTATGTATGTTAGAAACATGCTATTGTTGTTCCTAAATGTTATTATATGAAATTACATGTTATATGTGTATTTGATACATGTGAAACATTATGATGGCTTGGGAAGCCTTATATGGAAAAAGGGTTCTTGGAACCTAGAACGATATCGGGGGTAGGATCGAGTCTACTTTCGGTGTCTAAATTCCATGGTCCTAGAAACTCACAAGTTAAATGAAGTTGGAAACCTATTGTTTGATCATGAAATTTTTTAAATAATCGAACTTAGGATGTTCTTCCTTGAACTATTTTCGAACTTGGGAAAGGGTATAAACTTATAA…
lncR.Sto_0057	Chr00	17966024	17973890	302	-	u	GCCGGCTGATACAAGGCGAAAATGTTTTTAAAAACATCATTTTGTCCAAATTACAGCCCCAAAACTTGAAAACCAAAAGTGGAACTTAATCCATATTATTTATGCTTCAAAACCCATGAAAAACTTGCCCAAAAACAAGATTAAACTAGCTCAAATCATGGTTTTCTCTCAAACCCATACCCATTTCCAAAACCCTTCTAGATTATCTAATTTCCAGCTAAATTCAGACATGCCAATCATCATCTAACATCCATCTAATTCCATAAAAACACAAGGAAGCAGGTTTTTTCTCTCAAATGGCC
lncR.Sto_0058	Chr00	18058922	18059224	303	STO00G448920	p	AAAGTCTAAAAATGATTCTACGCCATTGATGTAATCATTGCTATACCTTGGCAAATTAATCCAACCCTTGTCCATATTTTAGCTTTATTGTAGATTGAAAAATTCCTAAAGAAATTTTGAGTAATAGAGTTTATTACAATAGAGATAAATATTTAACATTGATGGAAAAAAGACTTTAAGATTTTTAATAAGGATTTCAAAAGGTAACTAATATTATAAAACAACACAGTATGAATATTGTTCTACCTAGATATTCTTAAATACAAGCAATATTGGAAAACAACACAATATATGAATAAAATG
lncR.Sto_0059	Chr00	18177539	18177811	273	-	u	CTTGGAAGTACATGCCTTGCGTTGCTCGATTATCTCCACTGGATGTCTCCATTTGCTCGTGTGTCTTTGCGCACATGGGATGTGGTTTGTTTTGGTGGTGTTGGTCGTTGTAGTACGTTCAGGCGTGTGAGTGGTTTTTGGATTTTTTTGTGTTGGCTGGCTCCGTGCTTGTGCACCGAACGGTTTTTGTGGAAGTCCCTCCATTTTTACCTAAGGGCATTAATTCCCTTGGTGTTGTGATTATTGTTCGATCGATGCCCTTGTGTTGCCTAC
lncR.Sto_0060	Chr00	18593157	18603489	390	-	u	ATTAATTACGATTTACAAATAAGATTCCATCTATAACCAGATATCAATAAATATATAAGCCTTACATAGGCTTTACAATGTATTAGTAGCTGCTGCTTGCAACATCATACATGAACGCCAGTTGTAGCGCTCAATCAATCCATCCTCCTTGGGACTCATGCCACGATCAATCCCTGAAACAAGTCTTCAATCTTTAGCAAGAAAGTTTAGACAAAACACTCAAATCCTTGAGCCTCAAGGTTGGAGAAGGATTAACAACTCTTGAGAGTTTCTTGGCATCCCCTCTTCTTGCTTCAACTTTCAAACTCTAATGCCAATTCTCTCTCTCCCACTTCTGATTCTCTCCTAATCTCTCTCTCTATCAAGCTTGAATGATGGTGTGGGTATACG
lncR.Sto_0061	Chr00	19759514	19769404	383	-	u	GAGAGGAAGCCACACCAGTAGCTAAAATCAGAAGTTGAGAGTTGAGAGCAAGAGAGAACAGGTTCAGAGAGAGGCTGAGGTCGTGTGTGAGCTGGGAGAATCGAAGGATTGTAGCTGGAGGTAGAGAGAGAAGCAGAAATCCACACACACACTCACACCAGAAACCTTGCTGTTTTGCATCAGTTTGCCCAAGCTATTCAGAGGCCCAAATCCGTGTCTCTTCTTCTGGAAATCAAGGTAACATAGTGTTACCCTTCCTTCTCCATCACTGAGCCAAGAGCATCCACCAGAAACGGTGGTATGAGCCTCTATGACTCATTTTCCCGAGGATGCCACAGAATGCCCTGTTTTGGGCAGTGAAGCTTCCATGAGGCATATCTCCT
lncR.Sto_0062	Chr00	20212023	20219861	211	-	u	GTCGACTGTTGTGCCTTTGTCTTAAATTTCTTTGAATTTCTGGGCATGACAGTCGACTGCTAGAGGCTATCAGTCGACTGTTGTGCCTCTGCCCTATTTTCGCAAAACCTTTAAATCACATTTTCCAACCCAAAATTCATCATCCAAATACATGCAAGGTGTCCAAAACATTCTCAAGCATAAAAATGACAAAACCCATGAACAATCTTAG
lncR.Sto_0063	Chr00	19170060	19276692	880	STO00G449470	x	TAATGCCCTGTTTCGGGCAGTGAAGCTTCCAGGGAACATATCTCCTTCATTTCTTGTCCAAATTGAGCGTGTGAGTAGTCATTAGAAAGCTAACAGAATGAATTTAAAAGCCCTTTAATGCATGTATGATCAGAGGCTGCCGTACAGGTCTTCAGAGCCTCGAAAACTTGTTGATTTTCTGCTAAAAAAGCTGTTTTTCTGTTGTGGAAGTGTATGCTTGCTGTTTTGTTGCTTCTGGTGTTTTGGGTGCTGAACTAAGTTTAAATGAACCAATAAATGTTATTAGGACGTTTTGGTGTTAGAAATTTGCCATGGTCACTCATGGAACCTCTGGTTCAGTGGTTATGGTTTTAGCCATAAGGATGAAAGACTCTTTCAATAAAACTGATTTTATCCTTC…
lncR.Sto_0064	Chr00	19580968	19581358	391	STO00G449610	x	GCATTTATCTCGAAAGCCACCAACGTAACCACGGCAAACAATCACGAGTTAATCCCGCAACATCACCGACAACTTTGGCCGACCACCGACCACGGAATTTTCGACGTTACCCACACATCCCACGGCCTCCCCTTGAAAAAGGAAGGTTTTTTTTTGTTCGCCGGAAAATCCTACTCCGGCGGCCGGAAAAGTCGCCGGAGACGGTGGTGGTCGCCGGCCGTGGTTGCCGGCGTGGTGGTGGTCAGCCACCGGCCATGGCCAAGCCAAAAATAAGCTAGAGGCATACTGATGACGTGGCAGGGGGGGCATGCATGGCACATGACCTCCAAAGTCTCAACTACTACTACCCCCCTAAAGAGCTTATTTCACTTTTGACCCCTCCCCATGAGAT
lncR.Sto_0065	Chr00	19580974	19581358	385	STO00G449620	p	ATCTCGAAAGCCACCAACGTAACCACGGCAAACAATCACGAGTTAATCCCGCAACATCACCGACAACTTTGGCCGACCACCGACCACGGAATTTTCGACGTTACCCACACATCCCACGGCCTCCCCTTGAAAAAGGAAGGTTTTTTTTTGTTCGCCGGAAAATCCTACTCCGGCGGCCGGAAAAGTCGCCGGAGACGGTGGTGGTCGCCGGCCGTGGTTGCCGGCGTGGTGGTGGTCAGCCACCGGCCATGGCCAAGCCAAAAATAAGCTAGAGGCATACTGATGACGTGGCAGGGGGGGCATGCATGGCACATGACCTCCAAAGTCTCAACTACTACTACCCCCCTAAAGAGCTTATTTCACTTTTGACCCCTCCCCATGAGAT
lncR.Sto_0066	Chr00	19650211	19673037	455	STO00G449720	x	CAACAAGTCTTTTGCCTCGTAATTCATGAAGGTTTCTGAGATCCGCCGCGATTTGTCGTCCGGAATATGTTAAGACATGATCCACGCTCCTCCCATGCCAAGACGACTCCAATCGGAGCATTAAAACCACTCCGGTTCGCGAATACAACGCGAACCGACGTGTTTGACTCACTTGCGCAACAAGTCTTTTGCCTCGTAATTCGTGAAGGTTTCTGAGATCCGACCACGATTTATCGTCCGGAATATGTTAAGACATGATCCACGCTCCTCCCATGCCAAGACGACTCCAATCGGAGCATCAAAACCACTCCGGTTCGCGAATACAACGTGAACCGACGTGTTTGACTCACTTGCGCAACAAGTCTTTTGCCTCGTAATTCGTGAAGGTTTCTGAGATCC…
lncR.Sto_0067	Chr00	20839153	20839831	679	STO00G450380	p	CCTGAATCTTCATTATTCTTGAGCATTTTGGTTAGTTCATCATCATTTCAAATTCAAATTAATATCCTCACTAGCTAATAGCTAATAGCTAATAGCTATCACTTGCTCTCATGGCCGACATTGATCATTGTCACACAAGAAACAAAGGCAGCTCCTCAAGCGTCCTTACATTCAGGCCGGATTTGCTTCTTCACATTCCTTCCCCAGCTTTTCAGGCTTCTTGGCCCCACCTCTCACGCGTCAATCGTCTCCCAATAAGAGGCCTGTGAGAAACACTAGGGTGCATAATGGTAGTGTAAATGCAGCTTTGGTGAGATTTGATGGCTTTAGGGGTGGTGATGAACAAGGCTTTGGTTTGGATTTGCATCTTAGTTTATAAGTTATGAGGGATTGATTTCT…
lncR.Sto_0068	Chr00	20747990	20748418	429	-	u	GTGAGAATGAAGTGCATGTGTGTGTGCTGGACCCTTGCCCCTTTCTTTTGTGGGTGTGGTGCTTCCAAGAAAAGTTGCCAATTATGTCCCTAGGGTCACTTAATAATCATCATGATCTTAGATGAAACTCTGATTTCATCCTTGACACTTTGGCGGGAAGTGTTCAAAATTCTGTTACTTACTGTGACCCTTGGTAAAATTATAATTTATTATCCCCATATCACTTTTCCTTACATTTGAGTCCCGTTTCAATTAAACCCATCTTTCCTTTCACCTAAGTCCCTCTAGGCTTAGTCACTCTAGCACTAATGCAATTCTACATGCTTTTAAATGCATCAAACACACACAATAACTTAATTAATCTAACAAACAATCAATTCATCATCTCGGAGAGGCGGA…
lncR.Sto_0069	Chr00	20791456	20791842	387	-	u	CTGAAGGCGGTTAACGTCCTTTTCTTCTTCCCTTCGGTTGAGAATGCCCCAGGGACTTAGAAAGGGGTGAGGTGGACAGGTAGCAGGAGCTGACTCACATTTTTGGCAGTGACTCTGATGTCACTCTAGTTTAGACTTAGTACTTACTATTTTGGGCCTGCGAGCCACTAACTTTGATACTTATGTTTGTATGTATATATGTCTGTATGGATTATATGCTGTGAACTTAGGTTTTAACTGCTTAGGTAATATGCAGAGGTATAATACCTCATTTCCAGTTAACCTTATTGGTATGTGTATGTTGGGAGAGCGTGAGAGTTTCAAACATGTAACTTCTAGTTTCTTAGGTTAAAGTAACCAACCGAGAGTAAACGATCCTTGGGAAAC
lncR.Sto_0070	Chr00	20796543	20797137	244	STO00G450370	x	CGGAGTGGTCTTGATGCTCCGATTGGAGTCGTCTTGGCATGGGAGGAGCGTGGATCATGTCTTAACATATTCCGGACGACAAATCGCAGTCGGATCTCAGAAACTTTCACGAATTACGAGGCAAAAGACTTGTTGCGCAAGTCAGTCAAACACGTCGGTTCGCGTTGTATTCGCGAACCGGAGTGGTTTTGATGCTCCGATTGGAGTCGTCTTGGCATGGGAGGAGCGTGGATCATGTCTTAAC
lncR.Sto_0071	Chr00	21401304	21401617	314	-	u	ACACATCTCCTATAGGTCAAATAGTATCATTCCATACTCATTTAGTCCTAACATAGCCTAGTTACCAAAATCATAACTCAAGTTCCTTCAAAGTAACCACTTTCTAGAGAGTTGGTTACCAAGGGAACTTGATTCATATATCTAGCTACCATAGTTAGCATTAGTATAATTTACATTAAGTTTACATATATGTCATCAACATCTACATTTTGTTCAAAAGTATACATTAGTTACATCAAAATGAGCAAATCCTCTTTCTACTTAGCTCATCCAAACCCTTCACTGCATCATACACCTCACATGAGTTAGGGTAG
lncR.Sto_0072	Chr00	21867561	21875459	313	-	u	TGCCCAGTGTCCTAAACCTCTAAATTTAGAAAAATCCCACAATGTCACAGAGCACATAGCCAAAATTCAGCAAGCATTCATAGTTGAAAATCACAAATATTGTGTTTTCTTGGCTTGTGTAAGCTCCATGATTCCAGCTAGCATTTTCAGAGTTATGACAGTTAAGAAACTCAGCAAAACATAAAATATGCACACAAAAACAGCATTCACAAGCTTGCAAGACCCTCCTGGAAAAATTTAGGTTATTCTTTCAAAAATCACATGTGTACTCATCTTTGCATTCTATGAGTTTCTAAATAAAAAATTAAGCATG
lncR.Sto_0073	Chr00	22060413	22062644	338	STO00G451040	x	TTCGCGAACGGGAGTGGTTTTGATGCTCTGATTGGAGTCGTCTTGGCATGGGAGGAGCGTGGATCATGTCTTAACATATTCCGGACGACAAATCGCGGTCGGATCTCAGAAAACTTCACGAATTACGAGGCAAAAGACTTGTTGCGCGAGTGAGTCAAACACGTCGGTTCGCGTTGTATTTGCGAACGGAAGTGGTTTTGATGCTCCGATTGGAGTCGTCTTGGCATGGGAGGAGCGTGGATCATGTCTTAACATATTCCGGACGACAAATCACGGTCGAATCTCAGAAACCTTCACAAATTACGAGGCAAAAGACTTGTAGCGCAAGTGAGTCAAAC
lncR.Sto_0074	Chr00	22058897	22059679	605	STO00G451030	o	CGGAGTGGTTTTGACGCTCCGATTGGAGTCGTCTTGGCATGGGAGGAGCGTGGATCATGTCTTAACATATTCCGGACGACAAATCGCGGTCGGATCTCAGAAACCTTCACGAATTACGAGGCAAAAGACTCGTTGCGCAAGTGAGTCAAACACGTCGGTTCGCGAGCCGGAGTGGTTTTGATGCTCCGATTGGAGTCGTCTTGGCATGGGAGGAGCGTGGATCATGTCTTAACATATTCCGGACGACAAATCACGGTCAGAACTCAGAAACCTTCACAAATTACGAGGCAAAAGACTTGTTGCGCATATGAGTCAAACACGTCGGTTCGCGAACGGGAGTGGTTTTGATGCTCCGATTGGAGTCGTCTTGGCATGGGAGGAGCGTGGATCATGTTTTAA…
lncR.Sto_0075	Chr00	22686178	22686403	226	-	u	TCATCAGTTTTCGCCAATGAGTGTTTCGAAAACTTGATTTTCTTGTTGATCAGTTTTCGTCGGTGAGTGTTTCGGAAACTTTATATTCATCATTTTTCGCCGGTGAGTGTTTTGAAGACTTGATATTAATCAATTTTCGCCGGTGAGTGTTTCGAAAACTTGATATTCATCAGTTTCTGCCAATGAATGTTTTAAAAACTTTATTTTCTTGTTGATCAGTTTTTGC
lncR.Sto_0076	Chr00	22906811	22907044	234	-	u	AGTTTGCAGAATATGATCGTTTGTTTGGTCAATTATTTTCCAAGTTTCAAGGAAACCAAGGTACACCAAGCGACAATTCCTAAGGATGCCAACATGATCAAGTAGAAAGATTGATATTATGCATATGACATTAATGTTGACTTATATTTTATGTTTTTAGACTTTTAACATAGTCTTTTGGATGGATGTATAACCTTTAAATACCTGTTAGAATTTTTTACTTTTGTGTATGTG
lncR.Sto_0077	Chr00	23088251	23088484	234	-	u	GAATTAGATGGATGTTAGATGATGATTGGCATGTCTGGATTTAGCTGGAAATTAGATAATCTAGAAGGGTTTTGGAAATGGGTATGGGTTTGAGAGAAAACCATGATTTGAGCTAGTTTAATCTTGTTTTTGGACAAGTTTTTCATGGGTTTTGATGCATAAATAATAGGGATTAAGTTCCACTTTTGGTTTTCAAGTTTTGGGGCTTTAATTTGGACAAAATGAAGCTTTTAA
lncR.Sto_0078	Chr00	23342212	23350440	217	STO00G452260	x	CTCCTCCCATGCCATAACGACTCAAATTGGAACATCAAATCCACTCTGGTTCGCAAATACAACGCGAACCGACGTGTTTCACTCACATGCGCAACAAGTCTTTTGCCTCGTAATTCGTGAAGGTTTCTGAGATCCGACCGCGATTTCTCGTCCGGAATATGTTAAGACATGATCCACGCTCCTCCCATGCCAAGAAGACTCCAATTGGAGCATCAAA
lncR.Sto_0079	Chr00	23437509	23437847	339	-	u	ATCTCGAAAGCCACCAACGTAACCACGGCAAACAATCACGAGTTAATCCCGCAACATCACCGACAACTTTGGCCGACCACCGACCACGGAATTTTCGACGTTACCCACACATCCCACGGCCTCCCCTTGAAAAAGGAAGGTTTTTTTTTTGTTCGCCGGAAAATCCTACTCCGGCGGCCGGAAAAGTCGCCGGAGACGGTGGTGGTCGCCGGCCGTGGTTGCCGGCGTGGTGGTGGTCAGCCACCGGCCATGGCCAAGCCAAAAATAAGCTAGAGGCATACTGATGACGTGGCAGGGGGGGCATGCATGGCACATGACCTCCAAAGTCTCAACTACTAC
lncR.Sto_0080	Chr00	23515808	23516430	238	-	u	GTTTTCGAAACACTCACCGGCAAAAACTTATTAACAAGAAAATCAAGTTTTCGAAACACTCATTGGCGAAAACTGATGAATATCAAGATTCCGAAACACTAATCGGCGAAAACTGATGAATATCAAGTTTTCGAAACACTCATCGGCAAAAACTGATTAACAAGAAAATCAAGTTTTCGAAACATTCATTGGCGAAAATTGATGAATATCAAGTTTTCGAAACACTCACCGGCGAAAA
lncR.Sto_0081	Chr00	23641864	23642200	337	-	u	CTCGAAAGCCACCAACGTAACCACGGCAAACAATCACGAGTTAATCCCGCAACATCACCGACAACTTTGGCCGACCACCGACCACGGAATTTTCGACGTTACCCACACATCCCACGGCCTCCCCTTGAAAAAGGAAGGTTTTTTTTTTGTTCGCCGGAAAATCCTACTCCGGCGGCCGGAAAAGTCGCCGGAGACGGTGGTGGTCGCCGGCCGTGGTTGCCGGCGTGGTGGTGGTCAGCCACCGGCCATGGCCAAGCCAAAAATAAGCTAGAGGCATACTGATGACGTGGCAGGGGGGGCATGCATGGCACATGACCTCCAAAGTCTCAACTACTAC
lncR.Sto_0082	Chr01	114599	115536	389	STO01G000160	x	TCCGTTTGATCGTAATGGGACGGAAAAAGCTTCCAGATGCCACCCAGAAACGCCGATCTTTCTGGGGTTTTGTAGAGATGGTGACCACAGATGCAGAGGACGTCAAGGCTGCTTTTCGGTGACACCGTGTCTGCTACCCCACTTCTCAAGGGAACTTGGCTCTGACTTCCAACAACCAAACACCTACCTACTACATATATATAGTTTAGTGTTCGGTGGCACTTTCTAACATATTTCTTTAATTTTGCTCCTATCCTAGGCTTCATCATCTCAATTGTCTCTGTTTTTTCATCCTAGCTATATAAATGTAAATGAACAAGCCACCACTCTTTGTACTGTTTCTTCTTTTATGGGGCATAGTATATTAATGTTGAAACAAATGAGATAGC
lncR.Sto_0083	Chr01	122833	123511	679	STO01G000180	x	GCTTTCTCTTCCCAGACGCTCTCGATTTCGATGATACACTCTTTGGGGTTGCCGCCTCTTCCATTTCTCTCTCTCTCTGCTTTAATTTGCTTCTTCTTCCTCCTTCAACAAAAGCCCTAGTCTAACTCTACAGCACTACTTTCGCCTCCACGCACATATTCTATTCTATTCTATTTGATAAGGGTATTTATTTTCTATTTTATTTATTTTGGAGGAAGGAAATATAATCAATTAATAACATATTTTTTAGTTTCAAAAACATTTTCACATAAAACAAAACAAAAGATGATCTGTAAAATTACAAAAGAAATATAAATTTATTGTATGTATTCCAAAACAAAAAAAAAAATTATTAATGGTTGATTGAGTAAGGTTGTCAAAATCGCGATTTAAATTGTA…
lncR.Sto_0084	Chr01	473501	473840	340	STO01G000740	p	GATTAAGGGGTATTTTAGTAAAAAAAAATGATGAAATTGTAAAGTGACGTTTGATAGGAGGAAAGTAATTTGATAGGAAGTGAAAGTGAAAGTGAGAGTAGAAGTAAGGGATAACAAGTGTATTTTAAGAGCATTCTGGTCACAAAAAAATTACTTCCGTCTCCACACATGACATCTTCTTTCTGTATCATGAGGGAAACTCCTCCTCTCTTCATCTGACTTCACCTACTTACCAAACATACTAAAATCTCACATTATCTCACCATTTACCAAACAAGCCATAAGTTTTTTAATCTGAGGAGAATATAGTTTACTCTATAATTAAATCTAATTCATATTT
lncR.Sto_0085	Chr01	493238	495384	763	STO01G000770	o	AATTCAATAGCTAAAAGTCTAAAACGTATTTTTTGCAATATATCCTCCGAAATTTCCATCTTTTTCTATAACTATTTGCGTTTGTGGTAAGTGCTAACCGCGTGGACGACGACGCTTCCACCTTTTCATCCCTTTATTCGTACCCAGTCCGAGACACACGGCAATTCACACACTCCTCCTTCCTCACCAAATCAAGTGTCTTCCATTCTGCAGCCTTCTGACGGAGGTCACCATCATTCAGGAGGCAATTTCAAAGGGATGAGCTGGGAAGTTGGTCCACGCTCGTCCAAAGGCATCGCTTCCTCCTAACCGCCCTCGTTCTGCTTGCATTCCTCTGTACTGTTTATCTTTACTTTGCCGTTACTCTTGGGGCCGCTGGTTCATGCTCTGGTCTCACTG…
lncR.Sto_0086	Chr01	695142	695549	408	STO01G001050	p	CTAGCATTGAACTTTTAGATAGTGATAACTACATTTAGCAGGAAGAAACAACAATTAATGCACATTTAACCCACTTTGACTACAGATAAACATTACCTTAAACTTCTTCTGTTATCACTGTTGCTTTCATCATAAAGTCATCATTATCCGCCTGTGGACATTACACATAGTGAATATGAAGACTGTGTACCTCAAACTTCTTTGTTATTCCTTTCCCTCTCTGTCCATCAAATGTGAGGACCAAACACCTTCAAATGTCAACACTAATTGAAATAATATCTAGTCTATTATCTTTAGAAAAAAAGTGTATAGGTGCAACAGTGCATCTTTTGGATATGGACATGATGTATTGGATCACACGCACTACAAACAAAAAAGGTTTGAGTATGATGTAACGCA…
lncR.Sto_0087	Chr01	725573	727007	1435	-	u	CGAAGGCATAGCTCACGTGAGCGGTTAGGAACCTAGTTGATCATTCTAGGAACCCCTGGCCCCAAGACTTTACTTGAGACATATCTGGCACCAAGACTTTACTTGGTACATAACCGGCGACTCGTGTGACTTTGGCCTAACCAAAGCTTTAACCACAAAGTGGCAAACTCATAGACTTGGACTCTTGGGTGTCCGACTTCACGAGGACATACTCGATCTACCCGGTTTATTTAAAATGGACACCTCTTTTATCATAGACTCTACATGACTCCTATGAACCCCTACTAGTTCGGTTTTACTTTTCTTGGAAAAACTTATAAGTTTATACCCTTTCCCAAGTTCGAAAATAGTTTCAAGGAAGAACATCCTAAGTTCGATTATTTCAAAAAAATTTCAAGA…
lncR.Sto_0088	Chr01	733906	735398	1493	-	u	AACCTTTCATGTTTAAGTGATCATGCATTTAGCATATATAACACATATATTGACAAAATTAGGCATATATATCACATGTTCAATATCATCAAACACTTTCCAATATCATATATCGTTTTAAAATAACATAAACTGGCCCGAAGGCATATCTCCCTTTGGGGAGAGAACTGGCCCGAAGGCATATCTCCGTTAGGAGAGAATCTGGCCCGAAGGCATAACTCACGTGAGTGGCATCCGTTATGAGGTAAACTGGCCCGAAGGCATAGCTCACGTGAGCGGTTAGGAACCTAGTTGATCATTCTAGGAACCCTTGGCCCCAAGACTTTACTTGAGACATATCTGGCACCAAGACTTTACTTGGTACATAACCGGCGACTCGTGTGACTTTGGCCTAACCAA…
lncR.Sto_0089	Chr01	745027	745288	262	STO01G001090	p	CAAATGTTAATTTAAAATATTTCAAAATCATTAATTTAATCCAAAAGCATTGTGAAATCTAGTTGGTAGGCTATGAGAGTGACAGTGTTTTGGTAGTTGGTGCTATCATTTTCTGTCCAAATATGTCACTATAGCTAATCTTTTTCAGGACAATGACTTTTGTCACTTAGGTACCATTTTGCCCATTTCACTTCCTTTATATACTATACTATACTATTCGAAGGGTTTATATACGGAAGAAACTAAACAGCAAATTGAGAAG
lncR.Sto_0090	Chr01	763915	764566	510	-	u	GTGCAAACATAAAGGACCAATTTGAGGTTTTGACCTCCATGGAAGAGAGAAAGAAGAACTTTCTGGAAGTAAAACCCCAACTCATGAACAACCCAGAAATCCGAAACACATAGCAGCTCATTCTCATGATCTTCAAGATGAAGCATAGGTGTGAAAAACGCACTAGTGTAAAGCTAAAAAAGCAGAAGACCCAAATTCGAAAAAGATAAAAGGAATTCAAAAGTACTCATTCTCAAACTCATGAATATATATATCTCTTGCCATCACATTGTGCCCAGCAACAAATCGAACATGGCTGAAAAATTAGGGTTCGCCCACCAGTGTGTAACTTGTTCCTTCCACTGTTCGAATTCTTCCATTGGCCCATTTTTACTGGCGAGTTGTCTACGGCGGCCCGAT…
lncR.Sto_0091	Chr01	887889	888352	464	STO01G001290	p	CTCTGTTTCACAATAGTAGAATGAACACACTGGATAAACTCAAGCAGACTCTATCTCTAACTCTTTGGTCCTAGAATTATATACCTCTACCCTCAAATAATCTAATCCAAATTTTGCCTATATTGAACTAATAAAGGACATTCACATGAGAATACAAAGCAAAAGAGAAATTAAACTATCTCTAGTTACATAATTAGACAGGTCCTAAAGTTACCCATCTCCAAGACCCACCCATATCACCACAAAAGTAAAAGATTGAGAGAAAAAATCATTCAAATCTCTCTTGTGAAAGAAGAATCCAAAACCCCCCCTAAAGAGAGAAAGGTTCAATTAGTCTTTTGCCCTATAGTTTCACTAGTTTTTAACTTGATCTTATATTTAAAAAATGTGTAATTAAGT…
lncR.Sto_0092	Chr01	889417	889620	204	-	u	GGAAAATTTTAGGGTATAATAAAGAGAAAGTGGTAAAGAGTTTGAGGAGTGAGATATACTTTATGTGGGGTGGCTATATATATGCTTTTGAAATAAAAATTGAGGATTATTTAAATCTTGAGATTGACTAAAGAAAGAAAAAAAATTGGGACTTTATTTTGGGTGGCTATATATTATATATGTGCTTTTGAAATTAAAATTGAG
lncR.Sto_0093	Chr01	868158	868760	603	-	u	CAGACGAAGACTCAAAAGTCCAAAACGCAAAGCAGATTCAACATTCATAGCCTTTTCCCTCCTTCGCCAATGAAAATCAGAGCCTTCGTCTGCTCCAATCGCTAATGCTGTAAGCACTTTTCTGCTTTATCAGCTTCATTCGCTTCGTATTTCCTTCATAGCCAAACCGTATCTCTACTTTTTCTTGTTCTTGCAAAATCCACTTTGATACGCCTGGAATACGTATCCAAACCGTATCCGTGACTGTTGGATTTTGTACGTATCGGTGCTTTGTTGAATTAGAGATATGTCGTAGGAAGTTTTATTTATTCATTCGTTTGTTTGCTAAATTGATTGTGAAGTAATTGTTTGTTTGAGAACTACAAATCAGTTTTTGTTTTGATCTTCATAAGAGAGTAT…
lncR.Sto_0094	Chr01	945998	946447	450	STO01G001360	p	CCAAGGGTTCGTCCAAATTCTTCTATCAAATTATTAAAATACCTTTATTATCTCTAACTCCCACAGTCCCATTACTTATTATCATCTCTATCAAAATTTAATTAAATGGATAAATTGCTTGTTATACTCCTTTTACTTTTTAATTCTCAATTCCATTCAAACTATTTTTTTATATCATACTAATCGTGATTTCTCATTCTCGTTTCAATTCCTCTTGTTACTATCAAATTAATTTTGTCAACCAAATGAGCGATAAAAGTTAAGTTATGTTGGACTTAGGTGCACAGAATCAAGCATGTAAATCTTGAATCCGATTGCTCAAGAAAACCAATCTATTTGCAATTTGTAGAATCTGCTGCACTTGTGCATTATCTACAATATGAAGTTAACTACCAAAAT…
lncR.Sto_0095	Chr01	978706	979381	321	STO01G001420	x	CCCTTCTTGGATGCCCTTCGGTTAGTGTAGTGTGGAGAAACTCGAAGCTTCCTTTTGTTGAATGGTTGGATTTTGCTCTTGCCCATTGGAGTTTCAATCAGTTTGAGCTCTTTGCCATGAGTTGGCTCAATATTGGTGTACTTTGAATAGCTCTCTCAAATCTCACACGGAGGAGAACGGCATCTCCGTCGTCGTCCAGCAAAGCCAGTCCCTCCGGCTGAGATGTTGCAGAGTCTATGTCTTCTTCAGATCTGAGAGAGACGTGGCCGAGAAGATTGAGAGATGAGAGGAAGCAGGAAAGTAAGAGTAGAGAGTTAGAGA
lncR.Sto_0096	Chr01	979148	979417	270	STO01G001420	p	TGTATAATAAGCTTCCATAGAAGAAAGGAATAGTTTTTGCTTGATATTCCTTTCAAAACTGACCTCTCTCAAATCTCACACGGAGGAGAACGGCATCTCCGTCGTCGTCCAGCAAAGCCAGTCCCTCCGGCTGAGATGTTGCAGAGTCTATGTCTTCTTCAGATCTGAGAGAGACGTGGCCGAGAAGATTGAGAGATGAGAGGAAGCAGGAAAGTAAGAGTAGAGAGTTAGAGAGGGATGGTGCTTTTGCTAAATACCAAGCATGGTATG
lncR.Sto_0097	Chr01	1003277	1004064	788	-	u	GTCCCTGTAAATAATAAATATAAGTGTAAGTTTACAAAAAGAGGGGGCGGAGTATAATTTACTCAAAATAGAAAAAGTGAACAACTTATTTTCATGAAAATCAATTCAACTTTGAACAGATACTAACATTTTAACGAAGAAAAGTGGATTATCAAAGAACTGATTTCAAAATTTGAAGCAATCAGCAACTAGATGAAAACCGAGATGTTCCTTAACTTGTTAGTGTTTTTATACTCAATAGTAATATAGAAGATTCAAAAAATAATAAAATAGAAGAAAGAAGCTCATATAAATTTTCTTTCATAAAAATGTGACTAAAAAATCAAACTTTTAATTCTGTGTAAGTCAATAACCTTCCATAGAAGGAACGAGTAGTTTTTGCTTGATATTCCTTTCAAG…
lncR.Sto_0098	Chr01	1063777	1063993	217	STO01G001520	p	GTTTGCGAGTGAATTTGCTTTAGTTGGTCCATGGAATTGCACATTTCAAATAAATAGAATATAGATTGTTCAGAGAAGTGATCGTCAGTGGGTGAAGAAGGGTGAATTGGTGAAGTGGGAGCATTAGGAAACAATACATTGAGGGAAAACGAACGTGAAATTGTGAAGATTACAGGTGAAGAGGACAGGGTTTTGGAGTGAAGCAGGGGTAACATAC
lncR.Sto_0099	Chr01	1084280	1084526	247	-	u	GGCTGCTTGAAGAATGAATCGAAGGAATAATTGATGATATCGCTTGATGAATTTCTGGATTTAATTGGTTCCGACGAACAATAACAGAATTAGGGTTTGGAGGAACGTCGAATTGGATAAATCATGAAGCATTTCAGGACATAGAGAGAGGAAGAGATTGATCTTTTCACCGGCGCAGCGACGACGTCAATTGGTAGATCCGTTAAGGATTGATATGGGCCTCAGGTTATTACACCCAGAATATCAA
lncR.Sto_0100	Chr01	1134608	1134847	240	-	u	CACACCTCATGAAGAAAGGAAAAATGATAACTATAATATAATTTACAGTTATACCCAATATGAAATTTAAAAAAATATATTAAAAAGGGAGGTATTTTAAAATACCTCTATATTTTCACGGTCCGGTTTTAAACAACCATTTCCCGCCACTGCCACAGTCACAAGTCACAACCACCTACTAGCCTTGAACCTATGACATTGTGGATTCATGCAAAATTATGAACCACTTTGGCATAGGTT
lncR.Sto_0101	Chr01	1135765	1136632	868	-	u	TATCTCAATCCCACTAATAGCCCTTGAACTCGGTACTCCAAGGTAAGATTTTTTAAAATTTACCGTGAAGACCAAAGGTGCCAGTGCACAGAACTTTCACATGATATTATTTATTAAATGAATCAGAAAAATTATTTTCATCTAAAACCCCACAAATCATACTACCAAAAATGCTATGTTTTATAAAAAAACCTCGTATTCTTTTTCAAGTAAAAAGAGGGACAATTTGTAATACTATGTTAAAACCTGTGTACCGACTAGCATTATTAATAAGTTTTTAAATATGTTAATCAGAGAGCGTCACAATTAATTAAGATTCGGATACTTATTTCATAAGAGTGAGAGTCTGAACTCTCTTACTGATATATTGATCTTGATGATGGGTGATATGTAAACTTT…
lncR.Sto_0102	Chr01	1137260	1138388	1129	-	u	CTAGACTTATTTTCAATTTTTTATTTAACCGTTATCAAGTTAATGTAGTTCACTCTATTTATATACATAGGTATTTATTTAAGTATGTATTTTTTTTAAAAATCACAGAAAGACGAAAAAAATTCAAAAGGAAGGTATTTTGAAATACCTCTATATTTTAAGAGTAGTTTAGGGTTTGGTTTGGTTTAGGGTTTAATTAAACAAGAAGCATATTCCATCCACATCCACAGCTACCAGCTCTCGAACCTATGTCAAAGTGGATTCCAGAAAATCTATGAACCACTCTGGCACAGATTTGCCGGTGTAGTTCACTCTATTTATATATTTATATCATTGTAATACAACGTTTAAATACATAATGATTCAATGATCGATTTTTTTTTCCTTTTGAAATTTAAA…
lncR.Sto_0103	Chr01	1139732	1140675	944	-	u	GTTGTAACTTATAGATCAATCGCATATTTTTCTTTTGGGCAGAAAAATAGAAAATTAAAATCCAATTGTTAGTCCAACAAAACTTCAATTAGCCAACCTATATATAAGCATTATATAAAAGGAAAAAAAAAAAGCATTATATAAAGGGAAAAAATAAAATAAAAGAGAGGTATTTTGAAATACCTCCTATTGGTGGAATAATTAATTAATAATTGGAAGTGAAAGAGGAGGAAGATACCAGTTTCGATCCTATGGCTCAATAGTTTAGGGCAAAGCCCATAACCAAGAAGACACAGATCAAATGGTACCATTAATGATGTAAAACGTATCTTATATATTAATATATCAAGTTTCCCTTTTTCGAAACTGCTCCAAATTGGGATGTAATGAGCGGCCAAT…
lncR.Sto_0104	Chr01	1141519	1142177	659	-	u	AGCAAAAGTAAAAAGTTATTTTTGTTGAAGCTTGATTATAAATTTATAATCCCACTAAAAAAATATTAATAATGGTGTTCTTCCTTTCAACGAAAAAAAGAGAGGTATTTTGAAATACCTCTATAGGGGTAAATAATAATAACAATAATAATAATACCAGCTCTCGAACCTGAGCCAAAGCAATCTCATGCATAACACAAAACCACAGAGGCAAAGATTAGGAAGGTGACATGTGTACACAAAATATTTAATTAGCCAAAAATTAAAAGCAAAAAGAACCAAAACCGAGAAACATCTGTACAGTTAAGACTTGAGAATGAAATTTAAGAATAATAAAAAAAAAATTAAAGCAATAACAAAAAGAGAGGTATTTTGTAATACCTCTATGGAGTGAATTAT…
lncR.Sto_0105	Chr01	1143323	1143746	424	-	u	TGAGATATTATTTTTCTCTTTGATTGAGTAAAAACATTGTTATTTATTTTATTTTACTGTCATTCTTAAATTTAAGCCAATAACATCTTTTATATATACAAAAGTTAAGCTACAGTTATATATACATTTAAAATCTCACAAGATGTTCCAGTATTTGAACTCAGACTTATTTTTCCAATACATAGATCTAGATTGAACCAATCAATATTTTAAGAGGTACCCTTATGAGTATATTTATAATCCTTAAATAAACAATTCAAATTTAGTATAAAAGTCAGTAATGCAAAAATGAAAAGAAAGGTATTTTGAAATACCTCAATGAAGAATTTTCACAACCAAACACAGCCTTAAGTACCAGCTCTTGAACCCACAACCTCAATAAGTTCAGGAAAATGAATG…
lncR.Sto_0106	Chr01	1145945	1153004	279	-	u	ACGGAAGCGAATTGCATTGGATCCAATTTCAATAAAGATGAATATAAATTTATAATCCCACTAAAATTATTAATAATTGTTTTTCTTCCTTTCAAGAAAAAAGAGAGGTATTTTGAAATACCTCTATTGCATGCAATAATTGTTTTTGCCTGTTGAAATATGGAATAGGAACAGGAAGTGGAGAGTGGAGTGGACATGAAATGAGATACCAACTCTCGAATCCATGACTAAACAGTTAAAAGGCTAAGCCTAGAGCCATTCAGTCACAGGTGAGGTGGT
lncR.Sto_0107	Chr01	1147615	1147874	260	-	u	CACCGATTTAACTATTTTTTATTGTTACTTAAAAAAAATTACACTCTTAGGGACACAACGAAAAACTGGACATAATAAATAAAAAAGAGAGGTATTTTGAAATACCTCAATATATATTTGCTTGTGTAGTTGTGTGTGTGTTTGATTCAGAAATAAGAATCTTATATATCATATCATATCACATCACATCATATCATAAGATGCCAGCGCTAGAACCCGTGCCACGTTGGTAAACATACTGTAATACCACATTGGCAAGG
lncR.Sto_0108	Chr01	1149028	1149311	284	-	u	CTCCATGCCAACTCTTCAAATCAAGCCACAGCAATTGCATACAAAGTAAAGTATGATCGTTACAAAATAAAATTTCTTACAGTTCAGTTTGACGTTATTCGCAAAACTAGCTTATTTATACAAAACCTTAACCCCAAAAGTAAAAGAGAGGTATTTTGAAATACCTCTATATATGGATGGATAAACCATAGTTTTTTCTTTTGTTTTTTTGGTCTCAGTACCAGCTCTTGAACCCATGGCCCTTTTGTTTCAATTGAAACACTGAACCACAGAGGCACAAGAGA
lncR.Sto_0109	Chr01	1151748	1152299	552	-	u	TGGGACAATTAGAAGAGCGTTGTAACTAATAGATCAATCATATATTTTTCTTTTGGAAAGGAAAAAAGAAAAAGAAAATAAAGGACCCAATTGTAAGCTCAACAAAACTTCAATTAATTAGGGGGAAATTAAAATAAAAGAGAGGTATTTTGAAATACCTCGTATTGGAATTTGGAAGAACAAGACATTGAGAATTGGAAATGGGAAGGGATATAGAGGAAAAGTACCAGTTTCGAACCTTTGACTCAATAGTTTAGGACAAAGCCCTTAACCAAGAGCCACAGGTCGGCTGGTAATCAACTGTGTGTAAAATCCTTTTTATATATTAAATTATTAATGCATCAGATTTCGTTTTTTTTCTTCACGATGGATTATAAATTTATAATCCCACTAAAAATT…
lncR.Sto_0110	Chr01	1154131	1158280	326	-	u	CTTTTGTGTTAAAGTTTACCGCCGATTTAACTATTTTTTGTTGTTACTTTTAAAAAAAAAATTACACTCTTACAGACACAACAAAAAACTGGACATAATAAATTTTTTTAAAAGAGAGGTATTTTGAAATACCTCTATTGCAAGTATGGTTTTGTTTTTTCAATGTGTGGGAATGAGAAATGGGAATGATGTTGGGAATAGATGGTTGATACTACCTTCGAACCTATGTCTCAATGGCTTAAGGCACACCCCATAACCACAAAGACACAGATCAGGCAGTATTTTATGCTTCTAAAATGTATTATATATATATATATATATTGGAT
lncR.Sto_0111	Chr01	1158664	1158986	323	-	u	GGTAATTTCAATACATTTCCATTCTATTTCCATTCCAAAACTTTTACTAACAAACACAGTAAACACATTCTATTTTCATTTTTCTTTTCGTTTTCATTTTCATTTTTGTGTGAAGAACGTGTTCTATTTGTTTTTTTTTTTTAGAATAAGGAAATAAAGATGCAGGTTATAAACATGGAGTTTAATACAATAATATAAAAACAAAAGGTATTTTAGAATACCTCAAATCTTGTTCATTCATCATCTGGATGACCTCTTCAATACCAGCCCTTGAACTTGGAATCCAAGGTTAAGCTTTATAAAGCTTACCATGAAGACCAAAG
lncR.Sto_0112	Chr01	1289915	1290442	528	-	u	CCCAAGCCAAGCATCATGAGGTCCCATTTTCAGATATACTTTGTACAAATTAAAACATAAAATTCCTCATCCACCCATCAAATATAAACATAATTTACAAACAAAACCACCTCTTCTATACTAAACTAACGCAAAAACAGCACAGATTACATTACATTACACAGGACAAAAACTTTTTTGATCCCTAACTATTACCATCTTTTTCAATTTGGTATCTGTTCGGTCTCAATTTGGTTCCTTGCATTTATAATTAATATCAATTTAGTCCTTAACATTTATAATTGGTACCAATTTGGTCCTTCCGTTATTCAAGTATTAAAGTTATTTAACAAAATTAAGGAGTAAAGAAAACTTTAGGGACCAATTTGGTAACAATAACAAACATGATAGATCAAATTG…
lncR.Sto_0113	Chr01	1477195	1480362	295	STO01G002040	x	GATTCCACTTGTTGGGGCAGAATAAACACCAAAAATAGGAAAATATAAATTTGTTAGAGAAATTATAATACGCGTGGTACCGGACTGAGGCACGGGTATCTCGTTATTTTTAAGGTAATTCACGCCTCCCACGGGTTGATTTTGCTATATCACCCGGTGCAGGGGTACTTAGACGCGTTACCTCCAGGATACAACAGCCCAGTACTCGCCTGTATGTCTACAACCTCTGCACATAGGAAGTAGACATGACTCTGTCTCCCACACCTTTCTCTACCCAAATAACACATATAGTTTG
lncR.Sto_0114	Chr01	1965718	1966008	291	STO01G002620	x	TGAAAAGATGTTGAGTCTTCTGAATGAGGTGATTTTAATTGTCCTTTTTAGCAGAAAAAGGAGATTCTTATTTGAGGAATCACAATTAGGCAATATAATAGGATCTACAATTTGACTATAAATTACACCAATTTATTGCAATGAAGAAAGGCAGCGGGAACAAATACATGGGAATTTAGCTTCACACAAGTTGAAGATACAACTTCCAGAAGCAATGATATCAATACTAATTATTTCGAGATAATGCAGGCTGATCAACCTCTTACAGATCGATAATTGTTTAATTATTAA
lncR.Sto_0115	Chr01	1983523	1984158	636	STO01G002650	p	CTTATATGACTGCTTGATTTCTTCACAAAGTCTTCAATTTCCTACACAATGAACACCAAATTTCTTGCTCTAGCCAATCAAAATTTAAATTAGGTCCACACAATATAATTTTTTCACAAAATTTGCTGTTTATGGTTATGCTATCCTTTGCCATGATAATAACTATAATTAATTGAGATACATCCATAACTTTCTGTGTTGATAGCAAAGAATCTGCGTTCCAATTTTCTTATGACACTTCTAGCTTTGTTCAAAGAATTTCTGGATTAGGTTTCCTGAAGATCAAATTGGAATATCTTGAAAAGCAAATTCTTGCAAGTTAAGAGACAATTGGAATATCAAATACATCCATCTACTTGAAACAAGCTACTATCACACCAGAAGAAACAAAGGAACATA…
lncR.Sto_0116	Chr01	2423957	2425083	1127	STO01G003110	p	GTTTATAAATCCGTTCGAACCAATTCAAACTATCAACCCGTACATTTAATTATTATTTTTAAATTATATTTTCACCTAAAATATAATGATTTTCTCATACCATTTCTTTTACAAAACACTACAAGCACATTATATTTATAAATATACACTTTCTCAATTTCTGATCACGTTTACACATAGAACCCACTTAAAATAGTTCTTTTTTTGGTTAGAATGTGGTGGTTACAACATATAATAATAAAAATTTAGAGAAAATTAACCTGCCAACATGAACCAACTCGAATTACTTATAAATAGTTTGAGTTGTTTGATTCATTTTTAATAACCCCGAACCAACCAATCAAATGTCATTTTTTGTTAGCCCAAACTAACCCGAACCAATCCAATATGTGAGTAACC…
lncR.Sto_0117	Chr01	2458860	2460321	1170	STO01G003150	j	GCCGTTGGTTCATTGTTGCACATCCGGTGACCGTCGTTGTTGCTTCTCAGCGCTCACTACAAGTATAAATTCCTCTAATAAATTATATTACTCGTCTGTTTTGTTCTTATTAGGTTTGTATTTGTCAATTGGACAATGTGAATTAAAAAATTAAAGAGTTTATGCGGATTAAGTTGGATATGCCGACTAGATATTTACTATTGTATTTCTTTTCACTTTTCCAATATACTTAAAAACAAAAAATGTATTCGGTATATAATTAGACATATTTCTGGAAAATATAATAATTTGAATAGGTATAATGAATGATGCATTTAGAAATTTTTGCTACTATATGAGAATTAAACAAAATTGATTACTGCATATATATTTTTCTAGTGATGATTAAACTCTCTTCTC…
lncR.Sto_0118	Chr01	2600077	2600589	513	STO01G003300	p	GAGAGATCGAACCAAATAGACGATGATATTTAAGAAAACACATACCCCAACAATAATACAATATTAAACAACATACATAATAATGTACTTGAGTCTTCGACCTCTAATTAAACACTGAATATACATCATGCATTAGTACAACAAATAAACACGACACTACAACATCCATATGACCATATATATATATATATTCCTAGTCCTTAATAATTATGATTAATATGTTGGATTTTGCATCCATTGGAAGTTGAATTCCAGAATCACCCCTTCGGTATTGGTCTCAATAAAAGTGATTCCATTATGTTCAAGTCGTTGTACGAGGTCTTTTGGCTCACCCTCACGTATGCTTCTGTAAACACAACACTCCACATCTTCCATATAATGTCGATAACATTTTGATAA…
lncR.Sto_0119	Chr01	2612384	2612918	535	-	u	CGCTCCATTTACATCTTTTTAGAGAGATCGAACCAAATAGACGATGATATTTAAGAAAACACATACCCCAACAATAATACAATATTAAACAACATACATAATAATGTACTTGAGTCTTCGACCTCTAATTAAACACTGAATATACATCATGCATTAGTACAACAAATAAACACGACACTACAACATCCATATGACCATATATATATATATATTCCTAGTCCTTAATAATTATGATTAATATGTTGGATTTTGCATCCATTGGAAGTTGAATTCCAGAATCACCCCTTCGGTATTGGTCTCAATAAAAGTGATTCCATTATGTTCAAGTCGTTGTACGAGGTCTTTTGGCTCACCCTCACGTATGCTTCTGTAAACACAACACTCCACATCTTCCATATA…
lncR.Sto_0120	Chr01	2958049	2958324	276	STO01G003650	p	CTCATGGTCAAAATTATATTTTTCTTTCCTCTATTTTGAAAACTCGTATTCCTCTCTCTTAAAAACAACAACAATGAAAGCCTTTTCCCACTAGGTGGGGTCGGCTATATGGATCAAGCGACGCCAACATGTTCTGTCTTTGCACATTTTGTTCACGTCGTTGATCCATATTCATGAAGATTCGACAGAGTTTTACGTTGGTTGTCGACTACCTAACACAACCTTCCTCCTTTATCCGGGCTTGGGACCGGCTATGCAAGCCTAGGCAGAGTTCCT
lncR.Sto_0121	Chr01	3091368	3096445	2792	STO01G003800	o	ATGGTGCATATCCACTCCATAGGGAATGTTTGGGCTCCCATTTTCAGTGTAAAGCCCAAAGGCCCACGACGACACAAGACGAATCGAATTGATATACATCCATCCTTTTACCTTTACGCTTGCTTCATCAATCCTCAAAGCACCTTTTCATGGCGTCCCACGAAACGTACAACGCAGACACTATCTATCTGTATCGTTGAGAGTGACGGCTTCATGGGACGCGAAACGGAGGCTACCCTACAATCCCGATGCTTCGAGAAACCTCCACAAGTACAGTAATTAATACTCTCAACTCTCCTTGGATCAATGTTTAAATCATCGTCATCTTGGATCGGGACGCTTCTGATATTCTTAAGCGCAGTAGTCCAGGTCAAGTTAAGGTTGGCTGAATGGTGGATG…
lncR.Sto_0122	Chr01	3429083	3429800	718	-	u	TGAAATTTTTGAAATAATCGAACTTAGGATGTTCTTCCTTGAAATTATTTTCGAACTTGGGAAAGGGTATAAACTTATAAGTTTTTTTTTTTTCAAGAAAAGTAAAACCGAACTAGTAGGGGTTCATAGGAGTCATGTAGAGTCTATGATAAAAGAGGTGTCCATTTTAAATAAACCGGGTAGATCGAGTATGTCCTCGTGAAGTCGGACACCTAAGAGTCCAAAGTCTATGAGTTTGCCACTTTGTGGTTAAAGCTTTGGTTAGGCCAAAGTCACACGAGTCGCCGGCTATGTACCAAGTAAAGTCTTGGTGCCAGATATGTCTCAAGTAAAGTCTTGGGGCCAGGGGTTCCTAGAATGATCAACTAGGTTCCTAACCGCTCACGTGAGCTATGCCTT…
lncR.Sto_0123	Chr01	3571702	3573242	1541	-	u	CTCGGGATTGATCTAAATAGTAAAATGTTCTTATTTGGCAAAAATCTCAATTTTCAAGTATATTAGGCCATGTGTGTTCTTATGTGAATATAAGTTGAAAGAGTGGTTGGGTAATTAGCAACCATAGAAAATTTGAGGCTATGAATAACATAAGCCATCAATTGGATATGGGAATTGTGAAAAGTCACCTACGGACACTTGTTGGCGAAAAGGGTAAATTGGGGATTTTAATTCGAAGGGGGTTATAAAAGGAAATAATACGAATTTAGACCCGAATAAAAGTATGTTGAATGTCCTGAACACTAGTTACTGGAACTCTAAGTTAATTAACTAACCTAAGGGATTAACTAGAGGAAATGGACATTAGTTTGACATGAGCATAACATATGCATACAATTT…
lncR.Sto_0124	Chr01	3738960	3739538	579	STO01G004320	p	GCGTAATTTTTTATTTTTTTGTGTCTATAACTCTTATTTTTTAGAAAATGTTTATATTTTTTAAATTTAAATAAAAAAATGAAGAAAATTATGAAAATAAGTCAGCCTAACATATTAATACATAAAAGAACTAAGCACTAAATTCATTGTCTAGATAAATTAACCATTATAATCCTTTCTCATTCATATTCTCAACTTTAATTATATTTTTTCATGTTATATTAAACATAACCAGATTTAATTATATTACATTTCATTACCAAACGGGCCTACGTGTTTTAGTTATGTTTGGTAGACTTTGTCATAGTACTCATTTCGTTGGGGGCTTCAATTGATAAGATAAATACCAAAACTCAAGTATACAGCTTCGTATGCATAACCTCATTTTTTTATTTCTTC…
lncR.Sto_0125	Chr01	4250139	4250472	221	STO01G004740	x	GAACTTTTCTTAACAATAATTCAATATGTAGGAAATTACTGTCAATACCGACAAGGCCTTTTAATTCAGTCGGTGGGTAGTGACGATCCAGAATCTGCAAAATATCTTGAACGATCTTTCGAATGAGTTCAGAATCATCCCATGATTTTAAATAGCGGACGGTTCGGCGACCAGATCATCCCGCAATTGGTTCAGAAGGTTGCGTACTGCAACACCGTTCC
lncR.Sto_0126	Chr01	4385618	4386004	387	STO01G004840	x	TCGATTTTGTACCTTTTTATGTTTTATGAATATCCTCTGCCTCAAAAACAGAACAAACTCAGTTGTCAAATAAATAAGACTATAGTTTCTCTCCTATTCTTTATTTTCTTTTCTAGTCAGATGCAGACTTCATAAATTGTAATTCATAACAGTAACCAGAGAACCAAAATAAAAAGAGAAAACAACAATTACTACACATATGTGGCCAAAACCTATGTGCTCCAACAAGTAAGCACACATGAGGATATATAAATTAAAAACCCCTTCAGACAATAGGAGCTTAAATACCATATATGACCTAGGAAGCCTCATTTTGCTTATCAGCCTATAGTCATTTCTCCCACCCACCTTCAATCATTGGTTTACAAAGGAAGTAATCATAATTAT
lncR.Sto_0127	Chr01	4496890	4497346	457	-	u	GTGGTCTAATGATGCATGCCAACGAGGTTGGTGCATTATGCATGTATGGTTTGGTTTGAATTTGAATTTGAATTTGAATTCAGGTGATTTCTCTCATTGATGTATTATATATCTATAAATCTTGTATAATTTTGTCCTCACCTTCAAGTAATGCCATATTATTTTCATCACTAAATTTTTAGACAAAAAATAAAGGATGTAAATTACTTTTTGATCTTTGAATTATTTGGTCAAATTACTATTTAGTCCTTGATGAATTTTAGAATTAGATTATTTGGTTCCTGAATTTATACTCCCTTCAACTATTTAGTCCCTGGAACGTTATCTATGTTAAGCCACCGTGTGACGTGACTATTATGTGCTGACGAATGACGTGATATCGCTAATTTGTCACTATGT…
lncR.Sto_0128	Chr01	4558002	4558515	292	STO01G004990	x	GTATGATTCTCTGCTTGTCACTGGTAGAAAACTTTCTCCTGTTGCCAAACACAATCAGGACGCCTTGCAAAACAAGGCTACATATTACTGCAGCACGGATTTCCCATAAATCCCAAATATCCTTCCAGTAGCTTGGGAGAGCCTGGATTTTGCTGGTTTAAGTAGTACTGTGTCACATGGGCACAACTCATAGAGTGAAATAATCTTTTTGGGGGTTGGTGGCTTGGTGCTATAGACTCACAAGTCTCTTTATTATATGTGCTTTCTCATTACTGTTATCCTATCTTGACAA
lncR.Sto_0129	Chr01	4590149	4591007	270	STO01G005000	x	GCTACTCACCCATGTCTGGCTACTTATGGCACATCTTGGTATCACTGAGCAATTTCAGATTTCTCAAGGCCATGCTAGGGTCAAGTTAATTGTTCAATGATTCAAATTGTCTCTCTCGGCGAAATCGAGAGGAAATCGCGAACGAGAATGCTGTCCACAACTCGGTTCACGGCGTCTTCAGTCGTCGTCGTCGTCCGGCGAGGCAATGATGGCGGTGCTCTCAGGTGAAGAGTATTGCTCTGGTCATTCCAACTCGTCTCTTGGCTTCAC
lncR.Sto_0130	Chr01	4693299	4694608	759	-	u	CTCCAATTTATAATTGATAATAAAATTCAAAAAACAAGTATTTAGAAAACTTATATATTTAATTTGAAGCAAATAACATAAGAAATTGATTCAAATTGATGTAAAGTGAGAACTAAACTAATCATATGAAATCTATTTACAAAAATCATCACTTCCTTAATTTACTATGTGCCATGATAAAATCCAAACACCTATACATATGGCTGTCATCCTCCTCAATTCTCAAAACATTACCGTGAAGGACAATAACAATAACCCAATTGTGGAAAACAAGACTAAGGGAAGGCAAAATTAAAGGTCACCGTTACGAAAATAATCAACGAAATGGTCTCTTCAAAATGCTAGTGCCCTTGCCACGCTCTGCCACACTGAATTAGCACTCATTGTACATTAGACTCA…
lncR.Sto_0131	Chr01	4700304	4701683	823	-	u	GTGAAAACGAAACTAATCATATGGAATCTATTCACAAAAATCATCACTGGCTTAATTTACTATGTGACATGATCAAATCCAAACACCTATACATATGGCTCTCATCCTCCTCAATTCTCAAAACACTACCATGAAGACAATAACAATAACCCAATTGTGGAGAAGAAGACCACGGGATGGCAAAATTAAAGGTCACCGTTATGAAAATAATCAACGAATGGTCTCTTCAAGAACGCTAGTGCCCTTGCCACACTCTGCCACACTGAATTAGTACTCATTGTACATTAGACTCACTAGCTTGGTTGAGTTGATCATAGTGAGATGCTTTTCTAATGTTTAGAATGTGAGTAAAACAATTGATAACACCCATCAATTGACTTTTCTTCAACGATTGTCTAA…
lncR.Sto_0132	Chr01	4848107	4849351	1245	STO01G005190	p	CTCTAATCTCATTATTTTTTCACTCTTCATTTTATTTTATATTAAATATAACCATATTATTCTCATTTTTAATCATTCAAAATAGATCCACCAACAAAACCGAAACTTGGGAAGGAATTTAAATTGTAATAATTTAGCATTTTTCTTATAGATATATTATGAATAGATACGTCATAAGCATATTTTTTTTTTAGCAAGACTTAAACAAGGTTTTCTTCTATAGATTGAAACCGCCTAAAGAGTAAGTTCAGATTGGGTATTAGTATTTAGTATATAGGGAGAGAAGGGAAGAGTATTTAATAACCTTTATTTTTTTTGCTTGGTTTTTAAAATTTTGAAAAGAAAATATTGAAGAATTTTATGTTAATTCTCTTTAATATTACAAATTAAGATATTTTA…
lncR.Sto_0133	Chr01	4874786	4881778	1008	STO01G005200	o	CTACGCCTTCTGCCCTTCCCTGCTGAACTGTTGGACGCTTGTTTTCTCAGCCAAACAACCACCATCATCACATTTCGTCGCCCACCATTGTCGCCTTCTCAGTTCGTTTACTCGGTGAGTTCGTTCATCTCTCACAATGTTTGATGCGTTAGTGATTATATATTAATTAGTTTTAGATTTTTATCTAAGTGATGTTTAATGTTTATCTCTCAATCCTTCAGGTGACATTTGGGATCAGATAAGTATTTTAGTGTGGAAAGTGAAAGTGAAAAGGAAAGTGAAAGTAATGGCTCATTTGGTATGCCTTCCGAATAAGGAAGATGAAGTGAGTGGCAACAGTTACACATTTGGTATGGAAGCTACACCTAAGAAGATGAGGTTATAACTTATAACTTTGTA…
lncR.Sto_0134	Chr01	4944006	4944648	643	-	u	TTTTATTTTAAATTAATATTGGTTAAAGTACTATTTTGGTCCTCAATGTTTGCATGAAGTTTAATGTTGGTCCTCAATATTTCAAAAGCTTAATGTTGATCCTCAAAGTTTTTTTTGGGTCGATTTTGGTCCTCGAGCGTAATACCGTCAACTTTTTGCCGTTAAATAATGACGTGACATGCTTATGTGGTACACCCCATCTTCTTTCCAAACCTTAGTAAACTAAACCCTCTGCCGACTACCATACATAGTTTATAAAACCCAAACCCATTCCCACGTTTCCAAACACCCAACCAAACAAGGAAACAATCCATAATTTTTAATGGAGGCAAACTACTATTTAGTCCCTGAATTGTTGGTCAAACTATTATTTAGTCCCCGAATTGTTCAAAAACACTA…
lncR.Sto_0135	Chr01	5345002	5345707	706	STO01G005650	p	CACGGATAGCGTTTTTGGAGTGCACAGTAAAAATGGTATAAATCTGCAAAAAGTTTTGAAAATTTGTTAAATTTGTGTTTAACTTTTTTTTGACTATATATATGTGCAAATGCCATTTTAAATTAATTATTTTATATAATACTTTTATTTTAATTAGACAATCGATGACATGACATAATAAAAAAAATTTTAAATAAAACTTTCACTTTTTCACTTTTTCTCCACTCATTTCAATCTCCTCTTCTTTTTCTTTTTCACTATATTATTCCCTTCCCCACAACGTGTGCAAACAGCAATTATTGTCGGCCAAGATTTGGTTGAGTTTGTGTGGCCACTACTAACCCACGGTGTGTCCAGACTCCAGATATTTTTTTAAAAAAATTAGGTCAAATTTTTTAT…
lncR.Sto_0136	Chr01	5542648	5546691	425	STO01G005820	x	CCAGTTTCCTGTCTACAGAATCCCGATGGCGCCGTTCACAGGATTCACCGTTTGTCCACACACGCTTCAAACAGTAACGACTTGAAATGAGTATGAGAAGATAAAAAGAATGTTGAAGAAGACTTTCTAGCCCTTGCTCCGGCCTCCGGTCACCGGAATCCGATCACCCACCACCTAGAACCACCAAGCCTCCTTCCAAATGCTCTCCCTTCTCTCTAGAACCCTAACCCTCACTTCCTCTCTCTAAAATATGAAAATGGGTGTGTCTTGGCATGAGTGATAGCTGAAAGTAAGCTTATGAGTGTGTTTATAAATCTTTGGGGGAGAATTATAGTTTTTGCCTCATTCTAAAATTTCTTTTCACTTAAGTCCCTTACTTACCAATTTAATCTCTTATCT…
lncR.Sto_0137	Chr01	5671390	5671721	332	STO01G005930	p	CACACTCTTATTTATTTATTTAACCTCTTAAGGTTACAATAATCAATTCCGCAGATACAAGGGAATATTACAAAATTATAACTAATCTCAGAACTCAACCATATATATATATAATCTCTCATCAATATCACTCCTTCTTCATAATGCCAATGAAGCAATCTCCCTCTTCCACACAACACACACCTAAATTCTGGCCTCTTAAATTCTTCCCCATATATAAATAATTCCCCTTTTTCTTTAATTTAATTTCCTACCTACAATAACAATAACAATAATAATTATTAGGTCAAAACTCTAAATTGGTCCCTTATGTTTGCACGAAGTTTCATATT
lncR.Sto_0138	Chr01	5993286	5996910	2389	-	u	ACTTATTTTGACGGCTAAAGTTTAATTGTTGAAAAAAATATAGTTATTTCGACGGCTAAAATTTAATTGTTAAAAAAGATTTTTTTTCAATAATTAATAGTGACAATCAAATTATAAGTTGTTTGTCACGACCCCCGTTTAGAGGACCGTGACCGGCACAGACACAAGGAATACCCCCATGCCTGTAAGCCTTATCACCTAATTGACAGAATATCTATTATTGAAAATACATTCACATGCATTATAATACCATGGCTACACCGAAATGGTGGCCTATCCTAGGCAAGCAAATCCACGGCCAGTGCCGCTTCAGGATATAGATATAGGAAAACACACATAATATAAATAACCTGTGTACTGGCTACACATCCGAAGATGCTGCCTATCCTATTCACATGC…
lncR.Sto_0139	Chr01	6003369	6032271	364	STO01G006210	o	CACGCGACTCAGTGAGGACTCTCCCATCCCTGGCGCAAGGTGGGTGTCATAGCGCTGGGTTTGGGAGTCATACACAATCACATGCAAAAACAACTAGTTACTGTTGTTAGCATACATTCTTGGTGATCACACAACAATAGAGATTTCATCCAAACACTCACATGCATTTAATAACTGTAAACATGCAATAGTTTATTCCACGTCATCAATCAGCAAGTAAACATGTAACATATAGTGCCGGCTTTTACTTACCGGTCTTCTCACGTTCAGCATGTTTGAATCAAACAAGACTTTGTGATGACGTAATCATGTACGTCACCACTCCGCTGCACAATCAACAATTATATGCAAACACAGACAATTC
lncR.Sto_0140	Chr01	6023262	6023739	478	-	u	ACCACTACAACTGGGGAGAAGGAGCCAATCACAAACACAAACGCATATAACGGATTAAATTTCCATATATTAGGTGGTCAAGCAGTTAACATAAATCATATTCACAATAAAGAATTTAAAGCATGGTTTTACATACATTTAAATTCACACATACATCGTATCATAGTTTAACATAAAACTTCATGTGGATGTCCATATTCAAATAACCGTAATCATAAACTGGCCCGAAGGCATATCTCCGTTAGGAGAGAATCTGGCCCGAAGGCATATCTCCATTAGGAGAGAATCTGGCCCGAAGGCATATCTCACGTGAGTGGTATGGGAACCTAGTTGATCATTCTAGGAACCCCTGGCCCCAAGACTTAACTTGGAACATTAGTCTGACCCCAAGACTTCACT…
lncR.Sto_0141	Chr01	6143425	6144095	671	-	u	GCAACCTAAAAATAAATAAATGAGGTACCAAACTTTAAATTCTCATCACGTGCTGTTATTCATTCACACATAACCATATAATGACGACAACAAAAAGAGTAATTTATAATTACACTATAAAAAAGAAAGGAAAAAAAATCAAAATAATGCTCAAAAACCTAAATCTTGTGGATGCACTTTTAAAGTAGTTTTTGCATGTTAAGAATTAGTTTTGCCATCAATAGTTTAATGGCAAAGTGATTAATCGTGTTGCTGTAGGTATCTCGAAGAATGAAACAACTAACTCTAAAGATTTAAAGTTGCTCAATATCTAAAATCAAGAATCGAACCCCTGACATTGTAAATTAAAATGAGTCACTTTCACTTAATTACACCCGTTGATTTTTTTCATAAAATAAT…
lncR.Sto_0142	Chr01	6202484	6204318	1835	-	u	GGGCTCGTTCGTTTATTAAACGAGCCGAGCCTGAACATAAAAATAAGCTCGTTTAGTTAAACGAGTCGAGCTTGAACATTTAAGGCTCGGGTCGTTTAGTTCATGAACGGCTTGTTTAAGAATAAAATAATATAAAAATATTTTTTTCTCTATCTTACATGTATTATTATATTTAAATATATAATGAACACTCATTCTACACATATATATATTGAATTTGTTATGTTATTGTGTTCAAATATCTTTTAATCAATAAAAGATATATAATAACAACAACAATCAAAGCATTTTCTTACTCAGTAGAGTAGACTATAATCAATAAAACATATAAAAGGATAAAATCTATAAATTAATATAAGATATAAGTTAATTTTCTTATGTGCATGTATATTCTATGAA…
lncR.Sto_0143	Chr01	6924282	6925663	1382	-	u	GACTTTCCCAACACCCAGAATCCTATCAGTAAGCACATGTGAAGCCGACATGTCTAGATATAGCATAATTCAAAAGCTGTAAATATTTACGTCGCCTTTACAACTTTAGAATTTATACAACTCAAAATAATGAAGGCTAAATAATCAAAAGATGTCCACCCACGCGAACAAATGCGGTGCAAGTGGATAGATGTCCGTATCACTGTCCGGACGTCGAAGCCTGCCCGATTCCTGTATCTGAAACATTTAAACAGAGGGTGTGAGCCCAACAGACTCAGTGAGAAGCTTCCCATCCTCGGCGTAGCGGCGGGTACCACTACAGCTGGGGAAAGGGAACCACTCACAACCACAAGCGCACGAAATTCCAGTTTATCATATGTTATATAATGATCAGGCAAA…
lncR.Sto_0144	Chr01	6924282	6925663	1382	-	u	GACTTTCCCAACACCCAGAATCCTATCAGTAAGCACATGTGAAGCCGACATGTCTAGATATAGCATAATTCAAAAGCTGTAAATATTTACGTCGCCTTTACAACTTTAGAATTTATACAACTCAAAATAATGAAGGCTAAATAATCAAAAGATGTCCACCCACGCGAACAAATGCGGTGCAAGTGGATAGATGTCCGTATCACTGTCCGGACGTCGAAGCCTGCCCGATTCCTGTATCTGAAACATTTAAACAGAGGGTGTGAGCCCAACAGACTCAGTGAGAAGCTTCCCATCCTCGGCGTAGCGGCGGGTACCACTACAGCTGGGGAAAGGGAACCACTCACAACCACAAGCGCACGAAATTCCAGTTTATCATATGTTATATAATGATCAGGCAAA…
lncR.Sto_0145	Chr01	6933038	6934181	1144	-	u	CTCAGTGAGAAGCTTCCCATCCTCGGCGTAGCGGCGGGTACCACTACAGCTGGGGAAAGGGAACCACTCACAACCACAAGCGCACGAAATTCCAGTTTATCATATGTTATATAATGATCAGGCAAACCTTAGTATAACGTTACGTCACAGATAAACTTAGGAATCATACTCCTCAATCATGCTACTTATAAGTAACCAATAATATGAAGCATTTTATATTAAAAACTATAAATCATACTTTCGACTCTAGTGCCACGCTAGAGCAATGGCCTCAACAGGCAAGTCTTTCAAATGCTATGCACCACCCTAGTGCCAGGCTAGGGCAATAGCCACAACGGGCAACCATGAATATGAAATGCACCACCCTAGTGCCAGGCTAGGGCAATAGCCACAACGGGC…
lncR.Sto_0146	Chr01	6939097	6941354	401	-	u	CTCTAAGTCTGTCCGCCTCCCTGAGATGTAGTGGAAGCACTCCCGATGCCTATACCACCTGTGTCTCGATTCAACCGGTTAGAAGGACGATATGGAGTAGAGGAGACTCCCAGCTATCTTTCCCGGTGAAGAGACGGCGTTTTCCGGCGAAAGAGCTCTCTTCCTCTTGTTTCTCTCTCTAGCCCGAACTCTCTCTCTCCTCTAGCCACAAAGACGGTGACCAGCTCCGGTGGACGACGACTCCGGCCACCTCCGTCTCCCGTTGCTCAGCCCGTGCGTCCTCCTTGCTTCCTTCGTGCAGAAAACGACGCCCAAGCTGCTCTCTTCTCTCTCTCGTTTTTGCTCCGTTCGTGCCTCTCCACTCTCACGTTTCTTTTCCTTTCTCTCATCTGCTTTCTT…
lncR.Sto_0147	Chr01	6939260	6940280	1021	-	u	CAATCACAAACACATACGCAAATAACGGGTTCAAATTTCCATATATTAAGTGGTCAGGTAGTTAGCATATATCATATTCACAATATAGAATTTAAAGCATGGTTTCACATACGTTCGAATTCATAGATACATCATATCACGATTTAACATATAATTCCAAGTGGTCACCCATATTCAATTACCGTAATCATAAACTGGCCCGAAGGCATATCTCCTTTAGGAGAGAATCTGGCCCGTAGGCAATATCTCACGTGAGCGATATAGGAACCTAGTTGATCATTCTAGGAACCCCTGGTCCCAAGACTTTACTTGGAACATTAACCTGACCCCAAGACTTCACTTGGAGCATAGCCGACGACTTATCTGACCTCGGTTTACCCAAGGCAATAGCCACAATGT…
lncR.Sto_0148	Chr01	6974873	6979979	623	STO01G007000	x	CTAAATGAAAGAGAAGCCGCCGTGAACTGCTCTGACTCTAAGCGCGAAAACAAATTCTCTGTTTGCTTTGAGTTTGGGGGTTTCAATTTTTTTTTGATAAAGATTTAGGGTTTCAATTATTGTTTGAAGAAGGAGAAAACGCTACTAAATTCGAACACAGCAATGCCCTAGCCTGAAGGAGACGCCCAACGAGTTCAAACGCCTTCAGCCAGCACTTTTCCTCTTTAGTGTGTTCTTCGTCTTCATATTTTCGTGTCATCATTGTCAAGTGTTGATGGAAGTGAAGTGGGAGTCAAAAGAAGTACTAAAAATGGATGCAAGCTTGATATTGATTGTAGATGGCTGATTTGTGCAGGAGATCCAATTTGCGTCAAAGGAAAGTGTAAGTGTCGCTTCAAA…
lncR.Sto_0149	Chr01	7045938	7047353	419	-	u	TGTAGTTCAAACAAACACTTCCAAAACAAAAAAAAAGTTCTTGCTAGATCTAAGAAAACACAATGGAGAAGGGTTCTACTAAATTGGTTTATTCCATGATTTTGATTTTGATCATAGGAGCAACATGAAATGTAATTTGCGACAAAGGAAAGTGTAAGTGTACGTCGTCAAATCAAGGAGATCTAAATGGGCATAATAATTAAAAATATATGTATTATTTGAAATAGAAAGAATGTATAAGATAACAATAATCAGACAAGGAAATATTAATATAATATGAGTTATATATACAATAAATAAATGTAAAGAATCTTTGGTATCTCCAACATTTGAGCCTTCGGTTATATATGCTTTTAACATTTTATTGCGGTTAATTATGCCTTGACATTTCATTTTTCG…
lncR.Sto_0150	Chr01	7247928	7249960	606	-	u	GGTGAATGTAGGGTTTTTTTAGAAGTCATATTCAGCACTAAAGAATTTGGGTGACAGCTCCAAAACAAGCAATTGAGGAAAGAAGTGTAGTGAGATGAATTAGTTGGAATGCACTCTAGAACCAGCTTCCTCACATTTGTAGAGAATTGAAACACTGAATAATTTTTTCTCAACTCTTCTAGACTCAGCAATAATTTTGTGCGGGAAAGACGAAGCCTTGAGAATTGAAAGGTTTAAGGTTTGGATATATCTTGATACAACAATTGTGAGGGATGGAAGCATTGTTTGGATGGTGAGTAAAATATGATAATAATGTTTGGAATGTGAGTAAATATTGATGACATGACACTAAATAAGATCTTTTTATTTGGTAAGGTGATATTTCTCCATTCTTAGCTA…
lncR.Sto_0151	Chr01	7283950	7284162	213	STO01G007300	x	AATGAAGTTATGTCCTTGGATTATCTATTTTTTATTTGAATAGTACTACAATTTGCTAATAGCACAAAGATAAATATAAGGTAAAGATAAAACATAGTTCCAACCCAAAGAAGAAATGCTGCTTATATTAGAAAAAAGGCAATACAATTTGGGACTGGGAGTGACAATAAATTATTATCTAGTAAAGAACATGCATCCAAGCTTGAATGAACT
lncR.Sto_0152	Chr01	7367874	7370612	2739	-	u	CTGCAAGACACTCAATAACAGATATTTTTAATAGGCTTATGATAAGCCAAAAATTTCAAAATTTTCCTATTCATACCTACAAATAAATATAGTTAATAAAATTCAATCAAAACTCTATTTCACCATACCCCAAAAGTTGCCAATTGCCCAAATTACCCTTAAATTCTCAAAAACAATTTATGAGCCAAACTATAGAGACACACACGCACGCAGCAAGCTTCTCCTTCTTTTCATTTCACTTTCTTATTCATCTCTTCTCCATTTATCCTCTTCTCTTAGGGTAAGATCAAGATTTGCCCACAACCTTCATCTCTCAACCATTTTCCTTGCTTCCTCCCACCATTTCCAAGTTTCATCAAGCTTCCTCTACCATTGTGGGACATCATAGAGCTTGGACAA…
lncR.Sto_0153	Chr01	7378805	7380485	1117	STO01G007360	x	GGGGAACAAACCTGTGCGAATGAGTTTTTCGCAAACCATTTCACTATTGTATTTTCTAACATAAATATTATAAATAATAATAATAATAACATATAAACTATTAAAACTAAAAGGAGTATGATTTCCAAATCAGAGTACTTTTCGAAATCTTATCAGAGTTAGATGAAAATCATATAGGGAAACCAAATCAACAGAACCAATCAGAACAGACATGAGCAGCAAGGCTCATGAAAACAGAAAAGCCTATGGCTTTAAATAATCAGATGAGCATTAAGCTCAGTATATCATATATATCCAATCCACGTGTGTTGGCCGACACACGGGGCTAGCAACACCCCTGCTAGCTGGGGTTCCAAGGTGCACCAAGGGCTAACGATACTGCGTTAGCTGCAGGGTTCC…
lncR.Sto_0154	Chr01	7501479	7501704	226	-	u	GGAAAGGGGGGTCTCGTTTGGGAACCCCACTCAGTATAAGTTTTCTCTTTCTCTTGAGTCCTCTTCCGCGCATCAGTCGTGGACATGTGGCTCTAACTCTCGTAGGTAGAGTCCTCCGTTTGGCGCGACCCTTTTCGGTGTTCGTCGTTTGAAGGACAGCCCTGGTGGAACAGAGGCAATGGCAAGATCCAAGCTTTTAGCGATGGCGTCCAGGTTAGTAGCTTCC
lncR.Sto_0155	Chr01	7567385	7568951	1567	-	u	CCAAATCGTTTATGGCTAAGGTCCCAAGAACATGATATGCTCTCATTTATGGCTAAGGTCCCAAGAACATGAAATCGAACCTCACTCAAATCGTTTTTGTTTTTCTTTAATTATTATCCGGTATTTGAGGCACTGTTTTGATTAATCTGGATTCGATTCACATCGCACACTTGATTATGGTGAGAGAATCTTCCAAAAAGAATAACTGCATTGACAAGATTTCGAATTCATCACGATCATACTTCAACAATACCAAACTACTTACTACTTGAACCAACCCCTCGTTTTGGTCACTCACATGGTCTTTGATTTTGTTTGATTCGTAAATTTTTAGTCGTTGGTGTTATAAATATTATTATTTATGAATATTAACAACTGACTTTATCTTCTTAAGTTTTT…
lncR.Sto_0156	Chr01	7642218	7646280	877	STO01G007530	j	CAAATGGTCTCCTCTCTTCCTCTTGCGTCTTTTCCTCTCCCATCTATTCTTTTCTTTTTGTTCCCTTAAAATCCCTAAAACTGTGAGACGCCACCGCTGACGGAGTGGTTCGTCGGAGTGAGATGCCGCCACCGCTGCCGGAGTGGAGCGTCATCGACTACTTTCCACCGCTGCTGGAGTGGTTCGTCGGAGTGAGACGCCACCGATTGCGTTTCTGCTCTGCATTTGTGTGTCCCTCTCGATTTTTTCTGAGAGAGGTGAGTTTTCTGCGCTCTTGCTATGGTGGTTGCTGGAGAATGCCATCGATGCTGTGAACGTCGCCCATAAACGCAGGCGTCGAAGTTATTTTCCATCTTCTGCGTTTGGTTCGACTTGCCTTAAATGGGGTAAATACAATTT…
lncR.Sto_0157	Chr01	8287476	8288067	592	-	u	CCGGGACGGAGATGCGTCTGCTAAGGGTAGAGCTCAGCGATGTCTCAGGCGAAGGCCTTGAGTTAGCTGGAAGATGTATTACGTAAGGGAAGCTAAGTCTAGCTGTGGTGTAATCAGAGTCTATGTTACTCATTTCTTGTTCTGATGTCTTCCTTGGATCTCCGCAAATAAGAGCCCACCAATTCTTTAAAGACCTTGCTCGTAAGCCTGGGCGCTAGCGCTTGGCCTTGGAATCTCAAACTGATGAGAGAGAGTCTGGATACTTTCTTACGAGGTATGCGAAGCATAGAGCTGTGTGCCGGGCAAGTAAGTTTTAAACATTTTGTAGTTGGAGTACTTTTTCTTCCTCTTCCCTCGGCGGAGGGGTAGGGCATTGTGGAGGAGGACGTGGTCGACCCA…
lncR.Sto_0158	Chr01	8328550	8329546	997	-	u	TGCACGTTTTAATGTTATTCAAGGGCACTTAAGGACTTAAATAACAATCTTGCTAATTCCATGTTTTTATTGAATAAATTGCTATAATTCTCTAGTTTTATTAACTTGAGAGCCTCACAATTGTTTTTGGTTGATTTGTAGGTCAACTAGCTTGAGGAATAGCAAGGATTCAAGTGCTAGAGGTCGAGAAAGAAGCTGGAAAGTGAAGCCGGTACAAGATTTGAAGCTTAGAGGCATTTTTGGGCCTGTTCTACTGTTCCACCCGCTGCCAGCGGGTAGACCTCGTTCAGAATGGAAAATACGCGTTTTGAGTAATCCACCCGCTGCCAGCGGGTAGATGACCCGCTGTCAGTGGGTACACCAGATCTGCACAATTTTCTCGTGATTCTAAGAGCTGAA…
lncR.Sto_0159	Chr01	8393725	8394641	917	-	u	AATCTTTTAAATGCTATGCACCACCCTAGTGCCAGGCTAGGGCAATAGCCACAACGGGCAACCATGTATCGGAAATGCACCACCCTAGTGCCAGGCTAGGGCTATAGCCACAACGGGCAACCATGTATATGAAATGCACCACCCTAGTGCCAGGCTAGGGCCATAGCCACAACGGGCAACCATGTATATGAAATGCACCACCCTAGTGCCAGGCTAGGGCAATAGCCACAACGGGCAAATGTCTGTCGTCATATTTCACTCTCTTACTTTCAGTGGGGTTTGCAACACGGACTACCCATTTCTATTCTAAGTGTCTTTACCTCAGCAGTGCGAACTCCACTAAGAATTTCTAATCAATTATGAGATTTTCTACTCTTTGTTTAGTACCCAACCCTTGAT…
lncR.Sto_0160	Chr01	8402153	8402955	803	-	u	GGGCAACCATGTATATGAAATGCACCACCCTAGTGCCAGGCTAGGGCCATAGCCACAACGGGCAACCATGTATATGAAATGCACCACCCTAGTGCCAGGCTAGGGTAATAGCCACAACGGGCAAATGTCTGTAGTCATATTTCACTCTCTTACTTTCAGTGGGGTTTGCAACACGGACTACCCATTTCTATTCTAAGTGTCTTTACCTCAGCAGTGCGAACTCCACTAAGAATTTCTAATCAATTATGAGATTTTCTACTCTTTGTTTAGTACCCAACCCTTGATTAGATGATAACCTAGCTCTAAGGTATTTCCTAAGTTCATTTACCACAAATCACGTCGACGTGTATAAATAAATCAGTTTCATTTCCTTAGTGGGTTTCTAATTATTAGGACAAA…
lncR.Sto_0161	Chr01	8435079	8438402	1108	-	u	TGCCTATACCACCTGTGTCTGTAACATGTAACATTGGGGTGAGTCAAACAGACTCAGTGAGAGGCTTTCCCATCCCTGGTGTAGTAGCGGGTACCACTACAACTGGGGAAGAGGAGCCAATCACAAACACATGCTCATATAACGGATTAAATTTCCATAAATTAGGTGGTCAGGTAATTAACATATATCATATTCACAATATAGAATTTAAAGCATGGTTTCACATACGTTCAAATTCATAGATACATCATATCACGATTTAACATATAATTCCAAGTGGTCACCCGTATTCAATTAACCGTAATCATAAACTGGCCCGAAGGCAATATCTCACGTGAGCAATATGGCAACCTAGTTGATCATTCTAGGAACCCCTGGTCCCAAGACTATACTTGGAAC…
lncR.Sto_0162	Chr01	8439132	8439502	371	-	u	CGGCTCAACAGAGTATGCACAAGTGTATATATACATGAAGGCAATTTCGAACCTTACCCGACGAAATGCCAACATGAAGGCACTTTCCGAACCTGACCCGACAGAAATCCCTTACCCTTGGTACCATACATGTTATTGCCATAATTCTCGGGTCAAGCACATATGTTTGCGGAATTCTTCATCGTCACCCATATGTACTTGATCCACCATATTTCCACTTTAACAATCACAGACAATTCATTGTACAAAATTCCAGCAATCGCCAACATAATTACAGAGTATTACTAACAAGCATAAAATTAAATATTTACAAACATTCACGTATAAGCAAGCCTACAAATCAAGGTTATCATACAACCCTTGGGGCTAGG
lncR.Sto_0163	Chr01	8466322	8466928	607	-	u	TTGAAGGTTTGTAGTCACTTTTTTTCTTTTGCTTGGTGGGTTGAAAAAATAGTTCATATTAATGTTTTAGTATTATTCGTCGACTTTGATTTTAGTTATGGTACCAATTTTTGGGATTAATAAATATAGTAGACATGGTATAGACTAATAATATGATGATTATGTAGTGACTCTTACTAGACTCCTTAATTCAGGTGCGTCACAACAACTCCATACTTGTAAAGACTTCCCTAAATACTAGTTAGTTTTGAAGGGTAGCGTCAAGTCATTCTGTTAAAGTTACGGTGTAAGATCAAATTTGACAATACTGATATCAACATTTAATTCCCTTCTTTCATATTAATATGGATTAGCTTGTCCGGTTTAGATATAGAAAAGTTCACCCTCTAATTTTCTATA…
lncR.Sto_0164	Chr01	9009912	9010559	648	-	u	GTTTCCCATCCTTGCCCTACAGGGTTGAATGAGGATGTGAATACGTGGTTTGCTTACTTGCTTGTTTGTAAGAATTGTTAGGTAATAACATGCTATTGTTGTTCCTAAACTGTTAATTGTGAAAATATTTGTATATATGTGATTGATTTAAGTTGAAGTGGTACTGGAGGGTAACCATGTGATGACATGGGATACGCCAAGCAGTACAAGTAAAAAGGGGTAGGATATTGATTTCGTTCAATTTTTGGTTTGTCCTAATAATTAGAAACCCACTAAGGAAATGAAATTGACTTATTTATACACGTCGACGTGATTTGTGGTAAACGAACTTAGGAAATACCTTAGAGCTAGGTTATTATCTAATCAAGGGTTGGGTACTAAGCAAAGAGTAGAAAATCT…
lncR.Sto_0165	Chr01	9018551	9019217	667	-	u	GAAGCCGTCCAGGTGAGGGGTTTCCCATCCTTGCCCTACAGGGTTGAATGAGGATGTGAATACGTGGTTTGCTTACTTGCTTGTTTGTAAGAATTGTTAGGTAATAACATGCTATTGTTGTTCCTAAACTGTTAATTGTGAAAATATTTGTATATATGTGATTGATTTAAGTTGAAGTGGTACTGGAGGGTAACCATGTGATGACATGGGATACGCCAAGCAGTACAAGTAAAAAGGGGTAGGATATTGATTTCGTTCAATTTTTGGTTTGTCCTAATAATTAGAAACCCACTAAGGAAATGAAATTGACTTATTTATACACGTCGACGTGATTTGTGGTAAACGAACTTAGGAAATACCTTAGAGCTAGGTTATTATCTAATCAAGGGTTGGGTACTA…
lncR.Sto_0166	Chr01	9145260	9147250	1991	STO01G008530	p	ATTTATTCTCATCACTCCAAACACATTTTAATGGTTGGAAAATGTTAGATTTGGATTTAAATGAAAGAAAATGTCCAATTTAAAATTTCACTTCCCCTCCATTTTCTAACTCTCAAACTGTCAAAAACACACTAAGAGTGGGGAAGTGCACTATTAATATAAGCTGGGCAGAAGATTAGAGATCATCCTTATTCCTTAGTCCTATCTTAGGTTAAAATTTTGTGGAGGGCTACTTCTATGGTGTTGATTCTCAATCTAATGGACTTCAAAAAAATTAGTACAAACATTTGATGCTGACCATATTTTATCTTGACACATATGGAACAATTCATCAATTCAGTCTTTCATCTCTAAGCATGCACATTCCTGAATATTTTGCTACTAAGAACCATGTAAAAA…
lncR.Sto_0167	Chr01	9453170	9456549	3380	-	u	AATGCATTAGTTGCATATAGAAATTTAATTAAGTGTTGGGGATTTTAGTGAAAAGAAAATTAGAACTTTTGGGACCAAAAGAAATAAAGATTGATGAGGAGATAGAATAAGGACTAAATCGAAAAGGAAAATTCTTAAGGGAGGACAAACATCAATTTCTCTTAAGTACCCAATTAAACACTCCACACTTATTCTCTCACTCATACCCATCGACACATTCACACTAACTTGGAGAAGAAAGAGAGCCTCCAAACCCTATGAGAGCTCAAGGGAGGAAGCTTGAAGGTTCTCGGTGGTGGATCTTGGCCGGAATCCGGCGATCGGAGGCCGGAGAAAGAGTCAAGGAGCCCTCTCTAACACCCCATTTACTTCATCTTCTTCACTCAAGGTAGGATTAGC…
lncR.Sto_0168	Chr01	9905664	9906064	401	-	u	GAATTATGTTGTGCGTTATGGTGTTCATGTCTTTGCTATATACTATGTATGTCAGTGGTCATGCTTTTTACGTCCATTTTGTAACATTGAGACGCATGTGGTGGAACCAATTTGGATCAGTTGATGTGCACTGTGGTTTAAAGTACAACTACAATACATATCTCAATCATTAAATCTATCCAATTTTTTTAAAATTTAATGTAAAAAAATAATGGCTGAGATGTGCATTGTGGTTGTACTTTAACAACAATGCACTTCAGCAGATCCCAATCCGTGGTGGAACCGGAACTACAAAGCTGCATTCTCCCTTAAGATTTCACTGCTAATGTTGCTGTAAAGTGCTTGCTGTTCACATCCCAAGACCACATTTGCTAGCTAATATTGATATCCTAATATACA…
lncR.Sto_0169	Chr01	9976029	9998433	1611	STO01G009090	o	ATTTTATAGGAATTGCACGAAAGAAAATTGCATTGGATCCAATTTCTCAATTCCAACTCTCTTTGGATGAAGCTTCAATCCAATTCCTTAATTTTTTTAAGAAGGAATTGGGTCCAATTTTGTAAAATTAGTAAAAATTTTCATTTTGCCCTCCTCACTTTTGCATTTTTTGGTTTGTCGTGTCACATTTTCTCTCTTCTTCATTCTTCTCTCTCTCTCTCGCTGGTTTGTTCATCGTCAGGTTGTTCGGTTTGAGATAAGATCCTTTAAAGTAATTCTCTATATTTTTTAGTGGAGTTATGAGAGAGATAGAAAGAAGTAAAATATTTTTTTTTTGATTTTTTTCTCTCCCAATTTTTCTTCTCTCTATCTCTCTCATAACTCCATAAAAAAAATGTA…
lncR.Sto_0170	Chr01	10058580	10061065	437	-	u	TTAGATGTCCGTGTCACTGTCCGGACGTCGAAGCCTGTCCAATTCCTGTATCTGGACGGCTTCCCGGTGCTGGTCCTGGGGTCACTCCCGCTCCAGACGGCTCGTGGTTACCTCGATTCAATCGGTTAGGATGATAGAACGGGGTAGAAAGAACTCCCGCTCACCTTCCCCGGCTTCGAAACGGCGGATTCCGGCGAAGATTCCGGCGAAAACACTCTCCCCCTTAGTTTTCTCTCTCTAGCCGAGCTCTCTCTCTCTCCTTCGTGAAGACCAGCGTCGGTCCACCTTCCTCCGGCGTCAGAGTCGCCGTCGGCAGCTCCGGCTAGCTCTCCCGCACTCACGCGCGTCTTCTCCTTCCTCCCGCTTGAAGCTTACGCGTTTTGGTCCTCACTCTTTGCT…
lncR.Sto_0171	Chr01	10112003	10112707	705	-	u	CCATCCTTGTCCCCAGGGTTGGATGAGGATGTGAAAACGTGGTTTGTTTGCTTGCTTGTTTGTAAGAGTTGTTAGAAAAATTGCATGCTATTGTTGATCCTAAATGGATTTATATGAATATGCTTGTATATGTGGAAATTATTAAAGATGAGATAGTACTGAAGGGTGTCCCTGTAATGAAATGGGATACGCCGAACAGTACAAGTAAAGGGGTAGGATATTGATTTGATTCGAGTCTCGGTTGTCCTAGTAATTAGAAACACACTAAAGTAATGAAACTATCTTATTTATAAACGTCGACGTGCTTGGTGGTAAATGAACTTAGGATTACCTTAGAGCTAGGTATTGTCTAATTGAAGGTTGAGTACTAAGTAAAGAATTGAAGATTTCATAATGAAC…
lncR.Sto_0172	Chr01	10232521	10232927	407	-	u	CTTCCATTCACTCTTCACAATCACATACCGAAACCCTTCATCTACAACTTCCATAAATTCTTCTTATCACTCCAATCCCTAATTCCTCTCTAGAAGTTCTAATATCTCCTATTTATTAGACGTTCCTATTTCCTAGTCCTCATGGTTTTTATTATTTGTTGATTTGCTTTTTACATTCAAGAATATGAGAAAAACACGATGTTGTATCGTATTAGCTAAGAATGAAGAAATATCACCTTACCAAATAAAAAAAATCTTATTTAGTGTCATGGCATCAATATTTACTCACATTCCAAACATTATTATCTTATTTTGCTTGTTTTGGAGCTGTCACCCAAATTCTTTGGTGTTGAATAAGACTTCTGAAGAAACCCTACATTCACCACAAAGGAATGCTTT…
lncR.Sto_0173	Chr01	10248707	10249365	659	-	u	GGAACCCCTGGCCCCAAGACTTTACTTGAGACATATCTGGCACCAAGACTTTACTTGGTACATAGCCGGCGACTCGTGTGACTTTGGCCTAACCAAAGCTTTAACCACAAAGTGGCAAACTCATAGAGTTTGGACTCTTGGGTGTCCGACTTCACGAGGACATACTCGATCTACCCGGTTTATTTAAAATGGACACCTCTTTTATCATAGACTCTACATGACTCCTATGAACCCCTACTAGTTCAGTTTTACTTTTCTTGGAAAAACTTATAAGTTTATACCCTTTCCCAAGTTCGAAAATAATTTCAAGGAAGAATATCCTAAGTTCGATTATTTCAAAAATTTCAAGATCAAACAATAGGTTTCCAACTTCATTTAACTTGTGAGTTTCTAGGACCA…
lncR.Sto_0174	Chr01	10257451	10257918	468	-	u	GTTTATTTAAAATGGACACCTCTTTTATCATAGACTCTACATGACTCCTATGAACCCCTGCTAGTTCAGTTTTACTTTTCTTGGAAAAACTTATAAGTTTATACCCTTTCCCAAGTTCGAAAATAATTTCAAGGAAGAATATCCTAAGTTCGATTATTTCAAAAATTTCAAGATCAAACAATAGGTTTCCAACTTCATTTAACTTGTGAGTTTCTAGGACCATGAAATTTAGACACCGAAAGTAGACTCGATCCTACCCCCGATATCGTTCTAGGTTCCAAGAACCCTTTTTCCATATAAGGCTTCTCAAGCCATCATGATATTTCACATGTATCACATACACATATAACATGTAATTTCATATAATAACATTTAGGAATAACAATAGCATGTTTCTAA…
lncR.Sto_0175	Chr01	10278478	10286044	399	-	u	AAATAAGTCAATTTCATTTCCTTAGTGGGTTTCTAATTATTAGGACAAACCGAAACTTGAACTAAATCAACATCCTACCCCATCACTTGTACTGTTCGGCGTATCCCATGTCATCACATGGGCACCCTCCAGTACCACCTCAATGTCAATCAATCACATATTCACAGGTATATTCACATAAATTAGTTTATGAACAACAATAGCATGAAATTTCCTAATAATTCTTACAAATAAGCAAGTAAGCAGGCCACGTATTCACATCCTCATTCAACCCTGTAGGGCAAGGATGGGAAACCCCTCACAACCACATGCGCACGAAATTCCAGTTTGTCATATGTTATATAATTATCAGGCAACGTTAATATAACATCACATCACAGATAAACTTAGGAATCATGC
lncR.Sto_0176	Chr01	10286412	10286981	570	-	u	TCACTTCTCTTACTTTCAGTGGAATTTGTGACTCTATCTACCCATTTCTATTCTAAGGTATCTTTACCTCAGCAGTGCAAACATCCCTAAGAATTTCTAATCAATTTATGAGATTTACTACTCTTTACTTAGTACTCAACCCTTGATTAGATGATAACCTAGCTCTAAGGTATTTCCTAAGTTCATTTACCACAAATCACGTCGACGTGTATAAATAAGTCAATTTCATTTCCTTAGTGGGTTTCTAATTATTAGGACAAACCGAAACTTGAACTAAATCAACATCCTACCCCATCACTTGTACTGTTCGGCGTATCCCATGTCATCACATGGGCACCCTCCAGTACCACCTCAATGTCAATCAATCACATATTCACAGGTATATTCACATAAATTAGT…
lncR.Sto_0177	Chr01	10443350	10446351	2201	-	u	CTATTACCATTTAAAATAATTACCCTGCTATACAAACAACATACAATATTCACATAATAAATATTGGCCACATCATTTACGGTGGCCTAAATAACCTGCAGTCCACGGCGCTCATTGCCGCTTCAGCCCAATTCAAGTATATATATATATCCATTCACATAAGCAATCACACATAAATTTGTATATACGTAGTGATCGAACCACAAGGGAATGATCTATCCTATTCACACACAATATATATATATATAACCTGTTCAATCACCGGTATATGAGCATCCACACTCGCATTTAAATTTACATATTGATCACATGCCTCAATGCGTGTAATCTATCCTATTCACATGCAGGTTTATATATTTGCAAACAATCACATACCAACCACACATATATACATATATA…
lncR.Sto_0178	Chr01	10535614	10536107	494	-	u	CCTTCCTTTCATTCTTCACAATCACATATACTTACCGAAACTCTTCATCTACAACTTCCATAAATTCTTCTTATCACTTCAATCCCTAATTAAGTTTCATTTCCTCTTGTGAAGTTCTAATATCTTCTATTTATTAGACATTTCTAGTCCTCATGGTTTTTATTTTTATTTGACATGCTTTTTACATTCAAGAATATGAGAAAAACACTATGTAGTATCATATTGGCCGGGAATGGAGAAATATCACCCTACCAAATAAAAAGATCTTATTTAGTGTCATGTCATCAATATTTACTCACATTTCAAACATTATTATCATATTTTAATGCCTCACAATTTGTTGTCTCAAGATATATCCAAAGCTTAAAACTTTTTCAATTCTCAGGGCTTCGTCTTTCC…
lncR.Sto_0179	Chr01	10538460	10539421	962	-	u	CTTGTGGGTTGTATGAGGATGTGGAAAAAAATATGGTTTGTATTACTTGCCTCTTTGTTAGGATATGTATGCTAGAAACATGCTATTGTTATTCCTAAATGTTATTATATGAAATTACATGTTATATGTGTACTTGATACATGTGAAACATCATGATGGCTTGGGAAGCCTTATATGGAAAAAGGGTTCATGGAACCTAGAACGATATCGGGGGTAGGATCGAGTCTACTTTCGGTGTCTAAATTCCATGGTCCTAGAAACTCACAAGTTAAATGAAGTTGGAAACCTATTGTTTGATCTTGAAATTTTCGAAATAATCGAACTTAGGATGTTCTTCCTTGAAACTATTTTCGAACTTGGGAAAGGGTATAAACTTATAAGTTTTTCCAAGAAAAGTAA…
lncR.Sto_0180	Chr01	10598088	10601344	2037	-	u	CACAACACGCATACTTTCATTCATCTTCTTCTTCCTCTTCATCTCAATTCTCTCTTAGGTTAAAAGAAAAAAAAAAGACCTATAACTTCCAATCAATTTCTTTGCTTCCCTCATCAATTCAAGGATCACTCAAGCTTCACCTAGCATCTTGGAGCACCATAGAGCTTGGACAAATCTTCTAAATCCCTAAATTCGGATTTCTCAAGGGATTCAAGTACTTCCTTGGAGACAAGAGTGCTCAAAGGGAGTGTTAAGTAAAGTGACCAAGGTGAGGGCTCTTTCATCTCTGCTCCTAGGGTTGTATGCTTATGTGGATTACATGAGTATGTACATTCTTTGTTTGTCTGGTATGTGTTAGCTAGAGGTATAGAATGTTAAATGAATAAAGGAACTAGAAAT…
lncR.Sto_0181	Chr01	10590316	10590792	477	-	u	CTCTGCTTCATCTATAAATAATTCCCCCTTCCTTTCACTCTTCACAATCACATATACTTACCGAAACCCTTCATCTACAACTTCCATAAATTCTTCTTATCACTTCAATCCCTAATTAAGTTTCATTTCCTCTTGTGAAGTTCTAATATCTTCTATTTATTAGACATTTCTAGTCCTCATGGTTTTTATTTTTATTTGACATGCGTTTTACATTCAAGAATATGAGAAAAACACTATGTAGTATCATATTGGCCGGGAATGGAGAAATATCACCCTACCAAATAAAAAGATCTTATTTAGTGTCATGTCATCAATATTTACTCACATTTCAAACATTATTATCATATTTTAATGCCTCACAATTTGTTGTCTCAAGATATATCCAAAGCTTAAAACTTT…
lncR.Sto_0182	Chr01	10708705	10709635	931	-	u	TAAAGTTGAAGTGGTACTGGAGGGTATCCATGTGATGACATGGGATACGCCAAACAGTACAAGTAAAAAGGGGTAGGATATTGATTTCGTTCAATTTTTGGTTTGTCCTAATAATTAGAAACCCACTAAGGAAATGAAATTGACTTATTTATACACGTCGACGTGATTTGTGGTAAATGAACTTAGGAAATACCTTAGAGCTAGGTTATCATCTAATCAAGGGCTGGGTACTAAGCAAAGAATAGAAAATCTCATAATTGATTAGAAATTTTTAGTGGAGTTCACACTGCTGAGGTAAAGACACTTTAGAGTAGAAATGGGTAGTCCGTGTTACAAACCCCACTGAAAGTAAGAGAGTGAAATATGACGTCAGACATTTGCCCGTTGTGGCTATTGCCC…
lncR.Sto_0183	Chr01	10719735	10720331	597	-	u	CAGTTGTAGCCTGTAAACCTCGTTGGACATGCTTTGTATCAGCAAGATATAAATGCACATCTCCTTCTCTGCTTCATTTATAAATAATTCCCCTTCCTTTCACTCTTCACAATCACATATACTTACCGAAATCCTTCATCTACAACTTCCATAAATTCTTCTTATCACTTCAATCCCTAATTAAGTTTCATTTCCTCTTGTGAAGTTCTAATATCTTCTATTTATTAGACATTTCTAGTCCTCATGGTTTTTATTTTTATTTGACATGCTTTTTACATTCAAGAATATGAGAAAAACACTATGTAGTATCATATTGGCCGGGAATGGAGAAATATCACCCTACCAAATAAAAAGATCATATTTAGTGTCGTGTCATCAATATTTACTCACATTTCAAAC…
lncR.Sto_0184	Chr01	10738590	10739655	1066	-	u	CCCATCCTTGCCCTACAGGGTTGAATGAGGATGTGAATACGTGGTTTGCTTACTTGCTTGTTTGTAAGAATTGTTAGGAAATAACATGCTATTGTTGTTCCTAAACCGTTATTTGTGAAAATATTTGTATATATGTGATTGATTAAAGTTGAAGTGGTACTGGAGGATATCCATGTGATGACATGGGATACGCCAAACAGTACAAGTAAAAAGGGGTAGGATATTGATTTCGTTCAATTTTTGGTTTGTCCTAATAATTAGAAACCCACTAAGGAAATGAAACTGACCTATTTATACACGTCGACGTGATTTGTGGTAAATGAACTTAGGAAATACCTTAGAGCTAGGTTATCATCTAATCAAGGGTTGGGTACTAAACAAAGAGTAGAAAATCTCATA…
lncR.Sto_0185	Chr01	10802086	10802951	866	-	u	CCCATCCTTGCCCTACAGGGTTGATTGAGGATGTGGATATGTGGTTTGCCTACTTGCCTATTTGTAAGAATTATTTAGTGGTTACCATGCTATTGTTGTTCCTAAACTATTATATATGAAACTATCTGTATATGTGTGTTTGACTACAGGTAAAGAGGTACTGGAGGGTATCCATGTGGTGACATGAGATACGCCGAACAGTACAAGCAAGGGGGTAAGTTGTTGATTGAGTCCAAGGTTTGTTTTACCATATTAATTAGAAACTCACCAAAGAAATCATAAAGAAAGTGTTGCTAACGTCGACGTTTTATGGTAATTGAACTTAGGAACGACCTTAGAGCTAGGTTGTGATCTAATCAAAGGTTTGGATATTGAATAAGGATTTAAAAGATCTCATAA…
lncR.Sto_0186	Chr01	10764411	10765273	863	-	u	GCACGAAATTCCAGTTTATCATATGTTATATAATGATCAGGCAAACATTAATATAACGTTACGTCACAGATAAACTTAGGAATCATACTCCTCAATCATGCTACTTATAAGTAACCAATAATATGAAGCATTTTATATTAAAAACTATAAATCATACATTCGACTCTAGTGCCACGCTAGAGTAATGGCCTTAACAGGCAAGTCTTTCAAATGCTATGCACCACCCTAGTGCCAGGCTAGGGCAATAGCCACAACGGGCAACCATGAATATGAAATGCACCACCCTAGTGCCAGGCTAGGGCAATAGCCACAACGGGCAAGTCTATCAAATGCTATGCACCACCCTAGTGCCAAGCTAGGGCAATAGCCACAACGGGCAAGTCTATCAAATGCTATGCA…
lncR.Sto_0187	Chr01	10772831	10773941	1111	-	u	CCAGAATCCTATCAGTAAGCACATGTGAAGCCGACATGTCTAGATATAGCATAATTCAGAAGCTGTAAATATTTACGTCGCCTTTACAACTTTAGAATATATACAACTCAAAATAATGAAGGCTAAATAATCAAAAGATGTCCACCCACGCGAACGAATGCGGTGCAAGTGGATAGATGTCCGTATCACTGTCCGGACGTCGAAGCCTGCCCGATTCCTGTATCTGAAACATTTAAACAGAGGGTGTGAGTCCAACAGACTCAGTGAGAAGCTTCCCATCCTCGGCGTAGCGGCGGGTACCACTACAGCTGGGGAAAGGGAACCACTCACAACCACAAGCGCACGAAATTCCAGTTTATCATATGTTATATAATGATCAGGCAAACATTAATATAACGT…
lncR.Sto_0188	Chr01	10932389	10932847	459	-	u	TTTCCCATCCCTGGTGTAGTAGCGGGTACCACTACAACTGGGGAAGAGGAGCCAATCACAAACACATACGCATATAACAGATTTGAACTTCCATGTATTTAGTGGTCAGGCAATTAACTTATATCATATTCACAATAAAGAATTTAAAGCATGGATTTACATACATTTAAATTCACGCATACATCATATCATAGGTTAACATATAATTCCAAGTGGATGTCCATATTCAAATAACCGTAATCATAAACTGACCCGAAGGCATATCTCCGTTAGGAGAGAATCTGGCCCAAAGGCATATCTCCGTCAGGATGGGAATCTGGCCCGAAGGCATATCTCACGTGAGTGGTATGGGAACCTAGTTGATCATTCTAGGAACCCCTGACCCTAAGACTTAACTTG…
lncR.Sto_0189	Chr01	10989721	10990999	1177	-	u	TTTCAGTCTTCACAATCACATATACTTACCGAAACCCTTCATCTACAACTTCCATAAATTCTTCTTATCACTTCAATCCCTAATTAAGTTTCATTTCCTCTTGTGAAGTTCTAATATCTTCTATTTATTAGACATTTCTAGTCCTCATGGTTTTTATTTTTATTTGACATGCTTTTTACATTCAAGAATATGAGAAAAACACTATGTAGTATCATATTGGCCGGGAATGGAGAAATATCACCCTACCAAATAAAAAGATCTTATTTAGTGTCATGTCATCAATATTTACTCACATTTCAAACATTATTAACATATTTTAATGCCTCACAATTTGTTGTCTCAAGATATATCCAAAGCTTAAAACTTTTTCAATTCCCAGGGCTTCGTCTTTCCCCCACA…
lncR.Sto_0190	Chr01	11166980	11167662	586	-	u	TCTTATTTAATTAATGGAATGAGAAAATGATGTTTGTGAAATTTTTTCATAGTATTGGGGGACCCGATGCCTTGGAAGTGAGTAAAAAAACATGAGCCTATAAGATAGAGGACAAAGAAATATTTGAAAGAGAAAGAGAAAGAGGTGGGCACTCTAGATTCACCCTCCAGGAGGATCTTCCGCATGATATTAGTTTATTTTTGTTTGCCAATTCTGTTAAAATCTTGTTTATTCGACCCTAGTTAAAACTTGATCCGTTCCTTATCCGAGAAAGAGGTGAAGGCCAAGATTGAGGTGTGACTATGAGAATAAGATACTCTAGAAAAAGAAAATGAAAATTGACAATATATATATATACACAAGTCAAGATATATATATATATTGTGATGCGGTTTTATA…
lncR.Sto_0191	Chr01	11284647	11290974	601	-	u	GGGGAATATGCTTATGGGTATAATTTTTTTTTTGGTAAAAAGAGTGCAAATTATAGTACTAGAGATACATAAAAGCATTGCCAATAGTCCCAATACAAGACTAACAAAAGAAAAAAAACTAAAGCATCAAAATAGTAAATTAGTAATACATCAAAAATTGAAAATAGTGCATCGAACAAGGATCACCTAAAGCCAACAAAGACTGAACTATACTGAACCAACAAGACTATCGAAAGAAAAAACTAAAGCATAATGGTAACTGGTAAGCATCATCATTCATCAACTAAGTAACCTCCCTAATTTCTCTTTCCCTTCGAAGACGTTGGAGATCCAATAAAATGGATAAGTGAAGAAAAAGAAGGCCCCGTTGGAAAGCTACGGATGTTAGCTTTCTTCAAA…
lncR.Sto_0192	Chr01	11306574	11306775	202	-	u	GTTTATGATTTAGTATTTATTGAGAATTTGTTGTGACTTGTAGTTGTAAGGATTGTTCTATTTCAGTATTTATTGTTTGGTTTGTGATAAGACTTGAGACTTAAATATGTTGATCCTTGAACTTATTTGAAGAGTTTAATATGATATTGTGGTAATTTGAAACTTGTTCTATTTCTTATCATGTTTAGATCGAGATGGAAAC
lncR.Sto_0193	Chr01	11317677	11320303	2627	-	u	CCCGAAGAGTTAGAACAATTTAAAACTCGAAAACGTGTAAAGAGTTAATAAGAGAATAATAATAGTCTAGAGGATAATAGATAAGGCCAGCCTTGGATTAGGTTAATGCCATCATAGACCACCTAAGGAAAAATAAACTCGAAGCAATACCAAAATAGTTGGAATCAGTAGGAGATACAAGAGAAAACAATTTCGAGGACGAAATTTCTATAAGGAGGGGAGAATGTAACATCTCGCGTCCAAAATGCATAGTTAAATTAAAAAGGGCTTAAAATGATAAAAATAAAGTACATAAACCTATAGGGATTAAATTGAAAGAAAAAGATAAAATGAGGATTTCTTAGGCCATAAATAAAATCAAGGCTTAATAAGTAAGTCACTAATGACTTCTACATTAAG…
lncR.Sto_0194	Chr01	11311861	11320139	5702	-	u	GATAAATATGAGGAAATTAGTGAGAACAATCAAAGAATTAGTGAGTAGGAAACTAAGAGAAAAATTCTGGATACTAGACTTCAAGAGAGCAAACCGATTTCTCCATTTCTCTTTTCTGGAAAATCGAAGATTGAAAGTGGCTTTTGAGGTGTGGAAACTAGCATTTAATTGCAAAAGGGTAGTAGCAGCTTCGAAATGAGACTTGTTTCAGGGATTGATCGTGACATGAGGGTTAAGAAGGATTGGTTGATTGAGCGTTGCAGCTTGTGTTCATGTTTGATGCTACAGAGAGTAGTTATCATTTCTTGGTAAAGCCTATATAAGGCTTATATTGATTTATATGTGGTTACTAAGAACTCTATGAAATAGAGAACAATGGAACTTTAGTGGTAAAACTCT…
lncR.Sto_0195	Chr01	11374803	11375731	929	-	u	GCGGGTACCACTACAACTGGGGAAGAGGAGCCAATCACAAACACATACGCATATAACGGATTAAATTTCCATATATTAAGTGGTCAGGCAATTAGCTTATATCATATTCACAATAAAGAATTTAAAGCATGGATTTACATACATTTAAATTCACACATACATCATATCATGATTGAACATATAATTCCATGTGGTCCCCTGTATTCAAGTAATCTTAATCATAAACTGGCCCGAAGGCAATATCTCCGTTAGGAGAGAATCTGACCCGAAGGCATTATCTCACGTGAGCAATTTGGGAACCTAGTTGATCATTCTAGGAACCCCTGGTCCCAAGACTATACTTGGAACAATAGTCTGACCCCAAGACTTCACTTGGAGCAATAGCCGGCGACTCATCTG…
lncR.Sto_0196	Chr01	11432413	11435509	282	STO01G009290	i	ACCCTATGAGAGCTCAAGGGAGGAAGCTTGAAGGTTCTAGGTGGTGGTGGTGGATCATGGCCGGAATCCGACAATCGGAGGTCGGAGAAAGAGTCAAGGAGCCCTCTCTAACACCCCATTTACTCCATCTTCTTCACTCAAGTGTTTGCATCTTTGTCAATGGCATCTTCAAGCATTGGGGAAAGCAGAGGAATCCCTGTTGTTGGTATTCGAAACACATATTGTGAGTGCGGTATAAGGGCGCGTATCATGATATCTGAGTCGGAGAGAAACCCAAACCGT
lncR.Sto_0197	Chr01	11503690	11504655	966	-	u	CTATCATGATTTTAACATTATATCTAGAGTGATTGTTAAGATATATATTAATGTTTATTGATAATAAAGATATTAAAAACTACACATAACTTGAGTATTTATGTTTTACAATTCAAATATAATTGGGGTTTTCAGAATTTGTAATTGTAACAGCACTACTACTTGATTAGACAAATTAAAGACCCCTTTATAATTTAGAAGTGCAAATTAACTTTGAATTATAGTGTAGCCACAGGAGGAAGAAGAAGAAGGAAGAAATGAAATAGAGATTTTAGTCACTAGTCATGAGTCTCACTGTATAATTGTCTAATATCTATCTATCTATCACTTTTGTGCTTTTCTTTTTTCCCCTTGTGGGAATATATATAAGATTTGAAATAGAGAACACATTTGCATGCG…
lncR.Sto_0198	Chr01	11771891	11772138	248	-	u	CAATTTAGCCCCTAGTGTTAGGGTTAGGGTTCCTCTGGTCATTTTTCTCTGGTTTTTGGGTCTCTTGACCTCTAGTTAGGGTTTCATAAGCTCAATTACAAACAAAAACAAAAGCAAACACATCCAAACACTCAAAAATCAAAAAGTCAAACAAATTAAAAGAAAGTCAACACAAAAGTCAACCACTTAGAAAAGTCAACACTTTGACTTTTTGGTCAAAGTTGAGTTTCCATTTTTGGGATGTTACA
lncR.Sto_0199	Chr01	11993035	11993374	340	STO01G009640	x	GATTAAGAAAAAAATTTCCTTGCTTTTTTTTTTTTGGTAGAAAGGTCTCTTTGGTTCTAAGCCAAACATGCTATTTAGACTGAGCATAGAATTGGGAACAGATCCAGAAACCGTACTTTGTTAATACTTAATACCTTATTCAGGCTGATCAAAATTAAAATAATCCGCTAAGCAAAAATAAAGAGATACGAAGTCCTCTTAAAATGCTTGTATGAGAAACAGGAAGACGTTCACAATTGAACGATGCTAATCCATATATATAGTTGTCTTATTTCTCCCCCAATCCATGAAATTGAGTTCAAACAGGGCAATTTGCCCAAATCAAGTAATTCACCCTTAC
lncR.Sto_0200	Chr01	12452309	12452767	459	-	u	GTTCTGGTCTGGTCATTTGATGGAAGGGCGTGTTATATAACAAAAGTTTATACCTATTATTTGGAAGAGTGAAAATTTGTGAAGATATGAACATATTTGTGGTTTTTAGTGCCTTAGGATGGGTATTTTCAATACATATATAAATTAACAAAGAAGACATGTTTAAGATATGATCTAGTAGATATTTATGCTTAGACCATGATAGAATAATATAGGGAGTCTGAATGTAAATTATATTCTGATTATTGAATGCGGTACTTGGGTCAGAATTATGTGGTTCATCAATCACTTTTTAGAGTTTGGGCTGGTAGAGGTTATATTTTTTCATTGTTTATTACTCACTCACATTTTCACACAAACCACCTCAATCTTAAACCCCAAGACACTAAAGACTTCTAC…
lncR.Sto_0201	Chr01	12476304	12477375	1072	-	u	TTTTAATTTAACTAAGTATTTTGGACGCGGGATGTTACATTCTCCCCTGTCCTTTTAGAAATTTTGTCATCGAAATTGTTTTCTCTAGTATCTCCTACTGATTCCTACTATTTTGGCATTCTTGCGAGTTTATTTTTCCTTAGGTGGTCTATTGTGATTTCATTAACCCAATCCAAGGCTGAACCAATTACATACTATATTATAGTCCTTTTCATCTAGAGTATTCGTATTTTCTTATTGACTCACAAATTTTAGAGTTTTTAAATTCTTTTGAGTCTTTAGGGTTAGTATACTGATATACCATCTTTTTCATTTTACTAAACCACCCTAAAGGAGTTTAGAACTATGTTTTGGAAATTTTAAGGCTTGACACTATTAAAGTTCTTCTGTTTCTAATTA…
lncR.Sto_0202	Chr01	13018773	13018990	218	STO01G010500	p	CTTGTGAGATTTTTTTTTTGGTTTCCCAAGGTATCCCCCAGCCCGACAGGCCAAGGACTAATCCTCCGCGGATCTGAGCTCCATTTAAGGGTTTGCCGCTGGCCAATTGGGTGCTGCATACACAAGGTGGGACTCGAACCCCCAACACTTGCTTAAGCGACCTAGTGAGCTAACCACTAGACCAACCAAACTTGGTTGAGATTTTAATATCTCTTGTA
lncR.Sto_0203	Chr01	13488599	13488844	246	STO01G010800	p	CCAAAGTTCATCAAAATCTCCCTTCTTTTAAATGGAGGGTTTTGCTTTAATTTGTAAAGTTAGCTTGAATGTCTTACATCTCTCATCAAAGACATCCCGTCTCAGCAACAGAGACAGTTTGCACCAGCAGGAACCAACGCTGTTTTGACATCGCAAGAAGTGAGAACTTGTGAAGCAAAATGATTCCCTTTCCCAAGCCTATAAACACGTTTGTCTACAAAGGTGTACATTCCATTTCCAACGTTT
lncR.Sto_0204	Chr01	13508322	13509562	336	STO01G010810	i	GTTTCAAGGTTTTGTATCTTCCTTTGCATCTCTTCCTTCTCCCGCTTGTCATGTGCAGCCTTTTCTGCCTCTTGATGCATCATTTCCATGATTGAAAGTTTTTCTTCATAAGAAGGATCCAAGTTTTCTGCAACTTTAACCTTGGAAATTCTTTACTCTTGGACAGCATCAGTTATAGATATTGTGCCTGAATTTTGCTATACACATTGGTGACTGAACTAGATTGCCTCCTTGACAAAATGACCGTTGCTTTCTCTTGAGGTGGGGTTGGCTGTTGAGGGATCGTTTCCTTGTCGGATAGAAAAGATATAACAATCCAGCTCAAGCATTCCATCA
lncR.Sto_0205	Chr01	13519741	13520870	1130	STO01G010830	p	TTTCATTTGGTGATTGTAATTTACGTTCTTTTTTAATTAAAATTTGCAGGACACTAGTAAATCTCAGCCAAAGAAGCCTGATAATCAACCTTCAACCAAGTAGGAGAAAATATCTGGATGTCCTAGAAGCTTTGACTTGTGATCTTGTTGCGTGCTGTCATGCAAGACTTATTCTGTTTAGTAAATAATTCTGAGATCTTGAATGGAGTCATGGACATGAATTATAGTCAATATGACTATGGTTAATGTTTTGCTTACAAAAGTTCATAAAAATCGACTCTTCATTTCAGAGAACCAGACTTGTTTTTAGTACAATATCTACTGGAAATGTACGATGTGGTTTCTAATTTTCCATTCCAATTTCTTTTTACTTTGTCAATTTATTTAGCAAAGCTTGCC…
lncR.Sto_0206	Chr01	13902773	13909330	577	-	u	CTCATCTATAAATACCTCATTATCCTATGTCTATTGAAGACACAAATTTGTAGCTAGCTAGTTCCATCGTCAGAAAAATTTGCGTGCCCTAACTTCTGTGATGAGAATGGTCATGGACGATGAAGATGATGACAATGATGGCGCCATTACAAGGGCTCACTATATATCATTAAACCATAAAAATAAACCAAAGCAACTTAAACTTGAATGAAAAGAAATGTCTATGGAAAGGAGACTCAACCATTAGGAGCTTCAATATTCTAAAGATACAGGTACCGGTCAGGCTTCCACGTTGGCTCAGTGAAGGCGACGTTTTGCTAGCACTCACATTCTGTCTCCGTGGGTGGCTTTGATTTTATTTTGGTTATTGTAATCAATTGATTATACTTTGTGGATGTT…
lncR.Sto_0207	Chr01	13925565	13925794	230	-	u	GTCACCTCGTGACAATTCTATTAATCAAACACAATCAACTTCTATCTATCAAACAACTGATACGTAGCCACCACGTGGCACTTCCTGACCCCTTGCTGCGGGGCAATAGCTTGAGCCCACTCGTCCATTACCCACCCAGGCCACATGGCGGGCACGACACGACGTCTCGAAGCATGGCCATTGTCACACCCTGGACCAACTCCACAGGATGATTTCTCTTTTACTAGGTT
lncR.Sto_0208	Chr01	13932745	13933912	683	-	u	GTATTGTAAAGAATGTATTGCTAGCTGTACATGTAACATTTAATATTCAAACCATATACACAACATGTCTTAGTTTTAATTTTGAAGCAAATCTAGAAAACACAAATTACAAGTCTTCAACAGAATCAAATAAGTACAATAACATACTAAAAGTAAAAGGACAACATAAATGTTACAAGTCCCACATCGGTTAGGCTATCTTTAAGGAAGGACCTTATAAGATGTTGAGCTCTCCAATTTTGAAGATCTAACTTTTGGGGTATAGTTTTTCCAATGACTTATGCTCGTTGCAAGTCAATACATTGAGACTTTATAGTAACGCCAAGATAGTAAATATATCTCATCTAAAGATAAGTCCATAGTGTTTCCAGCACGTCAGCGGAACCCCAATTAAAGTAG…
lncR.Sto_0209	Chr01	14334131	14335094	964	-	u	GGAAGGGAACCACTCACGACCACAAGCGCACGAAATTCCAGTTTGTCATATGTTATATAATGATCAGGCAACATTAATATAACATTACATCACAGATAAACCTAAGAATCATGCTCCTCTATCATGCTACTCATAAGCAAACAATAACATGTAACATTTTATATTAAAAACTATAAATCATACAGTCGACCCTAGTGCCACGCCAGGGCAATAGCCTCAACGGGCAAGTCTTTTAAATGCTATGCACCACCCTAGTGCCAGGCTAGGGCAATAGCCACAACGGGCAACCACGTAAATGAAATGCACCACCCTAGTACCAGGCTAAGGCAATAGCCACAACGGGCAACCATGTAAATGAAATGCACCACCCTAGTACCAAGCTAGGGCAATAGCCACAAC…
lncR.Sto_0210	Chr01	14343171	14343380	210	-	u	GGCAACCATGTAAATGAAATGCACCACCCTAGTACCAAGCTAGGGCAATAGCCACAACGGGCAAATGTCTGTCGTCATATTTCACCTCTCTAACTTTCAGTGGGATTTGTGACTCTACCTACCCATTTCTACTCTAAGATATCTTTACCTCAGCAGAGTGAACTTCTCTAAGAATTTCTAATCAATTTATGAGATTTTCTATTCTTTACT
lncR.Sto_0211	Chr01	15277621	15277859	239	-	u	GATATGGATATATGGTTTGCCTTCTTGCCTATTTGTAGGAATTACATGTTAGATAACATGCTATTGTTGTTCCTAAATTACAGTATATGTGAAAATGTGCTATATGTGTGTATGTGAATTGTAAAAGCAATGGTGGCTCAAGGAGCCTTATATGAAAAGAAGGTCCTCGGGACCTATACGACATCGGGGGTAGGATCGAGTAAATATTATCTGAAGGGTGTGGTTTTGTAAGTAAGCCC
lncR.Sto_0212	Chr01	15682959	15683438	480	-	u	CTTTTATATCAAATAATATATTTTAGTGACTTTTATATTTTCGTTATTAAATACAGTAAAAGTTATATTATATATAAACTGTTGCATTAGAATATAAAAGTAGAATGTTGGCTCAATGGTGACAAGATATTGTGTCTTTGGAAAGTCAGTGACATGCGTTTCGATTCTTCTTACAGGCATTTCAATGACTAAATTTGCAAAAGATGAAGACTTGTCCGGATCAGACAATGGAGGACAGAATTTCATCATATAAAGTATACATACACAAAAGGCCAAATTACTCGTCCGGATCTTACAATGGAGGACAGAATTTCATCAAGTAAAGTATACATACACAAAAGGCCAAATTACTCTTTTGGTCCCCAATGTTTCAAAAAATTATTTTAGGTCCTCAACATT…
lncR.Sto_0213	Chr01	15944658	15945632	683	STO01G011690	o	CTATTATTTAGCACGTAATTATACCATGACATTTCTAATTTGCAAAAGCATTTTTATAGATACATCATGAATTATTTCATGAATGGGAGCTTAAAAAAATTTAAAATAAAACAAAATGAAACTCGATCAAGTCAGTGATTTCTTTTTGTAAATCTTTGTTCGTGCCTTAAATCAAGAACAGGGGAATCTGTTACATTTTCTAAACTTAGTAATTGCATCAGCAGCCGCATCAAACATCCTTGGTATCCAATTGAACTCGATCAATACTCTCTCTACAGACAAAGTTTAAAAGTGAAGCTTGAGCATAAGGTGTATCCAGCATGTTGATTATCATTCTTGCGTCACTCTCCACCATCAGAACCGTGATTTTCTGAGTCAGAGCTATTTCAACTCCTCTCT…
lncR.Sto_0214	Chr01	15945759	15953295	7537	-	u	GAGAGAGAGAGAGAGAGAGAGAGAGAAACAATGTTCTAAGCCTTGAATTTTGAAGACATTGCTTCAACATTCTCAGATTCCACAAAAAATTCAAGGAAAAAGACTGTCGGGGCTAATAAACCTTTTATGCGCGTGAAATGGTCCAAATAATACAGCACAACGTACCAATCCGGTCCAACATAACTATCAATATGGGATCATGGCAATCGTTATGCCCTTTAGCAGCATAGGATCAATTCATGGTCACACATACTAACAACTATATCGACATGGATCATAAGTCTAAAAGTGTAGTAAGAAATAGCTCTCAAGTCATTTACGACACACTATTTCTTATCGGTCCTCCGTATGATTTCTCAATACCTTTATGCTTAATCCGCAGGAGAAATCTCTTGGCTT…
lncR.Sto_0215	Chr01	15970541	15972892	2352	-	u	CAATTATTTTATTTGTAGAGATGGAGTGGTGGGTGAAAAAATGAGATTATTTTTTTGTAAAAAAAGGAAATTGAGTAGTGATTAAAAATAGAACAGTTCTTTTTTTTTTTTTAATGACAGTCAAGTTTTAGTAGAGATGGAGTAGTAGATGGAAAATAGGGTATTTGTTTTTTACTATAGAAAGTGAGTAGTAGCTGAATTTGAATTTTGTTTTTTTAAAAAAGAAACTGTTATTATTTGTCAAGTTGTAGTACTGACTTAACTTCTTTTATATATAGTATTGATATTGATTTGAGTTGACACCTAATTAATGACTAATGAGATCTAAAGAGTTAAAAAAAATTACAAACATTGCAAAATCAAGGAAAATATATCCTCTATATATATATATACGTCACT…
lncR.Sto_0216	Chr01	16260792	16261362	571	-	u	TCAAACAGACTCAGTGAAAGGCTTTCCCATCCCTGGTGTAGTAGCGGGTACCACTACAACTGGGGAAGAGGAGCCAATCACAAACACATACGCATATAACAGATTTGAACTTCCATGTATTTAGTGGTCAGGCAATTAACTTATATCATATTCACAATAAAGAATTTAAATCATGGATTTACATACATTTAAATTCACGCATGCATCATATCATAGGTTAACATATAATTCCAAGTGGATGTCCATATTCAAATAACCGTAATCATAAACTGACCCGAAGGCATATCTCCGTTAGGAGAGAATCTGGCCCGAAGGCATATCTCCGTTAGGAGGGAATCTGGCCCGAAGGCATATCTCACGTGAGTGGTATGGGAACCTAGTTGATCATTCTAGGAACCC…
lncR.Sto_0217	Chr01	16479516	16480633	749	STO01G012110	x	CGCACCGTCGTTGCGTCGCCCTTGCAGCGCTGTCGGCGAGCAGCAACGGTCCCGAAGGCCACCATGGAGCTTACGGTGAAGGCCTCCACCAGCAACGTTCCCATACATCACTGTGATTGAGCCGAAGAGAATGTCCGTCTGGTTCCAGGTACAATTAATCATAATTCTCTAGCTGCATCGTCGTTTTGTCTTGTGTCCTTGACAAGTTGTGATGTTCTAGTACTGTTGGCTTGTGTTTTGTGGGTGAATGCAAAGCAATGAATCGTTCTTTTCTTCAACTTGACATGACTGTCTGTTAATTGTCTTCTTTTTTTAATCTTAACTATTAATTTTGAAAGATATATGTCTTAAATAATGATGCTTGCTTGACTGAATTTTATATAGTTTTTGGATTGTTTG…
lncR.Sto_0218	Chr01	16506980	16508152	1173	-	u	CTCTCATCTTAGCCCCTAAAGGGTTGATTGGATGACATAATTGTGTAATCGAAATTGTGAATTTCTTAATGTATATTTGTACTCATGGATGGTTGTTAATGCTTGATATAGACGTGAAGTTTGTAGATTGAATGTGAGCTTGTGCATGAATAAGGATTCTTGATAGGATGAGTGAATTAATTTGCAAATTATCTCTTTGATTGATGTGTGCTGTATGATGATGACTGTGTGTAGGAAATTGTGCACTGTTTGTATTAAGTATTGAGTTAGGGTACTAAGATGGTGTATGGGAAGGACCTTGGGTGAACCATACACCATGTGTGAATGTTGCATGGTTGAGAACATGGGAAGGAGCAAAGGCAGAACCATGTGACCAATCTCATGAGTTAAGATACTAAG…
lncR.Sto_0219	Chr01	16518673	16519876	1023	-	u	CTCTTCACAATCATATATACTTACCAAAACCCTTCATCTACAACTTCCATAAATTCTTCTTATCACTCCAATCCCTAATTAAGTTTGATTTCCTCTCGAGAAGTTCTAATATCTTCTATTTATTAGACATTACTATTTCCTAGTCCTCATGGTTTTTATTTTTAGTTGATTTGCTTTTTACATTCAAGAATATGAGAAAAACACGATGTAGTATCGTATTAGCTAAGAATGGAGAAATATCACCTTACCAAATAAAAAGATCTTATTTAGTGTCATGTCATCAATATTTACTCACATTCCAAACATTATTATCATATTTTACTCACCATCCAAACAATGCTTTCATCCCTCACAATAATTGTTGTATCAAAGTGATGCATCTCCACTTCCTGATCCGCA…
lncR.Sto_0220	Chr01	16716109	16718905	2037	-	u	CTTTAATTGGGGTTGGGGCCGTGGGTCTCATTTAGAAAGAAGATAAAAGAAAGAAAAAGAGAAAGAAAAGAGAAAGAAAGGAAAACGTAGAGAGAGGGAGAAGAGAGAGAGAGGGAGCATGAGAGGAAGAAGGGGGAAGGAGGTTTCGCCGGAAATTCGTCGGAAACTCGTCGGAGGAGAGCCGTCCGACGCCGGCCACGACTAACGAAGCTCGACTATAACATCTTCCACACCTCCCACCGATCGAATCAAGGTTGGTGGCCCCAATTTCATTCTAAACCCTCAATTTTTTCATTTTTAGGGATTTCTTCGATTCACCTTCGATTGAGTTGTTTCGTGGGTAGATTGAGACCTAAAAAGTGTTCTTGAACACTTAGTTGGGTTAGGAATCGAGATTAT…
lncR.Sto_0221	Chr01	16765654	16765890	237	-	u	ATCTTTGATGATCATATAATAACTACTAATTCTCATAATTAACTATTGTTTAATCCTTTAAAAGCACTTTATCTTGCAAGATATGGACCAATTATTCAAGGGTGGTTTTGATTCTCACATCCTACTAAATCAAGCTATAAAAAATACACTGGATATGGTTTTCATATTGCAGCTTCATAGATTTGGATGGCTCCACCAATTTTTTACTCACATTCCAAACATCAATAGCATCTTATT
lncR.Sto_0222	Chr01	16801844	16802082	239	-	u	TAATTACTTCTGCACCCAATAGCTCTTCTTGTTTTCATCACCTGCATCAGAAGATAAAAGGGTTTCAGTCATCCTTGTTCTGGCAGTCACATGCCATGTAATTTAAGATCTAGATTGTACATTACTTACCAAAACGTTTCTGAATACATCAGCTGTTTCTTTAGTTGCATTCCTTGATGAATATAATCTTTTCTTGTTTTGTGCTGAATAATTAATCTAGTCTGGTTTCCATGTTTTAC
lncR.Sto_0223	Chr01	16820883	17000186	277	STO01G012250	o	CTGAGTTGAGACAAGGAATTAATTGAGGAAAGATTTGGTACACTTTTTAGGTTGTTTGCTATCACGTTTTTCAATAAAAAACATGACTAGTAGAAATTTTTTGTGGCTCGGCAATACGTGATTTGGTCTTTTAAGAAAGTTTCTCCATGATATGTTTTTATCAGGAAATTTGATAGTAAACAAGTAAAGAACTTTAGCTAAGTTCTCTTTTTAATTACTTCTGTACCCAATAGCTCTTCTTGTTTTAATCACCTGCATCAGAAGATAAAAGGGTTTC
lncR.Sto_0224	Chr01	16820883	16821235	353	STO01G012210	p	CTGAGTTGAGACAAGGAATTAATTGAGGAAAGATTTGGTACACTTTTTAGGTTGTTTGCTATCACGTTTTTCAATAAAAAACATGACTAGTAGAAATTTTTTGTGGCTCGGCAATACGTGATTTGGTCTTTTAAGAAAGTTTCTCCATGATATGTTTTTATCAGGAAATTTGATAGTAAACAAGTAAAGAACTTTAGCTAAGTTCTCTTTTTAATTACTTCTGTACCCAATAGCTCTTCTTGTTTTAATCACCTGCATCAGAAGATAAAAGGGTTTCAGTCATCCTAGTTCTGGCAGTCACATGCCATGTAATTTAAGATCTAGATTGTACATTACTTACCAAAACGTTTCTG
lncR.Sto_0225	Chr01	17178711	17187624	1633	-	u	GGGATATTCTTAAAACTAAGGAAAGAGGGTTTAGAACACCAAGAGTACAGCTCTTGGCAACCACAGCCTACGGGTGTTTGCATGTGCATTAGAAATTGATTGTAACATGAATGTTAATTACATGTTGATTGTATGGATGTGCAATTTAGGGCACTATAGAAGGCTTGGAGGGAATAGCACTCTTGGAGGTGCAAGGGAAGGTCGCCCAGGTGAGGGCTCTTTCATCTCTGCTCCTAGGGTTGTATGCGTATGTGGATTACATGAGTATGTACATTCTTTGTTTGTCTGGTATGTGTTAGCTAGAGGTATAAAATGTTAAATGAATAAAGGAACTAGAAATTAGGTTGTGGAAAGTAGCTTAGATAGGAAGACATAGGAGTAGAGAGAAATTGTTTGCTA…
lncR.Sto_0226	Chr01	17178785	17187855	1790	-	u	TGTTTGCATGTGCATTAGAAATTGATTGTAACATGAATGTTAATTACATGTTGATTGTATGGATGTGCAATTTAGGGCACTATAGAAGGCTTGGAGGGAATAGCACTCTTGGAGGTGCAAGGGAAGGTCGCCCAGGTGAGGGCTCTTTCATCTCTGCTCCTAGGGTTGTATGCGTATGTGGATTACATGAGTATGTACATTCTTTGTTTGTCTGGTATGTGTTAGCTAGAGGTATAAAATGTTAAATGAATAAAGGAACTAGAAATTAGGTTGTGGAAAGTAGCTTAGATATGAAAACATAGGAGTAGAGAGAAATTGTTTGCTATGATTGGTGTGTTCCAAATCCAACTCATACACTCCGGAGGCATGATGAGTATTTTATTAAATCATTTTCCACGA…
lncR.Sto_0227	Chr01	17335916	17336363	448	-	u	TTCCTTTTAACCTTTCATGTTTAAGTGATCATGCATTTAGCATATATAACACATATATTGACAAAATTAGGCATATATATCACATGTTCAATATCATCAAACACTTTCCAATATCATATATCGTTTTAAAATAACATAAACTGGCCCGAAGGCATATCTCCCTTTGGGGAGAGAACTGGCCCGAAGGCATAACTCACGTGAGTGGCATCCGTTATGAGGTAAACTGGCCCGAAGGCATAGCTCACGTGAGCGGTTAGGAACCTAGTTGATCATTCTAGGAACCCCTGGCCCCAAGACTTTACTTGAGACATATCTAGCACCAAGACTTTACTTGGTACATAGCCGGCGACTCGTGTGACTTTGGCCTAACCAAAGCTTTAACCACAAAGTGGCAAACTC…
lncR.Sto_0228	Chr01	17609986	17629830	388	-	u	GAGAGGATTGCATGGAAGGTTGGCCAAGGTGAGGGTTCTTCCATCTCTGCTCCTAGGGTTGTATGCTTATGTGGATTACATGAGTATGTACATTCTTTGCTTGTCTGGTATGTGTTAGTTAGAGGTATAGAATGTTAAAAGAATAAAGGAACTAGAAAATAGGTTGTGGAAAGTAGCTTAGATAGGAAGACATAGGAGTAGAGAGTAATTGTTTGCTATGATTGGTGTGTTACAAATCCAACTCATACACTCTAGAGGTGTGATGGGTGTTTTATTAAACCTTTTCCCACGACGGTGGCAAGAGTCCTTGTACGGAAGGACTAAGCTTTTATTTTGAAAACTCATCACGACGGTGACTTAAATTATAATCATGCAAAGGGAGTTATTG
lncR.Sto_0229	Chr01	18597489	18597992	208	-	u	GGCGACTCCGTCGAGTGCGCAGTCATCACATGGATGCTTCTTCCTAAGAAATTGATATGCTTCAACCTTTGGTAATCTCTTGATCTGATTTAATAGCACCAACTTCAAACTTCTTCCAATGGCATCATTATCATCTTCGTCGTCTTATATGCACCATGATGGTAGCTACATAAAGACACAATCTATATTTGCATTTAGAGAAAGAGAT
lncR.Sto_0230	Chr01	18707215	18709793	365	-	u	GCATCTAGACTGTCTTGTCCGCTTCTTTTCAAAAGTCAGGCTACCCATCGCTCCAACCCCGTCTCGTAGGCATTTGGGTACCTAGTCAGCTTAATCTGACGCTAGATTCTTCTTTAGTTGGTGTTCAGCTTCGATTCTACGGTTTGATTTTTGCCCGAATCGGATTCCAAGCTTGAATCCTCCTCTTGAGTGCTCTCCCTTCTCTCTAGGTGCTTCTCTCTAAGTGTGGTGAGAATGATAAGTGTGTGTTGTGCTGGCTTCTCCAACGTACAAGAGGTGTCCACCAAGTCATAGGGAGGAAATCACATTTCTCTCCCACACACACTAACTTTTGTATGCACTTAAGCCCTCTTTCTCTTTAGTCC
lncR.Sto_0231	Chr01	19211433	19213772	1493	-	u	CCTATATTCTCCAACACCAAGACCTAGCTTTAATCTGTATGAAGCCGACAATACTAGAGTTCGACATATATATACAGCAGTTGTATATATACAAAAGCTACATCGAAAAAAGGAGTCATATATTCATATACATCCTGATTTATTTACATAAACCAAAATACGCTACCCACGCGGACTATGCGTGCGGTCTTCAGAGTTGTCCGCCAACTTGAGAAGAAGTGGACACGTTCCCAACGCCTGAACCACTTGTATCTGAGACATGTAAACAGGGGGTGAGTCGAATAGACTCAGTGAGAAGCTCCCCCATCCCTGGCGTAGCAGCGGGTACCACTACAGCTGGGGGAAGGGAGCAACCACAACCACATGCGCATGAAATGGATTTATATTGTGATCTTTAAT…
lncR.Sto_0232	Chr01	19400851	19401714	864	STO01G013150	p	ATAGGGTTGACTGCGGATATGGATATATGGTTTGCCTTCTTGCCTATTTGTAGGAATTACATGTTAGATAACATGCTATTGTTGTTCCTAAATTACAGTATATGTGAAAATGGGCTATATGTGTGTATGTGAATTGTAAAAATACGAACAGAAGGTCCTCGGGACCTATACGACACCGGGGGTAGGATCGAGTAATTATTATCTGAAGGGTGTGGTTTTGTAAGTAAGTCCTTAAAGAGAATAAACCTAGGTGACTTTGTTCTGAACCAAGAGTCCAAATTAGAAACCACTTGGAAATCTAAATTTGCCTAAGAAGAAGTAAAATGAACAAGTAGTGGTCCATAGGGGTCATTTATTGTGCAACGTTGGAACCGAGTCTATCACGGGTAGTCCGGGTAG…
lncR.Sto_0233	Chr01	19439182	19439387	206	STO01G013180	p	CAATCGTCTTCTTCATCTCTCCAATGTCCCTTTTCGCGAAAATTTTCAGAATCGGTATCTTTGTTTCGGCCAGCCTTGATGGAAGCTACTTCAGATGTTAATGTCGATAGTTGCTGCATAAGGGCATTCACACGTGTATTCGAGGTGGAAGGGTTCTGTGTTTTGGGGTTGGTAGTTTATTGAGTTTGAGGGTAGGTGGTTTTGTG
lncR.Sto_0234	Chr01	20085684	20091700	1129	-	u	TTAATTTGACACGAGCATAGCATATGCATACAATTTGCATATAATAAAGATGATAATGACATAAATATATTTGTTAGGTAACCACGAGCCGTCTGGAGCAGGAGTGACTCCAGGACAAGAAACAGGAAGCCGTCCAGGTGAGGGGTTTCCCATCCTTGCCCTACAGGGTTGAATGAGGATGTGAATACGTGGTTTGCTTACTTGCTTGTTTGTAAGACTTGTTAGGTAATAACATGCTATTGTTGTTCCTAAACTGTTAATTGTGAAAATATTTGTATATATGTGATTGATTTAAGTTGAAGTGGTACTGGAGGGTATCTATGTGATGACATGGGATACGCCAACAGTACAAGTAAGAAGGGGTAGGATATTGATTTCGTACAATTTTTGGTTTGTCCC…
lncR.Sto_0235	Chr01	20085832	20091700	981	-	u	CCCATCCTTGCCCTACAGGGTTGAATGAGGATGTGAATACGTGGTTTGCTTACTTGCTTGTTTGTAAGACTTGTTAGGTAATAACATGCTATTGTTGTTCCTAAACTGTTAATTGTGAAAATATTTGTATATATGTGATTGATTTAAGTTGAAGTGGTACTGGAGGGTATCTATGTGATGACATGGGATACGCCAACAGTACAAGTAAGAAGGGGTAGGATATTGATTTCGTACAATTTTTGGTTTGTCCCAATAATTAGAAACCCACTAAGGAAATGAAACTGACTTCTTATTACACGTCGACATGATTTGTGGTAAATGAACTTAGGAAATACCTTAGAGCTAGGTTATCATCTAATCAGGGGTTGGGTACTAAACAAAGAGTAGAAAATCTCATAA…
lncR.Sto_0236	Chr01	20171891	20176009	867	-	u	ATTCAAGACTTGTCTTAACCACACCATTACTCAGCAAATTAAGTGTCAAATCTGGAATTAGCAATGGAAGAGAGGAGGACACATCATTTACATGCAAAACCCATCAATTACTACCTATACCCAATGCTATCATGACTCCTAACCTCATCACCCAATTCCTTAAGCTTAAACCGAGACCCTCTAAGCTAAGACACCAAAAACACACCTCCAGCAAAGACTAGAGAGAGAGATTAGAGAGAGAATCAGAAGTGGAGAGAGAGAGAGAGAGTTGGAGTTAGATTTCGAAAGTGGAAGCAAGAAGAGGGGATGCCAAGAAACTCTCAAGAGTTGTTCATCCTTCTCCAAGCTTGAGGCTCAAGGATTTGAGTGTTTTGTCTAGACCTTCTTGCTGAAGATTGA…
lncR.Sto_0237	Chr01	20750600	20751571	780	-	u	CCCAAATGTCCTGGACCTAGGTAAATAAGTCCTAGACTATATTTGGTATACTTGCAAATGAAGAGAAGGGAACAAAATTTCAGATACCAAAAATTCACATTGTTTGGTATACTTTTCATGTAAAACACTGTTCATCCTTTTACTTTCTCTTTGACTCTGGCTGAAGGAGAAATGTCGAAAATGCCCCTCCTAATTACTCTCTCTCTTTACTTCCTCACATACCAAGAAACACTAAATTAAGGGAATTTTAGTCTCTTTCAATACTTTACTTTACAAACTTTACATCATATTTTTACATGCAAAACACATTTTTTTTACATCCCTTTATTCTACATTACTCAACTTTACCTACCTTCCTTTCACATTCGTCCTTGTCTACCAAATATAACCTAGGACGTG…
lncR.Sto_0238	Chr01	20814010	20814732	453	-	u	CTTCTCTTTCCAATTAAATTTTTATTTTTTCTTATATCCCAAATTTAAATACCCAAAAATATTTCCTACTCCCCTTTTCCCTATTTAATTCAGGTTTCCAATTTCTTAGGTCCTGAATTAAATCCAAAAATTTATTTTCTACTTCTTTTCTTTCCCTTTCATTTCGTTTTAAACTTCGAAAAAATTTCCCGGGTATTACAACCAAGTTTTCACATTTGTGATCATGTATGACCAATACTATGTGTACTTGAGTTGTAGATGATGAACTTTTTTGCAGGATGCTTCTGCCTCGAAAGAAGATATGCGTCAATCTTTGATAGTCCATTAATATGATTTGAGAGCACCAACTTTAAGCTTCCTCCAATGCCATAATCATTATCACCTTCATCATCTTTATGC…
lncR.Sto_0239	Chr01	21565191	21566511	1321	STO01G014110	p	ACAAGAGTTACTAGGTTAAAGAGAGAGAGGAGGCTAGGTCAAAGAGAAAAAGGAGGAGATCAAAGAGGCAAGAGAACAGAGGTGGTTAGGTTAAAGAGAGAGAGGAGGCTAGGTCAAAGAGAGGTGGAGGAGATCAAAGAGGCAAGAGGCAAGAGGAGGAGAAGGAGTCAAGAATGCATGGAGATGGGAAGGGAAACCTAGAATGAAAGGTGGAAGAACCAATTAAGGGAGTACTCTTCACTTTGACACTTTTTTGTTTTGGTTGAATGTGATTGCTTGCCTTCTCCATTTTGTTTTTGGTTGTTTCGACATTTATAATTGATTTTTTGTATTTTTCTCTTGTTTACGCATAACTTTAGAGTATCTCTGAATTTTTGCATGAATTTCAAAAACCTTTTA…
lncR.Sto_0240	Chr01	21666510	21669209	2700	-	u	GTTTTCACTAAGTGAAAGAGATTGATTTTTAAATTTATATTTGATATTTGATTTCTGGAACATATATATGTCATGAAGGACATAGAGGTGAGCATTAATCGTATTCGGGTGAATTAGTCAAATAGAGTAATTAGGATCAAGTTTAATTTTTTAAAATCTAACTCGCTCACTTAACCCCAACTAACCTGATGTATCAGATTATGTCAGATAATTAGGACGAGATCAATCGGGTTCAGTTGGGTTATGATTTCAATGTTTTTCTTTTCATAAATGATAAATTGAATACTTTTAGATTGAGCGCTTACCACAATGCAAAAATCTAAAGTTGTTAGTTAAGTTATAATTCTTTCTACTTAACTTAGCCTTGCCCTGGCGTAATGTAGTTGAACTATCACTTGG…
lncR.Sto_0241	Chr01	21666510	21669209	2700	-	u	GTTTTCACTAAGTGAAAGAGATTGATTTTTAAATTTATATTTGATATTTGATTTCTGGAACATATATATGTCATGAAGGACATAGAGGTGAGCATTAATCGTATTCGGGTGAATTAGTCAAATAGAGTAATTAGGATCAAGTTTAATTTTTTAAAATCTAACTCGCTCACTTAACCCCAACTAACCTGATGTATCAGATTATGTCAGATAATTAGGACGAGATCAATCGGGTTCAGTTGGGTTATGATTTCAATGTTTTTCTTTTCATAAATGATAAATTGAATACTTTTAGATTGAGCGCTTACCACAATGCAAAAATCTAAAGTTGTTAGTTAAGTTATAATTCTTTCTACTTAACTTAGCCTTGCCCTGGCGTAATGTAGTTGAACTATCACTTGG…
lncR.Sto_0242	Chr01	21781557	21781844	288	-	u	GTTTTGGTCATTTAAATGAATTAAAACGTCATTTTACTGAGTTGGAGTGAGAGGGTGTCATGTCATTTAAATATGACACATAGGAGTGAGGGTGTACCACATAAACCTTCACGTCAGCATTTAATGGCAAAATCAGACGGATGTTACGCTAAAGGATCAATTTTGACAAAAAAAACGTTGAGAATCTAAAATAACTTTTTGAAACGTTGAGGACCAATATTAAACTTCGTTCAAACATTGAGGACCAAAAGAGTAATTTGGCATAATTTTTATTATTAGCTTAGCAGA
lncR.Sto_0243	Chr01	21891773	21894779	1817	-	u	CCCAAGCCATTTCCTCTCTTCTCTTCATCTTTTTCTCTTTGTTTCTCCTTTCTTATGTGCTAGGGCAAGGAAGAAAGTGATGAATCCTCCACTTCTCCCTCATTTTCTTGCTTCCTCCTACCAAGTAAAGACTCTTACAAGCCTCCACCACCATTGTTGAGCCTCAAGGAGCTTGGGCAACTTCCCCAAACTTTCATTTTTGAATTTCCTTAAGGACTCAAGTACTTCCTTGGAGACAAGAATGCTCAAGGGTTACTGAGCAAAGCGGCCAAGGTGAGGGACCCTTCCATCCTAGCCCCAAGGGTTGTATGATAACCTTGATTTGTGGGCTTGCTTATACCTGAATGTTTGTAAATATTTAATTTTATGCTTGCTAGTAATACTCTGTCATTATGTTGG…
lncR.Sto_0244	Chr01	22140486	22140808	323	STO01G014570	p	ATAACTATGCAAATTATATTAGGCCTTACATAGGCTTTTATCAAACAAAATTTGTTCCTCACAAGATCAACATTTTCATGTCCTCAGTGACACTTAGTAATCCCAAGTCATTCTCAGCTCTATATTCTAAATCAAACACCTGAACCAATAATAAAAATAGGTAAGCATTAGTTTACATAAATCCTAGTAATGCATCTTAGATTAAAACTTGCTTACAACACAATTCGTTAGATCATAAACGTTAGAACTTAAGTAGGGAGTACAAAGAGTGGTTTAGAGAGTTTGAGCTCAAGAAATCGGAGTTGGGGAGCCTGGAACTCGTC
lncR.Sto_0245	Chr01	22270988	22271590	333	STO01G014710	i	CCGTCCAGCAATGGTTTAGGGACTTATTTGTTCATTTGTTGGATTGTTTTTCAAGCAAAGAAGCCCCAAGTGCCGAAGGCTTCGACGATTCTGGTTCAAGTTCAACCACTACGGTACATTTTTATTCCATTTCTCGTGGATTTATCTTCTGTTTGCTCCGTAGAAAATGCCGAACAAGTAATTATTGAGTGACTCTCTCACTCTTAAATCTTGATAGCTTCTGGGTGTTGGTTGTAATTATTTCAAGGCTACGTCTTTGCTGATTTCTTTTATGCTAAATTGCTGTAATGGTGGGAGTAAGGCTTTCCATTCTGAAACGTCCCTGGAATTCTT
lncR.Sto_0246	Chr01	22487143	22490381	653	STO01G014940	x	GCCCGCGTGCTTAAACGACCCTATTTTTGCTTGCTCAAGCCCACCCATTTAGCGGGCGAGCCGGGCTAGCCCGCGGGCTTCGACCGTTTTGACAGTGCTACTAATAGGCATTTATAAATAAGTATCCAAGCAAAATATTTGCTAATGTTCTCACACACACATAGAAAATGCAAATGAATACGTAGTACTTTACTACTGTACACTTTAATTGTTTATTCTTAAATCTTTATCTTTTTTTATGTGCTTTTTTTTTTCATGAAAAAGGAGCATATATATATATTAATAAAAGAAAGCCTCACCGAGGCAAAACAAAGAAGGAAAACTATCTCCTAAGTCCATAAGTGTTACAAGAGCCATTACATAACATATTAGAAGAAATATATCTAGTTGTGGATCTTT…
lncR.Sto_0247	Chr01	22506377	22507214	838	-	u	CTCCTATGAACACATGGTACTGACCTTCTAGAAGGATAATCGGACAATGATCAGTGACACGTGGCACCGCTCAATGGTCTCATACGTGGCTTTCATCCATACTTCCCCACATACTCTCTCGCATTAGATGGGAGAAGTCCCAGAATCGTGGGTCAAGCATCATGCACAAGAACGTGGGTCGATCACATTCTCCTTTACCTTGAGTATAAAATCCCTCACTTTGGGGACTTAAGCAGGACGAAATCACCACCACCTGAAGTCTATCTGACAGACATCAGAGCATACTCACTCTCTCGCAGAATACGCTCATTCTCTAGCATTAAACACCATCCAGAGACCCTAGCTCTCTCATTCATCAAAAGGAAACCTCCAACAGGTGGCTCGCCCGCCCAGAGCAAC…
lncR.Sto_0248	Chr01	22618332	22618591	260	-	u	TTTTTTTAATAAATGAAATCCGTCTCAATGGGAGACGGATTCCATTTTAATTATTAAAAAAAATATATGTTGTAATACGTCTGGGTTTGAGACGGATTTGAATCCGTTTCAGGTCCAGACGAATTCTTACCTACTAAAAGATAAAAATGGAGTGTTTAGAGAATATTTTTATGTGAAAGGAAATTTTGGGGTTTAATATTTTAGAGAAAGGTTTGTAGGTAAAATTGCCTTTTATATTAGTTCAAATTTTAATATTCAAT
lncR.Sto_0249	Chr01	23610518	23616253	5736	-	u	GTGTGATGAGTCCAAGTGTTTATTCAAGCGACGTTTCACAGATCTTCATTTCCTACCGTATGAGTCGTGTGAGTCGTATTAAAGACGAAATTATAAAATCTTATTACCGAACGAGACGAGTGTAGAATTGACGCTGCGAGATCCTGGCTCTGAAATGCCTCTTGGTATGTGATTTGGTTTTCACAGATCTTTCTTTCTCTGTGGTTTCTTGTGAGTATAAGCTAGTATTAGTGCTTTGTTTTGTTTATATGAAATTAAATCTTGCTCAAATTTCGTTTTCAGAACGAAATAACTTGTATACAACCATCAAATTTTAAGTAATCCTAATTGTGTGGTTTTCACTTTTAGCCTTGTTGACATTATTTTTCTTGATGAATATTTTAACTGTTTTTTTGATCC…
lncR.Sto_0250	Chr01	23618061	23618303	243	-	u	CAGACCCCGTACTATCTATGCCACACCACATTGGTTGAAACAATAGTCTTTATTGATGCATTGGTGTACGCAATGCACACCACTTTAATTTGTCTTATATGCACGTTCTTAGGTGTTTAACATAGTCTAACTTCTGTATGTTTTGTTATTTATTGGTGTATATTTGCAGCTAGAATCCTTTAGAGTTTGGGCCACAATATCTAGCTATGAACTTATTGTCAACTTGCCCTGCGAACCTGGAGG
lncR.Sto_0251	Chr01	23810664	23811882	1219	-	u	TAAGAAAAAAATAACATTGCATTTTTTTTTAAAAAAAAATTTCTATTGGTATCCTGGTATTAGATGTAATTTTAATCGAGGTACTCTTAGATTCTAATGCGTGTTTGGTACAAGGTTTAAAAAACTAATCACAGGAATCTTATATTTTTGGGATTATTCTTATTCTATGTTTCTTCATGTTTTTAATCACACCTAAGGGGGGTGGGATTATAATAATCCATAGGATGAGATTATTTTTCAATACCTACTTTTACTAAATTACCCTTACCCTATTTATTAACCATCTTGTAAAATAATCCTAGGATTATGAAAGTTGAACCAAACAGTTATTTTAATATTCTTAGGATTAGGATTCCCGAGATTAAAAATCTAACTCTTATACCAAACGCACACTAAGAG…
lncR.Sto_0252	Chr01	23769656	23773234	1828	STO01G015930	x	AGGCAACGCCGTCAAAAGCCACCTGTGCTGTGAAGTGTGAACGTTGTCGGGGACGGCGTGGTGGACGCAGCCGCAAAACTCCGACGCGTTTATTTTCTGTCTTCTGCATTTGGTTCTCGATTTGCCCTAGAAAGTTTAATTGTTTGGCTCATCTTCTTTGCTTCCTCTGCATCGACTCTTCCTCAGGTAAAACTTTTTATTTCATTCATCATATTCCATATTGTATTGGTTAGATTTTCGTTTTTTTCTTCTTCTGGTTTTCTCTGTCAAATCCGTTCACTGTAATGTGTTGATTTTTGGTTTTCCCTTTTATTGTCTACTCAATCTTGCATCTTCTCTCTTTTTTCTCATTCATTTTGGTCGCACAAAGTTGGGAGGTAGTTTTGTAGTTGGTAGATG…
lncR.Sto_0253	Chr01	24045956	24046563	608	-	u	CGTTCGTTTACTGGAATTGGCCATGGAAAAAGAATCGGTTTTGTCTTCTCCTGTGTTCGTTAGACAGAAATGGCGATGGAATGGAATCATGGTTTCCATTGCTGCACACGTGTAGTCTGGGCGGGAAGGAGAAAATAATGGGAAAATGTCTCTTTTGCCCTTAGCTGGAAGCGCTTATGACCACAAGTTCATGTCTTACCTACCCACACAGTAGTACGACGCGAGCAGAAGCAGAAGTGGACATCTTGTCTGAATCAGTCTTGAAATCGGAGCACGGCGGTGGTGGGAAGACGCCGGTGGTTGTGTAGGTGGACAGGTTCTCTGCTTCGTCTTCTTCTTCTTCTTCAGGACCGCATCTGGTAAGCAACAATACTCACTGCTTTGGTTTGGGTAAACTTG…
lncR.Sto_0254	Chr01	24070388	24070780	393	STO01G016170	p	CTTTTGATAGCATTTTATAGATTTAATTTTATCATTCAAGTAGGGGAGCTAAGAAAACAAAGAAGTAAATCAAGTAATGATGGGCGAGACACAAAACACCAGGGCATGAGTGCTGAGGAGTGAAGACTGATCCACATGTATGCTTAATAGGAGTTTCTTTATCTTGGTTTTTTTTTTTTTATGTTTTTGTTTTTATTTTCAGATGTATTTGGGAGATAATTTGCTTTATGTCCAACACTCAAACAAAGCTGTAGTGTTATTTTCTTAATGTTGGAAATTGTGTTTGTTTATCTGGTAAATATGGGCTTTAATTAGTCTCATTTTTCCCACAGAGATCAGAATGACGATTTTTCTATCAGTTGAGATGAAGGTAAATAAACCTTTTAACAAATT
lncR.Sto_0255	Chr01	24083755	24084726	972	-	u	GTGAGGGGTTTCCCATCCTTGCCCTACAGGGTTGAATGAGGATGTGAATACGTGGTTTGCTTACTTGCTTGTTTGTAAGAATTGTTAGGTAATAACATGCTATTGTTGTTCCTAAACTGTTAATTGTGAAAATATTTGTATATATGTGATTGATTAAAGTTGAAGTAGTACTGGAGGGTATCCATGTGATGACATGGGATACGCCAAACAGTACAAGTGAAAAGGGGTAGGATATTGATTTCGTTCAATCTTTGGTTTGTCCTAATAATTAGAAACCCACTAAGGAAATGAAACTGACTTATTTATACACGTCGACGTGATTTGTGGTAAATGAACTTAGGAAATACCTTAGAGCTAGGTTATCATCTAATCAAGGGTTGGGTACTAAACAAAGAGTAG…
lncR.Sto_0256	Chr01	24105389	24177856	1276	STO01G016200	o	CCGGACGTCGAAGCCTGCCCGATTCCTGTATCTGTAACATTTAAACAGAGGGTGTGAGTCCAACAGACTCAGTGAGAAGCTTCCCATCCTCGGCGTAGCGGCGGGTACCACTACAGCTGGGGAAAGGGAACCACTCACAACCACATGCGCACGAAATACCAGTTTGTCATATGTTATATAATGATCAGGCAACATTAATATAACGTTACGTCACAGATAAACCTAGGAATCATGCTCCTCAAACATGCTACTCATAAGCAACCAATAACATGAAACATTTCATATTAAAAACTATAAATCATACAATCGACCCTAGTGCCACGCTAGGGCAATAGCCTCAACGGAAAATCTTTTAAATGCTATGCACCACCCTAGTACCAGGCTAGGGCAATAGCCACA…
lncR.Sto_0257	Chr01	24105507	24106495	989	-	u	GGGGAAAGGGAACCACTCACAACCACATGCGCACGAAATACCAGTTTGTCATATGTTATATAATGATCAGGCAACATTAATATAACGTTACGTCACAGATAAACCTAGGAATCATGCTCCTCAAACATGCTACTCATAAGCAACCAATAACATGAAACATTTCATATTAAAAACTATAAATCATACAATCGACCCTAGTGCCACGCTAGGGCAATAGCCTCAACGGAAAATCTTTTAAATGCTATGCACCACCCTAGTACCAGGCTAGGGCAATAGCCACAACGGGCAACCATGAATATGTAATGCACCACCCTAGTGCCAAGCTAGGGCAATAGCCACAACGGGCAAACATGAATATGTAATGCGCCACCCTAGTGCCAAGCTAGGGCAATAGCCACA…
lncR.Sto_0258	Chr01	24114078	24115058	981	-	u	GCTGGGGAAAGGGAACCACTCACAACCACATGCGCACGAAATACCAATTTGTCATATGTTATATAATGATCAGGCAACATTAATATAACATTACGTCACAGATAAACCTAGGAATCATGCTCCTCAAACATGCTACTCATAAGCAACCAATAACATGAAACATTTCATATTAAAAACTATAAATCATACAATCGACCCTAGTGCCACGCTAGGGCAATAGCCTCAACGGAAAATCTTTTAAATGCTATGCACCACCCTAGTGCCAGGCTAGGGAAATAGCCACAACGGGCAACCATGAATATGTAATGCACCACCCTAGTGCCAAGCTAGGGCAATAGCCACAACGGGCAAACATGAATATGTAATGCGCCACCCTAGTGCCAAGCTAGGGCAATAGCC…
lncR.Sto_0259	Chr01	24175670	24177077	1408	-	u	CCCGATTCCTGTATCTGAAACATTTAAACAGAGGGTGTGAGTCCAACAGACTCAGTGAGAAGCTTCCCATCCTCGGCGTAGCGGCGGGTGCCACTACAGCTGGGGAAAGGGAACCACTCACAACCACAAGCGCACGAAATTCCAGTTTATCATATGTTATATAATGATCAGGCAAACATTAATATAACGTTACGTCACAGATAAACTTAGGAATCATACTCCTCAATCATGCTACTTATAAGTAACCAATAATATGAAGCATTTTATATTAAAAACTATAAATCATACAATCGACTCTAGTGCCACGCTAGAGCAATGGCCTCAACAGGCAAGTCTTTCAAATGCTATGCACCACCCTAGTGCCAGGCTAGGGCAATAGCCACAACGGGCAACCATGAA…
lncR.Sto_0260	Chr01	24208813	24209290	478	-	u	TTAAAGTTGAAGTAGTACTGGAGGGTATCCATGTGATGACATGGGATACGCCAAACAGTACAAGTGAAAAGGGGTAGGATATTGATTTCGTTCAATCTTTGGTTTGTCCTAATAATTAGAAACCCACTAAGGAAATGAAACTGACTTATTTATACACGTCGACGTGATTTGTGGTAAATGACCTTAGGAAATACCTTAGAGCTAGGTTATCATCTAATCAGGGGTTGGGTACTAAACAAAGAGTAGAAAATCTCATAATTGATTAGAAATTCTTAGTGGAGTTCACACTGCTGAGGTAAAAACACTTTAGAATAGAAATGGGTAGCCCGTGTTGCAAACCCCACTGAAAGTAAGAGAGTGAAATATGACGTCAGACATTTGCCCGTTGTGGCTATGGCC…
lncR.Sto_0261	Chr01	24213206	24229789	366	-	u	AAAGATGTTTAAATATAAGCAAAGTTTCATTCGCAAACAAGGCAATAATAATCTAGAAATTAAAACACACATGATGAAACCTTAAGAAAAAAAAGTTATCAATCCTAATGAATCATCAAAGATGCATTCCTCTCAAACAAATATCCTCAGTATTATGTTTTAACGAATCTTGATGAAACCCTAAGACAAAACATAAATAGGAAGAAACACCAAGTACTTTATTCAGTTGGACAGGTACGTCGGTTATGTCCAGGCTGAGCACATAAACTGCAATACACCATTCTTTTACCCCTTGGAATATGGTTGGGATTATATTTACGGAGCTTTCCTTCTGATTTCAGTTTCTTAATACATTTCAGCAACTCC
lncR.Sto_0262	Chr01	24279003	24279682	680	-	u	CCTAGAACCAAGCTAGGGCAATGGCCTCCACGGCAATTATATATATATTTTAACTGACCCTAGTGCCAGGCTAGGGCAATGGCCTCAACGGGCGATTATCTTTAGTTTTAACTGGCCCTAGTGCCAGGCTAGGGCAATGGCCTCAACGGGCGATTATCTTTTGTTTGACTCTATTCACTTTCCAAGCCATACCTTGGAGTTTTGACTCTATCTACCCTGTATAAATTTTCTATTGCTCTTAACTAGTGAAAACTCACTAAGACTTTCTAACTCATTATGAAATTTGCCTATTCTTTAATTAGTACCCAGCCCTTGTTTCGTAAATCCCTAATTCTAAGGAGATCCTACATTCATTTAAAACAAGATACGTCGACGTTTTGAGAAAACGAGTTTAGTTCC…
lncR.Sto_0263	Chr01	24293778	24293999	222	-	u	CTTTATACAATTTAGAATTTTAGATTTTTGGGTACATTATCTATGTGTATTGGGTGATTATGATTTAGATTGATTTTGGCAACTTGATGATTGTATAGAAATATTACCTTTACAATGCAATTAGAAAGTATTTTCTATCATGTTCATGACTAGAGGATATAATCTTATATGCTTGTATTTGATTGTCTTGGTTGAGCAATTTTTAATAGAGGAACAAGTTGC
lncR.Sto_0264	Chr01	24318646	24318865	220	-	u	TTGCCCGTTGTGGCTATTGCCCTAGCCTGGCACTAGGGTGGTGCATAGCATTTAAAAGATTTGCCGTTGAGGCTATTGCCCTAGCGTGGCACTAGGGTCGATTGTATGATTTATAGTTTTTAATATGAAATGTTTCATGTTATTGGTTGCTTATGAGTAGCATGTTTGAGGAGCATGATTCCTAGGTTTATCTGTGACGTAACGTTATATTAATGTTGCC
lncR.Sto_0265	Chr01	24452291	24455548	1285	STO01G016350	o	TTTTATTTTTTTAATTTTTTTTAAAAAATAAAATTGGACCACCGGTTGACCGGTCCAACTCCGGTTAAATCCGGTCCAACTGCAAAAATGGTTTTTTGGTCCAACCGACTCGCCTTTGTATTCGGTTGGCGGTTGAACCGGTCGGACCGTCCGGTCCGGTCCGGTTCTTACAACATTGGTCCAGATCCTCACTACAAAAAAAATTAAATTTAGCGATGGTTTTTTTTGGTTTTAGCGGCGGTTTATAAAACTACTGCAAAACCTTCCATCGCAAGGTAATTAGCGGCGGTCTTGAAAACCGCCGTTAAATTCGTGGCGGTTTACAAAACCGCCGTTAAATTCGTGGCGGTTTTCAAAACCGCCGTTATATTTTAACAAATAATTTATTTTATCTTATTT…
lncR.Sto_0266	Chr01	24537277	24539905	1036	STO01G016440	x	CCATCACTCTACTCCATCCTTTCCACCGGAAGCTCCACCGTCATCGGCACGCCGCCGCCGGCCACCGCGAGTTGACAGCCGTCACTCTCTCTTCATTTCCTTTCATCTCTCAAGGGTCTTTCGAGGATACTCCCAACGTAGAAGCTTGATTGGAGAATTATCGGGACATACTCTTCTAGCTTGGATTATCTATTCAGGTGTAGTTCCGGACCCGTCTCCCTCAGTGTAGTTCGAGACGATCGTTTGTGCTTGGTGAGCCCACTTTGTGCGTGGGTTATGATTTACTTGCTTTCTTCAATATATGTATATATTTTACTCTAGTTAGCTCCTTTAGTCACAGGCAGGATCCTAGTATTCTTTTGTTGTGTCCTGGATTGCTGTATATCATCTGCATGTTAT…
lncR.Sto_0267	Chr01	24798090	24799512	1423	-	u	CAAAAGGCAATTTTATATACAATGCAAAGGAAATTATAAGAAAGAAATCTTTTCTTCTTTTTACAATACAAAGAAAAAAAATTTTCTTTTATATATATGCAATGCAAAGGAAATTATGAGATAAAGGAAATTCTTTTATGTATAACGCAAAGAAAGAAAATTTTATATATACAATGCAAAAGAAAATTTCATATACAATCCAAAGGAAAAGTGGTTTCCTTTCTTTGTTCACAATTCAAAAGACAAAATGAACATTTTTTTATTTTTATTTTTTAAAATGTATGCATGCAACGAAATGAAGGAGTTCGCACTTTATGTAAAGGTTAGACTCTTAAAGTTTCAAAAATAAGCTGACCTAATAAGGGTAGACCTTAAAAACGCCCTTAGATTGCCCCCACT…
lncR.Sto_0268	Chr01	24812398	24816322	828	STO01G016710	o	ATAGAGAGATGTCAAGACCAAATTAAATTGAACAAATGACTGATACAAAAAATAAAAAATCATCATCCATAACCGTAAGCTTAACTAGTAAACATAAAGTTGTGTGTATAATAATTAATAAGATTTTATAACTTTTTAACTTTACAAACATTTGAGTAACGTCAATCTCTTACATGTGATGTGAATACTATTAATCTACAGAAAGGGAAGGGACTTAAATTGTACAAATCCAATGTTACAATTTACAAATATAAATTAAGCTATTTTTATAGACAAATTTAGTTGTTGGAAATACAAACTACCTAACGCTAAAAGCCATGTGATAATGGAATTCTAGTTGAAAAATAAAAAATATATATGTCCATATTTGGTTTGGTTTCTTATTGTGTTTCGATTGTA…
lncR.Sto_0269	Chr01	24844272	24844558	287	STO01G016740	p	CTGAAGACTCAATAGCATTCGATGAGCTCTCCTGCCAATGGGATATCGGAATTCCTGAATTCTTGGAAAGAGAAATGTGATTGCTATTGTAACACAAAATTGAAAATACTACCTGTGAAAGCACATTGACATTTGACAAAAGTCATTATTCCTACACCTTTTTCCACAATGCAAAATACTAGATTCCATGAACAAGATCAAAGGCATTAAGCCTAATACATAAAATAAACTGAATGTAGGACACAGTACCATAATCAAACTCACAATTCTGGGATAAAAGCTAAAGT
lncR.Sto_0270	Chr01	24853746	24854621	290	STO01G016760	x	CACCACCCCAGTGGTGATGTTTCATTGTACACCCACACTGCACCCATTATGGTGTAGGTGCAAAGCAAAGCCTTCCCTACTTGTTTCCAGAAGTAGTGATCTTCCTTTCCCAATCCTATTTTCTTCAGAAAGTTCTCCAGTTGGAATCCTGTTTGAGCATCCGGAAAGCGCTTACGAACCATTGCGATGAAGGAAAGATCGAACACCAAGGCTCCGTTTGGTTCACTCAAAACAAAGGAAGAAGTTGTTGTTTGAATTCAGTTTTGAATATTTGTTTTTGATTCATAAAA
lncR.Sto_0271	Chr01	24884498	24884788	291	STO01G016790	p	CAAGCATCATAAAAAACATTTGTACTTCAACAGATAATAAGAAAAAAATAGGATAAAAAAGCACAGCTACATGTGAGCATAGAGCAACAACTAGGCTTGTAACAAAATAACTTTTGTGATTAGCATTATTGGTTAATAGAAATAGATTAGCGCAATGACTATCTTGGTTGATGGATTGATTTAGAAAGAGTGGGATATGGAAGATTATGTTTGTTATAACATAAAAAGAAATAGGATTAAAACTGGGAATAAGAAATGGGATTAAAAGACCAATTTACCGATGTAATTAAC
lncR.Sto_0272	Chr01	25102773	25103603	674	STO01G017030	o	GACCTGGAGGATTCCGGCCAGGAGGTAGAGAACGAGAAGCAGAGACATGTTTGTTTCTCGGGAAAATCTTGAGAAGGTGATGAGAAAGTGATGTTTGGTTAGAGGGAAAATTAATAATATAATGTTGCGAGCTAGAGTGGAATAGGTCACTTGACGATGCTATCAAATGACCTTAAGGATTCCGGCCAGGAGGTACAGAACAAGAAGCAGAGACACGTTTGTTTCTCGGGAAAATTTTAAGAAGGTGATGAGAAAGGGATGTTTGGTTAGAGGGAAAATTAATAATGTTGTGAACTAGACTTTAGGATGTGGAAGATTCATTATACTCTCTCAAATTAAATGGCCTGAAGGATTCCGGCCAGGAGGTAGAGAATAAGAAGAAGCAGAGACATGTGTTTG…
lncR.Sto_0273	Chr01	25129673	25132129	343	STO01G017060	x	GGTCTACAAAAGGATCTTTCTTGTTCTAACCACACCACTACTCCTTCTCCTGCTGAGAAGCTGAAGCGTTACTTAAGGATCATCCTTCCTTTGACAATTTTCCTTGGCTTCCTTTTTATTGGAGCATTGATATTTACTCGATATCTTTCACAGCCGTGGGTGTTCATCTCGCCTTCGTTATTTTCGCATGCATTCTGTGTGTTAGGGTTTTTGGTTAGGAAAGTGTCGTGAAGAGGAGCCCCAAACCACTGCTCTGTTCTCTTGTTCATGTTTTCTTCCTCTTTACATCCTTTGATTCCTTTCTTTCTTTGTTAAATTAACTCTCTAAACCCTAAACTCAAAT
lncR.Sto_0274	Chr01	25146174	25149082	317	STO01G017090	x	CTCTCTCATAATATGCTAAATGCAACCATACCCATTCCACTAGTCCTGCTAAAAAGGCAAAGCGTTACTTAAGGATCATCCTTCCTTTGACAATTTTCCTTGGCTTCCTTTTTATTGGAGCTTTGATATTTACTCGATATCTTTCACAGCCATTGGTGTTGTTGTGTCTTGGTATTCATCTCGCCTTCGTTATTTTGCCATGCATTCAGTCTTCTATGTGTGTTAGGGTTTTTGGTTAGGAAAGTGTTGTCATTTGTGGGAGAATGCAATTGTTGGTGCTGCGTGAAGAGGAGCCCCAAACCACTGCTCTGTTCTCT
lncR.Sto_0275	Chr01	25213575	25216129	688	-	u	CTTTGACTTGACTTTAAGGATTTGTTTGGCAATTAGGAAGGGAAGCTCCTATGCTTGTTTTCATGTTAACAAATCCCCCAATTTGGGATATTAAAATCAACAGAGGGAGAAGGTTTACATAAAATGCTCCAATTTCTTTGCCTACCAAAGTTTTAAAATCAAACAAGGGAAAGATTACTAAATTTTCTCCCCTTCCCTCTCCTTCTCCTCTCTAATATCCAATCCGAACAAACACACACTAAGAGCATCCCATAATTCAAAGAGCAACAAATTAATAACATCCTTTTACCAATTTAGGTTTCAGAACAGAGCAATAGAGATATATCAACTCAGCAATCTTAACAAAATACAGCAAATCGATACACATCATGGTCTATAATTTACGGAAAGACACAGAAA…
lncR.Sto_0276	Chr01	25283604	25283850	247	STO01G017240	p	ATTAATTGGATGGATTGTATTGGATCAATTGGCATCCATGGATATCTATAAACTGATCCAAGTGGATCAATTTTTCTCTTTGCCCATCTAATTGATTCAATATAGATGGTCGATTTGATCAAATTTTGTTGAATCGAATTAAATTGAATTAGTTTATATTGAATGAGATTGAATTTAAACGTTTCATGGGACTATAGCTAACTACCATTATGGTAGGATTTAGCAATATGATGATGGACCTTTTGCC
lncR.Sto_0277	Chr01	25284207	25285027	821	STO01G017240	p	AGATCTTTCAAATTTTATCTATCGACACAAACTAGATCTATTATCATTTGTAACAGATATGAAATCAGGTTAGTCTTCAACATTTATGGTCGAGAGATAAGATAAAAAAAAAACTTCTATAAAGGAAGGAGAAAAGTTTCATTAAGGAAAGGAAAACTTCCAGAAACTTTCATAGAAGAAGAGGAAGCTTTCAACAAATGTGTTTTCTTTTGGGCTTTTCATTTGATTGGGTCCTGACTTGAAATAAAATAAGTTGACAAAAAAATATATGTTGGGCTTTTCAAATAGTAATTATTATAAGCACGTGCGCATCAAATATTTAGCTCATAAAATATTGAGGCAAAATACTATTTAGTCTCTGAATTGTTGGTTAAAATACTATTTAGTCTCCGAATTTAT…
lncR.Sto_0278	Chr01	25400533	25402700	421	STO01G017330	j	AATTGCGGCTATCTTGCATTATCAAATATTATTTATCACAGTGAGATTGTTACAGATAAGTGTTGCTACAACATTGTTAACACGGTGGGGAAGAAATGCTATGACAGTTTGATTGTGCTCGTTCTTTGATCACCAGAACAACAATTATTGTAGCAGCACCACCTATAGCCTTCGTTCAACCCCTTAATGTCATGCTTAAAAGCAACAAAAGAAGTGCAAACCAGAATTTGACGAAGCCTAGCATTCCCACTCAATAACGACGTGTTTTACCATCAACCAAGAAGTGTGAAACATAGTTTGACAAGATCCACACCTTTAGCTCTCTCACGGCCAAACCGAGATGAAAAATGCGGAACCGTGGAAGAGGAAGAGTCGCTGTTAGCGGCGTCTCCGTCGTCG…
lncR.Sto_0279	Chr01	25554008	25554835	828	-	u	GCCGATACTTCTCTTATGTATTACTAAAAAAACTACTAGTAATTATTCTAAAATGTATTAGTAATTTGTTCAAATACTTGCAAACATATTTACCATTATTATGGAAGAAGTTACACTTACAAGTATTTTATAAAAAAAAAACTCGAGTAAATTAATTATTTAATCCTTAAAATATTATAATTTTTTAAATTTGGTATTTGAAAATTAATATATTTTAATTTAATCACCTTAAAGTGTTCTAATCAAAATCATCTATCTTTCTTAGGTATATGAAGCAGTTCTAAATTTTTTGGCTAGTTGTCCCACCTTTTGAAAAGTGCTTATAGTTCAGCGATAAAATTAATCATTGTACTTAATGATAGTCCTGGTCTAGATAAAGAATATATATGATGATCACTA…
lncR.Sto_0280	Chr01	25769752	25770459	708	STO01G017610	p	CTCTTCCACACATCATTCTACTAACTAACCAGAATTGTTACTTCAAACATTAGAAGATAGACAATTTTGAAAAAGGTTTTAACAAGTAAAATCATCCTCTTTGATCTTGTTTCATCATCCCCTCCAAAGTTCGAATTTGGTGGAATGCGACGTTAATATGTATGCGAATTAATGTATAAAAAAATTATTAATTTACACGTTGACTAACATTCAGACTAAAGTGTAAAATTGTGAATTAGACACACTTTACCAAGTTCGAACTAATAGTTGTTTGCCAATGAAGAGTGTCACAGTTGGTTAAGGTTCAGGCTCTTACCTCACAAAGGCGAGAGTTCGAACCCTATGACCGATGTGAGGGCCTTATTGGTGGGTGATATGTAAATTCTCCCATAAATCCTC…
lncR.Sto_0281	Chr01	25866687	25889400	234	STO01G017710	x	CAGAAGCATTGGCCGAACGAGTCATAGCTCTGGCTTCCGCCTGAATATCATCGGCTCGGTCCGCCGGAAGTGCAAGGACCTTTGCGGAGGAGCCATCTCTGAGCGCAGGCACGACGGCGTTTGGTGTAGCTTCGACCAGAGCAGCTCGAGGTCGTAGTTTCAGCCTTCTGAAGCTACTTCTTCTGCCACTGAAGGAGGTGGTGCTTCTGTGGCTACGCTTGGATATGACGTGAA
lncR.Sto_0282	Chr01	25927017	25927621	605	STO01G017730	p	CTTAATGTGAATCTCTTGGTCATTCGTTTGATTCATATAGTTCACTCTTTAAAAAAAAAAGTTGATTGTTGTTGCTGCTGCTGATTTGAATATGGGAATTCAATTCATGAATTCAGTTCAATTGGCTAAATTGGTGAAAGAACTTTTGTTGTATATTTGACACATGAAAGTGATGCCAAATGCATGAATTTCACCCCCTAAAGTTGGTGAGGCCTTTCTTTTCTCACACAAGTCTTTCTTTGTATCCACACTATTTGAACTTTGAAGCCAAATCTGCCATAAGAACTCCAATTCTATTCACTTTCTTTAAGTATTACTATTGCATTTGCACACTCTCAAACATTCCCCTTGTCTTTTCTTCATTGAATTTGAACGGAGCAAATTATTGTTGGGGGTTCT…
lncR.Sto_0283	Chr01	26011939	26019488	300	STO01G017830	o	CCTCAAACTCAATTAGTCATGACTAAATTCTGAAAGGAAGTGCTGAGAGCTTCCATAAATGCTAAGGAAAGGGCTGCTGCTGATGCTACCTGTGAAGCAGAGGCTTCCTATAACCTCTGTCGACTAAACCGAGAGGGCAGAAAACGGAACTCGGAGAGGACAGCAGCTGTAGCGTTTTCCGGTGATACCCACGGCGTTTTCAGCGGCTCTCTGACCTGCACAGTGTTAACGGCGCCCTAAAGGTGCGTCTGCGGCGGTGGAATGTTTCGAAAATGAATAGAGAAGAAGCTTTTCCTTCCG
lncR.Sto_0284	Chr01	26050658	26051428	293	STO01G017880	i	CAAACACAATTTTCCTTCCAGCCTTCTACACTCTCTCCTTCTCCATCCCTGAAATTTCTGTGCCAACCCTAGCCGTCCGCCATTAGTGTACTGCCTTCGTCCGCTTGAAGCCGAGGCTTGGTTCAAGATCAAGAGTGTAACAATTAACAAGAACTCAGAAGTGGCTGAACTCAGTTAAACTCGGCTGGAATCAGGTGAACTTGTGCAAAAGCGCGTTTTCGGCTGCGAGTTCATGAGTTACTACCTGTGTGAAAAAAGCCCAGTTTATGTATTTTCCCCCCTTTCATGGAGAT
lncR.Sto_0285	Chr01	26211726	26213046	1321	STO01G018010	p	TTTAAATTTATAATGGTAAATTTGGAAGATACAAAAATAAATAATATAGTATTTTCGATTATATTATTTTATACCAAATGCTTGCATCGTATATCAGGGTGATGTGAAACACTATACCAAACATTAATATAAAAGATAACATAATATCTGAGATAACACTTTTTTATACCATAGTATGTAAGATATTATATTATCTAAGATATACAATACCAAACGCTCCTCAGTGGATCTCTCTCTTCCCCTAATTCTTTCCATTCCAGTGATTCCACCAAAGAGGAAGCTAGTTTAAAAAATGAGGAAGTTTGATTGTCGTCTCAATTGTAGTCTCAATTGTAGTATGGAGAAACGTTCTCACTGTTGGGCGAGGCCCAAGTTCTCAAAAGAGGACGATGGTATTTT…
lncR.Sto_0286	Chr01	26249257	26249741	485	STO01G018050	p	CTCAGCCACAACATCACTCCATTACCTACATGGCAACAGAGCAAGCATACAACAATAATATACAAAGCATTTTCTCACTAGGTAAGATCAGCTACATAGATCAAACCACACTTGCATGTTTTATCTTGACTCATTTCTATAGTTAGATTGTTGATAGTTAAATTCATCTTAATAAATTTTCCTATTATTTTCTTTGGTCTCCTTTTGCCTCTAGTTAATGGGCAATTTTCCATTGATTTACTCTTCGTACAAAAGCCTATAATAACCTCCTCTTTCAATGACTAAACCACCTAAAACTCTCTAATTCCATCAGGCATCTGAGCAAGCATATAGGACAAAAAAGGTCTTTTGGTCTTGTCCTTTCCTTCCCTCCCACTTCTTCATGTGAATCAGTCCGCC…
lncR.Sto_0287	Chr01	26337400	26337632	233	-	u	GTGAACTACTAGTGTAATATTTGATTTTTTTTCCTTAAAAATGGTAAGTTTCTAATATAAGATTGTAGGATCGTAAGATGTGTACCATCAGAATTTTTATGAATAAAATCGTAAGATCTTACTTGCTAAATCGAGATCCTAACAACAATGGTTAGTTAGGAATAGGAATTTAAGATTGAAGGTATAAAATATAATTTGAAGTGATAATATAATTTATAGATTTTCAAAAGTTT
lncR.Sto_0288	Chr01	26366681	26391845	1197	STO01G018140	o	TATTATCTTTCCGCTTTTTCGTTTTGAAATAGGATTTCCCCTGCTTAATGGATAAGCATTTGCTACCAATGGGGAAGTCTTTCTCATCTGAAATTGAAAAATTGAGGTGATTGGATTTGCACCAACGGAAACCATAAATTTGATACACAATAGAAATAGAAGGAATTATTAATAGATTTTTTTTTAAGATAGTGAATGGAGTTGATCACCCCAGAAAAACCTTGCCATTATAGACTCGAGGAGCCTGCAATCATTCTTAGAAAAGTATATTGTGGACATTGGATAAACAAGATATACTATGATTAATGAATTGGAAAAGCGAAGTTATAACTCATTCAGTTAGTTACAACACTTTTGTGAATGGGTTATTATAATTGCTACAATTCATGAAGAGACGGA…
lncR.Sto_0289	Chr01	26390001	26392302	734	STO01G018140	x	GTTCTTTGTAATTTTCATCTTCCTGACCATCCAGGTTTGTTTCTGATGACCTTGTATCTCTGTTCTAGTACAAACTCATCTTTGCCCTTCAGAGGGCCACCAAATGATCCACCTATGTTTTAGATCTGTGCATATCTCCACCTCACACTGCTATTGTTTTAAACAAGTGAATATGGAATTTAAAGCAAGGTGGTGACCAGATAATTAAAAAATTGTAAAATCAACCAAGTCATAAATAGATAGGTGAAGCCAATTGTGTTACCTTTCTGTCAAAATTGTTTAGATTCAGAGATTTAGAAGGAAACATTGTTTTACTTTATAGATTCAGATTTAGAAAGAAAAATATCATATTAAAACTAACAAGTACTAGATTTTCTACCTGTCTTGTACCAATTTCTT…
lncR.Sto_0290	Chr01	26392949	26393593	645	-	u	CTAACTTAATAATTTATATTTTCATTGAAGTTTCATATTGGTCTTCTCAGCATGGTTTTATTTTTGGCTTAAACGACATTGTTTGGGTGTTTTTGTGTGTATAAGGTCACGTCAACTTTCTGATACATGTAGGAGAAATTATGTGTCCACCTCGGCACACCACGTCAGCAATTAGCGGAAGAAATGGACGGAAGGACCAATATAGAAATTCTGAGAAAGAAAAAGGACCAATATAGAACTTGGGTGAAAGATAGATAACCAAAATAGAGTTTTGACCTAATAAAAAGTTTTTTTTGCCTAAATAAGAAGTTCATTATTACTGTCTTAATATATAAAAGAATATATTAACCCGTACAGGACACGAGGTTCATACTAATATGTGAATTATTTGGCTTTCAC…
lncR.Sto_0291	Chr01	26459284	26460620	1337	-	u	CTATAAAACGCACCGTCTCCCTCAACTCTAAACCATTATTAATTGTGACGAAGATGTATGCTAAAACAATTTTCCTCCATAGCTACATTCTCCAAATCTGCATGTAAGTAATTCTTTCTTAACCTCTATTTTTCTCTTTCCCCAAAATCATATATTTCAATTTTTGATGTGGGTTGACATTTGGATCAGGTCAGGCAGGCTTTCGGACTAAGACATTTTACTCACATTCTGAACATTATATCATTCTCTCTCACACGCCCCATTGCACGAATTGAAGCCACATACTCTTACTCTGTGCCCTATCTCCACCGTCGTTGGTTCCTTCTGGCGGTGACCTCTACGCGCTGCTCTCGGATCTGAAACTTTGTGCTTCCTTCTCTAATCTGCTTTCCCTTGTAC…
lncR.Sto_0292	Chr01	26571358	26571615	258	STO01G018300	p	GAAAACTTGCTTTTAATTAATCAGCTTTTGAGAATATCAATTTTTACTCGCTAATCTTCCCATTTTATGCCCAAATGTTTTTATCATAGATTTCAAGATACAATGTTTGAGTTTTAGTGTGTGCTATTGCAATTAGGCCTTCTCCTTAGAAACTAGGGATTTCTACCATCGACAACATGATATTGGCTATCTTCTGCACAAGCTTAAGACAGGTAGTTGGAAATTATCTTACTTTTAATAACTGATATTTGAAAAAGG
lncR.Sto_0293	Chr01	26572229	26573801	1318	STO01G018310	o	ATGACTGGTGAGAACCATAGGAAGCCAAGAAATCCACGAACCATTGGATGGTTCAAATCATGCGGCAAGATTGACAAACCATAATGATGATAAGATGTCCTAAATTGCTCACATCAGCACTTAAAGTCTAAAACTTCATCCAAAGGTTTTTTTTCCCTCACTCTAAAGATGGTGGCTTCTCCAGCAGCTTCCAGCCTAACTAAACTTCGTTGTTCTACATTCACCAGTTGTCTATGAAGGCAATAGTGGATACCAGCGAACTCAACCCTACACCTCAAATATGGCGGACTGATTCACATGAAGAAGTGGGAGGGAAGGAAAGGACAAGACCAAAAGACCTTTTTTGTCCTATATGCTTGCTCAGATGCCTGATGGAATTAGAGAGTTGGAATAACTATC…
lncR.Sto_0294	Chr01	26764684	26765212	529	STO01G018460	p	TCTCATTCATACTATAATTTATAGCTTTCATTTTTTTCCAGTACTATAGCTTTCATTTGCTTTCATTTCAATGTGAATACATATAGATGCCATCTTATAGATCAACGTGTACAAATATGACTCACTAGCTTTTCCAAAGGTACGTACCATCAATTCCTCTTTGTCTCTGTTTATTCTTTTGTTTTTGGTAGTCCGTGTTTAAGGCACAGTTTCCTCTAATTTGGTAGTCCGTGGAGTTGATTACGGTGAGAAAGTCTTGGGACTTTTGATGAAAAAGAAAGTCTTGGGAATAATTTCATTCACGGCAAATTAATTTTTTTTTGTCCTCGAAATTTAATATTGGTCTTCAAAGTTTTAAAAAGTTATTTTAGGTAGTACTCAATGTTTTTGTCAAAATTG…
lncR.Sto_0295	Chr01	27153045	27154382	1338	STO01G018780	p	CACTAATCCTTTGGGTCGGACTTCTATTGGTCTGCCTACTAGCATGCCACTTGTACCCTACTTGGTAGTACTTGGGAGTGTCTTCCCTTACTACTATTTTTTGCACAAAAAAAAAATATTGACTTGAAAGTTAAAACGTTTCTTGTATTTTCTGTTGTGTTTGAATGAGTTTGTAGGGTTTAAACATGCCTTACTAGGAGGATGAATTTTACTTTTATAAGTCTGAACCAGCAATATTTGTTTTGGTTTTGCATAGTTGGTTTCAGTTCTTTGGTTTTGGCAGCAACTACAATCTCTTAGGGTTTGGTTAAGAGGATGGTTTGAGAATGGTGTAGGGTGGTGTGGAGTGGTTTGGGTTTATAAACCCTTGGTTGGAAGTTTAGGTGAGTAATGGAGTGA…
lncR.Sto_0296	Chr01	27321557	27327753	805	STO01G018950	x	CTTAACTCAAGAGAGGGGTATAACATCTAAGAGCACAAACAGCTTCTACTTTTCCATTAGCTTTACAAGGGATCCATCTGAGCGAGAAGTTTGGGACTAGATTCATCAGATCTAGCCATTAGGGCAAGCTCCCAAACTTTTATCTCCCATTTAAGAGCTCAAACAGCTTCTAGGCAGTCGAATTCAAACATCAAATTTGAAGCACAATATTAACACACACAGCGACAAATTGAAACTCACCTTAGAATCGTGCTTAACTCAAAGGGGAGAGTACAAAATCCAGCTTGGGAGAAGACAGATCGAGAAGCTAATTTTGCTATTATTTATGCTTTTCCGTTAGCTTTACAAGGGATTCATCTGAGCAAGAAACTTAGGACTGGATTTACCAGATCTACCAAT…
lncR.Sto_0297	Chr01	27328057	27328600	544	-	u	TAAAATTTTCCTAAACAAATAGGTCATATGTAAATAACCTCTTAAACCATAAAAAGTGACATAAATGCCTCCTAAATTTTATAATTCATGCAAAAAAAAAAAATCCTCCATTAAACTTTCACATTCAAAACCCAACGGAATAGTGACTTGTTAACAAATTCAAATCATATCAAATTATAGAGAACTTCCCTTAAACTTTAAGCCTTATGTATAAAACTCTCAAATTTTAGGCCATAATGACAAAATTTTCTTAAATAATTCGATTTATTTATCTCTGTCAAGTCTTAGATGAAAAAGTTAACCAAGAGTGTTGTGAATAAATTGTAAAGTTCAAAGGAGTACTAGATCAATTTTTTAAAGTGTCATTTGGTTAGAGAGAAGTTATTTTGGTAGGAAATT…
lncR.Sto_0298	Chr01	27806266	27811197	1149	-	u	AGAAACCATATATCTTTTTTAGAGATCACTAATTATTTACTTAAATTAAAGTTGTCAATTATATTCATGATTTTGTACTAAGGGTTGAAGCACTAAATGGATGACATGATGATAAAACTCTAATGCACAATATATGATTTTTTTTTTGTGACAAATATTAGCTAGTAGAAACATTATTCAAGTACACAACATCTCTCTCTATATATATAGGTCAAAATTACTATGTATCATTGAAAGATTATTCATTATTTTTTAGTAATATATATATATATGACTCATAACAATCATGAATCATCTATATTCTCCTCATTAATTACTAACTAGGGATTTGAATTTAATTTTGGGACACGTTGTTGCCTTTCATTGGTGCAAAACTCAGCCCCACCCTGAATTTGAAGG…
lncR.Sto_0299	Chr01	27876632	27876927	296	-	u	GGCGAATCTTGAATTGAGGGAAGGTCCGATGGGTGTGTAAGATGATATTAGGTTACGCGTGCTATGGTAGAGAAGGGGGAAAAGATGATTCTCGCCTTCGCTTACGTTACGTCTGGCTCGATGCAACTCAAAACTCACAAGTTTTCTAGATGTCAAATGGGATGACGCAGCAGAAGGAATATGCAATGAACGATTGAAGAGTAAAATTGGGGAGGAAATGTCTTTGGTATAAAAAGGGAGGGAATGGAGATTCCTCACCTTTTCTTCCTAATAAATAAATCTTTTTTTTAATATTT
lncR.Sto_0300	Chr01	27879424	27880853	1430	-	u	GTAGTTTTAAGTAAATTAACTAGTTGGTGGGATTTATAGTTATATAGACATTGTATTGATGTGTACAAGTTATAATAAGGTTCAAGTGTCTAAAACTACTCACTATGTGTGTGTAGGACGTCACGAACTGGTTGGAGCTTCGGGTACGCCGAGGACCGATCAAGGAAAGCAAAGAGGTGAGGGGCTTTTCCCATCCTTGCCCTCTTGTGGGTTGTATGAGGATGTGAAAAATATGGTTTGTATTACTTGCCTCTTTGTTAGGATATGTACGTTAGATAACATGCTATTGTTATTCCTAAATGTGATTATTTGAGATTATATGTTATATGTGTATGTGATTTATGGGAAACATCATGATGGCTTGGGAAGCCTTATATGGAAAAAAGGATTCTTGGAACC…
lncR.Sto_0301	Chr01	27887766	27889195	1430	-	u	GTAGTTTTAAGTAAATTAACTAGTTGGTGGGATTTATAGTTATATAGACATTGTATTGATGTGTACAAGTTATAATAAGGTTCAAGTGTCTAAAACTACTCACTATGTGTGTGTAGGACGTCACGAACTGGTTGGAGCTTCGGGTACGCCGAGGACCGATCAAGGAAAGCAAAGAGGTGAGGGGCTTTTCCCATCCTTGCCCTCTTGTGGGTTGTATGAGGATGTGAAAAATATGGTTTGTATTACTTGCCTCTTTGTTAGGATATGTACGTTAGATAACATGCTATTGTTATTCCTAAATGTGATTATTTGAGATTATATGTTATATGTGTATGTGATTTATGGGAAACATCATGATGGCTTGGGAAGCCTTATATGGAAAAAAGGATTCTTGGAACC…
lncR.Sto_0302	Chr01	28103166	28105669	858	-	u	CTAAGCATTATTTTCATTGCACATCTTATTGGTCATTATTGCTGAGTTTCTTTCTTTGGCTGTTTCTTGTTCTTCTCCAATCCATTTCATTGCTTCCAGTTTCTGAGTTTTAGCACTGTGCTCTTCTAATTTCTTCTGCCCTTTACTTAATTTGCTTCAAGAAACAGACGAATTTTCTTTTTTTTTTTAAGTGAATCAAATTCTACTTTTGCTCAACAATCTTGAGTTTCTGTTTTCCTCAGTAGTAAACTTTGTTTCCTTCGTGTTCAAATCACCAAAATGAAAAAGAAAAAAAAAATCGTTGCTTCTTTTCATAGATCTCTTTTCTTGGCACTCTTGTGCATTATATAAACTTTGTTTCTTTATCATCATGAATATATATATAGAGGATCGGTGCTT…
lncR.Sto_0303	Chr01	28106143	28112422	676	-	u	AGAAAACATATTTTAAAGGGAAAACAAAGGTTTTTGCATGTTTTTATCATTCTTTTTTTTTTAAAACGGATTTAACGGTTTTTTAATCATAACGATGGATATGTACCAATTTCTTTCATTGAAGGGGGGAGTTTTAAGTATTGAAAATGGTCAAATACTCAAATTGATTTTAAAAGTATAGAATTAATTTCAAATTGGTTATAAATTTTTATTTGTTTTATATTGGTTCTGTATGTTTTTATTGTGTTTCAGATGAGTCCAGCCGTTATAGTCCGTCAATTTTCTTTGTTAATAGTGATGTGGCACACTAATTCTAGGGCCAATTTGAAACATTATGTGAAACATCTAGGACAAATTTGAAACCCTAAATAAAACATATTCGATCATATTGAAACACTA…
lncR.Sto_0304	Chr01	28107945	28114528	1341	-	u	CTAAGAAGTAAAATTCTATAAATTGAGAAAATAGAAATTTGTGAGGGACTTAAATAAGGTCTTAATCCAAGAAAGAGTATATTACAATTGAATTTTTGTTGAGAACAGAGTATATATAGTATTCTGAAAACACACACACATCTGTAAACATTGAAGAATTATTTTGTCCTAAACGGAACCATGAGATTCAAATTAAATCTAAATACAAATGTCGAATAAATTAGATTTAATTGATAATAACATATAGTAATTAACACTCATAAACGATACCAAAGTCTAAAACTAAAACATTCAAATTATTTGCCCAATTAAGCTAGAACAACTCAACCAATTATCCCCAAAAAAATGATGATGATACGCCAATCAATCTAGCATCCTTATTCTTCTTGAAGAAACTTA…
lncR.Sto_0305	Chr01	28169334	28170845	1512	-	u	GAATGATTTAAAAATAAATAAAAAGCAACCTCAAAATAGTATTTTAGGTAGGCCCTCAAACGGCATGATGGTAATTTGGATGCATGTTGGGTTGTTTGTACCTATACACATTACACATAAGCAAAAGGGTGCTTGCTTGGCGTTACTACTGAATTCTTACAAATTTCTAATTTTGTCTCAGCTTTTTTTCTGAAAAGTGCACATAAGTCCCTTGAAGGCTTCACTATAAAAGTATAAATCATATCATATATAAATATATACATACTGATAATTCTCATCAATTACAGAAAGTGCCATAGAATATAAGCTCCTTAACTTTTGTAATTTATACAAAAAAAAAAGAAAAACTCATTTGTTAATAAGTTTTTACATCCAATAATCGTCTAACATAACATGCGC…
lncR.Sto_0306	Chr01	28332045	28332483	439	-	u	CACCATTTAGTCCTTTATGTTTCATTCAAGTTCTATATTGGTCATTTATGTTTCATTGAAGTTCTATATTAGTCATTTATGTTTCATTGAAGTTTTATATTAGTCCTTTATGTTTTATTAGAGTTTCATATTGGCCCTCTCAGCATGATTTTATTTTTGGCTTAAACAACGCCGTTTGAGAATTTTTTGTGTGTCTAAGGCCACGTCAGCTATTTGATACACGTACGAGAGATTATGTGTCCACCTTGGCACGCCATGTCAGCAGTTAACTTAAGAAATTGACGGATTTGGACGGAAGGACCAATTTAGAACTTCTGGGAAACATAAAGGACTAATTTAAAACTTTTGAAACATAAAGGACAAATTTGAAACTTGAGTGAAACATAGAGGACCAAAATG…
lncR.Sto_0307	Chr01	28450092	28452340	1659	-	u	CTTTAATTTCCTCATGTTGGGGAAGGAAGTTGAGGGAAGATGAAGTAAGGTTTAAAGACATACCCTTAAAAAATTTGTGGCTTTTAAAAAAGTAAGGGCAAAAAAGATTTTTCATACTTTTATCTTTTATTTCCCTATCTTCTTTCCACCATACCAAACAATATTACTTTTACATTCCACTTCCATTTCCCTGCATACCAAACATACTTTTTATCACTTACTTATACTTTCACTTCCATTTCCACTTTCACTTCATACTAAAACACTCACCGGGTACCAAACACCACCTAAAAGGAAGAATCAAGAAGTAATAAACCAAGTTGATTTCTTCTTTCTACAATCTTCTACAAGTAGTACTGAAGCAAAGTCATGTTGATTTTTTGCTTCCTTTGCATATGT…
lncR.Sto_0308	Chr01	28502890	28506416	1554	STO01G020100	o	GTCCTTCATGTCTTTTGGTTGAATGACTATGATTCATATAACGCCTATGTTGATGGATGATGGTTGTTTGTACATGTCTTTAATAATAGATCATTCTTATTTTCATTTTCCCTTTAATTACACAAGAAGAAAACTAGGGGTATGTTCACTAGCAAGAAATGCTAATGGAAATGGTGGAGCCCATTGGACCCCACTTGCTTTTTTACTTTTTCATTTCCATCAACTTTAAAAAAAAAAGAAAAAAAATACAAAATATCTATTATACCCCTCTAATTTGACACAATTATAACCCTCTTTTCTTTTTATTATTTTAATATAAGAGGTAAAATGGTCATTTTAATACATTCCCTTTTCATTTCCAATACCAAACTTTTACTACTAAACACATCAAATGCATTC…
lncR.Sto_0309	Chr01	28646842	28647083	242	-	u	GTCTGGGGTGACGTGGCAGTGATGTGTCATGCCACATCATTAAAATATGACATGTAGGAGAGAGGGTGTGCCATAGAAGTATGCCACGTCATCATTTAACGGCAAAAAGTTAACGGTGTTACGCTCGAGGACCAAAATCGACCAAAAATAAAAACATTGAGGACCAACATTAAACTTTTGAAACATTGAGGACCAACATTAAACTTCATGCAAACATTGAGGACCAAAATAATACTTTAGCC
lncR.Sto_0310	Chr01	28686840	28688839	300	STO01G020320	i	GGCTCTTCTCGTGCTTGCATTCAACGTGTTCGATTTGGCTTCGACGGTGGTGGCGGATCACGTAATCGAACCAACTGTTGGGTGGATATTCCACAAAATTAAGGAGCTGTGGAACAAGATCAGGGGCAGCAACTGAGAATGCAGCCAGGGGTGCACTTATTACTGCTGGTGTTGCTCACGGGCTGGCCTAATTTGATATCTTGTGGTTGTATCTCAAAACTTTAGGAACAATATGAGGATGAATTATACTAACTTGTGTTATGTCTGATGTTTTAGTGGTCCTGTGCTTTTACATGTGCT
lncR.Sto_0311	Chr01	28789421	28790135	488	-	u	TAGAAAACTCACCTCGCCTCGCCTCTTATGAGGTGATTAATTTGTAAACTTCCTTTTGGAACAAGAAATCAAAATGTATACTGGAGGCAGTTGCTATAGTTTTGCTTCAAAAACAGCAGAATACAAGAAAAGCAACCTTCTAGAGCACAGCTTCAGAATCCCTTACTATCTACTCTTTTATCCACTTGTACTTAAACCAAAATAAGAAACATGAGTTTGGTGCGTTGAGGAGCAATAAAGTGAATGAGAGTGATGGAGAGCTCCGATTTGGATTTCGCTGCCGTGACCGAGTTTCTACAGAGTTCGACATTTTGCTCTGCGCCGCAACGAGTGCGATACAGAACAACCGCACACGGCATTTCCGGCAAAGACTGAGGAGAGCGATTTGGGATGAGTTAA…
lncR.Sto_0312	Chr01	29175045	29175530	486	STO01G020850	x	TGTCAATCAATTAATATGTTTATATTGTCAATAATCTAACCAATGATACACGAGATGAGGTTAAAGAGGGGACTCCTAGGATGAACTATTCCCATTTCTGCCTCCAACCTACATTATCTCCACATTCCTATGAATTCAAACTTCAAAGTAATAACACTAGTACGCTGGCTGTCTCATGTGCCTCAAATCTAATTAGTAATTGCACTATACAGAAACTACAAGGCCAAACCTCTAACCTAATCTGAAATTTGAAATTAGGGTACACATAAAATTTTGGGATTTCTGGTTGAATCACTCTTCAACTGTAATCCTCCGCAAATACTATAAATACACAACTACATGGCGCTAAATAACAACTATATTAACTGATGGTACAATCCTGAGGCAGTTTCGAGACAA…
lncR.Sto_0313	Chr01	29229059	29234983	345	STO01G020930	x	CTTCACGTGAACTTGCTCGCCGCGTACATCCACGGTGCTTTTCTTCATTTCTCTCAATTTGTTCAAAGGGGAAGGAAACTCTATAGCTAGACCTGATCTTAGATTCTCTCCTCTTGTTTGCATCAAGATATTATATGATCCCTAAGAAGTGATAGTGTAGTGTCTCACTCACTCTCAGCTTGTGAACACCACATTAAACTGCTCAACATAAATTCTTGGCCTCCTTGCCTATGACGATCTGGATCTTTCAGCTCGACATTTAAGTACACTGGATGTACATATTTCGAATGACCCAATTTTGGTGAAGTCTAAGGGTGTAAAAGCAGCTACAAGAGAAAGGGTTGC
lncR.Sto_0314	Chr01	29352800	29353772	973	STO01G021100	p	TAAATATATATTTTTAATAACTACTTATTAATATAAGTAAGAGTTTACAAGTCTAATTTAGGTGTTGAGTTTATTCTCCTTTTATGAGTTTAGTTAAATTCTCGGATTTGACAACCTTGGTTAGTATTTTTGTACTACTTAACGGTAACAAAAAATGCATGTCTAAGACTAAAGGCATGTTTGGTTATGTGAATGTTGGATGTAATATGAATGGTAATAGGAATGTTGGAAGAAATGAAAATAGTAATGTGAAAGTGACGTGATGTGATGTGATGTGAATGGAATACAAGTGTGTAAAAAAGTAAGAGCAAAAAAATAATTTCATCACATTGTAATATGTTGGGTAAAGATAATGTTAGAGGAAATGTTAGATTACGTAGATAATTATATTAATTTTTT…
lncR.Sto_0315	Chr01	29398499	29400593	406	-	u	CTCCTTTCAATTAATGACTACAAACGACACAAGCAGAAAGGGAAAAGGGAAGGGAATTTTGGTTGTGTGAGATCTTGTGTTGGAAGAAAAAACGAAGGAGTGGTGTGGAAGAATGGATTGAGTCAAGTGGTGGTACTCTAAGGGATTCAAGAGGTTGGCCTTTTAAACGCACCTCGAAGGGTGGGACAGCTAACCCAAGGATTTAAAGCTGCTTCATACCCAAAGCATGAATCGAACCCCTGACACTTGGTTAAGGATAGATGAGTTCCTTTCACTCAAAAAGTAAGTGGGATCCAATGAACTCCACACATTCCTTCCTCGTTTCCTTCGTCAATTATGACTAAATAATATGACCTAGAACCAACAAAATCTTAAAATATGGTTGTACTATATTATTTA…
lncR.Sto_0316	Chr01	29479496	29486579	250	STO01G021250	x	TGAGGAGGTTGCATAACATGATGGGATTACTACTTTTGTGAACTATATATTCTTAATTTCTCTTGTGTTATCTATATATATGTTGGTGTTTTATTAGCAATGAAAAAATAAGGCAGAACATACCAATTTTGCCGAGAGATATATGTGGCTCTTAATTAAGGAGGGATAGTACTATGGCTTATAGTACTATATATGTCCAAATTCATGTGCTTGTCCCTTATCTTGTTCCTCCAAATTAATTATAAAATGA
lncR.Sto_0317	Chr01	29665925	29667093	492	-	u	GTTAAGCTTGTGTTCAAAATGAGAATGAATGTTAAAGTTTTTATTTCTCACTTTTTTATTCTTTTTATTCTCTCCTTCCCTTTTTGGGTTTTCTGATAGATAGATTATTAATCTTTTAATCTGACCGCGTTTCTTTGCTCTTTGTTGTGTGCTTATATGTTTTCTTCTTTTTTATGAAGTTGTGAAAACGTTTGAAAGAGATGTTGAAGAACAACAACTATGCTTAAGATATCATGACGTGGAATAATCAAAGTTCGTTTGAGGCAACAACTATTAAGAAAATGGAGCCCTAAGTGAGCAATGTGGATTACTCAACAAATCTTCATCAATTTTGTAATCTCAGGAGATGATGAATGATTTGTTTGGATTGATGATAACAAGAGAAGCCAAGCCACATCA…
lncR.Sto_0318	Chr01	29536480	29537898	773	STO01G021320	i	CATAGTTCTAGATTCATCCAGTTCTGAAGAACTGTGGGATGTTGATGCCTCAGTTTGTTGAAGCTCTTCTACTTTCTATATAGCCTGTTAATGCTTAAAGGGTTTATGTGACTTGTATTCCACCACACTCAGCAATCCATTCACACTTGGCTATCCCCATTGGGAGACTCCCACCCTAGTCAGGTGTGCGATGCGGGTCGTGTCTGGATTAGTCGAAGCAGTGCCTCGGAAATCAAGTGGGCAATCTAAAAGAAAAAAACATCATATATATATATATTGAAGTATTCAAGAGTACCTAAATGGATACAGGTTTCTCTCTACATATGGATGATTCTTGTCAAATGGATGCTTGCATGGATACTTAATTGTTGTTACAAGTATGGCCAACATAATGCTTCT…
lncR.Sto_0319	Chr01	29757922	29768616	4906	-	u	CGCAAGTACCTTTTGGGCTATTTTGTTGAAAATTATGGTTCGTGCACTCGTGCGTATAAGATCAGTGATGCTATTGATCTCTATGGTAGAATTCCAAGTTCAGCTACAATTTAGGTTCACTGGAAGCTCAAATCATACAATACTCAATTTGACTCGTCTATAGACAAAAGTCTACACTTAAAGAAACGCCAAAGCGCATAATCACAAGGTATTGAAGATAGTGCTTTTGTATGGTATCTAAAATGAGTTTATCATGCTTCCCAAATGCATGCTATGTCAAACCAGGTATATAAAAAAGTACTTGCATAAAAGTAAATTTATTTTGTTTCAAAATTTTTCTGAATGGTTTTTTGTTTTTACCTTTTTCATGAAATTCTTTTCCATATACCTAACAGCCTC…
lncR.Sto_0320	Chr01	29923370	29924448	1079	-	u	TGCCTTTGTGCATCCAAGTTCTACTTGTTACCTTCCTTTTGCCTCAAGTTACTAAGGACAAAATGGACATTACATTCCATCAATATAGTCACGTACCTTCTGTCTCAAGCTGAATCTGATGAGTTTTCCAATAAAGAAGGAACTAATCTTCCTTGTGCACCATATATCTTCCAACCAAACATAAAACCAAAAGAAAGAAAGGATTAATATACACATATTCCTTGCCATCAAACGTTTCCATCTATAAACCAATAAAACGTCATTTTCTTTGGTTATGTATCCACAAAAACGGTAAATAAATTCAAATTCAACTTTTATATATAATGTTGTTTAATTTATAATAAGTTTTTTTAAAATCAATTTATAATAAGTTAGCAGATAAATATATTGTATACTATA…
lncR.Sto_0321	Chr01	29999653	30000310	220	STO01G021870	i	CTTAAGCTTAAGAGTTCACAAATGGATTCTAACAAATCATCTTGAAGATCTGACCATCTGCTACTGTTAGTGTTACTAATAATTCCTCCTTCTTCTTCTTCTCTAACCTCAGCCATCATGTCATTTACGTCTACAAAATGACCTTTAATTAATAATTCTTCTCTTTCGCTCTCTTCGTTCTCCCAATCTCGATCACATTCTTATTTTACTCCTTCGCATC
lncR.Sto_0322	Chr01	30284379	30288820	1256	STO01G022270	j	CTTTCATCCCTTCATCTTCATCACACATTATCGTCTCTCAGTTGACAGCCGCCGATTAGCCCACCGTCCACCTCCGCCGTCGCTTCAGCTGGTCATCAACTACAGGTTGTTGCTTCCGTTCGTCGTCTGCATTAAATCGTTGCTTCCCTCGCTCGTTTGCTCAGCAGATCTCGCATCACGCCGGCGTCTCACAACTTGTAGCCGTCTTTTACAGCATAGCTCGTCGTCGTCGCTGTCTTCTAGCAGATCTCTGTTATCAGGTAAAACTACGGTTCAATCGCTGGACATGTAGATGACGTGTATCCTGGCTAGCAAGCAATTACAATGGCGGCGCTAAATCCAGCCCAGTGACTCAACCAAAGGATTTTGTTTCTCGATTACAAAGTTTATTTGCAACTA…
lncR.Sto_0323	Chr01	30395469	30396191	723	STO01G022370	p	AAATAGCAGCAGTTTTACAATTGTTGGTATAAATGTTAGTAACAGTTTTTAGTACTTCTAGCGACAGTTTAAGCTGCTGCTAAAACCCTTTTTTCTAATAGTGATTTTATTTTTTAAAATTAAATTGAGAGAGCATGCATCTTTTAAATTGAAATATATTATAGACATCAAGCTAAGCGAATAATAAAAATAAACAAGTTCAGAGAGACGTTCAAGTTTGAGTGGGCAATTTGGTTATTAAACAAATTTGCATTAGAATTTGAAAACAAAAGTAAGGATTTGGAAAGTTTTGGATTAAAATGCAGTAACTTTGTATGTCTTATGGGTGGGAAGTATAATTTTTAAATTAAAGGAGAGTGAAGTATTATTTCAGCATCTATTATATAAGGAAGAGGATTT…
lncR.Sto_0324	Chr01	30397200	30397865	666	-	u	TGTATGTGCCCCTGACCCAAAACTCAGGGGGTGTATGTGCATTTTAGCCTTAAATTTATTCCAATCTCAAAAATTGATCCAAGCTAACGTGTCATGCCACGTCATCTTTTATTTTATTATTTGTGATGACATAGCATGACACGTCAGCTTAAATGGATACGCCAGCACGCCACATCAGCAATTAACTTAAGAAATTGACGGAATTGGACTGAAGAACCAATTTGAAACTTCTGTGCAACATAAATGACTAATTTAAACTTTTTGAAACATAAAAGACCAATATAAAACTTGGGTGCAACATAAGGGACCAAAATAAGCTTTTGGCCTTCTAATTTTTTTGTTCCTTTAAAACCTTGTTGGAGTCATTTTATGGAGAAAAGTAAGAAAAGTGGACATAAA…
lncR.Sto_0325	Chr01	30462341	30468335	3061	STO01G022450	j	CTTGAACAATGAAGTTGTGAAAAGGTTCTTCTATTTCCTTATTTTGTTATCAGGTTAACCCTAATAAAAATATAGGTTCAAGCTAGTGAAATGGCTATTTAATTTTGAAACCGATTTAGGGTATGTTTGGCAATTAGAAGGGGAGAGATTAATGAAAGGGAGGTTAATCTCTTTTTCCTCTCCTTGTTTGGATATTCCAAATTGGGGTATTTTGAAATTGTAAAGAATAAAAAATAATAAAGGATCCATTTTTAATCCTCCATTATCTTCTCCTTGGGTCTCTAATTTCCCAAACAAGAGGAAGACAAAATATTGTACTTCTCTTATCTCTTGCCTTCCCTAGTTCCCCCCTCCCCTTCCCCTCCTTAATACCCAATTTTAGGGTATGTTTGAATGAGG…
lncR.Sto_0326	Chr01	30705041	30705541	501	-	u	CATGAATTTTTATTTAAATATTTCATACTTTGATTTTTATATATATGTTTCAATATAGTTTATACAAAAAGAAATTTCTCAACAATTCCATTCATACTTTTTTAATATTTCACATAATCTCCATAAAAGTAGAGCATCCACACACTTTGCATGTGAAGAGGAATGTTATATGCATTATATTATCTAGGTAAAAGAGTATTTTGGTGAATATAAAATTTTAGTATGGATATTTTTGTTTTAAAATATTTAATTTTTAGCCTAAAGCAAATCTCAAATTTATAACCTCTTGGCTCAACTTTTTCAGAAAAACGGTCTTTCAAACAACTTAAAATTTAATTTTAAAATAATTATACTTTTGAAAAAAAAAAAACAGCTTCCACTTCTTCATAAGTTTACCAA…
lncR.Sto_0327	Chr01	30710903	30711918	1016	-	u	CACACACACATAATTTTGTGACCGTTGGGCATATTGAAAAGGTGATAACTTCATTGAGAGAGAGACGTCAGAGAGAGTGATGAATATAGTTAGATTGGGATGGGACACATTGCGACCACAACGGATGAGTCTTAAACGAATGGATCACTACTTATTTATCGGAGTCACTGTACAATTGGAAGGAGTTTAAAGGCAAGGGAGTAACCTCCAGAGTCCAAAACTCGGTCTTACGATTTTTAAAAAAATTTTACATAATAAGGACACACTTTTTATCATATTTTTTTCACTCCTAATTTTTCTTTCTATCTCTCTCTTCACTTTTCTCTACAGTACTTTTCTTTATTCTACAGTACTTTATATCTGTGCATTTATACTAAGTGTACTCTCAATTAGCGTATA…
lncR.Sto_0328	Chr01	30771834	30772133	300	-	u	ACCAATTAGAGGAAGTTTGTTTGAACTTGAACATTCTAATTTGTACATGTTCTCAGTTTGTCCAAGGATTTCTCCAAGGAAAAAAAAAAACCTAAGTGTAGTTTGTGTTTACTATCAGGTTGTCCTTATAGTAAACATCTGGACAGCTATACTTAAGTCTGGTTCTTTCTCAAATTGTATATAACCTTGTAATTACAGTACAATATCATGACCCTTTTCATTCAAATTAAATTACAGAGCTCAAATGTCTGAATAATTTTTTCCCAGTAAGAGTCTTGTACTGCTTCTTTGACTTGTGAG
lncR.Sto_0329	Chr01	30869439	30870477	833	STO01G022920	x	CGCCGACGCCAGTACCATCATGCTCTGTCTCGGTGAAGTTGGTGACTATGGCTTCCTCTGCCTGCTTCTGAGGCAACATTGTGGTAATAAAATCTCCTGGAGTGGGGGATCTGAAATATTTATCTTAGCTCGAAATGTCTCTTTCTCCTAAAGGTTGAAGAAGCAAGCCCAGATCAGATCTGAGTTCCAAACAAAACCACCTTTGGTTTCAATAATAGAATGCGTGTTTTTGATTTTTTTTAGTACACTGACTGACACAGTCGCAGTTGGGGTATAGTAAGTAGTAGTTGAAGGTTAAGAATTGGGCATTCGTAAATGGTAATAGGTTCACAACAAAGGCGAGCGTTTTAATGCGCCACCAATTGGCACAGAAAAAGGAAGAAGCAGAAGCTCCAAAGA…
lncR.Sto_0330	Chr01	30993203	30993648	331	STO01G023020	x	CTAGAACAAGAAGAATTGACCAAAAGGACAAGAAGCAGAAGCGAAAAGGCAAAACCCAGATCGAAATTCGGAAGAAGAACCGAAAATGCGCAGAGAATTACAATCTGTGAAGGCTCATGCTATACAGCGATACTCAACAATCGGTTTCATGAGTGAACAGAAATGTGTCAGCTCTGTGTTTGTATTGGTGGTGAGACAGCGATCGACTAGGGAAAAAGGACGAAGAGAGAGAGAGAGAGAGAGAGGTCAAAGGGGTCGAGTTGTGATTGGTGGAGAGGATGTTTGTGGGCGCAGCGAGTAAAGAAGGGAACGAAGGAAGGAGAGAAGAAAG
lncR.Sto_0331	Chr01	31168229	31171035	963	-	u	GTTCGAAGCTGGAAATGGAATACCTTACGCAGTCTCCAAACAGCCCCTAGGGTTCTTCACCGTTCTATTAATTCACAAACAACCCAAGCCGTCAATGAAGCATGATGTGTTTGGGGATGTGGAACGTGGAGTAAACCACACAACACTTACAAGGAATTGAAGATAACCATAAGAAACTGAGATCTTAGCAAGAAGTGGTGTTATAAGTTGCTGTCTTGCTGGGTACAATGGCTCAGAAAATTCTCAGGTTTTTGAGAGGTTTGAACTCTGAAGATATAGATTGCATAAACAAATGTATCAGCCCTGCCCTGGGTATGCAGCTAGTGAAGTGATGAGTGATGACATGCAAAGCATCATTTTTAAAGAAATACTGAGTTTTGGATCAGAGCTTTAATTGTA…
lncR.Sto_0332	Chr01	31179929	31181707	1779	STO01G023290	p	CTCCAGTGCAACTTTTATTACCATTAAAACCAACAAGATAGAAAGGAACACCAAAAGATGATAACAACAATAATAGAACCTGTTTTTTAATAAATGTGGGGGCGGCTTCACCCTAAGGCATAGCTTCCCCAATACTCCAAAACTTGGATAACAAAAATAACTGGAAGAAAATTTTCAATTATTAGGTGTTGGTCATAAATGCATGACATGTGAAGAAACATTTTTGTAGTGTCAATAGTGTGGTTCTAAGTTGTGAGAAACATTTCTCAAGTGTCAATAGGTGTTCTTATCAGTGACTATTGTTAGGCTTCATGATGACATTTAATATGCCTATAACATGTTTAATTGAATGCAATTTGCTTAACTTGCTTTGAAGTTTGAATCAATTGAGTTGCTCAA…
lncR.Sto_0333	Chr01	31277348	31277923	576	-	u	CTTCCTCTTTCTTTTATTGTTATATATATATATATATATAAATGTTTGTGATGTACTCTGTTGTCTGTACCAGATAAGTACACAAATTTTTGTCTGTGAACGAGAACGATAGATGGGCAATATGGTCTGATCATAAATGGGCTTCCCACAATTCCAGAATTCCTCACTTCATGTGTTTCAAAATTTGATGAAGAGTTTGAACCAATGTTTATTGAACAGTAAAAACTTTTTTTAAGTCAACCGTCAAAATCCGGTCCCTCAAAACGGGTTTATAGTTAAACTTGAACCATTTGAACGGTCGGTTCAACCGGTCTGAATTTTAAAACATTGGTTTGAAGGGAAAGGGAAGTGAAGTAACACTCTCAAAACGGACCGGTTCGGTTCGGCCCACATAGGCCC…
lncR.Sto_0334	Chr01	31974033	31974608	576	-	u	GGAGTGACTCCAGGACAAGAAACAGGAAGCCGTCCAGGTGAGGGGTTTCCCATCCTTGCCCTACAGGGTTGAATGAGGATGTGGATACGTGGTTTGCTTACTTGCTTGTTTGTAAGACTTGTTAGGTAATAACATGCTATTGTTGTTCCTAAACTGTTAATTGTGAAAATATTTGTATATATGAGATTGATTTAAGTTGAAGTGGTACTGGAGGGTATCCATGTGATGACATGGGATACGCCAACAGTACAAGTAAGAAGGGGTAGGATATTGATTTCGTACAATTTTTGGTTTGTCCCAATAATTAGAAACCCACTAAGGAAATGAAACTGACTTCTTATTACACGTCGACGTGATTTGTGGTAAATGAACTTAGGAAGTACCTTAGAGCTAGGTTAT…
lncR.Sto_0335	Chr01	31982786	31983821	1036	STO01G024310	p	CCCATCCTTGCCCTACAGGGTTGAATGAGGATGTGGATACGTGGTTTGCTTACTTGCTTGTTTGTAAGACTTGTTAGGTAATAACATGCTATTGTTGTTCCTAAACTGTTAATTGTGAAAATATTTGTATATATGAGATTGATTTAAGTTGAAGTGGTACTGGAGGGTATCCATGTGATGACATGGGATACGCCAACAGTACAAGTAAGAAGGGGTAGGATATTGATTTCGTACAATTTTTGGTTTGTCCCAATAATTAGAAACCCACTAAGGAAATGAAACTGACTTCTTATTACACGTCGACGTGATTTGTGGTAAATGAACTTAGGAAGTACCTTAGAGCTAGGTTATCATCTAATCAGGGGTTGGGTACTAAACAAAGAGTAGAAAATCTCATAA…
lncR.Sto_0336	Chr01	32143902	32144106	205	-	u	ATTCAATATCCATAGTTCAATACATAATTAATAGTTGAATAATTTATAGACGCACAATTAAATTGAAGAAATTAAACTACATTTTCAACTAAGTTCATCAAATTCATTTGATTCATTTTCACCACCACAATTACTATTACCATTAACACCACTTCGTATTTCATTCCTAATGTTATGTAAACTCAAACACATACATCATATGAAG
lncR.Sto_0337	Chr01	32284786	32285149	214	STO01G024690	x	TCTAACACATCACCTTCAAGGAGTGACCATTTGCTGTTACTACTTCCTTCATCAACCATAATGTCACGTATATATGGCCTGACTTGCAGCAACGACGAGCGATAACGACGATGCTTCAATGGGAAGAGACGACAGAGGCAGAGAAGAAAGCAAATCCAGAGACTCAAAAAGAAGAAACAAAGGCTAGGTTTTATTTTCGACGGCTCTACTTTTC
lncR.Sto_0338	Chr01	32313709	32314289	581	-	u	CTAATGTTACCCTATATTAAATAAACCAATCAAATCAATTAAACTCATTTTGATGAATCTATAACTCCATTACCTTTGAATCATAAACAATGGCCAGCCCGCTTACTCGTCCTCACTCCATTTCCATTTCAGTCCAATTCATCATCCAAAGGAAGCCAAGCTTTCCCGCATAAATCATCAACTCCGACAAAATTAAAGTCTTCAAAACAGTCACTCACTAACAAACAAAATCACCAATAGAACAAAGCATATCAAGTATCGACGCAACAATCGGCGACGATGACCGTAAATTCCGATCAAAGGTACGATATGATCTCTGTTCTTGGTAATTTTGTAGACTTAATTTTTGTCTGAGTTGACGATTTCTGCAGAATAGCTTTGATCAGATCTCGATGAATT…
lncR.Sto_0339	Chr01	32362631	32362924	294	STO01G024850	x	GGTCTTTTTAGAGGAAGGGTTGTGCGAAGCATTCAAGTATTAAAAGAGGAATCTGTCGGAGTTTTCCATTCCTTTTCCTAAACTAAAGCTAGAAAATGGTACAACAAAGCCGTTTCAACATAGTCAATTGTCAACAAAATTCAACTATGTTATCGCCAGGACCAGAAACTATAACAATGAAACCATCTAATTTATGCATAGACACAACAAAAGAAGCAAAATTTCCTTTCCGGCGTGTAAATCTACTACAATGGAAACCTCTCATGAACTCTAAATCTTGGGTCAAGGTGATTA
lncR.Sto_0340	Chr01	32406352	32406959	316	-	u	AAGCACTTGACGTAACTGCCATCAGATGGGATCTCAATGAAAGTTTTTTCATTGTCATAATGACTATGATAGTTAAATATAACTCAAAGCCCATGCGCAAGCACTTGACGTAACTGCCATCAGATGGGATCTCAATGAAAGTTTTTTCATTGTCATAATGACTATGATAGTTAAATATAACTCAAAGCCCATGCGCAATCTCCCGGCATCATTTGGTGCCATCAGAAGGGATCTCAAATGAAAGTATTTTTCATTGCTTATAATAACTATGATAGTTAAAATATAACTCAAAGCCCATGCGCAATCTCCCAGCATC
lncR.Sto_0341	Chr01	32406323	32407528	808	-	u	GGTTAAATATCATATTAAAATATAAATCAAAGCACTTGACGTAACTGCCATCAGATGGGATCTCAATGAAAGTTTTTTCATTGTCATAATGACTATGATAGTTAAATATAACTCAAAGCCCATGCGCAAGCACTTGACGTAACTGCCATCAGATGGGATCTCAATGAAAGTTTTTTCATTGTCATAATGACTATGATATTAAAATATAACTCAAAGCCCATGCGCAATCTCCCAGCATCATTTGGCAGTTCAAAGCAGAAAAACTAACCACCAACTAAACCCATATTGCTCAATTAGTGCAATCATAAACATTGAACATTCAAAATTTCCTATCAATCTGTTCGGGATCACAAATTGAAAAAGATTAAATATTCAAAATAGAGTTGTCGGCAATTTTAG…
lncR.Sto_0342	Chr01	32600490	32610087	1884	-	u	CCAGAATTGGAGCCGGGAAGCCGTCCAGGTGAGGGGTTTCCCATCCTTGCCCAGGGTTGGATGTGGATGTGTAAAGGTGGTTTGATTGATTTCTTGATTGCAGAAATTATTAGAAATTGACATGCTATTGTTGATCCTAAAAAGGATTTATTTGAATATATTTGTGTTTGCGAATATTACTCGTGATAATATAGTACTGAAGGGTGTTCACGTGATGACACGGGACACGCCTAATAGTACGGATAAAAGGGGTAGGATATTGATATGAATTGAGTTCTGGCTGTCTTAATAACTAGAAACACACTCAAGAAACTAAACTCGTTTTCTCAAAACGTCGACGTATCTTGTTTTAAATGAATTTAGGATCTCCCTAGAATTAGGGATTTTCGAAACGAGGGC…
lncR.Sto_0343	Chr01	32796996	32797267	272	-	u	CTAGAGTTTACATGGTATCAGAGGTGAAATTGTGAGGAGTGATTAATCCATCTTTGTGTTCAAGGAGTGTGTTCAGCTAAGTCAGTAGCCATTACTGACTGTTAACACTCTTGAACGCTTGAGAATTGAGAGGCTCACCGTGGAAGGTGGCTGTGAAGTACACCGCCGGCACCGGAAGGAACAGACGGCATTTTCCGGCGATTTCCCGACTGTCCGACGTCCAGAAGACCTGCGCGTGAGCCACACGTGCCGTCACACATCCCTGTCCTGCG
lncR.Sto_0344	Chr02	80027	80468	442	-	u	CGTTGTCAATTGTTTCCTTAACATTTTGTGTTTCTCTCAATGTCAGGCTTTTGGCTAACACCGTCAATTTTTGAACGGTTTTTTATAACGTGACATCCTATGTGGCCAACAATTCTGACTGGATTTAGTTTTTTCCACATTAGTAGTCAATAGTACTGAGGTTTTGGGGTCCATTTTACTGATGTAATGAGTATTTTGGTGTACTGAATTTACTGATGACCCCTAAAATATATTGCTGATGTGAAAAAATGAAGTACAGTTAGAACTGTTGGGAATGTCACGTCATCAAAAACTGTCCAAAAATTGATGGTGTTAGCCAAAAGCCCGACATTGAGAGAAATACAAAACATTAAGAATACAATTGACAGCAAAAAAAATGTTAAGAGCGAAAGTGATAGG…
lncR.Sto_0345	Chr02	176944	177646	595	-	u	GACTCAATTGACGGTTTAAATTATGCAAACACTTATACAAGACCAACTAGATTGAAACCAAATTGGGTGAGATTTCCAAATTCACTAGGTAAAGCTCCACATAGATTGAACCCAAAAACTCCAGATAGGTAAAACTCCAAAAACTATAATCAATCTGTTTTGAGAAAGTAAAAGAAATTTAGAAGTCATTAAATATTCACAACAAAAAACACTATTACTTTGGTTATCTATACAAGAGCTGTTAAATGAAAATTGGAAGGATAAATTGAACCATCTAAGCTCCAACAGTTGAGACCTTAGAAGATGATCAACACTATGGTATTTCCATTGTTACTACTGCTTGATGTCTGATGAATCATTTACAGAATAATAGTCTTCATTCAAGTACCAGAACATTAG…
lncR.Sto_0346	Chr02	296099	296364	266	-	u	AAATTCACCAACTAAAGAGATTGTGAAGTCGTGAAGGGAACTCTGTCTATGTAGAGTTTGACTTCTATAGTTGGTTTTAGTTGCGTTAAGTGTTTGAAAGACCCTCTTAAACTTTGTTGATCGTTTATTATTATGGATCAACAAACGTGGACATGTTATTTTTGTACTAAAGTCATTAAGGGCAAGCCATAGTGATGTTCTTAAAACCATAAAAATCTACAGCCCTAAAGGAACTTAGCAGAGAAGCAATGTCCTTCTAAAATTCC
lncR.Sto_0347	Chr02	381824	382132	270	STO02G025720	x	TGGAAAAAAAAAACCTCTTCCCTTATGGACATTTCCAGCAGTAATGTGGCGAATCTCAATTCTTATAGTGAAATACATTCAGAAGTTTGAGCGCAACAAAATATTTCATAAGTTGATCTCTACTCTATTCTATACATGGATGTAAATATCTTAATAACAGCAACTTGTGATTGAATTGTGGAATTTAGATTACTAAGGAGCAGTTCTGGGAGGAGGAGTAGCTTTCCCTTGCTGTAGTACAGACAATGGAGGTCGGCTGTTCTGTTCCTG
lncR.Sto_0348	Chr02	609231	613688	2509	STO02G026070	o	TCATGCAATTCCAACCAAACACACCCTTTCTTCTGCTCTTTCAAATTCCCTCTCTTTACCCACAGGTCTTTTTTCATCTTCTGCCTCCACATATATTGCATCTTTATCATTATCAATCAATCCTCGCCTATGCTATATCAATCCCAACCACAATAATCATAATCATTGCCTCAACCACCTACGCCATGTCATTCCTCAACTCCCCCTTTTTTTTTTTTTTTTAAATTTTCTTCTTTTGTATATCCTTCAAGGTTTTCTCAACTTCCATTTTTAATTTAAATTTTTTTTATTAGGGTATTCACCGGATTTGATACCTAATCTATTGAGTACACAGACTCATTGTTGAGCTTGAGAGCAATCCTTTTAATAAATAACACTCAATTTTCATTATTTTATGAA…
lncR.Sto_0349	Chr02	720760	721089	330	-	u	ATTCTTCCTCTCTCTCTATCTCTCGAACTGAAACAGTAAAACCCAAAGGACAAGTGAAGAACCTGGCTGATATTTATGAATCAATGGAAGAAGAGTGAATGAATGTATGAGTTAATAAGGCATTAAATGAAGGAATGATGAGAGAGAAAGAGAAGACGAGATAATTTGTTATTGCGGTTTCTAGAGAGGGAAAGTAGGTGAGGGGGAGATTGGAGCAGCTTAACTGCCATGGAGAAGGACTGAGAGTGAGAAACGGGTTGAGTGTACGGATCGGTGAGCTAAGGAGAGCGAGAGAAGGACATTGCCAACTCTGCAAGCCATTCTTGAACC
lncR.Sto_0350	Chr02	807714	808145	432	STO02G026340	p	CACATTCTGATTAAAAATGAATAAAATTATAGATTTTTTATGTTTTAAGAGAGATAAATGTAATTTTTTAAAATAAAGAGGAGAAAAATATAATATTTAACAATAGAGAAGAAGAAAATGTAATTTGAAAATGTTAAAGAGAATAAAGTGTAATTTTCTCCTTTATTTTTATCCCTGAGCTAAGACTAAAGTAGTAATAGGAGTGAGTCCACTTTCCATAGTCCATAGTCCATACCCTTTCTCTTTCAAAACACACTCTCTCTCTCTCTCTCTCTCAAAATCAAACTGATAAAAACTGAAAATACATAGAAAGCAAAAGAGGAAGCTCACTATAAACCATCAATCTCTCTCTCTGCTTTTCTTCTGTCTCACTCATTCTTTACGCTACTCAGCCATTTC…
lncR.Sto_0351	Chr02	810704	811416	432	STO02G026340	x	GTTTCGATAAAGAATTCATTCCTGCATTCGAATCAAGGTAATCAGTCTCATGCTAAAAGGCAGAATTCTAATACAACTTCTGGCAATTCCAAGTGGGAAACCATAGTGAAGACTTCAAATTTGCATCATGATCATGTACGCTATTCTCAGGAACTAACTACACATAAATCTCACTCTCAGCATTCGAAATCTTAAAGATGGAACTCATTGGCTCGTCTAACAAGTCATGGTCCTAATTTTTGTTTCCTTTTGCTGGATTTTCTCCTTTTGGTTTTCGCCATGATTTAATAGAGAGGAATCAAAATCTGTTTAGGTAATCAATAAAAACCAGAGCTTCTTTTGGATTCGCGGTTCTTTCGGAGGATTGAAGTTTCTTCTCCTGCAAGAGCAAATCCAGTA…
lncR.Sto_0352	Chr02	892042	894120	1822	STO02G026400	o	CTCCGATCCGTTAAACACTGACATGATCGCTTACGTGGCTCAAGTCTCTCTCCTACGTGTTCATTTAAGCTGACGTGACACTCCATGTCACTCTGCCACGTCAGCATAAATGGACACTTAAGAAAGAAACTTGAACCACGTATAAGCGATCACGTCAGCGTTTAACGAAGTAAGTTGACGGTGTTAGAAAAAATGACAAATTTTGATCCGAAACATAAGGGATTTATAATGACATTTGAAAATATAGAGGACCAAACTAAACTTGATAAAACATAAATGACCAAAATAGTGATTTTACCTAATTATACCTATAAAAAAACTTCTAATATTTTCTTTACGCCAATAATCAGTGCTAGCTAGCTAGCCTTTGATTAGCATGGATGCATGATTTTTTTTTCG…
lncR.Sto_0353	Chr02	1420318	1421154	280	STO02G027040	x	AAGGATTTTCTGTGCCTGGAGTTGTGGGGTTCACAATAGGAACATCATCCAATTGTGTACCAAATTCAGATGATGTGGAGATATCCTGGTGTTCTTCATCTATAAGCAATTTGGCTGTACCTAGACCTGAACTTAAAAGAAGACACAAGAAGAACGCAAGGCACCAAAGACCTCTAGCACCCATTTCTGTGCTTAGAATGCAGATTATCCTTCTTGCTTTGAAACAATGTTAGAGAAGCCAAGATATATTATCACGCAAGTGAAGCATCAATGGAGTTCC
lncR.Sto_0354	Chr02	1758116	1759170	936	-	u	GGGGTTTCTCATCCTTGCCCTACAGGGTTGAATGAGGATGTGAATACGTGGTTTGCTTACTTGCTTGTTTGTAAGACTTGTTAGGTAATAACATGCTATTGTTGTTCCTAAACTGTTAATTGTGAAAATATTTGTATATATGTGATTGATTTAAGTTGAAGTGGTACTGGAGGGTATCCATGTGATGACATGGGATACGCCAACAGTACAAGTAAGAAGGGGTAGGATATTGATTTCGTACAATTTTTGGTTTGTCCCAATAATTAGAAACCCACTAAGGAAATGAAACTGACTTCTTATTACACGTCGACGTGATTTGTGGTAAATGAACTTAGGAAGTACCTTAGAGCTAGGTTATCATCTAATCAGGGGTTGGGTACTAAACAAAGAGTAGAAAAT…
lncR.Sto_0355	Chr02	1756870	1759188	2319	-	u	CTTAATAAAAAGGATATATATGTGTGTGGAGGAGGAAGGGGGTCACACACGTGACCCCCCCTTAAGATTAAAAGATCCCAATTTCTTTTTTTACTTCCAGTGAGAGAGGGCCCGAGAGGTGTGAAGCAGAAAAGAAAAGAGTGAAAGTGAGGAGCTGCTGACGGCAAAGCGGGACGCCGGGGAAGGTGGTCCGGCGGTCTTCACGGAGGAGAGAGAGAGAGAGAGCTCGGTTAGAGAGAGAAACAAGAGGAAGGGAGATTTTCGCCGAAAACTTCGCCGGAATCCGCCGTTTCGAAGCCGGGGAAGGTGACCGGGAGTTCTTTCTACCCCGTTCTATCATCCTAACCGATTGAATCGAGGTAAAAAGTCCCGAATCTCTCAAACCCCAAATTTACCTAT…
lncR.Sto_0356	Chr02	1679150	1680325	1176	-	u	CACGAATTGTCTGGAGCAGGAGTGACTCCAGGACCAGAAACAGGAAGCCGTCCAGGTGAGGGGTTTCCCATCCTTGCCCTACAGGGTTGAATGAGGATGTGAATATGTGGCTTGCTTAATTGCTCGTTTTGTAAGAATTATTAGGAAATTTCATGCTATTGTTGTTCATAAACTGTTATATGTGAATATAACTGTGAATATGTGATTGATTGAAATTGAGGTGGTACTAGAGGGTATCCATGTAATGACATGGGATACTCCGAACAGTACAAGTAAAGGGGTAGGATATTGATTTCGTTCAATTTTTGGTTTGTCCTAATAATTAGAAACCCACTAAGGAAATGAAACTGACTTATTTATACACGTCGACGTGATTTGTGGTAAATGAACTTAGGAAAT…
lncR.Sto_0357	Chr02	1862764	1863113	350	STO02G027590	p	CTCAGTTTGGCTCTATTTTTTTTAAGGGTTGGGTTTATCCGTTTTAATTAAGGTCAATTTTTTTTTAATTGGGTCCAACGTATTTTTTAGGATCGACATGTCGGCTCGTAGGGTTTAAGAAGTTAATTTACGAGGTGTAGTTCACTGCTTCAACATGAGCATTAAATTCCGTATATACTGTTAGATAAAACTACAAGTACAAGGTAAACATTGTCTCTTAAAGTTAGATTTTTGGAGGGACGATAATGGATTGTTGGTTCGTCTTATAGTACTTGAAAGATTTTTGGTGGCCAAGACAAAATATATATATTACAAGATAATTTTTAATATTAGGGTGTTAGGTAGTTCAC
lncR.Sto_0358	Chr02	2014861	2015295	435	STO02G027750	p	CCTCTTTATTATAAATTAAATTATAGAAAATGAACAAGGTAGGAATTAATTTATATTAGGAAGTTATGGTTATAAAAAAAAAAAGGTCAAATAGGGATTGAGGTCAGTGGGCCCATGGTGGTTTTGGAGGAAAGTAAGTGAAAGTATAGCCACTCAAATGGTTGATGAATGATGATGACCATTTATTATATATGTTGGGTTGGTGTAGTAATCTTCCTTTAGAATTAGAATTGCCTTCAAACTATGTTCCTCCTAATTCCTGCAAAATAGGGTACCCTTTCATTAGTAGATTTCATGCTTTAAGTACTCTATGGACTTGCCCTTGTGTAGGGTCACTCTTTACAATGCCCTTGGATTAAGAAACCCAACAAAGTTATTTTTAGTAAATAAGGTAAATTT…
lncR.Sto_0359	Chr02	2074022	2074784	763	-	u	TCACTCCCAGAAAGATATCCAAACTCTTTGTAAACACTATGGTTTACTTATACTATCAAACAATTCTAGCTTAAGCAATTTTTCTCTTACAAGTACCCAATTCTCAATCTGGTGTTGGGACTTGGGAATATATTCCAAATTCACTTGAACTAATTCCCTCAAAAGATTTGTTGCAAATATTAAAAAGGGAATCCTCAAATCCAAAAACTACAATCAAGAAAAGCACCAATTCCTCTCCCACAAAAATCTAAAGGCTTAAAATAGAATACAATCTCACTTCTGAAAACATCTTAAAACTCCTAGGGTCGTAGGGTCTTACTCTTACTTATCAAAAGCTTGAAAGAGCGGAAATTGAATAGCAAAGAACACAACTTGAGGAAACCCCAGAGCTCAGAAGAA…
lncR.Sto_0360	Chr02	2244738	2245059	322	STO02G028000	p	TTTTCCCCTTACTTTTCTCCAAATACCCAATTTTTCTACAAAATCTTATTTTATTTAAGGAATTAGAAGACTAGGTTTTCCAAACATTAAATGAGGCATTTTGAAATGAATATATACAACGACCAACTCACCAATATTCCTACATCTACTTTTTTTTTTTTTATATAAACAAGGGCGGTAATATTCATACATCTACTAGAACTAATTGCTAGTTATTTTTTCTCCAAACAAATCCTGTAAAATTGAAACGACAAATGAGTGAAAGCAATATTGTGTGAGGAGATCATCCTCATAATGAAGAAGGTCCCACCCTTGAAACTGG
lncR.Sto_0361	Chr02	2258499	2259291	568	-	u	TCTCATTCCCTTTTCCTTTTAATAACATGCCAACATACCCGATATGATTCCATTATGTTGCAAAGTAATTACTAATAAACCGATAAGTATAACTGATATTCATTATTACAAATCATCACTCAAAACAGAAGTAGGTACTTAATTAATTAAACACAAGAAGAGCTAGCTAGCTCATGCACAAATTTGCTTAAAATTACACCACAAGAACTGAACCACACATACATATATATATATACACACACACACACAATAACAATATATTACTCTTAAGCTTGATCGATCATATAGCTGTTGACTTGAATAATTTGGAGTCAGCCTCAAGGATTATTAGGATTGTGAGGATAATTGTGGCCTTGGGGATCATTCCTCTCTGTTATGTGAATATTCTTAGACATCCCA…
lncR.Sto_0362	Chr02	2414648	2414884	237	-	u	CACCTAGCATCTTGATGTTTCTCCATTCAACTATAAAATTTAATTGCCAATGAGGAGTGGTACAGTTGGTTAAGGTTCGGGCTCTTACCCCACAAGGGCGAGGGTTCGAACCCAATGACTGATATGAGGGCCTTATTGGTGGGTGATATGTAACTCCTTCCATAAATCCTCAAAAAAGTTGGGAGGTCTTCCCTGACTCTGGTGGGATACCGGTGCTTACCCCCACCTAAACTTTTT
lncR.Sto_0363	Chr02	2510403	2511775	300	STO02G028340	x	AGTCCCTTACTTTTTTGGGGGCAAACGAAATTTCAGTGTTTGCATATTCCCAAGTTAACGTCACTTAGAAATGTTGTCCGATCTCTCGCTTGATCCGTCGATGCGTGTCTCATATTCCGTAGCCTTGTGGAGCAGCGTTGCTGCCATTACCTTTTGGGACTGGCCATGAGACAAACATCTTTAATTTTTTTTATTCTTATTCTTTTTTGGTTTTTGGTTTTTTAATTTTTGGGATTTTGATATTTCATGTGATTCTTCAGATGTAGCCGATGATGATATCTCTATTACCTAATACCATCT
lncR.Sto_0364	Chr02	2611657	2611874	218	-	u	AGACTGATCAGGACTGGACTGAACTGTCCTACCCTACCTACGGGTTAAGACTGTTTTCTCGTTGTTCTATCTAAGACCTCCCCTATACAAATAAGGTGACTTCACTGAATTATATCTGACTGCCCCTTCTTCTTTCCGGCTTTGTCTCATATCCTTCTTTATAAGCCTCTGGCTACTCTCGTTATCAAAATACCCTATACCATAGGTCCCCCCTTTAG
lncR.Sto_0365	Chr02	2850999	2851503	505	-	u	GTTCTCAAATTTTCCCGATGTGGTTCATTCTGCTAACTGATGTAAACTTCCTTTCAAAAAATCGACATTCAAATTTAGTTTGAATTTTAACATCTAAATCTAGATGTATTCTTCCAAAGTAAAGGATATATATACATATATAAAACTCCTGAAACCCGTGCAGAACAAAAACAAAATCGAGTGGGTTTAAAGCGAAGAAATCTAAATCCAGATTCAGCAGAGTGATTTGAGATTAGAAAATGAGAGAGAAAGAAAAAAGGTATGTAGAAGAGTAACAATCGATCCGCCAATAATGACGGCCGAAACGATGACTCGCCAATGATCACTTTGCCTCTCTGGTATTCCATGGCAGAGACACTGTTTTACAGTCTCTCCATTGTATTGTAAACCATAGAGGCA…
lncR.Sto_0366	Chr02	3376977	3377797	821	-	u	CTCAACTTTTGTGGTGATTTTGTTTAGATCTATTTCTGATTTCAATTTTTTTTTGTGAAAGATTTTGTTTCAATTACTAGATCGACTCAGATCTAAGTATCTATGTTGGTGATAAAAGTTCAATGGTACCGTACCACTGAACTTCAGTACATCACTCCAATCATGTAGTGCCATTTGTTTTGTTTTTTTTTTTTTGGTCAAGAGAACTTCATTCATTCATAAGAAATTGGCACAAGGCCATACATCATAGGAGATACAGCAAGGCAAACATCTAACAATATTAATATAGCCTAGCACTCCTAAAAAGATACCCATTAGAGGATATAATTAATCTTAGGCAGCACACCCAAGAAGACTAAGATCTAAATCCAAATCCATATCAAAAGGCATACAACATTT…
lncR.Sto_0367	Chr02	3433229	3437359	579	STO02G029320	x	ACCTTTCTCTTCATTTCTTATTCTACAAGAACCAATAATCCACACTTCTACTTCAACACAAGCACAATCTTGCTTCCTCTTCCATTCCACGTACCTCCGTAGGGAGAAGAAACGCACGAGCGGAAAGCCCGAGGAGGAAGTCGAAGCGATGTCGCATTGAGATTTTCAGAAAGGGGCGTTTCGGTTCCACTGGCATTTGTACAGATTTTTCTGGAGTTAAGCGCATTCTCAGAAGTCGGTCGGCTCGTAAAGAACGCAGAGAGAGTGATACAGAAGCCACCGCGGATTTTCCGTTCTCAAATGACGTTGTTGTCTTCGGGAAGAGCGTCTCTGTTGAAGAGGCTGTTAAGCAAGCAATATCCTGTTTACTATCCAATGGGGGTTAATCAATGCTAAAGA…
lncR.Sto_0368	Chr02	3703270	3703498	229	STO02G029640	x	ATATATATATATATAAAATTATTTATCTTTCCTAAACTATTTCTTCTATGTTTCCTTCCTCGAATACTAAGCCAATGCTGTTATTAGCTAGCTGGCTATTCTTCTTGTTTGACTTACTCGATCCCTCCTATGAATTTATACACCTTTTGTGCGGAATTCCCAAAACACTTCATGGCCGTCTCTTAAGAAGCAGAGAAGGAGCATATAGTTTGAGGAGGATAGACAATGG
lncR.Sto_0369	Chr02	3890250	3891272	304	STO02G029890	i	TGACCGCGTTTCTTTGCTCTTTGTTGTGTGCTTATATGTTTTCTTCTTTTTTATGAAGTTGTGAAAACGTTTGAAAGAGATGTTGAAGAACAACAACTATGCTTAAGATATCATGACGTGGAATAATCAAAGTTCGTTTGAGGCAACAACTATTAAGAAAATGGAGCCCTAAGTGAGCAATGTGGAGATGATGAATGATTTGTTTGGATTGATGATAACAAGAGAAGCCAAGCCACATCATTTTTGAAGCATGGATAATATGTAATCATTGATAGCATCAATACCTTCTAATGTATGACACAAT
lncR.Sto_0370	Chr02	4382754	4383112	359	-	u	CTCTTATTTTATTTATTTATTTATTATTTTAGATTTTAAATGAATGCAATTAATTATATTGTGGTTGTGGTCCATTTGGGTTTTTGGATAGAAATGCCACCTATTCACCTTCTGACTGTAACTTCTATGCCTATGCTACTATTTCATCTCCATTATTCTCATCATCATCCTCGTTCTCATCCTCATCAATCAAATTAATCTAGCTCTTTAATTATTTTTTAAAAATAATTACCAATCATATAGCTAGTTAATTAATAATTATTCTTTCTATAACTCTTTGTTTTGTTTTCATAGAAGTATTCTTCAAATTTTTTATATACAAATGAAACTATAAGAAGGACTTCGCTTCTTAGAGTTTC
lncR.Sto_0371	Chr02	4383742	4383994	253	-	u	ATAATACTTATTATATAGCTTATAATTATATACTTATCCTTATATGAATGATGATGAAATATAGCATAGCATTATATGCCCGCCTTGCTTGCCTTATCACTTTTATATATACCATGCCCTCTCACATTCATTCCTCCAAAACCCCCTATCTTCACTTAGCTTTCTGTTATGTATGTATATCACATGAACATATTAATCAAGCTTTATTAATTGGTTTTTGTTTGTGAGGTTTGATAATTTTGAAGTGTTCAAG
lncR.Sto_0372	Chr02	4507048	4508284	1152	-	u	TAGGCACGAAAATTTCAAATTTTCAGAGAAAAATAAAATTATATATCAAAGGTTGGTGCTATAACAAAGTACAAATTTTGTATAATTCTTATAATTAACATCAATATATATATATATATATATAGAACCATCATCATATAGATATTGATTTTGATTCTTCGTTATCACGATTACCCTACCTGTGTTTCGTGATTTCAAGCTTAAATTCATGTTCAGAGCCTGAGATCTAAATCAAGCTTGAGCGATTCTTGCGGTGTCTCGGGTCGACGCTCCGGTGGATCCAAACGGAAGCTTCCGGGCCAACCCAGATCCGAATGATCCTCTCCCATGAAAGGTGGAGCCCATGCCATTCGGAGCTCATGGAGGGTCCCTGCAAGTGGTGGTGTAGTTCCAGCCCAG…
lncR.Sto_0373	Chr02	4514314	4517083	1238	STO02G030610	j	AGAAACGTGTTTACTGGTTATATCATTGGCAATCGCCTGAATTTCAATAAGGTCATTTTAGAAATTTTAGTAATTGTACATCATTAAAATTTCTAAATTTAACTTACAGGAAGATTTACTACAATAAAGCTAATAGATCGTGGGGTTTGCATTATTTATTTTTGAAGATTGGAAAGAACATAGCAATTTAAGCCAAAATTAATGTAAGTACAATATCTTTTGGCAAGTAGTGAAACAAAACACAAGGCAAGTACATAATTTAACCAGAAATCAGATACAAGAATCAAGTAAGAACTAATCTTCCTAAGTGACTTCCTAGAAGAGTTTGGAAAGAGAAAAGGAAGTTTCCTCCTTCCTCAAATGATGTATAGCAAAACAGATGAGTCTCATTCAAGATTT…
lncR.Sto_0374	Chr02	4601326	4601526	201	STO02G030710	p	ATTTAGTATGTGGACATATTGATTCTAATTTTGCGTGTGTTGATTGTTGAGTACTAGGTAGTAGGTATGTTGATCATTGGACTTCTTAGATGAGTTTGATATGATATTGTGATTAAGTCTGCAACTTGTTCTAATTCTAGTATTTTACTTATGGTATAATGTTGTAGTTAATTATATTTAGGTGGAGATTGACACATAAAG
lncR.Sto_0375	Chr02	4633070	4633535	466	-	u	CAAATAATTAAGTAGAGAACTCTTCCAAAAAATAAAATAACGTAGAATAAGGTAAGAAAATTATTAATTTTTTTTATTGGTGTGAAATAATATATATACAGATTAAAAGCCACATTGGGCATGGCAAAAAAAAGGAACACAAACCGGGACTCTTCTTAGACTTGAGGCAATAATTTTCATAGCACTTTTGATAACATTGAGGATCTTCATCAATGGAAATTTCTGATTCAGCCTTCTTCACATAATTAATAGTCTCTCTCGAAGCCATTGTAATGGAGGACATCATCATCACAGTAATAACCAGAATTGCTATAGCAGCTTTCTTCATGTTCTGACCCATTCTTGCTCTTGTGATTATTTTTCTTAGTTACTTTAATTTCTCCTTTCAATGTAATTTTG…
lncR.Sto_0376	Chr02	4782541	4784134	1594	STO02G030990	p	CCCTTTTCTGTAGATTTGTAAGTGGAAGGAAAGGATCTTCAGTTCTTCACTCTCCACATATTTGGTCTGAACTAACTAACTAGTTGAATGAGTCCGAATCTTCTATAATTATGCCTGTGTGCTGTTCAGTTAGGCACGATTAAAATCGTGACTAACCAAACAACATAAAAATACAATAGTAGAGAATCCGCGTCATTAGTTGCATCGTCTTCGTGGCAGTGGCCAATAATTAAATAGACTCAAGTCCTTATGGTTGGGAGTGGGACTTTTCAAAATATATCGTACATTGCATTTATATATTTTGAAAAGACAATGCGTCAGCCACGAAGCAAACAACTCATAAAACAAAACAAAAAAATTATTGGCGTACGATGTAGTGGACTTGGACTTAGTCCACTT…
lncR.Sto_0377	Chr02	4975355	4982890	392	STO02G031250	x	CTATGCATGCAAATCATATATATATATATATATATGATCGATCTTCTGCTGATTTCGGAGATTTTTGAAGTTTCTTCTCAAAATCCTGCCTCTCATTTGATGGTTCTAAACTGGAAAACTATTATTGGGTAGCTAGCTATATCTAGCACTAGCTTTCATTATCTTCTTGCTTTGGATCAAATATTTAGTTCAAGTTTGAATGCTTTTGTTTTCTATTCTTATAAATTTGGTTACCTCATCCATCAGTATGTGCTTTTTATAAAGTTTCTTCAGTTTTATATCAATTTTTTTTAATTAGTTAAGTGTGGCTTTTGGATTACTTCCTAATTTTTTATCTCTTACCAAAGGATTACCTATAATCATAGTCTTGTGCCCAAAAGAAATATTTAGTG
lncR.Sto_0378	Chr02	4994549	4995130	313	STO02G031270	x	CTTCAAACTAGTTTATATCTCCCAAGTCCTAATGGTGAAGCCACAACCACAACGTTCGAATTGGTGTACATTATTTTTTCTTTTTTAATAAAGGAGCATTTCTTTTTTCTTCTTTAACCAGCAGCAATTGGAAGGAGTAGTCCCCAACACAATGATTATTCAAAATGAGGTTCCTTCAAAGTCAAAAACACTTCCCTCTGTGGAGCTATCACAAACCTGTACTTCATCATGTAGAAATTAAACAAAATTAGGAAAATCTTGAGATTCTATCAATGAGGAGGAGGAAGAGTGGTCAAAAGGGTACTATCACAAC
lncR.Sto_0379	Chr02	5103140	5108825	5454	STO02G031380	o	GTTGGGTCTAGTGGAAGAGACTAGTTCCTCGCAATGTGGCCAACTAAGGTTTGAATCCTCATTGAAAGAGATGTCTACGTTTATTGCCTGACAGTACCTCGAACAGGAGTGCTTTCAATAGAAGAATACCAAGCCTCCTGTTCTGTTCTTCTCCATTGAGGATTCATTCCAATGGTCTTCTTATCTATAATTTTATGCACTGGATCTCTGATCTCTCTATGTGATACTGATACTGATGGGATAACAAATATAACCTGTAGTCCTGTACCATCAGTTAATTAGTTCAAGGGGTACTAAAATAGATCAATGTCATTCATAGTGTTTTTGTGCCAAGTGGTGATTTTAAGAAGTAGGGATAGAAAATGAAAAAAGGAACATTTTTTTTTTTTTTGTGAAATT…
lncR.Sto_0380	Chr02	5122313	5122549	237	STO02G031390	p	GAAGGGAATAAGAGGGAAGGGGAGAGAAGTTACATACATTCTCCTTGTTTGGAAAGTTGAGAATTGAAGGATAAGATAATGGAAGATTAATTCTTAATCTTCTATTATCCTTACCCTTCACAAATTCAAGATATTCTAAATTGAGGTATTTTGGAAGATGTATTAACACTCAAACAAGGAGAGGACATATGGAAGGTTAACATTCAATTCTCTTCCCCTCCCTTCTCCTCTAATCTC
lncR.Sto_0381	Chr02	5345428	5345970	543	STO02G031660	p	CCACTAATAAAGATAAAAATCAGATAAAAAAATTATTAGTCCATTTCTATCTTTTTTTTTTTTGGCCTGATAGTCCATTTGTATCTACTATATTGTATTTCTATCACTTGAATCACCAAGGAGTTTGAAGTCACTGTTGAAGAAATTACAGACTTTTCCGTACAAGTAAAAACATGACAAAACTTATGGCTTTAACTTTCATCACTGGAGTCTTATTCCTTCTAAAAGCTTCATTCCTAGTAAGTTTAACAAGAATGGGCTTTCAATAAAAAAAAAAAAAACAAGAATGGGCTTAAGCCTCAATCTTTTACACTGTATTTTGCTGGGGTGATCTGCTTGTTTTCCTCCGCTGACAACATTAACCTGAAAGGCAAATATTAGAATTAGTGCTAATAATTC…
lncR.Sto_0382	Chr02	5440630	5441143	409	STO02G031760	x	GTATTTAAAGGAGGCCTAGAACTGTCGGCAATGCTCTGACTGTGAATGTGACTCTGATCTGCTGATGAATCCTTTGGATCCACAGGCACATTCTCAATTTCCTCCACCTTGCCGGAATTTCGGCGCAAGAATTTGAAGTCTCTCAACATCCTGAAAGAGGAATTGAAAAACAGAATTCCGAATCGACGAATTTGAGAAATCCTGAAGCTGCTTTTGGCAGCAATAATCAATCTGAGTAGTGTAGTAGTAGTAGGTTTTCGCTAGCGATTCTGAGATTGAACGTGGACATAGATAGGATCCTCCCTCTCTTTCTCTCACTCTCTGGGGGCTTTCTTCTTCTGAGTTTGAATTGAATCTATTACCTCAATAATGAAATGAGTTTGAATGAAGTGAACGGCT…
lncR.Sto_0383	Chr02	5502861	5503661	801	-	u	GTCCTCTATGTTTCACTCAAGTTTCAAATTAGTCCTTTATATTTCAGAAGTTTTAAATTAGTCCTTTATGTTTCCCAGAAGTTCTAAATCGGTCGTTCCGTCCAAATCCGTCAATTTCTTAAGTTAACTGCTGATGTGGCGTGCCGAGGTGGGCACATAATCTTTCCTACTTGTATCAGATAGCTGACGTGGCCTTAGACACACTAAAAACACCCAAACGGCGTCGTTTAAGCCAAAAATAAAATCATGCTGAGAGGACCAATATGAAACTCTAATGAAACATAAAGGACTAATATAAAACTTCAATGAAACATAAAGGACCAATATAGAACTTGAATGAAACATAAAGGACCAATATAAAACTTGAATGAAACATAAAGGACCAATATAGAACTTTCA…
lncR.Sto_0384	Chr02	5756309	5757207	463	STO02G032140	x	GCATCAAGCTTGCAAGCAGCTTCATAAGAACTCAGCTCAGTTGTATAGTGCATATTATTAGGATTGATGTTCATGGCAGATGATGAAGTTTCAGGGAGCTTCTTGCTCATATGGCTTCCCATTGCTTCAGTAATAGATATCTTAGAAAGCGATAGACCAGAAGAAAATCAAAATCGATGAAGCTAATTGGATGGATTGGTGGGGTTAATTAGTTTCTTTCGTTTTCTGAAAAAAGCGAGAGAACGAACTTGAGGTTGAAGGGGAATGCAGAATCTTAAAGGTAATCAGAAGCAATTAAGGCCAAGAAATAAAACTTGGGGTGGGCTGAGATTGATGTGAGAATAGCTTGCACGCATGAGAAAAAAATGAATCCAAGGTACAGAAGAATGATGATGAAGA…
lncR.Sto_0385	Chr02	5852312	5852897	586	STO02G032260	p	CCTTAGTGTAGCCTCCGTCTCTTTCACTCAGTTTTTCTGATTTTTTTATATGCAGCAAGGGTTGCATGAAAGAAAGAAAAACTATTTACTTAATAATAATGATAGAAGAAGGTATTTTAGCATATTTTTTTAAAAATGCATTGAATGTCTTTTGAGCTCTAGGTTATGTGCGCAAAATTATTCTAGACATTTTAAACATTGTACCCAATATTTCTGAAATTTTAATTTTTGGCATAGAACCCTTCCATGAAGAATTTTGTCCATTTCTACGCCAACAAATATTTTGTTACGTTATATTTTTTTAGCTAATTGAATTAATTTGTTTTTTTTTCATGAGAAAATTAATTTACTAAACAGGAATGAAAAGTGATACATGGTTTACTTAGGTACAATCATCTA…
lncR.Sto_0386	Chr02	6283867	6287779	975	-	u	GTGGGATCTCTTTTTATAAAGCAATCTTGATCCCTTTGTATAATTAACAACTCTAAACTAAATTTTTTAAAAATAACTGCTCCAAAAAAAAAAACTGCCCATGTGAAAATATGTTACATATGAACTTTGTATAACTGCTTTTTAATACTTAACTCCAGTCACAGAGTTCAGCCAACATCAATGAGGGATTTCCCTCACGCAGTAGAGGAAGTATAGTAGACCCAACTAGAACGTTGACTTAACATTGGCATTTCTTCCTCTAAATTTTCAGCTCATAGAACCAAGCTTATCTATTCTCATACCACCAATTTATATATAATACTTTTCCATGTAAGACACATATTTTAGGGTATGTTTAGATTAGAGATTAAGGAGGAAAAGGGAAGAAAAGAGAAGACT…
lncR.Sto_0387	Chr02	6430162	6430462	301	-	u	GTGTTTTTGGAATAAATGAAGCACTTGTGTTGTTGTTTGTGTGGTAGGTTTTGAATATGACACAAATGTTCAAAATGACACATTTTAACACAAAATATTTTATTTTGTAATGTGTTAAGAGTGTGTGTGTTTTGGGATGTGCCATGTTCAGAATTGAGTGCTTCTTAATGAATGTATTGTTGTGTAGAATTAATTAATTAATTAATGGGCATGTTAGTTGATTAGCCTATTAGGGTTGTTGTATGAGTGATTGTTGATCAGTCTAGCCACTATTGCTATATTATTAATAATAATATTATTG
lncR.Sto_0388	Chr02	6503647	6504155	509	STO02G032930	p	GTCCAACCGCGGTTCGACCACGGTTGAACCAGTGTCTCAACCGGTTCGATGCCCGGTCCGGTTTTAATTTAATATATCATATTAAACATTAGTTACATATTTTATATGTGTCCATCTCCACCTAAATATAATTAACCACAACGTTATATCATACGTAAAATATTAGAATTAGAACAAGTTGGACACTTAACCACAATATCATATCAAACTCAAGACATAATATCATATCAAACTCATCTAAAAAGTCCAATGATCAACTTACCTACTACTCAACAATCAACACACGCAAAATTAGAATCAATGTCCACATACTAAATCACAAATAAAATAAACTGACAATAAAATTCAATCATAATATTCGTTGACGTTAATTCCATCAAATGACACCGAGTTATGATC…
lncR.Sto_0389	Chr02	6621907	6630333	640	STO02G033110	o	CACAAACATATCCAAACCATTAGAACAAAAATATTAACTACATGCTGTCTACTTTTTATCAAAACCATAAAATAAAAGTGAAAAACTTCATAATATTTGAATATAATAAATTCCCCAAACTTAACCCATCATTTGTGTCTTCAAGCATGAACTATGTCATAACTCTTGCTTACTCGAAGATACGTGACCGGCACAACTTGAGGACGAAACCCCCAAACCTGCAAGCCTCACTGTCAAATTCCAAACTACAATTCACCCATTCATTTAACAAAATCCATCTAATCCATTACCAAACATAATTTAAGTCAATTACAAAATATAGATTCAATAATTGTACAATTAATCCCAAAATATGTCTCTATATTAATAGAGCTGACATAGTTCAACAAAGTTTTATAA…
lncR.Sto_0390	Chr02	6630635	6631296	313	STO02G033120	x	CACCCAAATTTCACGGACTCTAACCCTGTCATATATGGAGTCCTCATGGTTGTTGTTGCTGCTACCCTGACCTGATGCTCTTAGTTGGAATGTTTTTGAAGTCTTTCCTTGAAATGTTGGCATATTCAATATGATGCACGACTTTTAAGTCAGAAACGTGATGGCGAGTCCAGAAATGTGACGAAGAACAAAGGAGAACGACGGAAGACAGCTCGATAGCAGCAAACTTGTTGGTGAGATTGGGCAAGAAATGCGACGACGGTGTTAGGTTTTGGAGAGGTAAAGTAAATATGAGATTCAAAATATGATTTAG
lncR.Sto_0391	Chr02	6998162	6998383	222	-	u	GAGAAACGAAGCGAAGCTCGTGAAAGAGAGAAAGAGACGAAGTTCGTAAAGTAAAAAGAAAAATTTACGAACAACTTCGTCTCAATCCTCTTTTCGCTTCCCTCCAAAATCCATTTCTCTCTCTCTCTCTCTCTATATCTCTAACCTTCGAATTGTAACCCCCTTGATACCTCTCCCACCTCTACGGTATAAATACCATCAATAGCAGTTAAGCAAACCATA
lncR.Sto_0392	Chr02	6965365	6970619	1472	STO02G033420	j	ATGGAGGTGAACAAAAGAGACAACGAAGGAGGAGGAGAAGAATCTCAATCTCAAGATCCTATTCCTAACCCTAACCCTAACCCTAACCCTAGCCATCCTCAAACGAGAGGATTCAAAGGAAAGTCGTGTAAGGGATGCTTGTACTACTCATCTGCTCTTAAATCTAAATCCAAGAATCCCACATGCGTCGGCTTCCCCAGATCGTTACAGCGAGGTGTTGCTAGACAAAGTACCTACAACTGCTGCTGCTGGACAAGCTCCAGCCCCTGTTCAGAAAAATGGAGAACGTGAACAAGCTATCCCTCAAAGGAGATATAAACCTCCTAGCACAAAGGAAGAAAACTTTAACAGGTTTTTAAGAAGCGCAGACATAGTGGCATCAGGGGTTGTCAGAAACTT…
lncR.Sto_0393	Chr02	7180801	7181979	523	-	u	AGAGCCTTGTGGCCGACTCATTTTCAATCATTCACTAACTCAATTTCATTTTCTTTGGCCACAGGTTCCATCAGAGAGAAAAACAAAGGAAATCACCCAATCTTCTCCATTTTCAAACTTTCATCTCCACAACGCAGCTCTAACTTGGACGGGTCATGAAGTGTGAAAATATGTGAAATATTGGGGCTTTTGTTGAAACTATGCATAGGTGTGAATGGTATTCTATAACATTATAATTTTAGGCAAATTCAAGGATGTTCTTAACATAGAAGCAGCGTTGGAAAAATCTTGGACCGCACACTCTCTACTTGGTCCATCTCTGAGTGGATAATGCTTAATATACACCTTTCTTGCTTACCTTGCACTTTAATTAATTTTAGTCTTTAATTTAGAATGGAG…
lncR.Sto_0394	Chr02	7153473	7161487	1975	STO02G033630	x	ATCGTTATTGTCAAAATTGCTGCTTGCAAGTTTACTTGTAAATAGAGTGAGATTGGTAACCCATGTTTGGTTGGATAACTTGGTAAACCTAGGTTTGTAAATCTCCCTCATTTTGAACGAGAGATTTTGGGTGCGTTTGGTATGCAAAAAGAGAATGAAAATAAATTTATTGTGTTTAATAAAAAAATTTAAGAAATAAAATGGAAATGAAAATAGATTAAAATTGTCACTTTACCGATCGTAATGAAGCTAGGGACCCAACCCAAGGTTTGGATTCTCAATCACTAGAATGAATTGGGAAAAGACTCAAATACCCCCATTCACCTTGTTCCTTTTCCCTCATTAAGCCGAGCCATCACGTTTGGTTCACAACAATGGCCTTCGGATCAGATCAGGAAA…
lncR.Sto_0395	Chr02	7269569	7280580	293	STO02G033730	x	CGGGGATGGTGGTAATAATAATAAGAGACTAGGGATTCCACCGTCACATCCCCACCAGATCCCTCCCATTTCGCCGTTTTCTCAGATCCCAGTGTCGCGACCGGCGTCTCAGCAGGCTCAGAGTGTTAGCCCTGGAGGAGGACCTACTCATTCGCGATCTTTATCGCAGCCACCATTTTTCTCGCTGGATTCTCTTCCGCCTTTGAGTCCTTCTCCGTTCCGTGACTCCTCTTCAACTTCCATGTCTGACCCTGCTTCAGCTGATGTGTCTATGGAGGATAGGGATGTGAGTT
lncR.Sto_0396	Chr02	7323992	7328287	4296	-	u	TATTAATAAATCACTGTTTTTGAAACGATTTATTCGTAGAGAATGAGAACTTGACATGACCTAAGAATACTCGATGCACTTTAAAGAGTCGATGAGAGTTATCGGTGGGAAGAGATATATTTGAGTAGCAATATTCACTGGAGTAAGACTAAGGATCAGGGCATGGATCGGAGGCAGCTGTGGGAGAACGCAGAGGACTAAGAGACTTATGGTACGTTTGGTTAGTAATTTTGTCAACGTAATCGTAGACGTAATCCCTATACATCCTTCCAATCAAACACATTTTACTTTTTATAATGTAATGAAATTATATTATCGTCCTTAATTTTTTTATCCACTTTATTCTATTCTCACTTTTAATATAAGGATAAAATGGTCATTTTATCCACTTTTATTCCA…
lncR.Sto_0397	Chr02	7329355	7332536	3182	-	u	TTTGATTTAAAAGGATGAGGTAGAAAAAATATATTAAAATATTAATATAATCCAAGATGGGCTCTTTCCAAGAAATTGCTGGAGAACATGGGTGGGGGCACTTCACAGCAAAACACAATCATCTGTCCAACCATTCTAATGCAAATTTGAAATATTTACAGACACAATAAAGATAGGACTCATAGGACCAATAATGCATTAGGGTTTCACTTTTTTTTTTTTACCATAATATTCATCGGATAAAATTTGATGTCTAATATCTCGAGTACTATAATTTTTTATTGAAAGTAATCTTTTTATTAGATGATATTCAATTTCTTTTCTTCCAAAATAAAACCTAAAATTAGAACACAAATTCTTTATCAACGATGTTATACAATGATAATAAATTATTTCACC…
lncR.Sto_0398	Chr02	7366928	7367985	1058	-	u	CAGGAAGCCGTCCAGGTGAGGGGTTTCCCATCCTTGCCCTACAGGGTTGAATGAGGATGTGAATACGTGGTTTGCTTACTTGCTTGTTTGTAAGAATTGTTAGGAAATAACATGCTATTGTTGTTCCTAAACTGTTATTTGTGAAAATATTTGTATATATGTGATTGATTAAAGTTGAAGTGGTACAGGAGGGTATCCATGTGTTGACATGGGATACGCCAAACAGTACAGGTAAAAAAAGGGTAGGATATTGATTTCGTTCAATTTTTGGTTTGTCCTAATAATTAGAAACCCACTAAGGAAATGAAACTGACTTATTTATACACGTCGACGTGATTTGTGGTAAATGAACTTAGGAAATACCTTAGAGCTAGGTTATCATCTAATCAAGGGTTGGGT…
lncR.Sto_0399	Chr02	7414621	7418176	447	STO02G033860	i	ATCCAAATAACTCAGATGGGTATTGTATTACATACTTTGTAATAGATGGTGATGATGAAGGTGCAGAGAAAGAAGATGTTGATGCTAACAATGGAGAAACCATGAATTCATCGATTCACTTACCAAAATATTAGGGATTATAGGAGGACCAACCTACAAGCTCAACAGCACATATGAGTTCTTTTTTCATAAATATCCTCGATTTCAACAAACTAAGAGCTCCTACTACAAGAAGCCTTCTCTTTGTCAGTTAAAATATTCAAGAAATTCAATCATTGCGCATTTAGGAATGGAGGAGAGGCCACAGAGTGGTTGAATTTTAATTTTCAACATTTTTAATATTAATGTGACTAATAAATTAGTTGTGATTATTGTGTATCTTCCAGCCCGACAGGCTAA…
lncR.Sto_0400	Chr02	7455053	7455859	807	-	u	TACCACATACACCTCTATACTTCACAAGTATAATCCAAACAACTCAGATGGATATTGTATTAGATACTTTGTAATAGATGGTGATGATGAAGATACAGAGAAAGAAGATGTTGATGCTAACGATGGAGAAACCATGAATTCATCGGTTCACTTGTTTCAAATTCGCTCTTTTTTGTGACACTGTTAATTTGGTCCGGCAAATGATGTGTGTGGCATGATGAAAATTTTCAAAAATTATAATTTCTGAAAAGTTTAGGGATTGAAATGAAAGATTAATTATAATTTATGAAAAGTTTCCATCATGCCGCACCATCAGTTGATAGATCAAATTAAAGATGTTATACAAAAGGATCAATGTAGATCAAGTTGCAATGACAGATAGAAGATCAATAAGTGGAA…
lncR.Sto_0401	Chr02	7501569	7502365	797	STO02G034020	p	ATTCTCGTCGTCCCAATACATAATTGTGTTTGACAATCAAGGGGACTGAGAGGGAAAGAAATTGAAAAGGGATAGAACTAAGAAGGAAAAGGAAGAGAAGACTCTTTCATCTCTCCTACTGTCCCATTTATTTAGAATCTTTCAAAACAATATTGTTTGGAACGAACACGATGGTCCGACAGGTTCAACAATGAACCAAACACTCTGCAATATACTCTGCAACACAGCCTTTTGGGATTTCCTCACCCTTTGAAGCTGCGGAAAATGATGATCTTGTGGTGCCAGGTAAGCGGAATCCCATTGATTTCAGGTTTCTCCTCAAAGGACTTGTGTGAAAGAAGAAATATTTGAATCCTTTTATTTGTTGAAACTTGAAACACTGAATTTGGGAAATGGGAT…
lncR.Sto_0402	Chr02	7534765	7567897	276	STO02G034040	x	GGGTATTATATTACATACTCTATAATAGATAGAGATGATTAAGATGCAAAGAAAAAGGATGTTGATGTTAACAACGGAGCAACGATGAATTCATCAACTCAATGACTGACCAACATATTAGGCCTTTTAGGTACATATATACATATACACACACCAAAAATCCATATTGGTCATCTATCATTCGAAAGCTCTAAATTAGTCCCGTATTTCTAAACTTGTTCGAAATTGACCTTGTTTCGTGATATGATTAAATTGGTCCGTCAATCGATGACGTTG
lncR.Sto_0403	Chr02	7545168	7545529	267	STO02G034040	i	CAGTTGACAGATCAAATTAAAGATGTTATACAAAAGGATCAATGTAGATCAAGTTGCAATGATAAAGGACTAATTAGAACTTTTGATAGATAGAAGATCAACAAGTGGGAAAGATAGGGGGACCAAAATGAGGAGGACCACACTACAAGCTAAAAGCATACAAGGAGGCAGAGAGAAAAGAGGGAAGAGAAAGAGAAGAGAAGAGAAAAGAGAGAGATGGAGCGCTTTGAGTGAAAAACTGCCGGGGACAATTTTGTCTTTTCACCC
lncR.Sto_0404	Chr02	7551825	7552208	290	STO02G034040	i	GCCGCACCATCAGTTGACAGACCAAATTAAAGATGTCATACAAAAGGATCAATATAAATCAAGCTGCAATGATAAAGGGCTCATTTAAAACTTTGGATAGATAGAAGATCAATAAGTGGGAAAGATAGGGGGATCAAAATGAGGAGGACCACCCTACAAGCTAAAAGCATACACGAGTTCATTTTTCATAGACATCCTCGATTTCAACAAACTAGGAGCTCTTACTACGATGCATTCTCCACGCTAGCTAAAATATTCAAGAAATTCAATCATTGCTGATTTAGAAAGGA
lncR.Sto_0405	Chr02	7617419	7617661	243	-	u	AAAAATTATAGTTGTTGCTCTTATTCAAGTGAACAAATTTTACACTTCCGAAACTCTGATGCACTCAATAATTAATATAGTTTGCTTAAGAGACAAGACATTTTCTTGTACAAGAACTTCAAATTTTCAAGGATCAAAAAGTTAAATGAGAATGCAACTTATGTTTGTTCTTGCAGTGTACAAAACAAACAAATATGGACAATAACAAGGAATAAAACACATATTGTTGATATGATTTTAGAT
lncR.Sto_0406	Chr02	7669496	7670607	1112	-	u	CTAGAAAAGAAAAGTATATTAATTAGAAAATGCGGTAAACTTAATAAGATGAATCCAAATTAATGGCTTTGTCATGAAAAGTGAATATTATATTAGATATTTTGTTGATAAGGAAAGAAACTAAAACTGACCTCCGGACATCAATACAAGGTTTGCCCATATTTTTTTCAATACCGCCAACTCCATTTAGAATTTCTCACATCTCTTTTTTTTCTTATTTCTTTCCACACCATCACAATCTCCTTCCCTTCTTTTTCATTCTATCAATCTCTTTCCCACAATAACCAGATAATCGTTCGGTACCGGTGAAAATTTCAGCCCAAAGGAACATCAGCGAGCTTGCTTTTATGGATGACGATGTTGAGGATGACGATGAGATGTTTTCATTACAAAAATGCT…
lncR.Sto_0407	Chr02	7693227	7693599	373	-	u	TGGCACTCCATTTTGTAGACACACTTCAGACATCTCACATATTTTCCTCATATTGAGGCCCCATCTGAATTCTGTTATACTTATAAACCCAAAAACTATTATCTTCGGCAATATAGCAACTTCGTTTGGTAGATATCTTCTGTACATTGGAAACATTGCTGAAAGAGTCAAAGTATAATCTGGAAAGCTTGAGGAGGACTTGAATTGAAAGATGCTACATCATAGTGTTTGGAGGCAAGAATAGCATGATCACGAACTCGTGTAGGCAAGACCATGTGGAGAGTACTAATGTTTTTGGCTTTAGATAATATTTGAAGCATCATTTCTCTGATAGGAGCAAAATTTATATAATATGGAGAGCAGTTAAGTAGGC
lncR.Sto_0408	Chr02	7850946	7851250	305	-	u	TATTTATGGAGGCAAAATACTATTTAGTCCCTGAATTGTTAGTCAAATTACTATTTAGTCCTCGAATTTGGCAAAAATACTATTTAATCCTCGAATTTGCAACTCTGTGAACTCTTTAGTCCCCGAATTAGCAACTCTGTCAACTATTTAGTCTCGTGACCATTATCAGTTAGATAACCAGGAGGCACCAGCTGATGTGGCCGTTAAATGCTTATGCGGCACCGTTAGCTGGTTATCTAACGCGTAACAGTCAGAGGACTAATTAGTTGACAAAATTACAAATTTAGGGACTAAATAATAATTTG
lncR.Sto_0409	Chr02	7973410	7973634	225	-	u	AAAAATTCCATATATTTCCTTCTTTATACCATCTTCTTCACAAAAACAGAGGACTCTGGTTTGTTCTGTTCTTGTGCTTCCAAGTATGGCTTCCTCTGCTTATCTAAAGTATAAAAAAATCCTCCAGCATACATAATCCCAAAATTCCACAAAATTATACATATTTTATTTTTCTTTTCTTTTTTTTTTTCCTTTCCATCATCTTCTTCTTCACACAATCCTTAC
lncR.Sto_0410	Chr02	8006136	8008069	1934	STO02G034640	p	ATTTGTTATAAACTCTCGTCTTTTTATGTTTGTTCATATAGTATATTCTAAAAATTTATTTCTTATTATAGTGCCTTAATTCGCTCGGGCGTACGCCTTTCTATCAGGTCTCGCCTAAGGTGTTTTAGGGGCTTCGCGCCTTTCGCCTTTTGATTATCTTAGGCTACGTTTGGTAAACTTTCACACAGTGTTTTACATGCATTTTCACATTTTTCAAAATAATCTTGTGTTTGGTAAGGAATCAGGAAGAAAACACTGTTGAAGGGTTTGACTTTGGCCAGATATGAAAATGACCGAACTACTACCCTTCCTTCCACTTTTGACTGTGCTCTGTCTCTTGCGCTCTCGTCTCTCACTCTCTTCACACCGTTTCTCTCTTCCACTCTCGTTCGAGCAAGG…
lncR.Sto_0411	Chr02	8330861	8331446	586	STO02G034970	p	GCCTTTTTCCAGGGAATGAACAAAAATACCCAACATCCACATAGGTTCTAATGGAGGTATTTATGTCATTTTGCCATATTGCATCTCTCATTTTCTAGTGGTTTTATATACCAATCAAACCAAACATGGTAAAGGTAATAGCGACACTTTCCATCACATTTCATTCACATTTTCATATCTATTCTCATTCTTTTAAATTTGTTTTTACAACCAAACGGGTCCTCAGTACTTGCTTAGTTGCTTTTACGCGCAAGCGCACGTACTTGAAATTTCCTGTTCTCCACAGAGATGCATTCCTTATTAATATGTATTCATATCTCCATTGACAATCCACAAAAAATGCAGAGTGGTCAATAGTTGTATTTCCACCGTACGATTTTCAGTTTGCAAAATTTGTTT…
lncR.Sto_0412	Chr02	8583629	8583846	218	-	u	CTGGACGCCATCGCTAAAAGCTTGGATCTTGCCAGTGCCTCTGCTCCACCAGGGCTGTCCTCCAAACGACGAACACCGAAAGGGGCCGCACCAAACGGAGGACTCTACCTACGAGAGGTAGAGCCACATGTCCACGACTGATGCGCGGAAGAGGACTCAAGAGAAAGAGAAAACTTATACTGAGTGGGGTTCCCAAACGGGACCCCCTTTTACAACAC
lncR.Sto_0413	Chr02	8637761	8638054	294	-	u	CTCTTGGTTTTGCTATGTTAATTTTAAAGAGATACAATAGATTAAATTGTTCATTTTTATGAGATTATTTCATATAATCATTTATGGATATTTCTCATATTTTTGTTGGTGAGATTTTAATTGCACAGTGAATTTGCATAAATTGATATTATGCAAAGGTGCATGGTTGATTCTCTCTCAAAATTAAGGTTAGAGTTATTTTATGATAACTTTATTAATAGTAGGGGCAAGAAAATATTTTCTTGAAATGACATATTTTAATTAGTCTATAATTTTATTTGTGCTAAGAGGTTT
lncR.Sto_0414	Chr02	8472320	8473300	809	-	u	CACAAATAAAAAAATTACATACTAATAACATCAATAAAAAAAAGTAAAATTCTAAAAAAAAAGAATATAAAAAAGTAAACTAATAAAATTGGGAAGTGGGAACTTGGGATATGTGAAGGGCTGAAGGCGTGAGCTTTTAGACTTAGTAAAAGCTACTGACTACGGTGGCCGAGATGACTACTCTGCGACTGCGACTGCAACTGCGACGGAAGTTCACCGGAGATGGCTATCGGAGAGATTTAGGTCATTAGGAGCAAGAAACAAGGTTTTATTTTTTACTTGAATCTCAATTTCTCTCTTGAATCTTGATTATATAGCATTTTCTTTCTCTTTCTCAGAATCTCAATGTGATTTTTATCCTAATCCTAATCAAATTTTACAAGATTTTTTTAAAAAAAT…
lncR.Sto_0415	Chr02	9049473	9049715	243	STO02G035590	p	CACACTTATTGGTGCATGGCACTCTACTTCTGCAATGGCACTTGATAGTTTCTAAGCTAGTACATTAGTTACTTTCTCCTTTGCCTTCACCTGCAGCTCCGGCATTTAAGATGTTCTTTACAATTTTGCATTAACCTTGAAATATACTATTTACACAACCAGAGTCGAACGTAGAAGGGAACCAATGACTGTTAGTGTGTGTCTCCTTCATCAGTTTTCCATGTGCAAAATCTTCTAAAAGTA
lncR.Sto_0416	Chr02	9050480	9051994	1515	STO02G035590	p	CAATTTTTTAGTTAGGGTAAATTATACTTTAGTATTTAGTATCATGTGATTTATTTCAAATGAGTGGCATGAGGTTTGTCGCTAATTAAGTAGATGCCTGTGCTTTATCTCTGAAAAAAAATTTAACGACACATTCACGTAAAGTGCACATAATGGTTCAAAATTTTGATTTTCTTTCATTTTTCCCCCAACACTCAAGTCTACATGTAAACTTTTCACTTTATTTTTTCTGGAGTATTGACCAAATAAATCATTTTAATTTTGTATATTGGCACAGCATATCAATTAATTAGCTTTATGATCATTATCTATGCATGTGATGTTGTCAAAATATGAATCACATATAGAGATAATGATCATAAAACAAATTAATTGATATTATTGCGTCAACCTACGAAG…
lncR.Sto_0417	Chr02	9077812	9079586	1775	-	u	CATCAACCCAATGGTACCACAAAAATTAGGGTTGCTCACGGGCTGGTTTGGTTCGGATTAAGGGAGAGTTGGTTTGGGTTGATAAAATATGACAGTGACTTGGGTTGATTCGGGTTCATTGAAAATGATCAATCAACCCAAACCATCAATAGGTGATTTGGACTGGTTCGGGTTGGCAGGCCAGCGCGCTTTCTCTATTTATTTTATTCTATAAGCGTTGCAGTCACTATATTCCAACCAAAAAACCTAATGAACAACTTTTTGTTTTACTAAAATTTGATTGAATTATAAGTTTAATATATTTTAAGAAATAATTTAATTCATTTACGATATAAAATGTACAAGGATATTGACAAGAAATAAAAAAAAAAATGAAGATTGCTCCTAGATAAACATTTG…
lncR.Sto_0418	Chr02	9135806	9165735	239	STO02G035800	o	CTAGGCTTCTCAAGTTGTCAACATAACCTCTGATCATGTTACTTATTATTTTTTCCATCTTGGTTGGCTTATTAATTAAGAGTCTAACCTCCCTTGATGGAAGGGAAAAACTATGACTTATTTTTAGCAAATATAGGTTTCAATTGTTGAACTAATTTATTCAGCAGTCATCTAGCTAGGATGGACATTATTATTTAAAAGTAACAAGTTGCATACAGTTTTTCCTAATTCAATCGGTC
lncR.Sto_0419	Chr02	9469332	9470200	869	STO02G036150	p	TGGCACTCTGTAATCTACAACAAAAGTTGCATCCCTGTGTTTCTTCATTGTTCTATCTACTCCACCTTTTTTGCTTTTAAGGTTTCTTCTAAACTTTCTAGTAATCTATACAATATGATTTTTCTTTTTTGAAAATCCAGCCGGTACTGGAGTAATTCATTGATAAAAATCTAAGTTGAGTACATCAAACAAAAGTAAAGGCATAGAGTCAATCCACAACAGTTCCTAGGATGAGCTCTTACCAATACAAGCAAGAAAATGCGCACTGTTTCCTGCTCTTCTTGGCATAGTGTGCACTGTGCACCCTTCTTCCATCTGCTATCCTTCCGACTCAAGGCTTGCCGCCGTTGGCAAAATATTCAGACATGCGCGCCAGAAAATATTTTTATATCTTGGTAA…
lncR.Sto_0420	Chr02	9557597	9564368	839	-	u	GGGGGGCACGGGAAAGTAAGAAAAAGAAAAAGAAAAGAGAGAGTGAGAGAGAACCAGAAATCAGAACATGAGAGAGAGAAGTTGGGAAAAATCTGAGTTTGAGAGTTAGAGGAAGAAGGGAAGCAAAGGAGAAGGAGAGTTCGAATTGAGGCAAGCTAAGTGAAAAACGAAACAAAGTCTTTGCTCTTCACCATCACCATCAAATTTCTGGAAACTCAAGGGCAAGATACAAGGATCGGGCAGGCATCGACGTCCGAAAAGTGATACGGACATCAGACCATCCTTTACGCACTTGTTCGCGTGGGTGGACACCTCTTGGTTATTTTGCTTTCTGTTTTTGTACATATTTTAAAGTTGTAAATGTTGTAAATATTTACAGCTTTTGACGTACATTCATTC…
lncR.Sto_0421	Chr02	9993465	9997317	3853	-	u	CTTAATCATTGAAAATCAAACAAAGAGGGTTAAAGATGCTTCAGTTTTGAACAAATTGTCAAAAGCCAAGTGAGAAAATTCTGATCTCATTTTGAAGTCAAGAACTTCTTCTCTTAGAAGTCGATTAACTTGGTCTCAACAATTGAATACCAAGTAAAGAAATTAATCTATATATTGGTTTTAATCATTGAGAACCCAATGGAAAAATCTCATAGAATAAGTTACTTGTTTTCAATTTTTGAAATCAAGCATTGTTTCTCCCTCACACTTTGATTTTCAATGGTTTGCAAACGTGAAGCACAAGCTCCCTCATGTTAGAATGAGATCACCAAAAGTTCAAAATGCCCTGTCTGAAATGATAATCCAGCAGAGAAAGACTTGTCAACTTTATCTTGGGAC…
lncR.Sto_0422	Chr02	10332227	10342346	3570	-	u	TTCCATTATACCCTTTATTATTTTAAACCTAATTTTGACCTATACAACTACAATTTACAATCAGTCTCTTCAACGTTGCTCCTCCTCTTCCTTGACCATCTCAGTTCATGTTTTCATCTTCTTCCCGATACTTGCAAAAATTAGCCCATAAGAGGGAGGACCTGAAACAGGTGTCAGTAACCAAATAAGGCAGGAACTACAGCCTCTGGAGGAACAGGAACCTGAGAGTAATGAGCCTGTCCCTGAAAAGGATGATCAAACACCTGAATCAGTAGCCTCTAGTCATCAGCCTATGGACAGAGGCAAATTACCTTGAGAATGGAGATACTGATCAACCTATGGGTGATCCTTAAGAACGAATGAGAACCAGATCTTCCTTCAGGAGCATGAACCACATGG…
lncR.Sto_0423	Chr02	10333275	10342346	3088	-	u	CTAATTCCTCTACCCGAGTAATTTTAAAAACTTTTACCAAGTTATTACAAAATAGTCATTTCGGTTCGGGTCCTCTCTCTCGGGTTCTATCCTTATTCTTATAGCGGAAGAAAAATGTAAAATCAGGAAACAATTTAAAACATTCATACACATGCAGGACCATCTTTTACATAAATATATATATAGTGTGATAATAGTATTTATATAAGTTAGTCAATCTTGGGAACCGGAGGCAACAATCCTGCCACTCAGGTTCCCTCCAAAAGACCATGTTAGAACAATCACAAGTCTCATAAAGTCTATTTGTCATAAGCTCCTATGATGCATGTCAAAATAGCTAAAACTAGTGGGGATCCGTACCCATCTACCTCAAGCTCCAATCCCCATCAGTCACCTATT…
lncR.Sto_0424	Chr02	10875561	10878041	1626	-	u	ACTCTATCCTAGTCGCATGCGGAAGTCATATATATATATATACACATATGATATATGCTATATCATAGCCTATATTCCCATCACCAAGACCTAACTTTAATCTAGAATTCAAGTGTGATATGTATATATACACAGTAGATGTAAACGTACAACACTACGCCCAAAAAAGATTCATATATACATCACAACATATATACATAATCAAAATAACTATCGACGCGAACAAAGCGTACGGTCTTCAGAGTTGTCCGCCTCCTTGAGAAGAAGTGGACGCGTTCCTGATTCCTGAACCACCTGTATCTGAAACATGTAAACAAGGGGGTGAGTCGAACAAACTCAGTGAGAAGCTCCCCCATCCCTGGCGTAGCAGCGGGTACCACTACAGCTGGGGGAAGGGAG…
lncR.Sto_0425	Chr02	11253922	11255044	963	-	u	CTCACAAGTCTTTCCCCCAAAGCAAATATATAGGTTTAGTTTTGTTTGTATGTAGCTAGCATCATGGTACGTAAAGATGATGAAGATGATACTGATGATGCCATTGGAAGAAACTTGAAGAAGTTGGTGCTCTGAAATCAAATCAATGAACTACCAAAGATGAACAACATGAGAAGGGAGCAAGGTTCTGTAGGACGATTGCAACTTCTTTACTTTCAGCAAAAAGAAGAAGATGCTTGTCAGAGCTAGGTTGCATGATGAAACGCCGACCACATTAGATTGCCGAATGTCGGTGGACCTTGTCGATCTTGAAGCAATTGACCAAGAAAATTGCCGAAATCTCTAGCGTTGTTTGTGGGATTAGTACAATTATGTACTTTACAAAAAATATTTAATGTT…
lncR.Sto_0426	Chr02	11318869	11319315	447	-	u	GGAACCTACGGGTGAACCGTGAGTCTAGCCTAGTAAAAGAGAAATCATCCTGTGGAGTTGGTCCAGGGTGTGTCAATGGCCATGCTTCGAGACGTCGTGTCGTGCCCGCCATGTGGCCTGGTTGGGTAATGGACGAGTGGGCTCAAGCTATTGCCCCGCAGCAAGGGGTCAGGACGTGCCACGTGGTGGCTACATATCAGTTGTTTGATAGATAGAAGTTGATTGTGTTTGATTAATAGAATTGTCACAAGGTGACTAGTACCCAAGTGAAGGGGTTAAGTATTGTTTGATTAACAGAATTGTCACGAGGTGACCAGTACCCAAGTGAATGGGTTAAGTATGCTTTGCCACGTGGTGGCCAACAACCCGAGTGCACGGGTTCGAGGTAGAAAAGCCATG…
lncR.Sto_0427	Chr02	11645489	11645692	204	-	u	CTGGTATATGAGTTATATCTTGCTAAGGATACTCGTCCATATTAATAAGGAGAAGAATTGTTGATCCTTCGGGAAAGATACAAAGAATCATATTAATATGTGAGACTAAGGTAAGGAGACACAGGAGGAACCTACGGGTGAACCGTGAGCCTAACCTAGTAAAAGAGAAATCATCTTGTGGAGTTGGTCCAGGGTGTGTCAGTG
lncR.Sto_0428	Chr02	11801880	11802275	396	-	u	TGGTCACCTCGTGACAATTCTATTAATCAAACACAATCAACTTCTATCTATCAAACAACTGATATGTAGCCACCACGTGGCATGTCCTGACCCCTTGCTGCGGGGCAATAGCTTGAGCCCACTCGTCCATTACCCAACCAGGCCACATGGCGGGCACGACACGACGTCTCGAAGCATGGCCACTGACACACCCTGGACCAACTCCACAGGTTGGTTTCTCTTTTACTAGGTTAGGCTCACGGTTCACCCGTAGGTTCCTCCCGTGTCTCCTTACCTTTGTCTCACATATTAATAGGATTCTTTGTATCTTTCCCGAAGGATCAACAATTCTTCTCCTTATTAATATGTACAAGTATCCTCAACAGGATATAACTCATATACCCGTCCAGATGCACT
lncR.Sto_0429	Chr02	11941756	11942137	382	-	u	CATAGGGGTCATTTATGGTACAACGTGGAAACCGAGTCTATCACGGGTGGTCCGGGTAGATCGAGTCTCTTGTCTTGAGTTAACCCACAGAAATACAGAGTATACAAGTACACCACCTTGTGGCTATTGCCTTGGGTAAACCGAGGTCAGATGTGTCGCCGGCTATGCTCCAAGTGAAGTCTTGGGGTCAGACTAATGTTCCAAGTTAAGTCTTGGGGCCAGGGGTTCCTAGAATGATCAACTAGGTTCCCATACCACTCACGTGAGATATGCCTTCGGGCCAGATTCCCTCCTAACGGAGATATGCCTTCGGGCCAGATTCCCTCCTAACGGAGATATGCCTTCGGGCCAGATTCTCTCCTAACGGAGATATGCCTTCGGG
lncR.Sto_0430	Chr02	11997717	11998680	964	-	u	CCACAGGGTTGGATGCCTACGTGGAAAATGTGGTTTGCTCTATTTTGTTCAAATTGATATATGGAATATATTTATATGAATAAATTTATGTTACACGTGTATGATTTGCAAATAAGCAGTCAACGTGCAATAGTATATGTGCTTATATGATTAACAGCAAGGTGTATATGTGCTATTGTGGCTCACTGAGTCTTATATGATACCATGGGTAGGATTGAGTCGGAATTTTATATGTGAGAGTTTATTAATATTAGGAACCCACTTAAATTGATCATCGTACAGAGGTTTTGACCGTATGGTACATTGAGGAAAATGAACCTAGGTTGTTAAATATGAGTGAGAGTGTTGCATAATTGAAAAGGGGGAAACTAGGCCTAACTAATTCACACGCGTAATATT…
lncR.Sto_0431	Chr02	12066613	12067303	691	-	u	TACCACTACAGCTGGGGAAAGGGAACCACTCACAACCACATGCGCACGAAATTCCAGTTTGTCATATGTTATATAATGATCAGGCAACGTTAATATAACATCACATCACAGATAAACTTAGGAATCATGCTCCTCTATCATGCTACTCATAAGCAATCAATATCATGTAACATTTTATATTAAAAGCCTTAAATCATACAATCGACCCTAGTGCCACGCTAGGGCAATAGCCTCAACGGGCAAGTCTTTCAAATGCTATGCACCACCCTAGTGCCAGGCTAGGGCAATAGCCACAACGGGCAAGTCTTTCAAATGCTATGCACCACCCTAGTGCCAGGCTAGGGCAATAGCCACAACGGGCAATCATGAGAATAAAATGCACCACCCTAGTGCCAGGCT…
lncR.Sto_0432	Chr02	12075184	12083473	255	-	u	ATGAGAATAAAATGCACCACCCTAGTGCCAGGCTAGGGCAATAGCCACAACGGGCAATCATCTGACGTCATATTTCACTTCTCTTACTTTCAGTGGAATTTGTGACTCTATCTACCCATTTCTATTCTAAGGTATCTTTACCTCAGCAGTGCAAACATCCCTAAGAATTTCTAATCAATTTATGAGATTTACTACTCTTTACTTAGTACTCAACCCTTGATTAGATGATAACCTAGCTCTAAGGTATTTCCTAAG
lncR.Sto_0433	Chr02	12362150	12362363	214	-	u	GTGAGGGCTCTTCCATCTCTGCTCCTAGGGTTGTATGCTTATGTGGATTACATGAGTATGTGTATTCTCTGCTTGTCTGGTAGGTGTTAGCTAGAGGTATAGAATGCTAAAAGAATAAAAGAACTAGAAGATAGGTTGTGGAAAGTAGCTTGGATAGGAAGACATAGGAGTAAAGTGTGATTGTTTGCTATGATTGGTGTGTTACAAATCCAAC
lncR.Sto_0434	Chr02	12363077	12363473	397	-	u	ACCCAATTGAATGAGTTAAGTATGTTTTGCCACCTGGTGGCTAGCAACCCGAGTGCACGGGTTCGAGGTAAAAAAGCCATGTAGTGGCTAGTAAATACCCCAGAGTGGGGGAAGTTAAGTAGATGTATGTTATAGTGTCTGCGTGTACTTAAAGAATTGTTTGTGTTTGCATATAATTGTTGATTGTGCAGCGGAGTGGTGACGTATAGGATTACGTCATCACAAATTCTTGTTTGATTCAAACATGCTGAACGTGAGAAGACCGGTAAGTAAAAGCCGGCACTATATGTTACATGTTTACTTGCTGATTGATGACGTGGAATAAACTACTGCATGTTTACAGTTATTAAATGCATGTGAGTGTTTGGATGAAATCTCTATTATTGTGTGATCACCA
lncR.Sto_0435	Chr02	14347559	14349716	1655	-	u	TTGGGATACTGAAAGTCCAAAACTATTTGTTTGGCTATATATGCATGATTTTATATATGGAGACAGGAAGATAGACACTACCATATACATTTTAATTTTGATAAGAGTTTCACGACCCACCACTGTCTTTTCCTTTTCCTTTCATCTTTCATCCATCTTCTCCTTTCACTACCTTTTCCTATTTATGCGTAATCCAAATTTAAAACACCCTCCTACCTTCTTCTCTTGCCTCTAAATTTATATATGTGCCTACAATTTTAATTTTATACTTTTTTTTCTAAAAAAAAAAATAAATAAACGTCATTATATATATTGTAGAATGAAGATTTAAGGAATTGAGGGTAAATTTGACTTTTCATTTTATCCTCAGTGACATAGAATCGTATGATTGTAAGCACC…
lncR.Sto_0436	Chr02	14602699	14603046	348	-	u	GTCTTCTCCGTGGGACAACCGATGACCGTCCCATACCAACCACCAGTCGTCCAAACATAAGCTTCACTCTCCCTAGAATTGCACTAGAACTACTCCCCTCATTTCTCTATCATTCTTGCTCTAATTCCCTTTTTAAAATCCAATGATCAATGTTACCATAATTTTCATCATGTAAATCTTTATCTAGGATGTTGTTTGAGCTTTGAAATGACACTTAAAAGTTAGTTAAACTCATTTAAAGAAGTTGAAGGAAAGAGTGAAAGCCACTTGAAGTGGAAGAAGAAAATTCATTTGGAATAAGTAAAAGGTTGAGTCTTAGGAATAATTCCAAAAGAAGTTATAAACTCA
lncR.Sto_0437	Chr02	15102326	15102553	228	STO02G039400	p	CTTAAATATGAAAGGTTGTGTCAATTTTGTTTTTGTTGTGGGAGACTTGGGCATAGTGTAAAGGATTGTGACTGGACAAAGGAAGACAATCAATTGGGAAGGAACAAATCACTTCATTTAGGACCTTGGGTGAAGGCATGCCATTATGGCAAAAGAGTAATAGGAAATAGGAGCTACACGACATCAATGAACAGATCGAGACAAACAAATATTAGGATGCAGATGCCC
lncR.Sto_0438	Chr02	15662260	15663627	1368	STO02G039810	p	CTACAAACAACTCATGGCGGGTCACCTTGCTCCCAATACTCTGCAACAAATCAACTTAAGTCCACGGGTGCCCAGCACCCATATACTTGGGGGACTTATGTAACTCAATAATATTCCCTCCCATGGACACGTGACACTGGCCTTCTAGAAGGTTAACCGGACCACGGATCAATGACACGTGGCACCGCTCGATGGCCCCGTACGTGGCCTCTCTCCATACTCACCCGCGTATCCTCCCACAATAGAGACGTGGGGGAACTCCCAAGATCGTGGGTCGAGCCCTATGTGCAGGAACGTGGGTCGACCATGTTCTCCTCTACCTCGAGTATAAATATCCCTCACCTGGGGGACTTGAGGCAAGCAAACAATAGTCGCAAAATAGTAGCATACAACGAGATC…
lncR.Sto_0439	Chr02	15723470	15724357	626	-	u	GAAAACTTTGAGGCAACGCCAAAATGTAGCATATTCGTATTTTGTATTCCAATTTTCATACAAAAAAAAAATTAATGTTATGCTTTACAAAATTAAGGAAAATATTTTTTTTGTACTCTAATTTTACATATTTGAGGCATTGGTAATAGATATGTATCATTTATATACAAACAATTTTTAACATTCCTTCCACTTCCACCATTAAATATTTGTTGTAAAGTACATTATTATACCAATCCCATAAGCGATTCCACAGATTTAGAGAATTTTCTTGGTCAAGTTCTTCATCATCCACTAGCATTTCGGCAATCCAATATGCTTGACATCCATTGCGCTACCTCCGTTTTCCAACATCTTCACACTGTAATCCAACATGACCAAGACTATGTGTACTTGAGT…
lncR.Sto_0440	Chr02	15812308	15815589	3282	-	u	GACAGAATATCTATTATTGAAAATACATTCACATGCATTATAATACCATGGCTACACCGAAAGGGTGGCCTATCCTAGGCAAGCAAATCCACGGCCAGTGCCGCTTCAGGATATAGATATAGGAAAACACACATAATATATATAACCTGTGTACTGGCTACACATCCGAAGATGCTGCCTATCCTATTCACATGCAACAGATATATGTATATATATATTTTTGGAAACAAGTTTTCCCTGCATCGTAATCTAACGGATCCTGATCTTTAAGGTGTGTGAAGCTGACAGTTCTAGATTTAGTGATACAATATAATTGGGTACGTCTACCCTTTACTTTATGATACAATAATAAAGTAAATTAAATTACAATTACACTTTATTCACCCACATGAACAAGTT…
lncR.Sto_0441	Chr02	16029156	16030002	847	-	u	TGAAAAGTCACATACGAACACTTGTAGGTGAAAATGAGTATTAAGAGAGAGGAGGAAGGTTAAGACCAAGGACTTGGTTCTTGGCAAAGTTTAACGTATCTATAAGGCATGAGCATAGCATATGCATATGATTTGCATATAATTAAGACAATAATAATGTAAATATGTTTGTTAGGTAACCACGAATCGTCTGGAGCAGGAGTGACTCCAGGACCAGAAACAGGAAGCCGTCCAGGTGAGGGGTTTCCCATCCTTGCCCTACAGGGTTGAATGAGGATGTGAATACGTGGTTTGCTTACTTGCTTGTTTGTAAGAATTGTTAGGTAATAACATGCTATTGTTGTTCCTAAACTGTTATTTGTGAAAATATTTGTATATATGTGATTGATTAAAGTTGAA…
lncR.Sto_0442	Chr02	16037261	16038009	749	-	u	TGAAAAGTCACATACGAACACTTGTAGGTGAAAATGAGTATTAAGAGAGAGGAGGAAGGTTAAGACCAAGGACTTGGTTCTTGGCAAAGTTTAACGTATCTATAAGGCATGAGCATAGCATATGCATATGATTTGCATATAATTAAGACAATAATAATGTAAATATGTTTGTTAGGTAACCACGAATCGTCTGGAGCAGGAGTGACTCCAGGACCAGAAACAGGAAGCCGTCCAGGTGAGGGGTTTCCCATCCTTGCCCTACAGGGTTGAATGAGGATGTGAATACGTGGTTTGCTTACTTGCTTGTTTGTAAGAATTGTTAGGTAATAACATGCTATTGTTGTTCCTAAACTGTTATTTGTGAAAATATTTGTATATATGTGATTGATTAAAGTTGAA…
lncR.Sto_0443	Chr02	16086471	16107264	270	-	u	TACAAATAGGCAAGAAGGCAAACCATATATCCATATCCGCAGTCAATCCTATAGGGCAAGGATAGGAAAGCCCCTCACAAACACATACGCATATAACGGTTTAAATTTCCATATATTAAGTGGTCAGGCAATTAGCATATATTACATTCATAATATAGAATTTAAAGCATGGTTCTACATACATTTAAATTCACACATACAATGTATCATAGTTTAACATACCACTTCATGTGGATATCCATATTCAACTAACCGTAATCATAAACTGGC
lncR.Sto_0444	Chr02	16119153	16119459	307	-	u	CAAGAGTGCTCAAAGGGAATGTTAAGTAAAGTGACCAAGGTGAGGGCTCTTTCATCTCTGCTCCTAGGGTTGTATGCTTATGTGGATTACATGAGTATGCATATTCTCTGCTTGTCTGGTATGTGTTAGCTAGAGGTATAGAATGCTAAAAGAATGAAAGAACTAGAAAATAGGTTGTGGAAAGTAGCTTGGATAGGAAGACATAGGAGTAGAGTATAATTGTTTGTTATGATTGGTGTGTTACAAATCCAACTCATACACTCCGGAGGCATGATGAGTATTTTATTAAATCTTTTCCACGACGGTG
lncR.Sto_0445	Chr02	16292615	16292882	268	-	u	GAGGGTTCTTCCATCTCTGCTCCTAGGGTTTGTATGCTCATGTGGATTACATGGGTATGTATATTCTCTGCTTGTCTGGTATGTGTTAGCTAGAGATATAGAATGCTAAAAGAATGAAAGAACTAGAAAATAGGTTGTGGAAGATAGCTTGGATAGGAAGACATATGAGTAGAGTATAATTGTTTGCTATGATTGGTGTGTTACAAATCCAACTCATACACTCCGGAGGCATGATGAGTATTTTATTAAATCTTTTCCACGACGGTGG
lncR.Sto_0446	Chr02	16512600	16520240	246	-	u	AGTTTAGGAATAACAATAGCATGTTATCTATCATGTGATTCCTACAAGTAGGCAAGAAGGCAAACCATGTATCCACATCCTCAATCAACCCTATAGGACAGGGATAGGAAAGCCCCTCACAAACACATACGCATATAACGGATTAAATTTCCATATATTAGGTGGTCAAGCAGTTAACATAAATCATATTCACAATAAAGAATTTAAAGCATGGTTTTACATACATTTAAATTCACACATACATCG
lncR.Sto_0447	Chr02	16619513	16619926	414	-	u	GTTTCCCATCCTTGCCCTACAGGGTTGAATGAGGATGTGAATACGTGGCTTGCTTACTTGCTTGTTTGTAAGAATTATTAGGAAATTTCATGCTATTGTTGGTCATAAACTGATATACGTGAATGTACCTGCGTATATGTGATTGTTTAAAGTTGAGGTAGTACTGGAGGGTGTCCATGTAATGACGTGGGATACGCCGAACAGTACAAGTAAAGGGGTAGGATGTTGATTTAGTTCAAGTTTCGGTTTGTCCTAATAATTAGAAACTTACTAAGGAAATGAAACTAACTTATTTATACACGTCGACGTGAGTTTTGGTAAATGAACTTAGGGAATACCTTAGAGTTAGGTTATCATCTAATCAAGGATTGGGTACTAGTAAAGAATAGAAAATCTCAT…
lncR.Sto_0448	Chr02	16841840	16842531	692	-	u	GGGGAAAGGGAACCACTCACAACCACATGCGCACGAAATACCAGTTTGTCATAAGTTATATAATGATCAGGCAACATTAATATAACGTTTCGTCACAGATAAACCTAGGAATCATGCTCCTCAAACATGCTACTCATAAGCAACCAATAACATGAAACATTTCATATTAAAAACTATAAATCATACAATCGACCCTAGTGCCACGCTAGGGCAATAGCCTCAACGGCAAATCTTTTAAATGCTATGCACCACCCTAGTGCCAGGCTAGGGCAATAGCCACAACGGGCAACCATGAATATGTAATGCACCACCCTAGTGCCAAGCTAGGGCAATAGCCACAACGGGCAAACATGAATATGTAATGCGCCACCCTAGTGCCAAGCTAGGGCAATAGCCACA…
lncR.Sto_0449	Chr02	16854772	16855401	630	-	u	GTGAGGGGTTTCCCATCCTTGTCCCCAGGGTTGGATGAGGATGTGAAAACGTGGTTTGTTTGCTTGCTTGTTTGTAAGAGTTGTTAGAAAAATTGCATGCTATTGTTGATCCTAAATGGATTTATATGAATATGCTTGTGTATGTGGAAATTATTAAAGATGAGATAGTACTGAAGGGTGTCCCTGTAATGAAATGGGATACGCCGAACAGTACAAGTAAAGGGGTAGGATATTGATTTGATTCGAGTCTCGGTTGTCCTAGTAATTAGAAACACACTAAAGTAATGAAACTATCTTATTTATAAACGTCGACGTGCTTGGTGGTAAATGAACTTAGGATTACCTTAGAGCTAGGTATTGTCTAATTGAAGGTTGGGTACTAAGTAAAGAATTGAAGAT…
lncR.Sto_0450	Chr02	17029227	17029464	238	-	u	TTATTCCACGTCATCAATCAGCAAGTAAACATGTAACATATAGTGCCGGCTTTTACTTACCGGTCTTCTCACGTTCAGCATGTTTGAATCAAACAAGACTTTGTGATGACGTAATCCTGTACGTCACCACTCCGCTGCACAATCAACAATTATATGCAAACACAGACAATTCTTTAAGTACACGCAGACACTATAACATACATCTACTTAACTTACCCAACTCTGGGGTATTTACTAG
lncR.Sto_0451	Chr02	17106912	17107146	235	-	u	ACGAAATCAATATCCTACCCCTTTTTACTTGTACTGTTTGGCGTATCCCATGTCATCACATGGATACCCTCCAGTACCACTTCAACTTTAATCAATCACATATATACAAATATTTTCACAAATAACAGTTTAGGAACAACAATAGCATGTTATTTCCTAACAATTCTTACAAACAAGCAAGTAAGCAAACCACGTATTCACATCCTCATTCAACCCTGTAGGGCAAGGATGGGAA
lncR.Sto_0452	Chr02	17355483	17355830	348	-	u	GCTCTTAAATGGCTCAAATACTTTCTGTAATGAATTGATAATTAGAATATTTTATATCTAAGCTTGATTTAGAAAGAAGAATCAAATAATTTCATTAAGTATGGAAGGAGATATGACTATTTCAATGAAGCTTGCCAAATGTTGCATGCTGTTTTAAATCTGATCTTGCTCTGTTTAAATGTGTTTTTTGAATTCGTTACTTAATGGATTTGAGTGATTCCAAAGCCATATAAAAGCTAACATCCTAAGCTTTCTAAGTTGTATTTTTACTAAAAAGTCCAACGGTTAGATTTTCTGGGAAGTTTCTCGAAAGTTAGCGGTTCTGTTTTACACACTACCAAGTTTCTA
lncR.Sto_0453	Chr02	17400660	17400960	301	-	u	CTTGGTGATCACACAACAATAGAAATTTCACCCAAACACTCACATGCATTTAATAACTGTAAACATGCAGCAATTTATTCCACGTCATCAATCAGCAAGTAAACATGTAACATATAGTGCTGGCTTTTACTTACCGGTCTTCTCACGTTCAGCATGTTTGAATCAAACAAGACTTTGTGATGACGTAATCCTGTACGTCACCACTCCGCTGCACAATCAACAATTATATGCAAACACAAACAATTCTTTAAGTACACGCAGACACTATAACATACATCTACTTAACTTACCCAACTCTGGG
lncR.Sto_0454	Chr02	17493336	17493801	466	-	u	CCTGTATAAAATTTTCTATTGCTCTTAACTAGTGAAAACTCACTAAGACTTTCTAACTCATTATGAAATTTGCCTATTCTTTAATTAGTACCCAGCCCTTGTTTCGTAAATCCCTAATTCTAAGGAGATCCTAAATTCATTTAAAACAAGATACGTCGACGTTTTGAGAAAACGAGTTTAGTTTCTTGAGTGTGTTTCTAGTTATTAAGACAGCCAGAACTCAATTCATATCAATATCCTACCCCTTTTATCCGTACTATTAGGCGTGTCCCGTGTCATCACGTGAACACCCTTCAGTACTATACTATCACGAGTAATATTCGCAAACACAAGTATATTCAAATAAATCCTTTTTAGGATCAACAATAGCATGTCAATTTCTAATAATTTCTACAATCA…
lncR.Sto_0455	Chr02	17703697	17704460	764	-	u	CCCATCCTTGCCCTACAGGGTTGAATGAGGATGTGAATACGTGGTTTGCTTACTTGCTTGTTTGTAAGAATTGTTAGGAAATAACATGCTATTGTTGTTCCTAAATTGTTATTTGTGAAAATATTTGTATATATGTGATTGATTAAAGTTGAAGTGGTACTGGAGGGTATCCATGTGATGGCATGGGATACGCCAACCAGTACAAGTAAAAAAAGGGTAGGATATTGATTTCGTTCAATTTTTGGTTTGTCCTAATAATCAGAAACCCACTAAGGAAATGAAACTGACTTATTTATACACGTCGACGTGATTTGTGGTAAATGAACTTAGGAAGTACCTTAGAGCTAGGTTATCATCTAATCAAGGGTTGGGTACTAAGCAAAGATTAGAAAATCTCAT…
lncR.Sto_0456	Chr02	17815584	17815856	273	-	u	GCCCTTACCCTTGGTACCATACATGTTATTGCCATAATTCTCGAGTCAAGCACATATGTGTGCGGAATTCTTCATCGTCACCCATATGTACTTGATCCACCATATTTCCACTTTAACAATCACAAACAATTCATTGTACAAAATTCCAGCAATCGCCAACAGAATGACAGAGTATTACTAGCAAGCATAAAATTAAATATTTACAAACATTCAGGTATAAGCAAGCCCACAAATCAAGGTTATCATACAACCCTTGGGGCTAGGATGGAAGGG
lncR.Sto_0457	Chr02	17951803	17952393	591	-	u	GTGCTATGTGTGTGTTTGTGGTATGCATACTTGATATTCTATATGCTTATGATGTATGATATTATGAAGGGTTTGGATGAGCTAAGTCCTACCCTAGGTTATGTAACATGAATATTGTTTAGAAGGGTTTGGATGAGCTAAGTCCTACCCTAACTCATGTGAGGTGTATGATGCAATGAAGGGTTTACATGAGCTAAGTCCTACCCTAACTCATGTGAGGAGTAAGATGAAATGAAGGGTTTGGATGAGCTAAGTCCTACCCTTGTATCTTAGTTGATGAGTTTTGGCCATAACTCACATATTTGCATGATGATTTTAGCATGAAACATGAATTGTGTTTGAGATACTCTTGTATGTATTATTTTCCCATACATGCCATAGTGTTTTTGGAATGTGGAG…
lncR.Sto_0458	Chr02	18107918	18108328	411	-	u	GGGTGCCATAGCGCTGGGTTTGGGAGTCATACACAACCACATGCAAAAACAACTAGTTACTGTTGTTAGCATACATTCTTGGTGATCACACAACAACAGAAATTTCACCCAAACACTCACATGCATTTAATAACTGTAAATATGCAGCAATTTATTCCACGTCATCAATCAGCAAGTAAACATGTAACATATAGTGCCGGCTTTTACTTACCGGTCTTCTCACGTTCAACATGTTTGAATCAAACAAGACTTTGTGATGACGTAATCCTGTACGTCACCACTCCGCTGCACAATCAACAATTATATGCAAACACAAACAATTCTTTAAGTACACGCAGACACTATAACATACATCTACTTAACTTCCCCCACTCTGGGGTATTTACTAGTCACTACATG…
lncR.Sto_0459	Chr02	18593063	18593294	232	-	u	CCACAATGGGAGAATCAAAATACAAATCACAAGTCTATATAAATTCCTAATGTCCAACTACACCCTAGTTGAGTTCCACAACCATGGAGCCACAATCAATACAAACTCATCAATATCAACAAGATAAACATGAATCCATAAAGAGAAGTAGTAGGAAAACAAGAAAAACTCCCTATTTGATGCCATAGCTCAAGCCCTAATCATCCTCCACCAAAGCACAAGAGGTTTAGCC
lncR.Sto_0460	Chr02	18767281	18767619	339	-	u	GGCAATAGCCGGCGACTCATCTGACCTCGGTTTACCCAAGGCAATAGCCACAATGTGGTGAACTCATATACTCTGTATTTCTGTGGGTTGACTCAAGACAAGAGACTCAATCTACCCGAACCACCCGTGATAGACTCGGTTCCCGCGTTGTACCATAAATGACCCCTATGGACCACTACTTGTTCGTTTTACTTCTTCTTAGGCAAATCTAGATTTCCAAGTGGTTCTAATTCGGACTCTTGGTTCAGAACAAAGTCACCTAGGTTTATTCTCTTTAAGGACTTACATACAAAACCACACCCTTCGGATAGTATTTACTCGATCCTACCCCCGATATCG
lncR.Sto_0461	Chr02	18881784	18882640	857	-	u	GAACAAGTGTGAGACACTTGAAAAATGGCATAAAGAGAAAAAGAGAAATTTAGACCAAGAATGTGATTCTTGGCAAAGTTAAACACATTCATATGGCATAAGCATTTCATATGCATACATGTTGCATAGAATATAAACGTTAATGACGTACGTATATTCGATAGGTAACCGCGAGTCATCTGGAGCGGGAGTGACTCCAGAATTGGAGCCGGGAAGCCGTCCAGGTGAGGGGTTTTCCCATCCTTGCCCCAGGGTTGGATGTGGACGTGTAAAGGTGGTTTGATTGATTTCTTGATTGTAGAAATTATTAGAAATTGACATGCTATTGTTGATCCTAAAAAGGATTTATTTGAATATACTTGTGTTTGCGAATATTACTCGTGATAGTATAGTACTGAA…
lncR.Sto_0462	Chr02	19065373	19065578	206	-	u	GAACGTGAGAGGACCGGTAGGTAAAAGCCGGCACTATGTGTTACATGTTACTTGCTGAGTGATGACGTGGAATAAACTGCTGCATGCTTATATCTGTTAAATGCATGTGAGTGTTTGGGTGAAATTTTTGTTATTGTGTGATCACCAAGAATGCATGCTAACTCACAGTAACTAGTTGTTTGTGCATGTGGTTGTGTATGACTCCC
lncR.Sto_0463	Chr02	19300027	19300582	556	-	u	AAAAAAAGGTAGGATATTGATTTCGTTCAATTTTTGGTTTGTCCTAATAATTAGAAACCCACTAAGGAAATGAAACTGACTTATTTACACACGTCGACGTGATTTGTGGTAAATGAACTTAGGAAATACCTTAGAGCTAGGTTATCATCTAATCAAGGGTTGGGTACTAAGCAAAGAGTAGAAAATCTCATAATTGATTAGAAATTCTTAGTGGAGTTCACACTGCTGAGGTAAAGACACTTTAGAATAGAAATGGGTAGTCCGTGTTGCAAACCCCACTGAAAGTAAGAGAGTGAAATATGACGTCAGACATTTGCCCGTTGTGGCTATGGCCCTAGCCTGGCACTAGGGTGGTGCATTACATATTCATGGTTGCCCGTTGTGGCTATTGCCCTAGCT…
lncR.Sto_0464	Chr02	19741078	19741433	356	-	u	ATCCATCATCAAAGCTAGAGTCCCATGAAGGGAGAAGATCTAAGGATAGCAACCATCTTAAGATCTTAGCCCTTAACCTACTAGTGGATAAAGACTCTAGTCTTTACTTACATATCATTCATATACATACCCAACATATGTCCTCCATCCCATCCTATACATAGTAATTACTAGGACTTTGTAACCTTTCCAAAAAGATACTAAAGGACAAAGTCAAGGGAATGGGGATTCCAAAAACAAAAGAAAACATGTACTACATGATCATGCTCCTTGAGAAGGCGTCAGATAAGTCACTACATGTACAATCACATCACTAATCACTACGACCCAGCCCAGTACTGGATCATGCCTCCATT
lncR.Sto_0465	Chr02	19936928	19937131	204	-	u	CAAAACATGCATATTTACCACTATATGCAATTTTCAGCCATGTCAGTATTTTCAAAAAGGTTCATGTTTACCTTTACATGCAACCGTCAAGTCTCTCCAGGACCTGTTACAACTGGTTAAACCATTACCATCAATTCAAAACCAATCTAATGAAACAGGACAATAACGACTTACCATTTAACACTATGGAAAGCCTACCCAAAT
lncR.Sto_0466	Chr02	20734757	20735137	381	-	u	ATACAGATGCATGCTCAAAAGCTTGCCCTCCAAGGCATTTTCAGTTCACAGATGCATGCAAAAGTTCATTTTCATGATTTGGATGCCACACACTTAAATAGCCTGATAAAATCAATAAATTCAACCATTGGTCAACAAAAGTCAACCAGAAGTCAACCATATTGTCAAATATAACTTCCACCACAAGTAACAGGCATAACCAGCAGTATAATCATCCAAAGGTCAAGAAATTTCACCACAAGCATCATTAAAGCACACATAACAGCCTAAATCAATTTCCCAATAAAGACAATTGCATTTGGACCCTTAAATTCACAAATCTTTTCAAAGGAGTCCATTTCTTTAAAGTAAGAAAATTCAAGGTTCATTCCAAGTATTTAG
lncR.Sto_0467	Chr02	21091484	21091782	299	-	u	GGAAATACCTTAGAGCTAGGTTATCATCTAATCAAGGGTTGAGTACTAAGTAAAGAGTAGTAAATCTCATAAATTGATTAGAAATTCTTAGGGATGTTTGCACTGCTGAGGTAAAGATACCTTAGAATAGAAATGGGTAGATAGAGTCACAAATTCCACTGAAAGTAAGAGAAGTGAAATATGACGTCAGATGATTGCCCGTTGTGGCTATTGCCCTAGCCTGGCACTAGGGTGGTGCACTTTATTCTCATTATTGCCCGTTGTGGCTATTGCCCTAGCCTGGCACTAGGGTGGTGCAT
lncR.Sto_0468	Chr02	21383268	21384346	1079	-	u	CTTTTCCCATCCTTGCCCTCTTGTGGGTTGTATGAGGATGTGAAAAATATGGTTTGTATTACTTGCCTCTTTGTTAGGATATGTACGTTAGATAACATGCTATTGTTATTCCTAAATGTGATTATTTGAGATTATATGTTATATGTGTATGTGATTTATGGGAAACATCATGATGGCTTGGGAAGCCTTATATGGAAAAAGGATTCTTGGAACCTAGAACGATATCGGGGGTAGGATCGAGTCTACTTTCGGTGTCTAAATTTCATGGTCCTAGAAACTCACAAGTTAAATGAAGTTGGAAACCTATTGTTTGATCTTGACATTTTTGAAAGAATCAAACTTAGGATGTTCTTCCTTGAAATTATTTTTGAACTTGGGAAAGGGTATAAACTTATAAGT…
lncR.Sto_0469	Chr02	21391573	21392650	1078	-	u	CTTTTCCCATCCTTGCCCTCTTGTGGGTTGTATGAGGATGTGAAAAATATGGTTTGTATTACTTGCCTCTTTGTTAGGATATGTACGTTAGATAACATGCTATTGTTATTCCTAAATGTGATTATTTGAGATTATATGTTATATGTGTATGTGATTTATGGGAAACATCATGATGGCTTGGGAAGCCTTATATGGAAAAAGGATTCTTGGAACCTAGAACGATATCGGGGGTAGGATCGAGTCTACTTTCGGTGTCTAAATTTCATGGTCCTAGAAACTCACAAGTTAAATGAAGTTGGAAACCTATTGTTTGATCTTGACATTTTTGAAAGAATCAAACTTAGGATGTTCTTCCTTGAAATTATTTTTGAACTTGGGAAAGGGTATAAACTTATAAGT…
lncR.Sto_0470	Chr02	21589225	21591553	2329	-	u	GCATGTACCACCGTACTCTTTACGGAAAATCATTGCATTCTAATTCTTTATAAAATATGGAAACTTTAACTATTGGATGTAACATAACTTTTCTTTACCTGACGTCATGCTTATCCAGCCATGACTAAAGCATATGTGTTGAGCTTACTACGGCTGTACAGATAAGAGATATAGAGAATTTCAAATAAATCATACATCATCTTGTAACATGATCCATCTTATACATATATGGAATTAAGAGCAACATATAATGACACATCAATGTCAAATCAAAGAGAAAACAAGAGTCATCGGGAGCGCCGCCCAGCGAACAACTCCACATACCCCTACAGCACACATGAATGAAAACAATTCTCTTTGTGGTAGCTTGCCACAACTCTAGTACAATCTGAGGCGTCC…
lncR.Sto_0471	Chr02	21903562	21905581	2020	-	u	TCTTCCTTAATTTGAATGGTTCCTTTTCCTTCAACTAAAATGAGTTTAACCAATTTTTAAGTGTCATTTCAAAGATCAAGCAAAATCCTTCATTGAAGGAGCTTGGAGAGTGAACAAGGTTGTGAGATTAATTAATTATGTATTAAATTGTGTTTAATCTAGAAAGAACATCAAATGAAGACCATAGGCTAAGTAAATGAACTTGGGGGTTGGATAAATGTAAGAAGTCATAAAAAAAAGAAACTAGGAAATTGTATGAAATTTGATATCGATTGAATTGGTTGTATGTGATAGGGTTCAAGTACTTCCTTGGAGACAAGAGTGCTCAAAGGGAATGTTAAGTAAAGTGACCAAGGTGAGGGCTCTTTCATCTCTGCTCCTAGGGTTGTATGCTTATGT…
lncR.Sto_0472	Chr02	22049923	22050750	828	-	u	CCCATCCTTGCCCTACAGGGTTGAATGAGGATGTGAATACGTGGTTTGCTTACTTGCTTGTTTGTAAGACTTGTTAGGTAATAACATGCTATTGTTGTTCCTAAACTGTTAATTGTGAAAATATTTGTATATATGTGATTGATTTAAGTTGAGGTGGTACTGGAGGGTATCCATGTGATGACATGGGATACGCCAACAGTACAAGTAAAAAGGGGTAGGATATTGATTTCGTACAATTTTTGGTTTGTCCCAATAATTAGAAACCCACTAAGGAAATGAAACTGACTTCTTATTACACGTCGACGTGATTTGTGGTAAATGAACTTAGGAAATACCTTAGAGCTAGGTTATCATCTAATCAGGGGTTGGGTACTAAACAAAGAGTAGAAAATCTCATAA…
lncR.Sto_0473	Chr02	22058975	22059680	706	-	u	ATTTGTATATATGTGATTGATTTAAGTTGAGGTGGTACTGGAGGGTATCCATGTGATGACATGGGATACGCCAACAGTACAAGTAAAAAGGGGTAGGATATTGATTTCGTACAATTTTTGGTTTGTCCCAATAATTAGAAACCCACTAAGGAAATGAAACTGACTTCTTATTACACGTCGACGTGATTTGTGGTAAATGAACTTAGGAAATACCTTAGAGCTAGGTTATCATCTAATCAGGGGTTGGGTACTAAACAAAGAGTAGAAAATCTCATAATTGATTGGAAATTCTTAGTGGAGTTCACACTGCTGGGGTAAAAACACTTTAGAATAGAAATGGGTAGTCCGCGTTGCAAACCCCACTGAAAGTAAGAGAGTGAAATATGACGTCAGACATTT…
lncR.Sto_0474	Chr02	22149361	22149645	285	-	u	GTCTATATCAAGCATTAACAACCATCCGTGAGTACAAATATGCATTAAGAAATTCACAATTTTGATTACACCATTACGTCATCCAATCAACCCTTTAGGGGCTAAGATGAGAGAGTCCCTCACCTTTACAACTCCCTTGATTATACTTTTGAGTGCCCTTGCCTCCAAGGAGTTCTTTGGTTCCTAGCATATGAAATTTCACCAATTCTAGTCACACACGCCATCCACATATACCATATAACTCTTCAACAACAACACCATTAATTTACCTATCAAATGTTACAT
lncR.Sto_0475	Chr02	22171914	22172956	1043	-	u	GAAAATCATAATCCTGCAACAGCAAAGACGTACATTTTCTTGCACTTACCACAGGTATTTGGTTTGGTTGTCTGTATTAAAAAGTATAATTAATAGCTTTTGATGACAAGCAACGTTATATGCTTCTGCATTGCAGAAATCTGAGGTCAAGGGAAAACCACGCCTTGGTACTACTGGTAGAAAATAGAGATTATGCTACTCTGCTATACTCTTTTATGTATATAGATGTGTAATATTGGCGGATATCAAGTAGGAATGGTCTTTGTTGATATCAAGTTTCATAAGCTAGTGAAATTTCTTCCTGTTTATTTCTTCATTCTATATATGTATATTGTTTGGATCTGGGTCCTTTCATGTGACATAATGGTCATGTGAAGAGAAAAATAGACACTGGGTAAT…
lncR.Sto_0476	Chr02	22110271	22120406	1228	-	u	GCATGATTCAATATCACGATACTTTTCAATTATCATATATCATTTTGCAGTAACATAAACTGGCCCGAAGGCATATCTCCCTTTGGGGAGAGAACTGGCCCGAAGGCATATCTCCGTTAGGAGAGAATCTGGCCCGAAGGCATGGCCCACGTGAGTGGCATCCGTTAGGAGGTAAACTGGCCCGAAGGCATAGCTCACGTGAGTGGTTAGGAACCTAGTTGATCATTCTAGGAACCCCTGGCCCCAAGACTTTACTTGAGACATATCTGGCACCAAGACTTTACTTGGTACATAGCCGGCGACTTGTTTGACTTTGGCCTAACCAAAGCTTTAACCACAAAGTGGCAAACTCATAGACTTTGGACTCTTGGGTGTCCGACTTCATGATGACATACTCGA…
lncR.Sto_0477	Chr02	22110092	22118574	316	-	u	CAAACGGACTCAGTGAGAGGCTCTCCCATCCTTGGTGTAGTGGCGGGTACCACTACAACTGGGGGAAGGGAGCCAGTCACATCCACATGCACATATATAGTTCTTTTAACCTTTGATGTTTAGGTGGTCACACATTTAGCATTTATAACACATACATTGTCAAACTTAGGCATATATATAGCATGATTCAATATCAACCGATACTTTTCAATTATCATATATCATTTTGCAGTAACATAAACTGGCCCGAAGGCATATCTCCCTTTGGGGAGAGAACTGGCCCGAAGGCATATCTCCGTTAGGAGAGAATCTGGCC
lncR.Sto_0478	Chr02	22110315	22119289	918	-	u	TTGCAGTAACATAAACTGGCCCGAAGGCATATCTCCCTTTGGGGAGAGAACTGGCCCGAAGGCATATCTCCGTTAGGAGAGAATCTGGCCCGAAGGCATGGCCCACGTGAGTGGCATCCGTTAGGAGGTAAACTGGCCCGAAGGCATAGCTCACGTGAGTGGTTAGGAACCTAGTTGATCATTCTAGGAACCCCTGGCCCCAAGACTTTACTTGAGACATATCTGGCACCAAGACTTTACTTGGTACATAGCCGGCGACTTGTTTGACTTTGGCCTAACCAAAGCTTTAACCACAAAGTGGCAAACTCATAGACTTTGGACTCTTGGGTGTCCGACTTCATGATGACATACTCGATCTACCCGGTTTATTTAAAATGGGCACCTCTTTTATCATAGACT…
lncR.Sto_0479	Chr02	22236878	22237366	489	-	u	CACATGTTCAATCTCATCAAACACTTTCCAATATCATATATCGTTTTAAAATAACATAAACTGGCCCGAAGGCATATCTCCGTTAGGAGAGAATCTGGCCCGAAGGCATAACTCGCGTGAGTGGCATCCGTTAGGAGGTAAACTGGCCCGAAGGCATAGCTCACGTGAGTGGTTAGGAACCTAGTTGATCATTCTAGGAACCCCTGGCCCCAAGACTTTACTTGAGACATATCTGGCACCAAGACTTTACTTGGTACATAGCCGGCGACTCGTGTGACTTTGGCCTAACCAAAGCTTTAACCACAAAGTGGCAAACTCATAGACTTTGGACTCTTGGGTGTCCGACTTCACGGGGACATACTCGATCTACCCGGTTTATTTAAAATGAACACCTCTTTT…
lncR.Sto_0480	Chr02	22245220	22246046	827	-	u	CACATGTTCAATCTCATCAAACACTTTCCAATATCATATATCGTTTTAAAATAACATAAACTGGCCCGAAGGCATATCTCCGTTAGGAGAGAATCTGGCCCGAAGGCATAACTCGCGTGAGTGGCATCCGTTAGGAGGTAAACTGGCCCGAAGGCATAGCTCACGTGAGTGGTTAGGAACCTAGTTGATCATTCTAGGAACCCCTGGCCCCAAGACTTTACTTGAGACATATCTGGCACCAAGACTTTACTTGGTACATAGCCGGCGACTCGTGTGACTTTGGCCTAACCAAAGCTTTAACCACAAAGTGGCAAACTCATAGACTTTGGACTCTTGGGTGTCCGACTTCACGGGGACATACTCGATCTACCCGGTTTATTTAAAATGAACACCTCTTTT…
lncR.Sto_0481	Chr02	22364599	22364870	272	-	u	CTCCTCCCGAACGGACTCCTCATCTGTACGTGCAGGGACTCTACCGCCCCTCCTAGCCTGCCTAGCAGTCGGCGGCATCCCTGTACTGCACAAAAATGTCACCTAGTAAGCATTTGCATAATCTATCATAGATAAAAAGGAATGAAAGAAAGGCTGACTCAAATTATCCTGGGTATTCCCACAAGTGACTTTTTACTCCCACTTTGTGCCCGGGTACACAAAGAAGGGTAAACCGACACCCGGTTATACCAATGGCTTCACATGACTTAAAG
lncR.Sto_0482	Chr02	22365957	22366822	866	-	u	ACAATCGACTCTAGTGCCACGCTAGAGCAATAGCCTCAACGGGCAAGTCTTTCAAATGCTATGCACCACCCTAGTGCCAGGCTAGGGCAATAGCCACAACGGGCAACCATGTAAATAAAATGCACCACCCTAGTGCCAGGCTAGGGAAATAGCCACAACGGGCAACCATGTATATGTAATGCACCACCCTAGTGCCAGGCTAGGGCAATAGCCACAACGGGCAACCATGTATATGTAATGCACCACCCTAGTACTAAGCAAGGGCAATAGCCACAACGGGCAAATGTCTGACGTCATATTTCACTCTCTTACTTCCAATGGAATTTGTGACTCTATCTACCCGTGAACTTCCCTAAGCATTTCTAATCAATTTATGAGATTCTCTATTATTTGCTTAGT…
lncR.Sto_0483	Chr02	22701833	22702220	388	-	u	CTACTCTTTGCTTAGTACCCAACCCTTGATTAGATGATAACCTAGCTCTAAGGTATTTCCTAAGTTCATTTACCACAAATCACGTCGACGTGTATAAATAAGTCAGTTTCATTTCCTTAGTGGGTTTCTAATTATTAGGACAAACCAAAAATTGAACGAAATCAATATCCTACCCCTTTTTACTTGTACTGTTTGGCGTATCCCATGTCATCACATGGATACCCTCCAGTACCACTTCAACTTTAATCAATCACATATATACAAATATTTTCACAAATAACAGTTTAGGAACAACAATAGCATGTTATTACCTAACAATTCTTACAAACAAGCAAGTAAGCAAACCACGTGTTCACATCCTCATTCAACCCTGTAGGGCAAGGATGGG
lncR.Sto_0484	Chr02	22758181	22758680	500	STO02G040730	p	TGTACATCAACACAAGGTGAGTGCCATGGTTCAACCTCGTTCCTTTCCATGGACTACCCCATGCCACATTCACATATGGTGTAGGGAACTCATGATTGGTCACATGGTTCTGCCTTTGCTCCTTCCCATGTTCTCAACCATGCAACATTCACACATGGTGTATGGTTCACCCAAGGTCCTTCCCATACACCATCTTAGTACCCTAACTCAATACTTAATACAAACATGCACAATTTCCTACACACAGTCATCATCATACAACACACACCAATCAAAGAGATAATTTGCAAATTAATTCACTCATCCTATCAAGAATCCTTATTCATGCACAAGCATTAACAACCATCCGTGAGTACAAATATGCATTAAGAAATTCACAATTTTGATTACACCATTACG…
lncR.Sto_0485	Chr02	22856373	22857505	1133	-	u	ATAGGGTTGACCGCGGATATGGATATATGGTTTGCCTTCTTGCCTATTTGTAGGAATTACATGTTAGATAACATGCTATTGTTGTTCCTAAATTACAGTATATGTGAATACGTGCTATATGTGTGTATGTGAATTGTAAAAGCAATGGTGGCTCAAGGAGCCTTATATGGAAAGAAGGTCCTCGGGACCTAGATGATATTGGGGATAGGATCGAGTCAATTTTATTTGTGAGGGTCTTGTGGTACTAGAAACAAACCTCGTCGATTATTATCTGAAAGGTGTGGTTTTGTATGTAAATCCTTAAAGAAAATAAACATAGGTGACTTGTTTTGAACCAAGAGTCCGAATTAGAAACCACTTGGAAATCTAGATTGCCTAACAAGAAGTAAAATGAACAAG…
lncR.Sto_0486	Chr02	22904080	22906764	366	STO02G040750	x	ACATATTATCAAAAACTACACCCACCGAACAAAGTGTAGGTTCTTTTATTACCGCCTTGCCTAGGCCGACATGGATGTCTGGCTGGTCCATGTCTACTGACAACTCCTTTGATTATACTCTTGAGTGCCCTTTCCTCCAAGGAGTTCTTTGGTTCCTCGTTTCCAAGCTATTTTAACCTAACAAGATCTGATTGTTGAGTTCCACGCTTCAGAAGTCCTTTTTCTCATTTCAACACGTATACACTCTCGATTAAACTGAGAGAAAACCACAAAGATGCAGAAAAGTCCCTAATACGGTTTGTGGTGCTACTGATTAGTGTTGGTGGTGGTTCTGCCACGGTGCCACCAACCATACGCACCGCCTTC
lncR.Sto_0487	Chr02	23629124	23629935	812	-	u	GAGCAGTAATTTAAAAACAGTAGCCAATCATACAAAAATTCAGCATCAGTTTAGAAAACAGAACCGCTGACTTTCAAGGCAGTTTCTAGAAAATCTAACCGTTGGAAATTTTTGGACAAACACAAATTAGAAAGCTGAGAATGTTAGCTTTCATATGGCTTTGGAATCACTGCAATCCATTGAGTAATGAATTCAGAAAACAAGTTCAAACAGACAAAGGTCAGAATAAAAAAAAACTCAGTTTATGGCTGTAAACATGCTTTACGAATTTGTGTAAATTAAACCCGATTTTTCCTTCTTTCCTTCCATGGATCCAATGATTCAATCCTTACAAAGTATATTTAAATGATGGGTTTTAATTTCTTAGGTTTCCACAACATTTTCCTTCCATAAAACACC…
lncR.Sto_0488	Chr02	24946513	24946774	262	-	u	GTGGCTTTCACTCTTTCCTTCAACTTCTTTAAATGAGTTTAACTAACTTTTAAGTGTCATTTCAAAGCTCAAACAACATCCTAGATAAAGATTTACATGATGAAAATTATGGTAACATTGATCATTGGATTTTAAAAAGGGAATTAGAGCAAGAATGATAGAGAAATGAGGGGAGTAGTTCTAGTGCAATTCTAGGGAGAGTGAAGCTTATGTTTGGATGACTGGTGGTTGGTATGGGACGGTCATCGGTTGTCCCACGGAG
lncR.Sto_0489	Chr02	25214207	25215067	694	-	u	GATGAACCAATATAGAAGGGAGTCATTCGGGATACGATGGCTCGGATCATTGGGATACAGTGATAAACTTCTATTTGGGTAATGGCCATTCGGGATACGATGGTCAGGGCCTTTGGGATACATTGGTCCAATTAGTACTCGGATCCGGCTGAGGGACGCCTCAGATTGTACTAGAGTTGTGGCAAGCTACCACAAAGAGAATTGTTTTCATTCATGTGTGCTGTAGGGGTACGTGGAGTTGGTCGCTGGGCGGCACTCCCGATGACTCTTGTTTTCTCTTTGATTTGACATTGATGTGTCATTATATGTTGCTCTTAATTCCATATATGTATAAGATGGATCATGTTACAAGATGAGGTATGATTTATTTGAAATTCTCTATATCTCTTATCTGTACAG…
lncR.Sto_0490	Chr02	25687681	25687897	217	-	u	GCCAAACTATGTAAAAATATATATTTCATATAAAGTGACAATGTATTATCATCAAACAAACCATGTCATCCCCTTCATCACTATTCTCAAACTCCACATCAACATTAGTTCCTTCATCACCTCTTAGTAATTGTAAATTATCGATATCATCAGGAAAAACAGAAATTATTTGTTGCTCTAAGTGTATCTGTTGAGTTTGATTCCCACCAACTTCTTC
lncR.Sto_0491	Chr02	26060490	26061208	719	-	u	CTAAATCTAACTTAATGCTTGTGCTTGACATTGATTGTTGCATTTAGAAAGCATATAGAAATGCATTATTTTAAGAAAAGAGGGTGGGAAGGACTAAAAGAAAGAGGGCTTAAGTGCATAGAAAAGTTAGTGTGTGGGGAGAGAAATGTGATTTTCTCCCTAAGGCTTGGTGGACACCTCTTTTACGTTGGAAGAGCCAACACACACACACAATCACCATTTTTCCACGAACCTAGAGAGAGAGTTAGAGAGAAGGGAGAGCACTCAAGAGGAGGATTCAAGCTTGGAATCCCATTCGGGCAAAATCAAACCGTAGAATCGAAGCTGAACACCAACTAAACAAGAATCTAGCTTCAGATTAAGGTAATCAAACTACCAACCTCTCACTTTTTCAGATTA…
lncR.Sto_0492	Chr02	26454094	26454297	204	-	u	CCCGTGTTGATTGCGAATTCTAAGTTAGTGAACTCTCATGGCCATTTAGAGGGTCACGTGCTTAGAATTAGGCATAATCATGGCTTAGGCTTCATTACCCTAGTGATTGTATTAGTGACTAGCGTACCGGGGAAATGATCCACCACAGAGGGTGGTGATTCCATAGCCTCATGGCCCGAACAAGAATGGGAAACGGTCATCGGG
lncR.Sto_0493	Chr02	27819999	27820874	876	-	u	GGAAGAATTAAGTCTTAAAAGAGGTTAATAATGAGTATTAAACTCATTTTAGTTGAAGGAAAAGGAACCATTCAAATTAAGGAAGAAATGACAACTTTTCAAAACTAGAATCTTGGTGGTGTGTAAACAGAACCGCTAACTTTCGAGGCAATGCCCAGAGAATCTAACCATTGGAATTTTCAGTAAAAATACAAATTAGAAATATGAGGATATTAGCTTTGATATGGCTTTGGAATCACTCGAATCCATCAAGTAACCAATTCAGAAAACACATTTAAATATAGCAAGGTCAGATTCAAAACAGCATACAACATTTGGCAAGCTTCATTAAAATAGTCATATCTCCTTCCATACTTAACGAAATGATTTGATTCTTCTTCCTAAATCAACCTTAGACAT…
lncR.Sto_0494	Chr02	27825500	27827263	1764	-	u	CAATAACCCGGGCCATCGTATCCCGATGACCGTTTCCCATTCTTGTTCGGGCCATGAGGCTATGGAATCACCACCCTCTGTGGTGGATCATTTCCCCGGTACGCTAGTCACTAATACAATCACTAGGGTAATGAAGCCTAAGCCATGATTATGCCTAATTCTAAGTACGTGACCCTCTAAATGGCCATGAAAGTTCACTAACTTAGAATTTGCAATCAACACGGGTTTTCAAAATAATTTAATTAAGTCGTCTCCATGGGATAACCAATGAATGTCCAATACCAACCACTAGTCATCCAAACATAAGCTTCACTCTCCCTAGAATTGCACTAGAACTACTCCCCTCATTTCTCTATCCTTCTTGCTCTAATTCCCTTTTTAAAATCCAATGATCAATGT…
lncR.Sto_0495	Chr02	28649350	28652614	1492	-	u	GCCTAAAGTTGTCAAAAATTACAATTTTGCCATTATAAATGGTCATTTTGTCCTTAAACCATTTTTTTTCTTTATTAAATTCAAAACTTCTAATTAAATTCCCATATAAGTAAATTTGGGTATGAGGCAAATCCTCATGGCCTCTAAATAACATAAATATACTCACAATAATTTCTATCCGGTAAAAATTACGATTTTACCCTTAATTTCTACCTTTAATAAAAAATTTTGTTGAACCATTTTTAAAACATTTCAAGGTCATAAATGGACTCCTTGAAGTCCATATCATCTTAAGATGACCTCATTTTGCTTTACTTTACCCTAATCCTTCTTAATTTATCATTTTCTTTGATTATAAAATTTGGGTCATGACAACATATATATAGACAAATTAAAGAT…
lncR.Sto_0496	Chr02	28653776	28657329	3554	-	u	CCGAAGTTACAAAGAAAATAGAACGAATTCATATGTTTATTTTAGTATGCATCAAAATTTTGAAATAGTGCTTTTTGTCAGAGCAAGTAAGCTAAAACTCTATTTATATCAGAGGAGTTCATGTTCCTTCTAAGTCCGAAGTTCGAATTGCTCTCATGCTGAAAGGTACCAATTGAAGATAGATCTTTTACTTTTTTCTTTTTAAAATGTCTTCTAACTCAAATTATTGTACTCGAACTCGATCAATTTAGTATAGTTTTTAATTCAAAACTAAAATATGAGGACAAAATAGTGAAGGGAGAACAATTGTAACACCCTCTTATCCTATGGCCCATTTTTAGTGGATTAATAATATATATATGTATAATTACATAGGATAAGTGTCTTACTAATTCTTTT…
lncR.Sto_0497	Chr02	28708060	28708563	504	-	u	TTTTATTCTTTGTTGCTTACTATTATACTTGAACTCCATTTTTTCCCCTTAGTTATCCTTAATTATCTATACTTCCTTATCTTTATAGTTGGCTGATTATGGCAAATGTTCTCCAAATAATCGAAAAGCCCTGTTCTGATAGTAAAATTGTATCAAAGACCAATCTTTTGGGAAATGCTAGGTGACTGCATGTAAAGAATTTAAGTGCTTAAGCTGGAGTAGTATGGGAAAAGACACAGTGAAGCATTAATTTAAATTTTTGGAATTGGAATCTATAAAGATTTATCTATAGGCTTATTTTTTAATGCTAATTAATTCTATTTTTTGAACTTTCATCAATTATGTTTGTGCCCGTGACATATCATTGCTTCAATCATTTGTAGCTTGCACTTTTTTGTT…
lncR.Sto_0498	Chr02	29196149	29202949	586	-	u	GTTTTATCATTTGGGCTTACCGGATCATAGGGTTTTCCTTGAATTCGATGCCGGTCACTCTCCTTTTAGTTTTCTTGGGGTGTGACAGAATGGTATCAGAGCTCTAGGTTTTCCTGTGATCATTGGAGCAAAGTGTTCTTTGATGGGACCTCATCTATCATTATGAATCCCGGACATAATTAAAGATATCGTGTAGCCTTGGATTCGTTCCCCTCTGTGCATAATTTGAGACTATCATGTACTTTGGTGAACCCGCATTGTCCGTGGGTATTACTCTGAACCTTAGATTATTGTTGTTTGAATCTAGAGTGCTCCTTTGATCACAGGCAGGGTTCCTGGTATTCCTTTGTTCTATTTTAATTGATTGTACATTGGTTTGAATTGATTGAGAGCAGAGCT…
lncR.Sto_0499	Chr02	29283073	29283510	438	-	u	AAAGGAGAGAGGAGAGGAAGAGAGGACTGAAAGGCTGCTAAGAAGAAGTAAGTAGTAGAAAATATTTCGATTATATTCCATTATTTTTCTCATACTAATCCACCCATATTCTCTTGATTGCTTGATTCTTTTTGCTTAAGTAGTTTCTTTCTTTTTCGCGACCCCTTGTCTTTTGGGGGGCAAAAATATTCAATTTATTACTTTATTATGTAACCTAGTGCCACCAAGAGAATTTTGTCTTTATAGGAGCACTAGCCTTCACGCCATCTGGGTATTATGCCTGATGAGCCTTCACACATGCACTTTTTATATTCTTGATTGATCGTATGGTAGATAAGTACCAAAAGACATTGGCCTCTTTAGGTACGTGGCACTGGGAGGCCATATGAGTATTAACTT…
lncR.Sto_0500	Chr02	29301312	29304491	781	STO02G042690	x	CCAACCAAAACCCTTGCAAGCGCGATGGTGGCCGACGGTTTGGCTTGGGTTTAGGGCAGAGTGACATTGAAGTACGGAGGAGAAATCAGGTTCATCTATTTTCTTCTTTTCCTATCCCTAACATTTGGTAGGAGGAGAAATCAAAATTCGGATTCATCTAGTTTCTGCCAACCACCGACGCCGATAAGGAGGAGGACGGAATCTGCGACCACCAGCGACGCCGATAGTCAATTGCTTCACAAGGTATCAAGTGAGGAAACCATAGAAACTGCAAGGCTGCTTGCTTTGAAAGAAGGTTTGCTGGCGCAGCTGAACTCTGTGGCTTTCTTGATTCCAAGAATCTAAGGGCCTTGGAGATAGGCCAGGTAAGTTTTTCTCTGCATTGGTAAGCCTTTTTAT…
lncR.Sto_0501	Chr02	29368467	29371752	1930	-	u	GAAAAAGAAAGGAAAGGAGAGAGATGGAGAAGAGAGAGAGGGGGAGCTAGGGCTTGGATGAGGGAGCAAATCCGGCGAAAATCTCGCCGGAATCCGGCGAGCCGGAGCAAGGATTAGGAAGCCGCCCCCAACCTTCTCTTCATCTTCTTTTACTCTCTTGAGGATTCAAGTACTTCCTTGGAGACAAGAGTGCTCAAAGGGAATGTTAAGTAAAGTGACCAAGGTGAGGGCTCTTTCATCTCTGCTCCTAGGGTTGTATGCTTATGTGGATTACATGAGTATGCATATTCTCTGCTTGTCTGACATGTGTTAGCTAGAGGTATAGAATGCTAAAAGAATGAAAGAACTAGAAAATAGGTTGTGGAAAGTAGCTTGGATAGGAAGACATAAGAGTAGAGT…
lncR.Sto_0502	Chr02	29455221	29458938	2503	-	u	GCCATTAAAAATCTCAAAGATATAAAATATAAATTATGCATAAACATATCTATAATAGTTTTATGCTTTATCACATATAAGCTTAGAAAAAGATAATGCGACACATTTGAGTCAAGATGCATAACCATCACAAATAATCATTTTTGTGGTCATCACTAATTTAGCATAAAATTTTTATAGCATATAAACATAATAAAAATAATATGTTCCAACAGTCATGTCACAACCCCCGTTTAGAGGACCGTGACCGGCACAGACACAGGGAATACCCCCATGCCTGTAAGCCTTATCACCTAATTGACAGAATATCTATTATTGAAAATACATTCACATGCATTATAATACCATGGCTACACCGAAATGGTGGCCTATCCTAGGCAAGCAAATCCACGGCCAGTG…
lncR.Sto_0503	Chr02	29648910	29653729	3426	-	u	CGAAAATCAATGAACCTCATTTAGGCTTTCCAAACTGAACTTAGGAAATTTAGAACTAGAAAGTTCTTGATTTAGTAAAACCTTTAGGGCATTAAATTAGAATTTTTCTTATACCATGTAGGATATTTTTGTTTGCTTGAGCAAATTAACACATGCATGAAAGAGTTGGAAGGATTATTGAAAGACCAATTTGAGTGACCTAACCCTGTTGGAAGGATAAACCCAAACAATAATCCACACATATATATCCATTGAGTGTTTTAACTGCTTATCTTGTTTTCTTCTAGAACTTGCAGTGGGTCTTAATTGAGGCTGACTAGCACTCAAGAACCTGGGAAGATTGAGGCATTTGTCTCTTGTACCCAGTGCCCAAACACAAGCCTATATATATATATATGC…
lncR.Sto_0504	Chr02	29739057	29739397	341	-	u	CCATTTTCAACTTTGAACCCATTTTCTTGATTTTGAAGATTTTGTGAAAAACCACTTGATTTCTACAACCATGGGGGATAAAACTTGCATTCTTACTATTTACAACATTTCTATTGGATGTATTTTGTTATGAGTGTGCTGGATTTTGTTGGTTGTTGATTTAGAGATTATGAATCATCATGTTCTTCACTTTCTTGAGATTAAAGACTTGATTTGATGTTGTTGGATGTTGTTTGAGCTTAGATTGATGGTGTTTATGGAAGGAAAAAGTTGTGGAAACCTAAGAAACTAAAACCCATCATTCAAATATACATTTTAAGGATTGAATCATTGGATTCGTG
lncR.Sto_0505	Chr02	30959270	30960849	1580	-	u	CACCGAGACTTCTTCCACCTGTACTTAACCTGTCTCTGTGTAGTAAAAATGAGGTGTGAGTCTTGACCACGCGACTCAGTGAGGACTCTCCCATCCCCGGCGCAAGGTGGGTACCATAGCGCTGGGTTTGGGAGTCATACACAACCACATGCAAAAACAACAAGTTACTGTTGTTAGAATACATTCTTGGTGATCACACAACAACCGAAATTTCACCCAAACACTCACATGCATTTAATAACTGTAAACATGCAGCAGTTTATTCCACGTCATCAATCAACAATTAAACACGTAACATATAGTGTCGGCTTTTACATACCGGTCTTCTCATGTTCAGCATATCTGAATCAAACAAGATGTTGTGATGACGTAATCCTGTACGTCACCACTCCGCTGCAC…
lncR.Sto_0506	Chr02	30665725	30665959	235	-	u	CCTGCATCGTAATCTAACGGATCCTGATCTTTAAGGTGTGTGAAGCTGACAGTTCTAGATTTAGTAATACAATCTAATTGGGTACGTCTACCCTTTACTTTATGATACAATGATAAAGTAAATTAAATTACAATTACACTTTATTCACCCACATGAACAAGTTGTGGGTCTTGGAAAATGTTGCTCAACCCTCGTTCCACCGAGACTTCTTTCACCTCCTGTCTCTGTGTAGTAA
lncR.Sto_0507	Chr02	31017108	31017322	215	-	u	AGGGCAATGAACATCGTCATGGTGATTATAAAACCGAGGTCTCAAGTGCCATCTGACGTTGTTCTAGTTGATGTCTCACATTGCTAGCATATCCAAATCCGAAACCCACCAATAACTCCCTTTGCATGATTATAATTTAAGTCACCGTCGTGACGAGTTTTCAAAATAAAAGCTTAGTCCTTCCGTACAAGGACTCTTGCCACCGTCGTGGAAAA
lncR.Sto_0508	Chr02	31086920	31087328	409	-	u	AAACAGACTCAGTGAGAGGCTTTCCCATCCCTGGTGTAGTAGCGGGTACCACTACAACTGGGGAAGAGGAGCCAATCACAAACACATACGCATATAACAGATTTGAACTTCCATGTATTTAGTGGTCAGGCAATTAACATATATCATATTCACAATAAAGAATTTAAAGCATGGATTTACATACATTTAAATTCACGCATACATCATATCATAGGTTAACATATAATTCCAAGTGGATGTCCATATTCAAATAACCGTAATCATAAACTGACCCGAAGGCATATCTCCGTTAGGAGAGAATCTGGCCCGAAGGCATATCTCCGTTAGGAGGGAATCTGGCCCGAAGGCATATCTCACGTGAGTGGTATGGGAACCTAGTTGATCGTTCTAGGAACCCCT…
lncR.Sto_0509	Chr02	30515499	30520190	2387	-	u	CCTTTGCACCATAAACCATCATTCAAGCTTGATAGAGAGATATTAGAGAGAGAATCAGAAGTGGAGAGAGAGAGAGAGAGTTGGGGTTAGAGTTCAAAAGTGGAAAGTTGTTCATCCTTCTCCAAGCTTGAGGCTCAAGGATTTGAGTGTTTTGTCTAGACCTTCTTGCTGAAGATTGAAGGTTAACATCAGTGGATCTGAGGTGGCGATTGACACTCAGTTTTCAAAAGATTAAGGGTAGTTTGGAAACAAGGACACACTAGGTTGGCTAGGAATGCGTCCGGGACGTAGCTGTCTAGCAACTAGTGAGGAAAGAATCCAGTCCGGGACTGGTGATCCTACGGTTCTAACACGTGTGCACACCGAGGGACGCCCTGGATGTTAGGTAATTGTCGTTGC…
lncR.Sto_0510	Chr02	30227846	30232752	416	-	u	CCTGCATCGTAATCTAACGGATCCTGATCTTTAAGGTGTGAAGCTGACAGTTCTAGATTTAGTGATACAATATAATTGGGTACGTCTACCCTTTACTTTATGATACAATAATAAAGTAAATTAAATTACAATTACACTTTATTCACCCACATGAACAAGTTGTGGGTCTTGGAAAAGTGTTGCCCAACCCTCGTTCCACCGAGACTTCTTCCACCTGTACTTAACCTGTCTCTTTGGTATTTCATTGATTTGATGTGTAAAATTTATATTCATCCCTTTTTCATTAGGATCATGATCATCTTCATCTCGATCGCAACATTCCATGGATAATATCCCAAATTGTCAACAGAAAGCTAAACTTTTCATTTTGAATAAAGGTTGTGTTCTTATGATGACATT…
lncR.Sto_0511	Chr02	30337584	30345182	287	-	u	CTGACCCCTTGCTGCGGGGCAATAGCTTGAGCCCACTCGTCCATTACCCAACCAGGCCACATGGCGGGCACGACACGACGTCTCGAAGCATGGCCACTGACACACCCTGGACCAACTCCACAGGATGGTTTCTCTTTTACTAGGTTAGGCTCACGGTTCACCCGTAGGTTCCTCCCGTGTCTCCTTACCTTAGTCTCAAATATTAATAGGATTCTTTGTATCTTTCCCGAAGGATCAACAATTCTTCTCCTTATTAATATGTACAAGTATCCTCAACAGGATATAAC
lncR.Sto_0512	Chr02	30419255	30419641	208	STO02G043470	i	GCTGAATGAAAAGACCAACGCAATATTGAAACTAATTGAGGAAGATGCCGATTCCTTTATATTCCTTTGCCGATTACTGAGGTATGATGAAAACATAAATTACTAGTTGTTGAGGGATCACTTGGAGCCATATGATGGAAAGCACAGAGTCATCACCTCCAACGTGTCGAAGATCATCAGAAGCTAGTCATGATCCATGAAGCTGGAT
lncR.Sto_0513	Chr02	31185623	31190596	2267	-	u	TTGCACCATAAACCATCATTCAAGCTTGATAGAGAGATATTAGAGAGAGAATCAGAAGTGGAGAGAGAGAGAAAGAGAGAGAGAGTTGGGGTTAGAGTTCAAAAGTGGAAAGTTGTTCATCCTTCTCCAAGCTTGAGGCTCAAGGATTTGAGTGTTTTGTCTAGACCTTCTTGCTGAAGATTGAAGGTTAACATCAGTGGATCTGAGGTGGCGGTTGACACTTAGTTTTCAAAAGATTAAGGGTAGTTTGGAAACGAGGACACACTAGGTTGGCTAGGAATGCGTCCGGGACGTAGCTGTCTAGCAACAAGTGAGGAAAGAATCTAGTCCGGGACTGGTGATCCTACGGTTCTATCACGTGCGCACACCGAGGAACGCCCTGGATGTTAGACTTGTTTC…
lncR.Sto_0514	Chr02	31299392	31303288	3897	-	u	AGACACCTCACACTTCATGCATCTTGACACCTTGCTCTCCATGCATCTAGACACCTTGCTCATCATGCATCTTGACACCTTGCTAATCATGCATCATGACACTTTGCACCTCATGCACCTTGACACCTCACTTGTTATCATACATCATCACATATGTCATCAACTTGGCCACCAAGTTTCCAAGCCTATAAATAGAAGAAGGAACCATGGGTTTGAGGCACCAAAACGAGAAGATAAATATGAGGGAATTAGTGAGAATGATCAAAGAATTAGTGAGTAGGAAACTAAGAGAAAAAAATTCTGGATGCAAGACTTCAAGAGTGCAATGCGAGAGGAAAAACTTAGATTTTTCCATTTCCCTTTTCTGGAAAATCGAAGATAATGTATGATTACCTCTCC…
lncR.Sto_0515	Chr02	31713826	31714772	947	STO02G044140	p	AAAAAAGTCACAAGATTCATATAAGTCATACAAAATACTCATAAAAAGTTTCAACAATACCACAAGTTTGCAAATATATATAGTAGTCAAGAAGCTACTAATTTGACTACTTCAAAAATTTTTAGAAAGCTCATAAGATAATTATTCCTAATCTTCTTTTGATTTGGTTCCTGCAGCACGGCTAACTTGTAGTTGATAAAATAATTCACCAATCAACCGCTCAGGCTCCGCAAATTTATCCTTATAGGACGTTATGATTTGAGACTGCTCCTCAACCTTTTGTTTCAAAACATCAGTTATAGCTTGATTTTCCTCAGCTTGCTTTGCTAAGCATCTTTCTATCTCAGCTTAGAATTGAGGATGAAGCCATGTCTCAGTCGCACTAGACATCGCAACTGA…
lncR.Sto_0516	Chr02	31873576	31878195	2463	-	u	ACCACCATTCAAGCTTGATAGAGAGATATTATAGAGAGAATCAGAAGTGGATAGAGAGAGAGAGAGTAGGGGTTAGAGTTCAAAAGTGGAAAGTTGTTCATCCTTCTCCAAGCTTGAGGCTCAAGGATTTGAGTGTTTTGTCTAGACCTTCTTGCTGAAGATTGAAGGTTAACATGAGTGGATCTAAGGTGGCAATTGACACTCAGTTTTCAAAAGATTAAGGGTAGCTTGGAAACGAGATGGGTGAATGCATAGATTTTGAGAGTACCTGCCTGGAAAAGCGTGGATGAATTTGTGGAAGTAATTGAATAAACATTACCTATAATTTTATATATATGATCTGGATGGAAAGGACACACTAGGTTGGCTAGGAATGCGTTCAGGACGTAGCTGTCTAGC…
lncR.Sto_0517	Chr02	32156131	32159284	3154	-	u	CCCCATTTCACAAGACCAAAAGAGAGCTCTCAAGCCCTAGAAGCCATTGAAGGGAAACTAGGTGGTGGTGGTGGTGGATATCGGTCGGAATCTGGCGACCGGAGGCCGGGCAAGGAGTCAAGGAACTCTCCCAAGCACCCCATTCACTTCATCTTCTTCCTTTGAGGTAGGTAGCTCTCTACCTCCATTTTATTTTTGAACCCATCTCTTGATTCTTGAGAGTTTTGTGAAAACAACTTGATTTTGATAACAATGGAGGATTAAACTTTGCATTCTTGACATTTTCAACACTTCTATTGGATGTTCTATATGGTTGTGGTGTTGGAAATGATTGGTTAAATGATTTGAGATTAGAATTCATCATGTTCTTCTAAAAACACTATCTTTGATGGTATAAGA…
lncR.Sto_0518	Chr02	32657958	32658484	527	-	u	CTTGAGGCTTGAGCTGTTGAGACCTGCAGAACCTTCAGAACTTGGCACACTTAGGGAAGTGGGGATCCCCCTAAGGGTCGCTCACATGGAGGTTAAGTTCACTGTATCAATAGCTTCATCGGCTTACAATGTAATCTTGGGTCGCCCAATCCTCAACAAGCTTAAGGTGGTCGTATCTACTGCCCACTTGACAATAAAATTGCCCACACTTGGAGGAGATCGGGTTTATTCAATCAATAAATATAAATATAATAATAAATAAATATAATAATTCAAAGATATAATAATATAATCAATATCAATATAATATAATATAAATAGAGTAAGAAAGCTTAACCTAACTCCCTTTCTTTTTAAAATTTATTCAGAGAATTCCAACAAAAACCACCAATGTATTTA…
lncR.Sto_0519	Chr02	32767446	32768538	1093	-	u	AATATTCTCGAGCAGCACTAAAATGAAAAATGCATATATTCGAGTAAAAGGAGACTTAGAAGGTGGGATAGCTTGTTTTCGAATGATTCTCACTTGAATTCTTTATTCGAATGGATTCAACTTTGACTGTGCAATTCTCACTAAAATTTTCAAATTTCTAGGATGATAGAAGCTTAATGGTGTGACATGTTTAATATGTGTGAAAAAGGTCTCTCTTCTCTTTTGGGTATCTTTGTTTTCAGCCATGATTGTATATCATACATGAAAGATGGAGACTTTGGGTATTGTATGCCCAACCAATGAAATGCTTTTTCTGGTTGGAAATTGATTTGGGGAGGCTTATAATGTTTAGTTCATGCTTGAGGGCAAGCATTGGCCAAGTGTGGGGGGATTTGTTAA…
lncR.Sto_0520	Chr02	32827574	32833995	515	-	u	TTTCCCTTGGATTTTTTAGAGAGAAAAAGTAGAGAGAGAGTTTGAATGCAGAGAGGTCGAAAATATTTTTGAAGCTACGCGGATTGGGTTCTTTGATTGCACGAACAAATTTTGGGTTTATTTCTTGTTTTTGTTCATCGATTCGTGGCGAGAAGCGTTGATTACCTGTCAGGTATGTGAAATTTGCTCCTCCCTTTGTTGAATTTTGGATTTTTTTTGAATGTGTTTCTAGATTTGAGTTTAATTCGGTGTCTTCCTAAGAATGAGCGAATTTGAGTGTATGGGAATTCAAGTGAGTGTGAGAACCGTGGGACATATCTGTGCAGGCAAGATGCGAAAATTTTCCGGTTCGTTTCGATGTATTGTTCTGTAGTAACATAAAAGGCTGAAGAATACGTT…
lncR.Sto_0521	Chr02	32828253	32828533	281	-	u	CTCATCTTTGTTGATGGCACAGTTTGTTGTCGTAGGCCGCTTTTAAGTGGGCTTGTGATATTGTATGCTATGTTGATGGCACCCTCTCGTTAATATAATGGTTATAGTATGTTTTATTTCTGCTGAAAATGAAAAAGTATCAAAGACGTTTGGTTGCAAAAAGTTTTGGCAGTTATTAGTGGCAAAAGTGAATTAGTGATTGATTTGAAAGACATCAAATCTTCTTAGGTAATGAATAGAGAGATCTCTGGAGACTATGCTCTTACTTGGGATGATCTTAT
lncR.Sto_0522	Chr02	32828678	32834879	295	-	u	CTTTTGCATATATTCATGTTTATTAATTCAGTTTGGACCTCATAAAAAGTACCAATTATTCTAAGAAAGATTCTTAATTAACAGCCCAGAACTGAGACTTCTTCTGTTCAATTTTGAGAGGTCAGTTTTGAGTTCATTTTTACATGGTGTTCCATAGCAACCTGAAGTCAGTTTTGAGTTTGCAGAGTCATTACTGTGATTGGAAAAGGAATTTCATGAAGAATGTGTATATTATGAGTGTTATAGTGCAACGGAGTCTGGAATAAAAGGTTAGGCAATTGGTGGTGTGTGTGGG
lncR.Sto_0523	Chr02	32833505	32838444	390	-	u	GAAAGTAGAGAGAGAGTTTAAGTGCAGAGAGGTCGAGAATATTTTTGAAGCTACGCGATTTGGGTTCTTTGATTGCACGAACAAATTTTGGGTTTATTTCTTGTTTTTGTTCATCGATTCGTGGCGAGAAGCGTTGATTACCTGTCAGCTATCCTAATGATGCAGAAGAGGATGTCAGAATATATGAAAAATCGTTTATGAAGCTTCCATATGCACATGAGTATAGGAAAAAAATGAAAACGGAAGTCAACATGTCAGCCAATAAAAGAAGTGTAAGGCAAGAGAAATGACCAATGAAGGAGTGGCTCTTGATTGAAGATGTTTACTGACCAAAAAAAAAAATTTGGAGGTCAGGTAGAATGTCCACGTGTCAGCTTCAGGGTTATCAGC
lncR.Sto_0524	Chr02	33122400	33122614	215	-	u	GGGAAAGGGAGCCAATCTCATCCACATGCACATATAATATTCCTTTTAACCTTTCATGTTTAAGTGATCATGCATTTAGCATATATAACACATATATTGACAAAATTAGGCATATATATCACATGTTCAATATCATCAAACACTTTCCAATATCATATATCGTTTTAAAATAACATAAACTGGCCCGAAGGCATATCTCCCTTTGGGGAGAGAAC
lncR.Sto_0525	Chr02	33109731	33110547	817	STO02G045090	p	CTAGGCATTATGTGATGAAGGAAGCGTTCAACCATCTACTCTTGGTCCCACTCATTGCACATGCATGATGGATGCCATTGTCTATGTTTTCTTGTTGAATTGATACACTCGCGTTTTTCTTCTGTTCTGCTTTATTTTTTAATTTGAGTACTCATGAACTCGACATTTATATGGGTTTTTTCTCAATGAGATTTAGATTCCTTAATTTATGAAATGACATGTGTCATTACTCCCTGCAGGCAATGCAAGTTCATCCTGATAAAAATCCAAATGATCCTCGGCTACAGAAAATTTTCAAGCAAGTTCACTATATCAAACTTCTAGTCTCATCATTTTTCTCTGCTTTGTCTGTGATAAATTTAATTGTCTTATGCCTTTTCCCATCATTTTTCCAATGAT…
lncR.Sto_0526	Chr02	33415932	33416840	909	-	u	CTTTCCTATCCCTGTCCTATAGGGTTGATTGAGGATGTGGATACATGGTTTGCCTTCTTGCCTACTTGTAGGAATCACATGATAGATAACATGCTATTGTTATTCCTAAACTATAATATATGCGATAAAGTGCTATATGTGTGTATGTGAATTGTAAAAACAATGATGGCTCAAGGAGCCTTATATGAACAGAAGGTCCACGGGACCTATACGATATCGGGGGTAGGATCGAGTAAATAGTATCTGAAGGGTGTGGTTTTGTAAGTAAGTCCTTAAAGAGAATAAACCTAGGTGACCTTGTTCTGAACCAAGAGTCCGAATTAGAAACCACTTAGAAATCTAATTTTTGCCTAAGAAAAAGTAAAATGAACAAGTAGTGGTCCATAGGGGTCATTTATG…
lncR.Sto_0527	Chr02	33432085	33432401	317	-	u	GGCGTAGCGGCGGGTACCACTACAGCTGGGGAAAGGGAACCACTCACAACCACAAGCGCACGAAATTTCAGTTTATCATATGTTATATAATGATCAGGCAACATTAATATAACGTTACATCACAGATAAACCTAGGAATCATGCTTCTCTATCATGCTACTCATAAGCAATCAATATCATGTAACATTTTATAACAAAAACTATAAATCATACAGTCGACCCTAGAACCACGCTAGGGCAATAGCCTCAACGGGCAAGTCTTTCAAATGCTATGCACCACCCTAGTGCCAGGCTAGGGCAATAGCCACAACGGGCAA
lncR.Sto_0528	Chr02	33433002	33433221	220	-	u	CCCCTTTTCACTTGTACTGTTTGGCGTATCCCATGTCATCACATGGATACCCTCCAGTACTACTTCAACTTTAATCAATCACATATATACAAATATTTTCACAGTTAACAGTTTAGGAACAACAATAGCATGTTATTACCTAACAATTCTTACAAACAAGCAAGTAAGCAAACCACGTATTCACATCCTCATTCAACCCTGTAGGGCAAGGATGGGAAAC
lncR.Sto_0529	Chr02	33391726	33396978	2566	-	u	ATCTGCATATAAATTCAAAATGAAGTCTTGACAACATAATTCTCATTCTCAAAACATAAAGGATACATTAATAGCAATTAAAAAGTTTAGTACTAACATCAAAATACAACTAGTTAAACAAGACTAACATCAAAATAGAACAACATCAGTTGACTGTGGACGACTACATCAAAATATATAGGGTCATGGATCATGACTAGCTCCAGATGATTGTCGACGTGATGCTTCTGCGCTGCCTACATCAGGTGGCTGTGTTGGAAGACATGGTACCTCGCCAACAATCTCAGAAGGCATTCTTACTCCCATGTGATCAGCTAAATACCTAACCATGTGATATTGCTAAGCTTTCTCCATTTTACACTCTTTTTCTAAGGCTTCGAACATTTCTTTCATGCGAGC…
lncR.Sto_0530	Chr02	33336914	33395594	942	STO02G045220	o	CCCCTTGCTGCGGGGCAATAGCTTGAGCCCACTCGTCCATTACCCAACCAGGTCACATGGCGGGCACGGCATGACGTCTCGAAGCATGACCACTGACACACCCTGGACCAACTCCACAGGATGATTTCTCTTTTACTAGGTTAGGCTCACGGTTCACCCGTAGGTTCCTCCCGTGTCTCCTTACCTTAATCTCCCATATTAATAGGATTCTTTGAATCTTTTCCGAAGGATCAACAATTCTTCTCCTTATTAATATGTACAAGTATCCTCAACAAGATATAACTCATATACCCGTCCAGATGCACTCTCTGAGCCTCAAGCTATCGTCATAGCAATATAAAACCTTTCTGACCCTATTGCCAGGATAGGGCAATGACCATCGTCATGGTGATTATAAAA…
lncR.Sto_0531	Chr02	33473983	33474387	405	-	u	GAAAAGGAGCCAATCACAAACACATACGCATATAACGGATTAAATTTCCATATATTAGGTGGTCAAGCAGTTAACATAAATCATATTCACAATAAAGAATTTAAAGCATGGTTTTACATACATTTAAATTCACACATACATCGTATCATAGTTTAACATAAAACTTCAGGTGGATGTCCATATTCAAATAACCGTAATCATAAACTGGCCCGAAGGCATATCTCCGTTAGGAGAGAATCTAGCCCGAAGGCATATCTCCATTAGGAGAGAATCTGGCCCGAAGGCATATCTCACGTGAGTGGTATGGGAACCTAGTTGATCATTCTAGGAACCCCTGGCCCCAAGACTTAACTTGGAACATTAGTCTGACCCCAAGACTTCACTTGGAGCATAGCCGGC…
lncR.Sto_0532	Chr02	33581987	33582263	277	-	u	CAATGAATACGGTTTATGGATAGCCCATGACTCCAATTTTCAACAAATCAAGACAAAAGTAATGCATTGAAGTGCGTTTAAGATAGGCTAATGAAGAGGCCGTTTATGTATTATTTGGTGTATAATAGAACTTACTTTGTATATTGATAGGATGTGAGATGATGATGACTTGTGTTGTGATACATTTTATGATGGTTACTCTGTAGTATTGGGGGTTGTCTTGTGATAATTTGACTTTACAAGATTTATCTATCATGTTGTTATGAATAATTTATAA
lncR.Sto_0533	Chr02	33836287	33836554	268	-	u	CTGCCCTCGTTGGATACATCTATCCTCAAGCTCTGAACAGATCATAGAGACTCAAGCTCTCTCATTCCTCTAAGGAAACCTCCAATAGGTGGCTTGCCCACCTGGAGACCAAATTCAAGTCCTAACCTCACACGGCGCTACAGGTAACAATCTTGCCTAACGGCGACCATGGACGCACCCCCTTCGAACTACGTGGACTTTGATCCCTACACAAGTATACGTAGGCACCAAGGTCTTCACCTAAGGAAAAGTCTCCCAAGGCAACGAC
lncR.Sto_0534	Chr02	34176710	34179887	793	-	u	CTCGCCTAATGCTCATTAAATCGTGACCCCCATACCAACCACACCCATTTTTCAGCTTGAGGAACAGAGAGAGGAGAAAAAAGGAAGAACTAAGGAGGAGGAGGAGAAGGGGCGTCACCGGAATCCGGCGAGGCGTCACCGGAGAAGTTGATCGGAGATCATCTCCAACATCCTCTACACTTCTTCTTGATTGAGGGCACTATAGAAGGCTTGGAGGGAATAGCACTCTTGGAGGTGCAAGGGAAGGTTGCCCAGATACAGGAACAGGAAAGGCTTTCTCGTCGGCTCAGTGAAGGCGACGTCATCCAATCCCCACGATTCGTTCCATGGGTGGATTATAGAGTCTTCATTTTGTAATGAAATTATAGATATTGTAATATTTAAATTCAAGAATTGTCA…
lncR.Sto_0535	Chr02	34243132	34243337	206	-	u	TGACTGCGGATATGGATATATGGTTTGCCTTCTTGCCTAATTGTAGGAATTACATATTAGATAACATGCTATTATTGTTCCTAAATTGCAATATATGTGATGACGTGCTGTATGTGTATATGTGAACTGTAAAAGCAACGGTAGCTCAAGGAGCCTTATATGGAAAGAAGGTCCTCGGGACCTATACGATATCGGGGGTAGGATCG
lncR.Sto_0536	Chr02	34465457	34465823	367	-	u	TTTTTTACCAGACTTAACCATAAAAGACATATCCAAGCCAAACAATTCAAAGCTCTAGGAATATAAGCTAAATTCTTAACTTGCTTTTGGAGTGCGTGTGTGCAGGTAGCCAGACAATCATTTCATGCATATTTTATTGGTTCATGTTCACATATCCCAACATGTATAGAAAATTTCAACAACTAGGTACTTCATATGCTCACTTGTCTACCCTCTCTCCACTAATGTAGGCTTTACATAAACTAGAGATCATCAGGTCTTTTAAGCTTATAGCGTGGCCTAGGGTTTTGGGCTACCAACAAAAGGATAGGATACAATCAAATATCAAGGGTTCGCTTAAGATAGCACAAAACACAATGATAGAGAC
lncR.Sto_0537	Chr02	34495109	34496253	1145	-	u	GTGCACATTGGGTGGAGAAATTGTGCACTAAGGTGGAGTGGCTTCTTGAGTGTATGCTTGTGTTTAAGTTAGTATTCCATTTGTGTATTTAGTGTGGAGATTATACACCTTTGGTGAGAGAAAAATATTGTGAGTAATTTGAGTGTATTTGGGTTGTGGTTTCGAGTATTCATTTAACCACTTTTGTATCTCCATTTGTATTCTTAGTGGAATTTGCTCCTCACCTTTGCCCGTGGACGTAGGCTAGAAGCTAAACCACGTTAAATATTTTGTCTATTATTTCTTATCTCTTACACTTTATTTAGATTTTGTCATTACCGATCAAATCACTTTTTGGGCCCATTCCACATTTTTCCCAACAATGAGCAATCTTGTAACTTTACAAAAGATAGCTTGGAA…
lncR.Sto_0538	Chr02	34595822	34597658	1837	-	u	CAATATTATCCTTATTAATTATATTTTGTTTTATTTTATATAAATTATTAAAAACACCCTAATTTTTTCTGCCTCTTTGTTGCGTGTGTTTTCTTTACTCCCAGGCTTTTTCTTCCTTCCAAAAAAAAAAATACTATATATACTAATGGAACGCCAAACTCTTGTGCCATCTCTCTAAATTCTTTACTAATTGTCATTTAAAATATTTTTGGAATATTTGAAATTATTTAGAACATTTTGTTGGTTATTTAGATAAATGTTATTTTTTAGTTATATTAAACTATTTGATTATTTGAAATATTTTGTTCTGATCTCTAGGTTGATTAGTCTTTTTTAATTTAGAGTTATATCATAACAAATAAATATAATAGTTAATTTGCTTAAATTTATAAGGATAAA…
lncR.Sto_0539	Chr02	34627161	34628010	850	-	u	AAACGGACTCAGTGAGAGGCTCTCCCATCCTTGGTGTAGTAGCGGGTACCACTACAACTGGGGGAAGGGAGCCAGTCACATCCACATGCACATATAATAGTTCTTTTAACCTTTCATGTTTAAGTGATCATGCATTTAGCATATATAACACATGTATTGACAAAATTAGGCATATATATATCATATGTTCAATATCGTCAAACACTTTCCAATATCATATATCGTTTTAAAATAACATAAACTGGCCCGAAGGCATATCTCCCTTTGGGGAGAGAACTGGCCCGAAGGCATATCTCCGTTAGGAGAGAATCTGGCCCGAAGGCATAACTCACGTGAGTGGCATCCGTTATGAGGTAAACTGGCCCGAAGGCATAGCTCACGTGAGCGGTTAGGAACCTA…
lncR.Sto_0540	Chr02	34830529	34834130	1304	STO02G046360	o	CCCTAACTAGCAAGACAATCAGAGTTTAAGCATAAATTGAATAAATATTGAATACATTGAATTCAACTATAAAAATTGTCAAACAAAAATAATATCCATGGTAGAACACCATAACACTAGGATAGAAAAGCTTAGCCTAGCATTGTCAAAATCACAATTCTAGAAGTAAACATCAGTACAATCACTAAGAGAAGGGCAAAAGAAGAAGGAAAGCGTAAATCAACTCCTTGCTTGCCTCCAGATCATGAAAATTGCTCCAAGAACTCGTTTCTCTCGCACCCTAGCAGACCTTCAACCTCATAACTCAATTACGGCTTCCAATATGTGCGATCGTGGAGTAAAACGCATTTTATATTAGTGAATTCGCGAATTTCCCATGCTGCCCCTGCGAAATGCTGC…
lncR.Sto_0541	Chr02	34862470	34864917	500	STO02G046400	x	AACGCCGCAGCTGAGGCAGCAGTTTCTGGGTCAGGCCGGCGGCTCGCCGTGGGGCGTGGCGGCGTTGGTTGTGTTGCTTTTGGTTTTGGTGTCCTATCACTCCAATTTCAAGTCTATGTGGTCTCCCCTCGTTGGAGACCTCACTAACGAATTTAGCATCAAAACGGTGGCGTCTAATTAGATTCCAAACTTCGCAATCACAGTCCCTTCCATCCTCCATCTCCGTCGCTCACCCCTTGTCGTCGTCGTCGCTCCCTCGTCGTCGCCTCCGTCCATCGCCTCTGTTGCCGTCAAACATGTACACTCTCTTGCCTCCATCATTGTAGGTACAAAAGATGGAGAACATATTGCAGAAAGTTGGAGAGGATATTTTGCCTTGACCATCCTATTTCATGGCTT…
lncR.Sto_0542	Chr02	35286647	35286932	286	STO02G046860	p	GATTAAGAGAGTATAGACATTTTACCATCTTTGCTACATCAATGTGGTAGTATGCACTTATGGTTAACCACTATGTTTCTGGCTTAAACTATTGGCATGTGAAATCAACTCGCTACCCATTTTTCATAATCGTTATACTTATACACATCTTTGGCTTCAATTGGCATTATTCAAATTTACTCTCATCATCAAAATTTTAGTAGGGTTGAATTAAATTAGTCATAATCCAGTTAATAAGCTTTTCAATATGTGAGTATTGATTTTATGACGTGAAATTCATATAAAG
lncR.Sto_0543	Chr02	36084307	36084579	273	STO02G047510	x	TATTGCTGACAAAAACGCATTAAGGGGAGGCAATGCAGCGTAGGAGATTACAGTTTTAGACATGGCTAAGAACCACAGAATACCAAAATCCTCTATAAATAAATATTTAGCCTGAACTAAAGTTAAATAAATAATATTCAACATGGTTCACAAATTACATCTCGAGCTCTCAAACTATAAGGCCAAATGGTATCATCAATAAGCACTTCATATTCCAAGCAAACACAGCCTATTGCTGCTACATAAATAGATTGCTTGCTTGTGTGTTTTCAC
lncR.Sto_0544	Chr02	36187352	36187570	219	STO02G047610	p	CTTTTGGTTGTCCGCCTAATCTTCGAAGCACTGTTCCGATTAATCTGAACTTGACCTATATCGCGCACCTAACTATGGTAAAAAAGTCTCTCAACGAGATAACTGCATATACAAGATCTTGAACTTGAAATCTTGTTTAAGCCGTACCAAACCACTTACCTTTCTTATCATTACTTGATGTTACATGTGTTGAGAAACTTGTCTCTAACAAATGCAGAG
lncR.Sto_0545	Chr02	36336023	36336408	386	STO02G047740	p	GTTTTTTCAATAAATTTTGTGATGCAACTTTTCTTGATAGTTAGTGCATTGTAAGGTGTGTTGCCTTCCATAGTTGCTGTTATACACTTCTCCTCAAAGGAGCAAGCTTACTCTGATATGATGTATTTGTTGTTCTGCAATATCTTCTGTTGTATGGCCTTAGTGTTAGTGCCCTTCCTTCTGGAATGAAATATCAATTTGACCAAAAAAAAAGTTTTATTGAAGCTTGTAATGGGATGGCCGGGAATGTAAGATTCCCCTTAATTGTAAATGTGTACATCTTACAAAAAGTAAGGGATGTTTGGTAAAAAAATTTGCAAAGAAATGTTGTATTACTTCCAACTTTCCCTTGCAAATTCAACAAAACAAACATGCCCCTAGAGTTG
lncR.Sto_0546	Chr02	36405217	36405710	494	STO02G047810	p	AGGAATTATCTAGTATGGAACCCTGATGCTAACGCAGTATCGTTAGCCCTTGGTGCACCTTGGAACCCCAGCTAGCAGGGGTGTTGCTAGCCCCGTGTGTCGGCCAACACACGTGGATTGGATATATGATATATTGAGCTTAATGTTCATCTGAATATTTAAAGCCATAGGCTTTTCTGATTTCATGTGCCTTGTGCTCATGTCTGTTATAACTGGTTCTGTATAGAGGTTTCTCTTAATATGACTTTTGGATTATGAATTTGATGAACTGGAGAATTAACCGTATTTTGAACGGATTTGTTAATTTATAAGTAAACTTGTAGTTTACTTTCGATTTACACTGTATCTTTAAACGTTACTATCGAACATAGATTGCGAAAAACTCGTGCCTTCGGGTTG…
lncR.Sto_0547	Chr02	36656714	36662910	2030	STO02G048160	x	GTTAAATCCGGTCCAACTAAGAAAATGATTTTTTGGTCGAACCAACTCGCTTTTGTATCCGGTTAGCAATTGGACTGGTCAAACCGTCTGATCCGGTCCGGTCCAAAGAACACTGTCATCAATCCAATGCTTCCTCCTCCATACACCAATGTTCCTTTCCACCTGGATTATAATTTATACAAATTTCCTCCCTCTCCTCGCAAAAAGTTAGCCGATGTGGGCCTAAAATGAAATACCTAACAATATAATTAGAATGGTGGGGTGAGCAAACAGAGTGAGTAAGTTAGAGTAATTATGAGCAGAGAATAATTAACAGAATTCATTTGATTGAGGTTATTAACATAATATCTCTGCTGGGTAGAAGAGCAGCCGTACAGTTCTTGAGCACTGCGAATAGCT…
lncR.Sto_0548	Chr02	36656605	36688832	2013	STO02G048170	o	TTTTAATTTTAATTTTTAAGATTTTTCTATTTTTTTAATTTATTTTTTTTTTTATTTTTCAATTTTTTATTTTTATTTTTAAAAATAAAATTGAACCGGTTGAACTCCGGTTAAATCCGGTCCAACTAAGAAAATGATTTTTTGGTCGAACCAACTCGCTTTTGTATCCGGTTAGCAATTGGACTGGTCAAACCGTCTGATCCGGTCCGGTCCAAAGAACACTGTCATCAATCCAATGCTTCCTCCTCCATACACCAATGTTCCTTTCCACCTGGATTATAATTTATACAAATTTCCTCCCTCTCCTCGCAAAAAGTTAGCCGATGTGGGCCTAAAATGAAATACCTAACAATATAATTAGAATGGTGGGGTGAGCAAACAGAGTGAGTAAGTTAGAGT…
lncR.Sto_0549	Chr02	36686087	36686812	726	-	u	TTTGTCAATTTTCTTTCATTTTCAATCATGTAAGCTCTTACAATTTTGCTAAGTATATGTATTAGTATATAGCATTTTCAAACCCATATATTCACCAATGTCTAACAAAAAGTATTAATTCCTCATTTATGTACAGAAACTATACATTCACATTAAAAAAAATCTAAATCGTGTATAGAGTACCCAAAGAGATGAAAAGGAATATATATATAAAGTGACTCCCTAACATTTAAACTCAAAATTTGTATTTTAGTCTCAGCACTATATTTTTTTAAATCTCCTCTTCCTTCTCATTGTCTAATTCTAAAATAAACAGTTTAAGTGACTAAAAACTAAACACAGAGGGTGTGAGTAATTGAGGGGATGATGAATTACCCCAATACATACGACCATCATAGA…
lncR.Sto_0550	Chr02	36754624	36754869	246	-	u	CTTTTTTAATTTCATTGTCTATATACCATATTTCTCTTTAATTTTTTGTGAATAGGGAGGTTGACTTGTGAGTTGTGAGATTGGGAAAGCTTTTGGAGAGAAGATTTTCTCAAATATCTGTTGGCCTTGTTCTGTTTTCCTTGATACAAGAAAATAGTTGATTTATTGACCTTTTACCCAAAATTTCACCCTCAGATGGCACTGGCCTTGTCTATTTTATTGTTGCTGAGAAGTTTTTTAAGTGTA
lncR.Sto_0551	Chr02	36901311	36901780	470	-	u	GGAATCGTGAAACACTATGATTTTACTGTTTGGTATCCTTACCAAACATACCCTTATTAGAAGTTAAACAATCCAACCAACAAACCAAAAAGCGTTTTGGTCCGGTAACTTTTTATTTGGTTCTTTAATCAAGTGGTAAGAGTTTAAATCTCATTTTTTTTGTATGAAAAATATTCTGTGGCCAGCCGTTTATCTTTAAGTATAGAACCCGCGACGAAAGAATTAGTCACTATTATCAATGATAGATACCTAATTTATTAACAAATAGTACTAATATGTTATATGATAAGTGGGTACTTCTACAAAATGTTTATTTCAATCAATTTTTTGGTGCCTCCAAAAAGAGAGGTATTTTAAAATACCTCATTGATGATATATAATTCAATCTATCTTCTATTC…
lncR.Sto_0552	Chr02	36889217	36889492	276	STO02G048400	p	CTTGAACAAATCCTCACCCACCATCAAATCTATAAGCCTGTCGATGAAATCTTCACCTCCCAAATGAATCTGCCCAGAATTGATTATGAGTTTGGGATATGGACTATTTCCACTCTTAAATACGAAATTTGCACGAAAGAACTTGCAAGATCCAATATAAGAACGTAAAAGTTTGTGTAGTCTTTGCTCTTTATGCTAGAGATGCGGCAGTATAATGTGGCGTAGTCTGAGAAAATGCCAAAACCCACCCACAAGAATTAGATGATTAACATCAGC
lncR.Sto_0553	Chr02	36897122	36897967	846	-	u	CCTCAATACAAATCCAAAACACACTTTCCATGCCTATTTACCCAAAAAAACAATTGAGATTTTAGAGTATAAACTTGTATGCCATGATTGAAGATCTTCTCAATGCAATTTGATGATGGTGTCTTGTTTTTGTTGAGTGAAGTTCCTCGAAATTATACTTGTAGTCAAAACAAGGCCTTTGCTTCAAACTTTGACATAAATCAAATTCCCCTAAGATTAAGTTCTTAAAAGCAATAAAGAAAAGCAACTTTGCATGCTACTTTTTCTTAAATGACTTGAATCAGTTAATGCTGAAACTGTTTTAGAACTAATTTAAGTATCTTTAATTTCCTTATTTATTCCACTATTAATTATTTAAAAAGAGAAAACAAAAAAAGAACTATCCAGATCTATTGTTGG…
lncR.Sto_0554	Chr02	37095963	37096963	329	STO02G048620	x	CACTTCTCTCTCTCTTTCTCTCTCCTCTCTTTCTCTTTCTCTCTCTAAAACCTCTCTTCCAATCGACGAAGCACCACTCTCAGATCTGAGGAGCTTCGCTTCTATGGCGTAATGCAGTTACGTAATCTTCACGCGCTCTGTTCTTGAACCCCGAGCTCTTTCTTTAGTGTAAGTACTCCAAAAATTGATTCCTTGACGGCTTGATGTGCTGAAAAATTGAGTGAACTGGTTGGTTAGTCAATGGCAAAATCAAGACAACAATCATCAAACCATGATTCATCACAGTCACCTACTGCTGTAAGATCAAGAGAGGGTCCATCTAGATGGAC
lncR.Sto_0555	Chr02	37138352	37138676	325	STO02G048670	p	CCCGTTTTGACAGTGTTACTGAGGGTGGTATCAATTTTTACAGTAAAAACACTTTATGCTAAGTACCGAATGAACATAGGCATGGCATAAATATGCCAATTTGCATTGCAAATCCTTAACATTACGCAGTGGTAAAGTAACGTATATAATTAAGCCTAATCCATCAAACAATATATAAAGGACACACTACATAACGCAGTAACAAAGATACCAGGCAAATAAACAATAGAAAAGTCAAATGACCTTTCAAAGAATAAAAAATAGTCAAATTACTTTATACTCTGCCCTGTACAAATTAATTAATTACGGTACAACTCAAATTGAT
lncR.Sto_0556	Chr02	37253795	37254900	1106	-	u	CACCCACAAAGAAGATATAAAGGTAATTTTATCCCACAACAAATGAAGTGGGGGGAATTTATTGTTGAAGACCCTAACATTACTTTCCAGTCAAAGACACTACAAAGTCGCAAGAACTGCACATTGTCAAAGAGCTTTATGTTCTTTATTCCATCCAAAGCCTGCCAATTTGATACCAAGAAAGGTACCCAAATATGCTGGGCAAACCTAATTTTCTTCAAAGGCCAAATAACCTATTCCAAATAAACCTTGCCACATCACCAATGTAGAAAAAGATGGCTACTTGTCTCCGAACTTCTAAGCCACATGACGCACACATCAGGTGACAATGCCTTGTTGGACAACGAATCTGAAGCAAATAATTAATATTAATTCTATTAAGTACAACTAGCCTTTACC…
lncR.Sto_0557	Chr02	37493537	37493865	329	STO02G049020	p	AGAAAAACTCTAAAATATTGGCGTGTTATATTTTTGTTAAAAATGTTAATAGCAAATAAATATATATATATATATATATAGAGCTTATCATTGGCACAAGCCAGTAGTGATCAAGTGTTAATTCAGTTAAGTTATAGAGTGGTTTGGTGAATTAATTGTAAATGTTCTTCCACAAAAATTATTCATCAAACTTATTTAGAAGGAGTTTGGTACTTTAATGTTATTTTAGATACTATGTTATTTTGTATACTCTTGTTTGGTATGGTGTTTGATATCACAATGATATAAGATGCAAATGATTGGTATAAAATAGTGCCATTTAGAATTCC
lncR.Sto_0558	Chr02	37807535	37808470	936	-	u	CACATATTCCATCAATTTTTGTTATTTATATTTTTTTTATCAAATATTAAGATAAAAAAGTTATATATAAATACCCCTTTTTTAATTTCTGTTCCTTACAGACACACCTTCTTTTCAACTTTCAAAATCATAAAGTACGATTGGGCCATATATATACTTAGATTTGAAAAGTGAATTTAACTGCTAATTGATAATATATTTGATTTAACTCCATGATTAATTAATAAATTAATTAATTAATTTTTTGTCATTTGTCAATCAAATTCAAACACCCTACATATATTGCTGAAATTTGGGATGTGGAAATCTACTCACACACTGACAGGAGAAAATTACTTATACCTGTCTCTCTTAACTTTATTATGTATAATATATGTACTTTGCTTTTCTGTTGCTTTC…
lncR.Sto_0559	Chr02	37809607	37812326	2720	-	u	GTCGATTATACACTTCTCTTAAAAGTATATTTTTTGATGGTCGGCGTTGACAATTATTGACTGTTGAAAATACTATCATTGACTTTTTTCAACGGTCAAAATGTAATTGTTAAAGCATCTTTTTCCACAATTAATATAGGTCAAATGTCCATTTTGGTTCTCTATGTTTCACCTAAGTTCTAAATTGGTTATTTATCTTTCAAAAGTTTTATATTGATAATTTATGTTTCCTAAAAGTTTTATATTTGTCCTTCAGGTTTCATTAAAGTTTTATATTGGTCCTTTATGTTTCATTTAGGTTCTATATTGGTCCTTTATGTTTCATTAAAGTTCTATATTGGTCCTTTATGTTTCATTGAAGTTTTTTATTAGTCCTTTATGTTTCGTTAGAGTTTCATA…
lncR.Sto_0560	Chr02	38019452	38022571	333	STO02G049550	i	CCACCTCCTTGTGAGAGAAACACTAGAGAGAGAAAATATCCTCTATAGTACTTCTTCTTCCTTCATCAACAATAGTATCGATTTCCTTCCTTCTTCTAGAGATCTCCATCAATTTCTTTTGCGATTTCCTTAATAGTTGTGATTTCAAGAACCCAATGGAATCAACAGTTGAAATTGTAGATAGCTACTGGAGTTAGTGACCCATGTTGAGGAGAATAACTTATCTTGCTGGTGCAAAGGATATCAAAAAACAGAGAAGTTTGAGGTTTGTCATCTACAACGGTTTTTGGTTAAATCAAACCACCTATTGAGGTGGCAGATGCTTCGAGATTG
lncR.Sto_0561	Chr02	38059570	38060021	452	-	u	GGGAAGGTAGAGGAAAAGTGGATGTGTTGTATATTTGGTATGAAGAGAGAAGGTGAAAGGGAAAGTTGAGAGGGAAGGTTGAGGGAAGGTTGCTTCCCTCCAAATTTAAAGGGAAGGTGAGGTTGAGGTAAGGAAGTAGATATGAAAATACTCTTTTGCCCTTCCCTTCTCATGTGAGGGTATAATCTTAGAGGATAAAATAGTATTTTACACTTTTTAACTTTCACATCCCTATCTCATTCTTATCATACCAAACAATTTTATTCTTATTTTCATTTTACCTTCCCTACATACCAAACACACGTAAATCTTCCATTTCCACTTCCACATCCACTTCCACTTCCACTTTCACTTTCATTTCTCACTAAATACTCACTGGATACCAAACGTGCCATTAGA…
lncR.Sto_0562	Chr02	38217031	38219819	394	STO02G049790	x	CGAAGAAGAGGCGTCATGACTCATGAGATTTAGCCCCTTCTCCTTCTCCTCTCGATTCCATCGCCTTAGCTTTCGATTCGTGCTAGAAATCCCGTCTATCTCTATTTTCTCTCTCCGATTTCGCCTCCTTTTCCTCCATTTTCTTCTTCATTTCTTTCGTGAATCATATACCCGCCTGATGCAATCTGGTTGCTCAAACTGATTGTTGGATTCAGAATTCAGATACTCTTGAACCGCGAGACTGGTTGTGTAACTTCTGCTGTGATCTGGAAATGGCAAGAGGAAGCAGGGGACGACGCAGGATTGCTTCCCGTCAGTTCCGGTCTACACCATACCCTTTGCCTGCATACAAAAGGGATGCTTGTGAGGAATTTTGCCCAAAGAAGTGCTCTAT
lncR.Sto_0563	Chr02	38351942	38354121	2180	-	u	AATGCGCCTTCTCGCCAAATACTTCCATTTTACGCCTAGGTAAAATTACATTTTGGCCCCAGATAAAAATTACATTTTGGCCCCTACCTTCTTTAATCACTTTTCAGTTTAGTCCCTGCTTCCTTTCTTCTTCAATTTGGTCCCTATTTTGGAATACATCTCCCCATTAATCCCTGTTAAGCCTACAGTACTTGACAAACATCAAACGCACTTATCCAATATAGTAAATAGAGCATTTATGGGCATTTTATTACATTTTCAGTTTTATTCCTTCTATCAAGATATTCAACCTTTTTAAAGTACAATTATATATATTTCATTATTATTTATACTATTTAGTACCCTAAAATTGGGTTGATTTTGGGTGCTATCAAATCCCCCACACTTAAATCTTTGTAC…
lncR.Sto_0564	Chr02	38431827	38437384	955	STO02G050060	o	AATTTAGAGGAGTTGGATAGATTATATTCTTCTTAATTGAAACGAAATCATTTTATTAATGAGAAATTGACATGAAAAAAAAATTGATCTTGCTGACACTTTGATGGATCTTAAAAGTAATTCATAACATGTTTTTATTACACAACTAAAGCTCATATAATTAATTGAAGAACTACACACATATATAATTGGATCTCTAGAGTAATCCTTTACATTTTTTGTTGAGTTATGAGAAAGATAGAGAAAAAGAAAAGTAAGAGAGAGAAGAATTAAGAAAGAAAAAATTTTCTTCTCTCTATCTCTCTCATAACTCCACCAAAAAATATAGAGAATTACTTTAGAGGATCTATTTATATATATACTACATAAAATAATCTTGCCTCAAGATTGAAAGTAATA…
lncR.Sto_0565	Chr02	38524420	38525479	1060	-	u	GGGAGTGACTCCAGGACAAGAAACAGGAAGCCGTCCAGGTGAGGGGTTTCCCATCCTTGCCCTTCAGGGTTGAATGAGGATGTGAATACGTGGCTTGCTTACTTGCTTGTTTGTAAGAATTATTAGGAAATTTCATGCTATTGTTGTTCATAAACTGTTATATGTGAATATAACTGTGAATATGTGATTGATTGAAATTGAGGTGGTACTGGAGGGTATCCATGTAATGACATGGGATACGCCGAACAGTACAAGTAAAGGGGTAGGATGTTGATTTAATTCGAGCTTTGGTATGTCCTAATAGTTAGAAACTCACTAAGAAAATGAAACTAATTTATTTTTACACGTCGACGTGATTTGTGGTAAATGAACTTAGGAAATACCTTAGAGATAGGTTAT…
lncR.Sto_0566	Chr02	38967665	38967907	243	STO02G050700	p	CTACTATCTTCATAGTTCTCATAATGGAAAGATTTCACATTGTAATCTCATTTTAGATCGCTATCAAACAACGGTGTTTATTGGTATCCACGAGTTTACATTCCAGCCTCATTTTACATTGTTACCAATCATTTTACATTTACCCATGGATGTCTCTATATGCCAACCTATCCAATCCATATTTTAGAGCCTGCAAAAGTTAACGATAGTTTGAGATATTTGGAGATCGATAATTTGTTCTAG
lncR.Sto_0567	Chr02	39145614	39145821	208	STO02G050840	p	ATCGTCTCTATATATTTGTTTGAAGGAGATAGAGCTAAAAAGAAAAAGAATATGCTTTTTTAGCATTAATGAGAGAGAGAATCAAGTAATTTTGTTGTTAGTTGTTGTCCATGATCACAAATTAGTGGGAGCTTTCATGACCACGTGGGTATGCTATGCTGTCACAATTACAAAATGCCAGATGCAAAAGCAAAACATTACAAAAAAT
lncR.Sto_0568	Chr02	39434731	39435827	1097	STO02G051180	p	GTGGAGGATGTAATAGGATTGCAGAAGAGAATAAAAAAAGTAATATGAAAGTGATGTGATGTGAATGGAATAAAAGTAGGTAAAATGACAATTTTACCCTTATATTAAAAGTTAGAATGGAATAAAGTGGATAAAAAAGTAGGGACAAAAAAATAATTTCATCACATTACAAAAAAGTAAAATGTTTAGTTGGAAGGATGTAAAGGGATCATGTATACGATTATGTTGACCAAACATTCAACCAAACGATTATTTTATTTTTCTTTGGAAATGTTATTGTGCCTCATGGTAGAAGATGCCATTGAAATATAGCATTTACCAAGAAGAAAGCCATTTGACGTTTAAGCAAGTGTATCCTTGGAGTGTATTCTTTAGTGACTTCAATAATCCTTACAAGGT…
lncR.Sto_0569	Chr02	39489170	39489530	361	STO02G051220	x	ACGGAATATAAATATTGTATATCCAAGGCCAGATAATTTATAACTAAATTCGTTCATATCTAGTTTAAATAAATCAACTTCATCGAAAAGTAAAATGACATAGTCTGGCTTCGGCAACAAAAGACACGTTTACCACATTTAACCTTTTAAGCTTGTAAACAAATTCCCTGGAAATAAATTAGACAATATGCTCTAAACTACATTCAGTTTCTCCAAATGTTCTGAGTCTGACCCTCTAGCTGAAAATTAAGGAACACTAACCTAGATTTTGTGCACCTTCACTTGGAAGTATAAAATAATGAACCGAAAAGAAAATCTGCAATCATCGTCAAGCCCCGAGGAAATGGGACCTCATGTCTCA
lncR.Sto_0570	Chr02	39858642	39859145	504	STO02G051470	p	GTTAGATTTAGATTTAAATGAAAGAAAATTTTAAATTTTCTCTTCCCTTTCCTTCCCCTCTATTTTCTAACTCCCAAACATACCCTTAGAAATTTGTCTCACACTAGTAAATATTAAATAGAGGTGTGTTTGGTTTTTTGTCTTATACATTGGCTTGTTGAATTGGTGAGGTTAATTTAGGGAGAGACCAATTGAAACTTAAATTGGTTCAATTTTGAGCAATTTGATTTGGGTCTTACTTTTAGGTTTATTTAATTTTCCAACTAACCTTATATTTTAATGGAGGTAAAATATTATTTAGTCCCTAAATTGTTGGTCAAATTATTATTTAGTCCCTGAATTTATCAAAAATACTATTTAGTCCCCGAAATGTTTAACTATGTCAACTATTTAGTCCCC…
lncR.Sto_0571	Chr02	39952135	39952433	299	STO02G051540	p	CTTCTTTAGATATTGGTCATCATTTACTTTTTTTAGGTAAAATATTATTTAGTCCCTGAATTATTGGTCAAACTACTATTTAGTCCTCGAATTTATCAAAAATACTATTTAGTCCCCAAAATGTTTAACTATGTCAACTATTTAGTCCTCGAATTTGATAAAATACTATTTAGCTCCCGAATTTGTAACTATGTCAACTATTTAGTACCCAAACTTGGCAAAAATACTATTTAATCATCAAATTTGCAACTCTGTCAACTATTTAGTCTCCTGACTGTTACCCGTTATAGTTGACAGAG
lncR.Sto_0572	Chr02	39974716	39975286	571	STO02G051550	p	TATTAATATTATTGTCACTTATTTTTTATTTATCCTATTAATTAAAGGGATTAATTGATAAGGCCAAATTAAGGTATCATATATTGTTGAGGACCAAATCATTAATTTACTTTATCTTTTATATTCTTAGTTTCTAACTTCATCTTCTCTCTATTTTACGTTCAAAGGAGGGAGAGAAAGACAAGAAGGTCAGAACTTAATTTTTATTGAAAGATAATAATAAAAAATGAATGAGATGTTCAAAAATCTTCATTTATAATTAAATAAAAGGAGGAATTTGAGAAAAAGAAGAAGTTTTATTGAACTTGAATAAATTAAATTGAGCGTTTAAACAATTTTTTTATTAGATAATAAATTTTTGGAGCAAAGTGTTGTGTTTTGGAACAAAAATATAATTTT…
lncR.Sto_0573	Chr02	40242901	40244258	451	-	u	CACATCACCATATGGTCCTTGTTTGTATTTACCTTAATTAATTATATATGTATTCAAGAAGAAATAAATATTTTGTCTTAAATGTTAAATTCCCCAGTTAATTTGTACAAAGACCGGTAATTATGGTTGAGTTATGTATATTCTCTATTTCTATTGAATTGAAGAAACATTAGTTTGCTTTGGTTAGTTTCCTATCAGTTTGTGTTGATTCAGTTATGTGTTGGTTCTAACATCAGTTTGTGTTGGAGGCTTGTGAGTCTCCTGCCAGCTATTAATAATGAAAATTGAAGACCCATCAATTTGCATGTACTTAGCTTGTCAAACGTCCGATGATGATCTCCTTCGACGGTCAAGCTTGGTGCTCCGGCAGCTGAGGTCCGACAGTGGAGCTTTGTGCTT…
lncR.Sto_0574	Chr02	40295041	40295353	313	-	u	GCAATATTATAGTACATGTTTTTGTAGAACAAAAAGTAGATCACAAAAGACAAAATTACAGGAAGAACAAACAAAACCCTCTTTGGCAAAACAACCTCAAACTTGGGATATTCTTCCTCAATGATAGGCTCCAACTTTGAGTTATTATTATGAGACCATCTTTGAGGTTTTATGAAGATAGCCGGTGCTACCTCTCGACGAATACTTCTCATTCGCTTCATCATCTTCCTCATATTCAAACTTCGATTCGATTAACAGAATTATCTCTAATAGAAGATTTCGGTAAAAAAGCCTAATCAATCAAGTTGAGAGA
lncR.Sto_0575	Chr02	40298098	40298820	723	-	u	CTTTAATTAATTTTACAACCATATATAGCTTTACAATTTCTGACTCAAATTTGCCCCTCACATCCTCCCAATTTCAAATCCCCTTCTATCCAAGTCCAAAAACCTAGTTTCACAACCCTAGCTTTCCAAATACAAATGCCTTCACCTTAAATCCTTAAAATTAATTAGACTTAATTAAAAGATGAAATAATATTTAACACTTTCTTCGACCGAACGAGCCAGCAAGATATAAGAAAGATCGATCAGAGTTTATCCAGCACGTGATTTCTTTAATTAATAATTTGCAGGCCAAATTAAACGCTCCATGATCATCAATTCAGATATTTGATTAATTAGTACCTCCTCCAATACTAATTAATTTCTATATAGTAATGGATCTATACAAGAAGAAGTAGGAGA…
lncR.Sto_0576	Chr02	40361591	40361879	289	STO02G051940	x	TTCTCATGTCTTCATATACAAGTCAAATACTGAAAACAATCAAATAGATTCCTCTTAACTACTTTTCAAAATATTACTTACAAAAGCCTCAAACAACTTATGATACAAACATATATAATCAAACAAAACAGTAGGATCCATCTGTCAACTATTTGTACACAGGAGCTTATATTTTCATTTTTCATGCGTATTTTGTGTGTTAACAAACACTTGCATCATTCCAAATTTCTTTATCATATATACTTGGTGTTTGTCTACCTCAAGAGGAATTAGAGTCATCCGCTAGCTA
lncR.Sto_0577	Chr02	40471063	40472520	478	STO02G052060	j	GTTTAGTTAAGAAAAAATTATTCTTTTTCCATCATTATCTCCTGTATTATTTTTCTTCGATGGTGCAACAGACTTGGACCAGCAGATTGTACCGGCTTATGTAATTGATGGTCGGAAAACGTGAGGTCCGAAGGTGGCCTCTATGCAAGTAGTAATGATCAGCGAAATACATACAAGAGTGAGGAGGGACATTTTGAGACACACTAACCCGGCCAACTAAGTGAAGAACGTCATGTGTGTTTCACAGATGGCAGCATGGAGGGAGAGCACTGTGAAACGCAGGACGTACTTGGTTCACAGCCGGGAAAAGTTGGCCTCGAGGTCCCCTCCTCTTCGACTCCAGCATGAAGTGCAGGTAGGTTTGGAGCACGCATTGGAAGGACTGGAGAATATAGTTAT…
lncR.Sto_0578	Chr02	40513391	40513804	414	-	u	AAGAACATGAGTATTAGTTTTTCTTGCCCCAAAAGAAAAGTGGAGATTACACTTTTATTTGTCAGAGCAACCCTTCATCAGCATTATTATAAATGATCATCTCATGATCATATATTTCCAGTGAGCTCTAATTGCTATATCACTGCGTTTAAACCACACGTATTCTCTGAACGTGAGGCTCTATTGAACAGTGAACCCAAAAAAAAGATAAGCATTTATAGGGATGTCATCTGAAGCTTTTCATCATGATAGTGATAGGATACTGACCATGGAGAGTTATAGACCAAAGCATAAAGCAAATCATCAAAAACTACTTATAAAGAAAACAAGCTACTCTCCATAAAATACTGTTGTAATCCCCTATGTTGGATTATTAGAAATCTAGAAATTAGAAACAAA…
lncR.Sto_0579	Chr02	40541282	40541805	524	STO02G052180	p	GCTTGGTAGCGTAAGCCTATGATCCTAGCGGAGGCATTAAGGTATTTGGAGGATATATCTTTAATTAAAAAAAAAAAATATATATATATATATATAATCACCACAATTAGTATATGCCATCCATCATCATTGGAGAGAAGCCAATAATAACACAGGCCACATTCATTCAAAAGATATGTTGCCTCTGGCTTACCAGAGCAGCGCTGGGTTCCCTCTCTCTCTCTTGCCTGAGATAGATGAGAGGAAGAGCTCTTGCAGGTGTTGGCTTCTCATATATATAGAAGTATATACTACAAAAAGAAAGAAAGATTAAAGATATCCTACAATCAACCTTTTGTTAATTATTTTGCTTCAGAATTCCAAACTAACTAATTAGAGGGTGTGTTACAGTTTCAAAGA…
lncR.Sto_0580	Chr02	41001055	41002056	518	-	u	AATCAACCTTTTTCTCTCATCTCTCTCTATTATCTACATCCACTACTGTCAAACAACTTAATTAAGATCATAATTCATAGAATATTGCAGAATGAGTTCTCCGAGCATAAGCATTCAGAAGATTCTAAGCCCTCCAACTAGGCCACCCCCTCAATCTCAGGGCACTACTAACCCTCCAAAATCTGGGACTCAAATCCCCACTATCCAGAATATATTTTCCAGGAGGAGATGATCCATTCTTTATATATCTATCAGATTTGTTGTGGAAGTGCTGAAATTGGAGCTTAGTTTGTTGGGTTGATAAAACAAGGAAAAATAATGGAAGCAAAGTTGTGTATATTATTCAATTTGTTCGTTTTGCATGCGTCTTAATTGGTTTAATTAATTAATTTGTTGTTT…
lncR.Sto_0581	Chr02	41261638	41261876	239	-	u	ATGGAAGGTTAGGCTGATGGAACTTAATAATAGGCATTAGTACATTAGTTTGTGTTGTGTCCATATTAGTACGAATTTATCAGCATTAGTACTTGTTTTACTTTAAATGCATGACTGAGATATCTAAATATCAAGGACATATATTTTTCTGTTTTCTGTGAGTCTGACATGATTTTGTTTCTGGTCTTTAAATGGGTGTATCTGACATTCACATCCCAAGAACCATAATTCCAATTACC
lncR.Sto_0582	Chr02	41368421	41369053	633	STO02G053100	p	CAACTTTCTGATTTGAAAGAAAGAGAAGCTGACATGTGCGTGTGCCTTACCTCATGTTATTTGTGTATTTATTAATAGTAATTTAACTTTTTACTATTTAGACTAGAGGATACCCATAATAAATAAAATAAATGTTATTGATTAGTGTACAATTGATACCGCGAAACAGGAGCAGAATAGCCTCTTTTTTGTTAGAACAGGAGAGCAGTTAATTGTTAGTTAAAGAGTAAACAAGCGACTGAAAATGTTGTCTCACTGTTGTGGGAAACATGATCATCAGACATGAGATCCTTAATCTACAGTTTTGAAGTTTGAAAAATGTTGTGTCGGATGTTTTGTAAATGATCTAGATAGCCCAAAACCGTATTCTCTATGGGCCAATGATATTGGTTTTTGGAT…
lncR.Sto_0583	Chr02	41538107	41538316	210	STO02G053300	p	GCCAAATTACTCTGTTGGTCCTCAACGTTTGCACGAAGTTTAATATTGACCTTCAATGTTTCAAAAAGTTATTTTAGGTCCTCAACGTTTTTTTTTGTCAAAATTGATCCTCTAGCGTAACATCTGTATGGTTTTGCCATTAAATGCTAATGTGAAAGGCTTATGTGGCACACCCTCTCTCCTACGTGTCATATTTAAATGACATGGCAC
lncR.Sto_0584	Chr03	272303	272566	238	STO03G054330	i	TGCAGAAGATGTATAATATATATATATATATAAAGCAGATCAGATGATGATAATTAAGCAAAGGTGAAGGCATATGAAAGTAGAAAGGGGGCGTCCAGTAAAGACAAGAGACATAGAGGAACAGAGTGGGCAAGCTTAGACGTAGTAGCTACAACACTAGATATATCTCCCAAATAAAAGCGGAGACATACATATAAGTAGACGAGACGAGACGAGACGACCTATATATGTATGTATG
lncR.Sto_0585	Chr03	330356	330846	491	STO03G054460	p	CTTGTTTCGGGCATCAAGGGGGAATCCAGCAATGATACTACAACATCCTACAACGTAAAGAAGCAGATTCTTGGAATTTGTTTACCTTCCAGAGGATCTTACAAGACGAGATTTAAACGAATTATAATTTGTATTGCCTCTTCTTGACACTGTACAGATGCTTCAGGTGCGCGTACTTGTAAATCCTTCTTTCATTTCCCCATTTCCTCTCCTACAAGCACTTCGTAAAAACCTATTTGAAAATCTTAAGTCCTTTCAAAGTCAAATCTTATAATTAGACACTAATATTCAATAGAATTAACACAAATTACATGCAGTGAAGTGGAATAAGTTGTTCGGGGTGTTTGACGAGAATTGGGTATATGAATATCCGTGCCATTTAGGGTACGTTTAGATTGG…
lncR.Sto_0586	Chr03	576456	582393	2341	STO03G054940	j	TTAGGAATTCGAAGTTCGAACGAGTAATTGCCAATACAAAAGTCCTAGAACGAACAAGTGGACTCTGGAAGTATCTACAATCTATACCATCACAGATATCAACGGGCTGAACTATCACCAGCATCACAGAATAATTTTTCAGCTTATCAAAAGAATGAAAAAGAAATACTATGAAAGCTACGCTGAAAATTTAGTAGGTTCAACAAAATACTAAGTAGGAACATTTTTAATGTCAACCATTTCACCTCAACTTTGCATAGAAAACTTAAAGAAATTTCCTTCAGATGATCTGATCCCTTGAGAGATATCAGCTTCAATGGAGAATTGGTTATTGGCCAACTGTGAGATAACTTTATAAATGCATCAATTCCTCCAGCCATATGAGCTACTATAGTTTCA…
lncR.Sto_0587	Chr03	754849	764823	2354	-	u	GTTAAGACCAAGGACTTGGTTCTTGGCAAAGTTTAATGTATTAATTTGGCATGAGCATAGCATATGCATATAATTTGCATATAGTAAAGATGATAATGATGTAAATATGTTTGTTAGGTAACCACGAATTGTCTGGAGCAGGAGTGACTCCAGGACCAGAAACAGGAAGCCGTCCAGGTGAGGGGTTTCCCATCCTTGCCCTACAGGGTTGAATGAGGATGTGAATACGTGGTTTGCTTACTTGCTTGTTTGTAAGAATTGTTAGGTAATAACATGCTATTGTTGTTCCTAAACTGTTAATCGCGAAAATATTTGTATATATGTGATTGATTAAAGTTGAAGTAGTACTGGAGGGTATCCATGTGATGACATGGGATACGCCAAACAGTACAAGTGAAA…
lncR.Sto_0588	Chr03	754849	756066	1218	-	u	GTTAAGACCAAGGACTTGGTTCTTGGCAAAGTTTAATGTATTAATTTGGCATGAGCATAGCATATGCATATAATTTGCATATAGTAAAGATGATAATGATGTAAATATGTTTGTTAGGTAACCACGAATTGTCTGGAGCAGGAGTGACTCCAGGACCAGAAACAGGAAGCCGTCCAGGTGAGGGGTTTCCCATCCTTGCCCTACAGGGTTGAATGAGGATGTGAATACGTGGTTTGCTTACTTGCTTGTTTGTAAGAATTGTTAGGTAATAACATGCTATTGTTGTTCCTAAACTGTTAATCGCGAAAATATTTGTATATATGTGATTGATTAAAGTTGAAGTAGTACTGGAGGGTATCCATGTGATGACATGGGATACGCCAAACAGTACAAGTGAAA…
lncR.Sto_0589	Chr03	763105	764823	1719	-	u	AATTCCGTCTCAACCGGAAACTAATTCGGTAATAAAAGAGACACCTCTCAATCCAATCTAGAATATGGAGCTAAGATATGAGTAGGAATTTAGATTAGACCGTGGTGGATGCTTGGGATTGATTTAAATAGTAAAATGCCCTTATTTGGTAAAAATCCCAATTTTCAAATATATTAGGCCACATGTGTTCGTATGTGAATATAAGTTGAAAGAGTGGTTGGGTAATTAACAACCATAGAAAATTTGAGGCTATGATTAACATAGGCCATCAATTGGATATGGGAAATTGTGGAAAGTCACATACGAACACTTGTAGGTGAAAATGAGTATTCAAAGAAAGGGATAAAGAGATGAGATTAAGTGTGAGACACTTGGAAACAATATTAAAGAGAGGAAGAA…
lncR.Sto_0590	Chr03	788912	797307	2904	STO03G055200	x	ATCAGATTCAGATAACATCGTCTGTTCCTGGAAAGAAGACTAATGCAACGTGCTTGAATGCTCATGGAACAAGTTCTTCATCCAATGTTCCTCAAATTCCATGCCTTCAAAAGTAATCCTTATCTTTGGGATCAATTCAGTCTTGCTTTTCAAGGGGCAGCTTTAAATGGTGTTGTATACTCTTATTTAACTAGCTTGTTCACAATATCATGTACTCAATTTTTTTGTCAATGGAAAATGGGTTTACGGCCTCTTCTTGGAATATATGGTTATTAACAAATTAATCATTAGTTACAAGCTATCTTGATGTACTCCAAACCACAAAAGTTTCATAAGACATATGAGAAGTTAACAAATAACGGAAGTAAAATTACTTTTTAACATGTAGGTATTCCATTA…
lncR.Sto_0591	Chr03	827661	827955	295	STO03G055300	x	TTTTTGTAAGCATTAAGTTGTCAGGGAATGAAATTCAACATCCTACGGCTTGACTAATCTTTAACCCACTTATGACTTCACTAGCATTTATTCATAAGAAATTTTCTGAGTTCATGAAAGAGGCCTCGAACTAAAATGCTCAAGCCAATCTAGGAGAACAGTGTTTTACATTCTGTGGGAAGATAAAATCACAAGAACATTTAGAGGGACAATAAATCATTGTCTTCATACATAATACAGTCAAAGCTCTCTTTGTGGCTCTTTATGATTCCGTTAGCAGTTGGTATAGTTTTAC
lncR.Sto_0592	Chr03	865465	867037	649	-	u	GAAATTCTTCATATTGTGTGGTACAGGCACTGATGTAGTCCCATCATGCCACCTTCATTTCCTCCTTTTCTTTGTGAGATTCCCTTTCTTCAACTTGAAGTGTTGCCTTTTGCTTTTCTTACTTATCCAAAGTCACGAGTGGGGACTCCGCATAATATTTCTTTTAGAGAAAAGTAAGATTGCTGCTGAGTGTGAAAACCCCACAATAATTTCGAAAGGATCATCATGCTCACTCTAACAGGGTGAGGATGCTGTAACCTAACCCTCAGAAAGTTGGCTGCTATGTAAACTCAAAAAGAGGTCAACTTTTCTTTTTTCTTTATACTTCAGACATGTTTGGAGTGATCAGAGTCTCAATGAATTGCGAGTTTCATAGTTAGGGTTTGCTTTCCCCATTTT…
lncR.Sto_0593	Chr03	1127992	1128396	405	STO03G055730	x	CTGAAATTTTAAATATGTATAAGCGAACCAACATTAAACCTCCTGTTGGTCTTTACAGAACGCACCAAAACCGTATTAACTTGTATTTAAGGAAACAATAGAAAAGAATTACACAACCAAGACAGACACTATGGCAAATTTCTGAACCGAAGCTTTCCCTTCTTCTTTGTACATTTCAGTTGATAAGGACTACAAATTAGCAGAAAGGACATTCTAGTATAATTACTTACAAACGATAATCAAGGAGGCTTCAGAAAGAGCTTCCATTACATCTGGTATCTTTCCCCACCATTGCATTCCTTGCATCATGTTAGACTGATACCAATGTAGTGGAAATCGTTTTCCAACTGGAGAAGTTGAATTTCTTCGGCAAGTTTCAGCAGATGAAGAACATTAATC…
lncR.Sto_0594	Chr03	1144050	1144290	241	STO03G055750	x	GCCTACTATATCTATATATCAGTAACCGAGAAACAAACTTCATAATATGAAGTCAAAGTTATATGCCAATCTCCAGTCAAAGTTGCAGCAACTCTATTATACAAGAAACCCAAATCAAGATTTGTAAGTTCCCATGATTTCATTGGATCAATTTACTTTCATTTCAAGACAGGCCCAACAACCTCACTCTGGATTCTTTACAGCTTCTAGTCATCGTTGTCAGAATTTACAATGAATGTCA
lncR.Sto_0595	Chr03	1252416	1253597	1182	STO03G055860	x	ATGAGATTGAGCATCATTTCTAGATGGCAAGGTAAAGTGTTATTTCTGGGTTGTTTTGTTACTATATGAGAGATGGCATGGCAATACCACTGCTAGTGTGCTACTACCTTAGTGGTCAACATTTTGAGATTTGAATTTAAAGCTGTGTATTTTTTAACATGGGTTGTAATTTTCTGTAAAGTGACCCAGTGTGATGTATGTTTATTGCTCTTCTACATCTACTATCGTCATTCTTTTTTGGGTCACATGTTTCTATAGGTGCTTTGGGCATGTGTTGTGTACCAATGAATGGTTAGAATAACCTTCCCCGGGCTATTGTTTTCTTGGCTATTTCATCATTTTTGCACACCAACCAGTGGTGTGAAATTAATATATTCTTATTCCATTTGTTGTTTTATA…
lncR.Sto_0596	Chr03	1499153	1499637	485	-	u	ATTGATTCCCTTATGATTTTGTTCCATTATCACGTAAATGCTATATGCTATTTTTAATAAAAAATTTAAGGTTAAAATGCACATACACCCCATGAGTATTGAGTAAGGGGCATATACACCCCTGAGTTTTAAAACGTTGCACATAGACCCCTTGAGTTTTCACTTTGGGGCAGAGACACCCATTCTGTTAGGGTTCCGTGAAAATTAAACGTTAAATGCCACGTCAGCAAACATGTGTGAGGGCACATACACCCCCTGAGTTTTCACTTTTGGGCAGAGACACCCATCACACATGCTTGCTAACGTGGCACTTAACGGCTAATTTTCACGGAACTCTAACAAAAGGGGTGTCTTTGCCCCAAAGTAAAAACTCAGGGAGTCTATGTGCAACGTTTTAAA…
lncR.Sto_0597	Chr03	1509935	1510142	208	STO03G056200	p	CATCTAGCTTCTACAAAATGTTATATCATCAGAGGTTTAAACTTTAAAGCATCATTTGCATGTTTATTCCACAGGTTTAGCTCTGGCTTGAGAGTCCAGACATAGAACAGATATATGACAGTTAAAATTCAGGTTCAGACGTTTACTTCCCTTTTACTTTAAAAGACAAAGAAATAAAAATTTAACCCCAGCCCCAATGAAATGCTCA
lncR.Sto_0598	Chr03	1303281	1321852	253	STO03G055960	x	GCTTCATGCCCTGGTGACCGAAGCCTTATCAAACCCTTCATTGACCCATATCCATCAACACCCCACTCTTCCTTCGCCATATCCCCTAATACCTCTCTAGAGGGAGAAAATATTGGTGTAGGAAGAACGGATGGCGTTACTGGGCAAGGTGACACAAGGGAAGCAATGCCTCCTGACTTCTTAGCACGAATAAGAAACGATGTTGTGTTTCTCGGGGCATAAGGAGCAAATCTGTTATTAAATTTCTTCTTGG
lncR.Sto_0599	Chr03	1341793	1360728	641	STO03G056010	x	AAATTATATTTTTAGAATGTTTTAAATATTAAATTTAAATTTTAAAAAGGATAAAATAAAAACTTTACACAACCAGTCATTGTATGGCCAAATGCTTTTGAGGGCCGTGGAAAATATTCAGCATGTGCGTTGTTGTAATTTATATTTAGAATTGTAACGTTATGATTTTATTAAAATCTTGATAACATTATCACATTATTCCTCGATCTATAATTATACTCCGAGTGCTCATTGAAATCGTTCAACGTGTGTTCTGTTGCATCCTATATACGAAAATATTAAATCAGTTTGGAGAGACCCTCTTGACATTCAGTCATTCAGTGCATTATATAGTAACGGAAGCATACAGCTATCCGCAAAATCCAACGATGAAGAGCACAATGCACAATACACTATAAT…
lncR.Sto_0600	Chr03	1549160	1566186	1574	-	u	AACAAGTGTCGCCCACTGAATAAAGAAAACCACTAACAGTTTTACTATGAACTTATCTATAAATATTATTTTTATCAGAGTAAAACAATGTGCGCCTCTTTGAAAACTAGTATCGCCTACCGAAATAGAAAACCATGGTTTTGCTATGAACTTATCTATAAATTTTGATGTTAGTCCAAATTCGAATCATATCTACTAACGTTCTAATTTGAGTAAAACCATGTGCGCCTTTCTGAAAACCAGTGTCGCCCACTGAATAAAAAAACCGTGGTTTTGCGATAAATTCATCTATAAATATTGAGGTTGGTTCTAATTCCAAATCATATCTACTAACATTTTTATTTCTCAAATTTGCAGGAGACTTTTAGATTTCAATCTTCTTATCACCATATCAATATG…
lncR.Sto_0601	Chr03	1564904	1567875	447	-	u	TTGAGGTTGGTTCTAATTTCAAATCATATCTACTAACATTTTTATTTCTCAAATTTGCAGGAGACTTTTAGATTTAAATCTTCTTATCACCATATCAATATGAAGCAACAATTTAGCCAGAAATGGTTGGCTCAGTTTTTGGCCAGAGGAATCACAAAGGTAAAGATGAAGTAGTGCTTTAAAGTTTAAACTCAATTGCTCCAGAATCGAATCATCGGCTCGCTGAATTACCAAAATTTCACCAGTGAAGAAATTCATCTGGGTGCCCTCTCATGCTAGGCTGTGTTTTTTGGCAGACCTTCATCAGGTCTCCGTAGATAGGAATGTCCATAGGGCTTCTATGTAACCTTCTTTCTCTTTCTGCTTTTTTGCTGCTTTCTCTTTCGTTTATTTGCTGCT…
lncR.Sto_0602	Chr03	1693828	1694425	598	-	u	CAGAAGTCAAAGAATCTGAAACCGAGTAATTAAATCCGTGTATATATAACATTATATATTTAAAAGTCGTGTACAGAATACAGATGATGTTGTAATTTCATGTCCAAATCTGATTATATTGTCCAACACCTGCCGTTTTGTCTGCATCGGCCGTCTATTTGTTTTATGAGTGATTTCACTTCTATATTAGCATTCAGCAAACCCATTATTCATATATAAAATTGTAATTTTATTACCATCTTATTATATTTTTAATTTATCTAAAATTAATATCGATCTCAATAAATAAAATTATAAAACCACGAGATCTTATTTATTAAATCGAAATCTTAACGACCCTGGTAGAGAATAGCGATTGTCTTGATTTGGTGATAATTTATAAGTTATTGTCATAACGAA…
lncR.Sto_0603	Chr03	1740233	1740731	499	-	u	AGCTTGAAAGATCCAAAAGTGTGAAATGGGGAAACCCCAAAAGAATAAAGGAGAAGTTCTGATACAGAGAAAACCCAGAAAGGGGAAGGTAAAAAGGGGGAAAAAAAGTATACAAGAAAGAATCCAACAAAGATATAGTAGTAATACAAAAGTATTAAGGATTATGAGCAAGATTGTGAGTCGTTGGGAGCATTAAGTAGTCTACACGCGATTATTGTTTATTATTATTAGTGCTTCTTTTTGAGCCGTAGAAGAGAGTGATGAGGATTGGGAAGAAGAAGAGAAACTTCTGCGAAGAGCATATTGATGTTTTATGTATGTGTTAGAGTGAATTTCACGGTTCGGTCCGATCACTCCGGTTCACCTCAGAGTAGACATTATCATTCATGAGTTTGGCGC…
lncR.Sto_0604	Chr03	2037555	2038393	839	STO03G057090	p	AGAAAAATAAAGCTTTTTTATTGATTATATTCATGGGTCAGCACTCCATGTCTGTGAGATTTTGTAAGCCTCGCTTGTGGAGAAGGTGTTCTAGGCACTTAAGGGAGCAGAAAACGAGGTTTTATATCATATGGAGGTGCTCTGTGATTCTTTTAAGGTGGGAAGAGCCCTTTTAATGGTGGTCTCGGAAAACCTCAAAGCGCTGCTCAAGATTGTTAGATGATGTCAAAAACAAACTTAGCACTTAGTTTCTTTTTTCCTCTTTTATGTTTTGCATCTTCTGGTTTGGTCTGGGATGTTTTCTTCATATAGACAAAGAATGTTGGGAACTAAAAAGTATTAGTTATGTAACTTCATCACTTGTTTTTAAGAAGAAAAAAGTGTACAGTAGGATGGTTT…
lncR.Sto_0605	Chr03	2126088	2126311	224	-	u	CACTCCCATGTTTTTTTAATCAATAAATCTTATTTCCAAACCTTAGGCGTGTTCGTTAATTTGAAATTGTGAAAATGTATATATGGCATACTAGACCTCGAACCTGAGTCAGTATGGATTGAAGAAAAACATCAAACCATATGGCCGCAGGAGAAGCTAGCGAAAAGAAAGTAGTAGGCTCACATGCCCCGAGGGAAAGAGGGAGATCAAATATCTTTTTCAAG
lncR.Sto_0606	Chr03	2287548	2289090	1543	STO03G057390	p	CTCCTTTTCTTTCCCTATCTTCTCACTGGACCACAACTATCACTATAAAACTAAACTCTGTTTATTCATTCCCATGCTTTCTTATCCTTCTTCTTCTTTATGAATAAGAATGCGTGAAATTAAAGAAGAGAGAAAGTGAGGTGAGCAAGGAAGGAAGAAAGAAAGAGATATTGCATCAAGTTCAAATCAAGAGTGATTTATATATATAGCTTTTACTTGAGTCTTTGCTTCTGCTCCTGCTCTGTTTTTTTTCTGGTTGGTTCTTGCGGGTGAGGAAGAGTGAATTACAACACACACATAACATAGGTACCTCTTTTCTTTTCATTTGCAACCAAAATTGATCACTTTGTCATTTCTGGGGGCTGCTGAGTGACCCTTATATGCTTCCCTTCTCATTTT…
lncR.Sto_0607	Chr03	2367352	2367633	282	-	u	CAAAATATTATCGGATTGGCATATTCCTTTTTCATATTGTCCAAATAGTAGTTTGTTGGGCGGTTTAATTTTACACAGCCTATTAAATGCAGAATTTACAATTTAGAATATCTGTTCTAGGTTAATCGCCGGCAACACAAGTGTAGTTTTCTTCACATTTGGAGCAAGATTAATCTAGTATAGGTTATTTAATATTAAGCTTTGGAGTGGTACTTGAATTTGAATATTGTATATGAAAAAATTTTAGTTGAGAAATAAAACAATATTAAGCTCAGTAATTTT
lncR.Sto_0608	Chr03	2620361	2620641	281	-	u	CTGAGCGGTGATTGTGAATTTGTGATTCTCTCGCGTCCCTTTCCCTACGGCAATCACCAAAAACGAAGATTTCATTAACAACCCTTTTCCGTTGCCTTGAGATTTTCTCAGTCTCTCAAATTTTCTCGGGAAAAAAAGGGGGCAAGTTTAATTTTCCCTACTCAATCGAAAACAGGGATTTAGGGTTAGGGTTTCCATCTTGTTCTACTCAACAAAACCGTGTTGCTTTTATGATTATTCCTTTCTCACCTCATAATCTATATCAGGTTTCGATTCTTCCC
lncR.Sto_0609	Chr03	2629219	2629565	347	STO03G057950	p	GTACATCATCATTATCACCTCAAGCACTTCAATTTCAAAGCTTTTATTATTCAACAAAATTAACCTTTACAGTATCTCAGCCTTTCAGTCCCTCTACATTCTGCGAACAACTAAAAATTGGTGCTATATTTTGCTTATAAAAGATAAATAAACTAAATGATGATAAAATATATAAATATGATTAACTTTGTCTATTTATCTATTTTCGCTTGAGAAAAAGTAAAGAGAGAAGAAAGATAAGGTAAACTAGGACATTGTAAGACCATTTCTGCCTAGAAACAAACTTAGACAACTAAAGCGCAAGAGTTCATGTAAGCTCTTGAACAAAACTAGATTTTTTTTTTTTG
lncR.Sto_0610	Chr03	2810284	2810488	205	STO03G058180	x	GGCTTGAAAGGACAATTTGTCAGCAGGGTCTATTTCATTTGTCCCCGATTTGGTCGTACTTAGCGCTTACTGATTGGATTGCGCAAGCTTGTGTAGCTGAATTTTAAAACCTGGACATCTTCGTGTGCAATCATGGTTTTGTATATGTCAGGTGTATAGGCTGTGATTATTAGTGTTGGTTGGTCCCTTTACGCTTGAGGTATGG
lncR.Sto_0611	Chr03	2936302	2936700	399	-	u	GGTGGAGCCGGTGGTTGTGGGGGCGGCGGAGGTTATCATCCTTGTCACCATCATTAATATATACAATATTCCCAATGAACCCTTGGTGTGGTTGATTTGAGGGTTGGCATTTGGTTGAGTTTTATATTGCATGCATGCATGTCTTCTATTTTCAGGTTCAAGTTATTACATATATTGAGTCTGTTTTGCAGTTTTAGTAGGCTTAATTAATTAGGAGTTTGGAGTTTAGGCCAATGTTGCAAGTTGGCCACCCAGTTTTTTGTTTTGTTTAATTTGTCCCTAGCTAGCTATTGTTGTTACTTTGTGCTGCCAATGTGTGTCAATGCTAATATTGTACTAGTTCCTTGTGTTTCAAGATGTTATATTCTACGGATCGGATGTTAATTTAATTACTACCTG
lncR.Sto_0612	Chr03	3086234	3086572	339	STO03G058650	p	CTATTTTTCTTTTCGTGTTCTTGGAATAATGAGGGTATCTGAAGGCTAATCTTGCACATTGTCAAATAAAGTCTGAATAACTGTTAACTTATTTTATTGAAGGAACTTGGAAGTGATGGCACTTCTATGAAGTTATAGGCTGAGCTATTATATGTTTAGTTATGTAGTAATGGAACATATATATAGTGCTATGTGAGAATGAATGATGTAAAAGATCACTTACAGCTCAATATCTATGGTATCATGTAAATCATGGTGCTCTAAATGGACAATACATATAGAATAGGGATTGGATGTAAGACTAGACTATGCTTCTCTACTTAAAATGTAAGATTATCA
lncR.Sto_0613	Chr03	3230270	3230633	364	-	u	AGGTTTCAGCCTCATCATTTTAGTTGGGAGTTTTTGCAAATGCTACATGTCATGATGGAGTAGCATGGCTTAAATATCTATGCCAATGGTTTTGTCTCTAACGCTCGTTGGCCTAGTACAGTGTTTCCTGTATGATGAAAAAAAAAGTAGGAAAATAGAGTTGATTATCCACGTACTCTTGAACTCAACTTCTGTAATCACCCTCCACAGATAATGTCATTTGTTTATCCTATCCAGCTCAGCTCAGCTCAGTTCTTCTGGGCCAAGCATTGGCAAATCTTGTCACTGCCAAATGTATCTCGGCTGTATTAACTTTTTTGTACTTGTATATATATAATGTTAGTCCAAAGCTTGTACAGGAATT
lncR.Sto_0614	Chr03	3378732	3380061	360	STO03G059080	x	CAAACTTTATGGGCCATGAATCAGGCCTGGACCACTCAAATCTGGACGTATCAGACTCAACTCATATGGTTCACCCCAATTAAAAAAATCATATGCATTATTCTAAAGTAATTTACTTGTTGTCCCCCCAAAAAAAAAAACTCAAAACCCTAATTCGAGGCTCCTTATAAACATTACCCAAAGGTGTATGTTTTAACCAGCAGCAAGAGAGGAGGGTTCAGTAATTACCCTTTGGGAAGAAATGAGCTGATTTGTAGCCTAGAATTTCAATTTAAGCCAATGCCTTTGTTGAAAGCTTTTAAGTAATTGAGGGATTGCCATTTATTAAAAGGAACCTTGTTGGCCTTTCACCTTGTATCT
lncR.Sto_0615	Chr03	3394615	3394863	249	STO03G059130	p	TATTTTTTTTTCAAAAGTAAAAGAACTGTGCATTCTGACTTAATCTCCTGACAGGTAGGCAGTGGTTACCATATCTGTTGTTGGCAAATAGCAGCTTTCTAAATCAATATAATTTGATAAGTATATACAAATCATGAAAGTTATAGAATTTGAAATAAATTTGACTTGGGTAACCCTTTCCTGTATCTTATGTGTGAAGTACTGAGTATTATACTGCTATAGTTTGCAGAATTTGAGAGAAAGTTCCAG
lncR.Sto_0616	Chr03	3615711	3616743	371	STO03G059380	o	CCAGTACCATATTTAACAAGAAATACAAGTTCTTTCGCTAGTAGATATACTGGTCCAACCTAAATGACGAAACCTAACTTTCAACAGTGAGCACAGAATTGAACAAACGGGATGCAACCCAGTCGAGGGAAGAGAAAGATGAAGAGGATGATTCTAAACCGTGGGAAACGGGTATCTTGGTCTTTGAATTGAATTGAATTGCATGGTGGGGTCAAATGGCAACAATCAGCGTTGAAAATGTGAAAACTGGGAAGCGAAGGGAAGGAAAGGTCACAGGTGAGGTGAAAGTGAATCCAAGAAAGCGTGTTTGTAGCAGAGAGGGTTGTTCGAAAGCGCCAAAGCACATATTGGGTTGCGAGTTTGATCGCTAA
lncR.Sto_0617	Chr03	3761370	3761706	337	STO03G059570	p	CAGTGGTAGTGACTGATTTCAAAGGTATGTTGGCAATGCCGCCATCATCATTATGATACAAAACGAGATTTAGAGAAGAGCATGAATAAGAAGACAAAAATGAAAGCTGAATCTTCCTCCTATTATTAGTTATTACCCATTGTACATGGTGGCAGCAGAGCAGAAGAAGAAAAAGCATTCAGCTATCTCACAATTCTCCTGCCTTCTTCATACCTTATAACTAAAACATTGTTTTGTTAGTTTTACTCTTCCATATCAAACACTCCTCCATCACATCATACTCTAGCACCAAGAAATGCCTGCAACAACATCAAACACCCAACTAAACATCCTATTC
lncR.Sto_0618	Chr03	3942406	3942892	487	STO03G059850	p	ATGGAAAATGCTAGACTTTGCACGAGGCACATACTGCCAATGTCTTATCTCTCTGTGTGTATGTCTCTCAGTACTGCCTTTGGAAGCACCCAATGCTTTCAATCAAAGTTAGGAAACTTAAATAATTTTTGGGAAGAAGAGAGTCAGTATATATAGTGTTTAATTTGTGTGCAGAAATCTTAGTGCATATATATAAATATATAAATATATAAATATATATAAAGGCATGGACACACAGAAAATCCCCCATTCTGCCAAAGACCAAAGTAAGCTTTTAGGATGATGTCTTCATGGGACTAATTTTGAGCCCTACAACACGTGGGTGGGGATGACAAAAGTGTCTGCAATTTGATCAAATCGAAACACAAAAGAAGAGAGAGACACACAGAGATAGCTAGA…
lncR.Sto_0619	Chr03	3998106	3998417	312	STO03G059940	x	CTCTATTATTACTTAATTTATTTCTGTTTTGCAAGTGCAACTTTGAAGTAGAACTAAATTGTATGTGAAATTGGAAGCATGTCCATCGAATTATGTCCAGCTGTCGAAGTTACAATGTAATCTCCAAAAATATTTTAATCAAATTAAATTAACTACTCCAAAGAGTCCAAACTAAAGCAGGAAAGAAAAAGGGGGGAACGAAGACAAAAATATCTGATAACAGTGTATAAGATCTAATGCTGCAACTCAGCAATTTGTTTAACTACTTTTTTCTCTGAAAACACATAAATTCATCTTTGCTCTAATGTCTAA
lncR.Sto_0620	Chr03	4072879	4074130	345	-	u	ATTAATTGAATGATCTCGGACCAGGCTTCATTCCCCCCAGCTCTAATTCATTCTTCTGCTACAACATACATGGTTTAATGCCTTAATATATGTGCATGCACAGAGGAGTAACTCACATTAAAGGGTGCTTGATTTCATTTGGTGTCCTTTTCATGAAGTCTATGATGATGCATATATAATTCAAATAAGGTTTTGTATAAATTATAAAGTATGAACAAAAGTGGTATGTTTCTGTAATAATATTGTGCAAGCGTGCTTTTCTCTGATATGATATATGTGGATCTTTAGTCATAATGCAAGCGAAACCATAGCACATGATAGTGGTTAAAGGATTGCCAAATGTTG
lncR.Sto_0621	Chr03	4275100	4276545	1446	-	u	TTACCTTCAAAATGCTTTATCATGATAATAAGTGTAAAAATGGTTGTAATTGGAAAAAATGGAGTCAATCATGATGACTAGCTAAGGGAGATCAGAATATCTTATGCAAAATATTATAAAAATTAATCGGTTGCTCATTATTTGACTTTTGTTGTGTTGAAACAGAACAGCCATGGGACTGTCATCAAGTGTAGTGGAGATACTTAAAAGAGAAGATTGGAAGAAGACATAGTTTTACCAAAATCATAAAAAAAAATGCCCAATTTCCCAGCTAAACCAAAAAACCACTTTATTCATCTTAGTATCAAAGTAAAGTTGCAGAAGCAACAACCGACCTTTCTTTTTACAATTACTATTGCTACAAGTACAAACAAAGATTTACTACTACAAAAGTTGTGG…
lncR.Sto_0622	Chr03	4628163	4629116	709	STO03G060670	o	CTTATATTAAAATAGTAAATTAGTTAGTCTCCTCTACTAAACATCTTTTAATAATATTGATAGACGTTAATTTTAAATCAAAGGCCTATATTCTTACTAGGCAAAATTAAATATATCGAGAATTTTATTAAATCAGACATATTATAATGAAGGGTGACAATTTCAACTAAAACCCACTAATCCAACTCCATTTTAATCCAACTATTTAAATAAATAAGTCATATGAATTTGGTTAAATTTTGACCCATCTACATATGGGTTGGATTGGACAAACCTAATATCTCACTTTTTATTTCCTAATCATAATGCCTCAATCTCTCCTATTGTGCCTTCATCGAGCTCTTCAGTCTTCTTTTATGAAAAAAGCTCTTGCATCGTCATTAACTCTTTGCATTTCCA…
lncR.Sto_0623	Chr03	4687419	4688306	888	-	u	TTCAGAATCACCTAATTTGAGCCACAATGCAGAACGTCCACAACCCAACAATACAATCCCATATCATGATCTCTAGGCTGCTTCAAATACAGCATTATCTTCCAAAAACGTTAAAATCATCGAGCTCCCTTCATCATTCCAGCTCTTTCTATTCTACCCCTCCATGTCCAATCAGAATCACCACCATTACTTGTTCGTGGTTGCGGCAGCTATCTGATATAGCCTAGGACCCGCTGATCCTCGCTCGACCTCAGCGTGAATCCTAATACACAGATCGAATAATTTTCAGCTCAACAATAGAAATTGCAAATTCCCGCTGATGAATGGAACGTGTAATGGTATGCTCACAGAGAGGAAGAGGTGGGGAATTTGAAAATGGAAGCCTTGTACGGAATTGAA…
lncR.Sto_0624	Chr03	4888798	4891490	2561	STO03G061050	j	GGAAAGTTTGGGGGATAGTCTGGAATTTCGGAGAAGAAAGTATGGCTAAATTGAGAGAAAAACAGTCCTGCAACAATAATAAGAAGATCATAGGGACTAAATTGAACTTTTTAAGGTTGAAGACGGGGCCAAAATATAGGGTATGTTCTTTTGGTTGAAAAGATGAAGCAATGGGAATGGAAAAATATGAGGGAATAGAGATATCATGTCAATATGATGCGATGTAAATAGAATATAAGTGGGTAAAATGACCATTTTGTCCTTACTTTAAAAGTAATAATAGAATGAAAGTAGGTAAAAAAATAAGGGCAAAAACATAATTTTATCACAGTAAAAAAAATGGGGCTTATTTGTTAGGAAGAAAAGAAGAGGGAGATGACTTCTCCCTCTCCCTTTCCA…
lncR.Sto_0625	Chr03	4951308	4952251	944	-	u	CTCAACATTCCGCATTAAAAGACATAAAAAGCTGGTGAGTGGTAAGACTTATTATGAGTATTGGTCACCAAATCCTAAACTTAACTCTCTTAATTTAAGCAGAAAAAGTAATATAATGATTTCTTGATATCTACAAAAATGTCTCATTAATTAGTTCACGTGGTATTGCTTAAGCTAAATTTTTATTCGAGACCATAGCTTGTATATGCAGCTATCCCTATTGAGAAATTCTCTCACCATAACCAGATGCGCGACATGAGTCGAATCCAGATTAATCGGAAAAGTGCCTCGGAGACTAAGTGGACAAACAAAAAATTTGATTAAATACACTAAAAGATAATGACACATAAACACGTGTCACTCATCTATATCTCTCATTAAATTTGTTTATGAACACCA…
lncR.Sto_0626	Chr03	4952520	4953289	692	-	u	CTCAATCACATGCATGTTTGCCTCACTCTCATCTCATTACAATTGGTTGGACTGCTTATTCCCCCCTTATGGTTAATATTTCCAAAAATTCTTTCACAGATTTGATCATAATTAGTTTAGTCACACATGTAGATCCTTCACAACACCCATGTTAAGCACAGAGAATGCCCATTAGTTCTTCAGTTTTACAACTCCAAAGTTCATTAAATAAGAAGAATTCTTGGCAAGTTTGCTGTTAGCACTTGGCATCATCAAACACAAATATTTGAGCTTTTGGTTATAAAGAGCATTTGAGCCTACAGCTTTTGGTTACAGCTAGCTGATCAAATCAAACCAAGAAACTACTCATACCATATGTCACACACACACAAACAAATTAATAAGTCTAGCAGCTGATGC…
lncR.Sto_0627	Chr03	5116178	5117249	1072	-	u	CACCATTTTTGAAGTTGACTCCCCACATTTTGAATAAAATTAGAATGAAAGTTAACAAAATGGAAACTTGGTTTTTTTTTTTAAAGTTTTAGTTTTTTATTTGTTTTTTTTTATGATATAAGGACTAGCCCAATTATAAATGGGCCAATGCTTATTCTAGCCTCATTTACTAAAAAAATTAAATTCTTTTGTGTAGATTACAAGACACTTATCTGGATTGGACCTGCAGTCTAAAGATACCTCCACAACTTATAAATACGTCACACATACAAACGTTTAGCAGATAAGAAGAGAGAACGAAACCCTAGCAGAGCGTCTTCCAGAGTTGTTTGCTTGGGTTGCCGCTGCATAGCAGCGGTGGCCCCCCTCCCTCTTCCTTTATGTCGTTTTTTTTCTTGT…
lncR.Sto_0628	Chr03	5168464	5168780	317	STO03G061430	x	ACTTGTAAAAGCTCATTCTTGCATTCCAAAAATATTAACGAAAAACTTTAAATTCCAAAATTCATTATTAGCTAAATAGCCCAACCTTCGACTTGATACCGAAACTGAATAATTTGAAAGAAATTAACTTGGTTTTCTTCAGTATTTGAACATATTGAGCAACAGAAAAAGCCACTGCACTGTCTCCTACTACTTGATTAGATCGGCAAACTAAGATAAACAGCAGCATAGACAAGCTTGGAATAGGTTGATCTAAATTCATGATTTTCCAAGACATGGATTGATGAAGTTGGACCAATCGGAAGAAACCAAACTAG
lncR.Sto_0629	Chr03	4295455	4551561	312	STO03G060400	o	GAAACTTGAATATAAATAAATAAAATTCTAATCATATATGAAATTATCATTCTAGTGTGAGTATAAGCATAGTCCATGTAATGTTATTTGGGGAGGTATCTGTGCTACTGTAGTGATCTAAGAAGTACTGATACGGTAAATTACACAATATAAACATTGTAAGAAAGATTAAATATAAGCTTCACTTGGATCTGTAGAAGATACTGTGCATGTGATCTTTAAGTACTGGTGCTTCGTAGTTCATACACTGCAATACTTGGGATAAACTCAGTATCTTCCATGAGGTATGATTGCATGTGAGATGAACAGGAG
lncR.Sto_0630	Chr03	4327625	4448498	280	STO03G060420	x	AACAGCTTAATCTTTTGGAGTAGCTGATTCCATAACACAGTATTAAAGCCTCTTCATCCAAAAGGTCAACTGGTCAAGGGTTTGATACTTTTTGTACTCCCTCAACTAGTTGAACTAAAATTTTCATCGTAAAATTTTGGTAGGTCTAAGCTTTGTCATGCATCAAGTCTAAGCGCGTCTACAAGAGGGGGCAAGCAAAAGATATAATAACACGATTCTCACAGGTTATTTGTGGGTCCTATGAAAGTAATTAATTTTAACCGCATAAAATTAGTGGAAT
lncR.Sto_0631	Chr03	4358245	4366555	261	STO03G060420	x	CCAGTTTCTCTTGCAGCCTTCAATCAAGGGGGAAGAAAAAGAGTGAGAGGGACTAAAATACTAAAGAAACAATGCAAAAGTGAAAAGAAAGCAGCAATTTTTTTCTTAAGGTTTTCAAAATTTAATTGAGGTAGATAAGTAGAGGTCAAAAGTATCACAGATATCATGGTTCAAAAAAGTTTTTAGGGTTTACTGGTTACTTAAAGATCAAATAGGCATAACTGTGATTCTTGTTCACCAAATAGGCAAATTTTAAACATG
lncR.Sto_0632	Chr03	4468308	4475750	1033	STO03G060520	o	CATTCACCAATTCCCATAAAAGCTTCATAAATGACTTACTTGGATCCTCAGCTGCTACATCCTTCACTGCTATTAACAGAAAACTCACTTATCCAAGCTCATTAATAAAAAGATTCAAAATTAGGGACAAGTTTCTTGCCTACTTCTGGAGTGTGTGTGTGCTGATAACTAACGATTTCTCCTACATGATTTATTGGTTTAGTTTAGCATTACCTTGATTGCTTAACAACTCAAGATTGAGACTTCATATGCTTAACTTTCTACTCTTTCTCCACTAATGTAGACAACACATGAACTTAAGATCCTTAGGACTTATTAGGCTTGTAACATGGCCAAGGGTTTGGGCTAACAAGAAAAGGATTAGGATTCAAACAAATTCAAGAGTTAGCAAAAATTTAC…
lncR.Sto_0633	Chr03	4559202	4559835	311	STO03G060600	x	AGTGAAGTGAGATGTGTCATAAAAAAATGGGCCGTAGAGGTAGGTGATCATTTTCTCATCGTCCAGTCAATCTAATTGGATCCTAGAATACAATGAGATGAATTTGGAGCTCGGCAAGGCGCAACTGTGAAAATTTGGCACTCGAAGAAGACGAAAGCTTCGAAATTTGTCTGGATTCTGCAGAGCGATCTGAGTCTTAATTACTTTGGGTTAACTTTCTGCGTTGAAGCCATCGGCTTTGTGTGAATCCTTGAGACAACCAATATGGGGACGATAGATGAGGTTGTTGATATAGATAACTTGGAGCAACG
lncR.Sto_0634	Chr03	5270910	5271168	259	STO03G061550	x	GTGGCTAAGACTATCTAGGATTTTATTAATAAGGATTACCAATTCCACAACAATAGATTGAAGAAATGAACATGCTTGAAAGCTGAAGGCAGTGTGAAATTGCCACTAGTAAAACACGCTCTCCCAAATGTAGAAACTAGAAAGACATGAGGACAAAGTGTACCAAAATGTAGTTCAGAGAAACCGAATTTAAATTTATGTTTTGCTCAACACAAGCGATAAAATAAACAACCCCCCAAATACTCATCTTTTATATTAA
lncR.Sto_0635	Chr03	5505450	5505722	273	STO03G061840	p	GTGACTTAAAGGTGATGACTTAGGAAACCTGCATAGCAATACCCCTTATATAACAAAAACGTTCAGAAATTTTTGTGGTTAGAAAGAGAGAGGCAACGGGAAATCTGACATTGTCATAAGCTATCAAAAGATTATGCTATATATTCGAACGCCTTTCAGGCCAAAAAAAAAAATAATAAACGCCTTTAGGCCACTCCTAAAGAATATGCTTTTAATAAAGAGTATTATTTCCTTTACGATTAAAATAGTAATTTAAATCAACAAGCTATTAAT
lncR.Sto_0636	Chr03	5574958	5575331	374	STO03G061950	x	CCAAACATACGCTATTAATATAATCACTCCCTCAATGCTTTTATGGAATCTGGCGGCTGTAACAAGTTCATCAGTTCATGTCAAAGAGAATAATATATCTGCAAAAAGAAAGGGTCATTCATATTCAATTATTGATCTATGCTTGGCAAAAGACTAGTTTCCACAAAATTCTCAGAAAATAACATACCCTGCTTTTGTTACATAGAAGAAAGGGGATTTACAAACCATGGAAAGAAATAAGATTCCAAGTAGAAAAGCAATAGAGAAAAACCCTTTTAGCAGGCAAAGATTTTACAATTATTTGAGAATTCATTTAGGAACACACATACTATAAGTAGTTATATGCCTAGACAACAGTGGCAGGAGAAGGATGC
lncR.Sto_0637	Chr03	5663250	5663963	714	-	u	AATTAAGATTTTTTTTTTTGAAAAAAAGTAAGTTCAAATTTGATGAATTAATTAATCTGTTATGGCTGCAGCTGCAGGTATAGTTAGTGGAGTTTCAAGAAATAATGGTGGATGGTATGGTTATGGTTATGGTGGGGTAGAGGTTAGTCCTTAAGCTGCGTCACCACAACCTCAAACTCAACCTAACAATATTTATGTGAGCATTTCTATAATGGCACCCCACCCCTCATACTCATAACAACGTTGCTTCCTTCTTCTCACAATATTGAAGGAATTATACTAATCACACAGTACTAGTAGTGAACTGGTGCCATCATCGTCCATGGCTCCCTTCTATGTTCACTGGCACATCTCTATTTTTCCTTGAAACTTGAAACCATCAATTATCCATCTCTGCCT…
lncR.Sto_0638	Chr03	5946529	5947488	491	STO03G062530	o	GGAAGTCAAAATTTGGAAGAATTTAGAATTCGGAGTTGTATATAAATAGCATGTGGGTGGTAGCCTTGGCTTCTCATCAGAAATTAAGCGAAGATATATAATAATATTGAGTGTGAGAAGAAGAGAATGGGTGTATTCACATACGAAGACAGGCAGACCTCAGCCTCACTGCCCACCCTCACGCCTTCAACGTCTAAACCCTAAACCCTTCCCTTTTTGTTTTCCAATAACATGGATTTGGATATCTATATATATATATATATTCCAATCCTACCCTATCGTCTCTTCTCTTGTCTTCCTAGCTTATAATGCCTTTCGCATTCCCTTCCTGTTTCCTATATATATGTTTTGTATTACAAATATAATTCACAATAAATCAACTTTCTAAAATTTCTTGCC…
lncR.Sto_0639	Chr03	6129510	6130179	670	-	u	TTTCAAAAATGTTGACATTTGAAAGACGTTATGTTGAAAACTCTCTTTAATGATCTAACCTCACTTGGAAAGAAATATAATTATTAAGTATACATATACGTTTAGTGTTGAATATGTGATTTATTGAATTTGAGGAGTGAAGTAAAGGGTGGTGGTGGGAGAGGAGAGCTTGGGGAGTGTGGGAAGAAAAAGGAAGAGGAGTGTTTGTTTGGATCCAAAATGACAAAGTAGAATAGTGTTAGCATTTTGTTTTTAGAGAGTCACATTTAAATGGATTTGTCGGCTAATAAACAAAGAGCATATATCCAAATGAGGAATGGGGACACCTACACCACTCCATTATTTCATTTATTTCTAACTCCATCATAACTCATAAGCAATGGTAATGGTAATGGTAAT…
lncR.Sto_0640	Chr03	6156754	6157357	604	STO03G062880	p	CTTCTTACAAAATTAAAAATAATAAATGGTCTCACAATTTATAAATATTAATTTTTAAAATAAATAAATAATTTATATTTGATGAGTTAGGGAATCAGTATTCCACGTGCTCCTGGGAAGTCTCCCCCCTCACTTGAATGCCATAGCTATCATTTCTCTTTCTTTCATTGTTTTCCCTTTCATCAATTACACTCTCTGACTCTCCTTGTTTGCTTCTAATTCAACCCCACTCCCTTTCTCTCTCTCTGTGGGCTGAGACTGAAAAGCAAAACTCAGAAGCTTGCAAAAGGCTTTATTATTATTATTATGATTATGATTCAGGTGGTTGAGAAGGAGGCTTGAACCTTGATTCACCATCCAAAAAGTACGTCCAAGAAAGCTATTGCTACTACACCACCC…
lncR.Sto_0641	Chr03	6219072	6223377	288	STO03G062990	x	CAACATTTCTTTACTTTGCTCATGGTTTGAAGGAGGTGAAGTGCTAAGCGGCATCTGACCTTTGAAGCTTGAAGGCCTTGGTGTAGTTCCGCCCTATATCTTGTTTCTCTTTTTTATATGTATCAAGTAACCGAAGGCTTTACAACTTAGTATTTTGGATTCATGATTTTATTTATATGATGGAACAATCTGTCATTTCTAATTTGCGAGACTGTTTAAGCTTTGATTACTAAATTTTGATGATGGGAATGCCTATGAAATTTTTAATTATTGGTCTCTTGGTTTTAG
lncR.Sto_0642	Chr03	6249275	6249526	252	-	u	CGCTCTTATTTTGTTAATCAAGAAGTAAAAATAAAAAAAATAATACGTGTACCTATGAATATGATTATGAATATAAACAGGGGTATATAAATATGGAAAGAAAGTAAAGAATGAGGAAGAGGGAACTAGGGTTTGGGTTTTGAGGAAAAGGGTTCTCCAGAAAAATTGAGAGCCGCCAAAGAGAGAGAGAGGTGATTAGAGGTTCAGGTTTGGGCTTTTATAGTGTGTCTTGCTTTCATGGTTCAGTTTAAG
lncR.Sto_0643	Chr03	6278182	6278598	417	STO03G063090	x	TGCTGACAGTGCACTAGATCGTTTGTGGCAGAAGAAGAAAGTTGAAGCCAAGCAACAGTAGAAGAGGGTATTAAAGTTTGTTTAGTTTTAAGTTCTCCTACTGCTAGAAAACTTTCGGGACTAAAACTGAGAGCTTATAGTTTAGTGATGAAGTTGCTACACTTGTTCTATTTTGCCTTTCCCTTTAAAGGAAGTTGTTTGTTGAGTTACTGATTACTGGTTAGTAATGAAGTTGCTACACTTGTTCTATTTTGCCCTTCCTTTTAAAGGAAGTTGTTTGTTGAGTTACTGATTATTGAAGGATTTTTGGTCGTTTCTTCATACTCTAAAATTTTAAATGTCCCTACTCCCGAGCATGTTATTTTAGTGAGTTCCACATGGGTATGGTTTAACAGATTA…
lncR.Sto_0644	Chr03	6290766	6291503	738	STO03G063110	p	TGCCATCATAAGTGAAAGTTTGACCGAACCATAGACATGTCTGTCAGCATCTAATTTGTTATTCTAATATCATGAGATGGGCGTAACTCTCAATTAAAACACAGTCTAATTGCACCATCTTGATTTTAAACTGAAATGTAGGTTTAACGTCTCACTTTTCTTCATCCTCTAAGCAAGAAATGCTTTCTCCAGAGTATGGAAGAATGTTCTTAATACATATTCTCCTTCAACTCTATCATTTCATAAGGACAGGTCAACAGAAAACTCCCACAGCAACCAAAAATTAAAAATCAGAGCTTAACATGACAGTTGCACGAGGTTAGTACAGGAAAATGACACAGTAATTTTGGTCTTGGTTTAGGGACTTATTACCAGAGACGACGATTCTCCCACTGGATG…
lncR.Sto_0645	Chr03	6348631	6352275	1480	STO03G063210	o	ATTTCTTGTTCCTATTTTCATTTTTGCATAGGAATGTGAGTGGTATTGCTTTCTTCTTCAAATCTGATCCTGAAGTTCATGTGTAATTCCCAATGCTTCGGGCTCTGAAGAGTATCGTATGCTTTCACAATTCATCTTCAACCTTCTTTCTCAGTTACACCACAAATTCAATCGCTTCTTCAGGAGATTCTCTGATTTCAATAAACAGGGGAAGTGCTGATTGAATGGAGATTTGTCATGATGCAGACTATTGCGCGCATGTTTTGATGTTTTTGCTGAAGCTGAGTTCTTAGAGTAGATTATAGTCAATAGACTGAGATGATATGCACATGAACAAATTCCATTATTATCAAATTGTTGATATTTAAGCTTTAGACACCAACAGCTAATTGAACAGCT…
lncR.Sto_0646	Chr03	6848238	6849462	491	STO03G063890	j	CTTGAATATTCAATTTTAATATAAAGCTAAATTTTGAATCAACTGTGCATGTACAATTCAAAATAAACAAAAATTGTAGCTTATATAACATTTTTTCACGATAAAAATCAAAATAGCATTATTTAGATTACAGCCTATATAGCTATGGTTGTTGACTAGCTTGGTCATTCACATTTTTGAATCATCTTTATCTACCTCGGACCCTCCAAGTGATTGTGGAGAATGGGCTATGCATTTGTTTGTGCTGGTGGCATTGTTAATGGAAGAACCTGGGGATGAGAAGTATCCATATGCATTTGGTTGAATAAGAAGTATCCGGTGGCGATGACATCGCAAGGCTCAGGAATGGTGGGGACGGCGCCACGGAACTCAGGAACGGTGGCGATAGAGTGTGCCTGA…
lncR.Sto_0647	Chr03	6991943	6992339	296	STO03G064120	x	TCCAATGAACCAAACTCTGAACCTGTCTCGTTGCCCACTGAAGTTGAACTAAACTTACTTGATTCTAATCCAGATGATGATCCTTTCAGACCATCTTGCGCACAAGTTATGTCTTGCCCAGTTACCAAATCATGCTCCAATAGACCTTGACTCTCTGATCCCTCTAAGACGGGCGTAGCTTCCCATGCTACTTGTTGCATTGTCTTCCCTGTGATATCCTCTAGGGGCATTAACTTCTTTGCCTGCATCGAGAGCTTTTCTATTCCCACCGAAGCCAAACACTGCAGAATCTCCAC
lncR.Sto_0648	Chr03	6994442	6995217	416	STO03G064120	x	ACTTCTTGTCCTTGCGTGAAGCAGCATCTTCATTAATGGCTTTAGGCTTTGATTTGGAATCAGATAACATTAGCTGCGGATGTTAAATTCCTTGAAGAAATTCTGTACACGTGCAGACCCTTGTTTATAGGTTCAACTTTTGACAACATCGGTTGGCATTAGCGAGAAACGAAATCATCAGGAGAAGATGAGGCGAAAACCGTAGGTTAAACAATCCGAGTCATCGCCACCCTCATTAGAGAGTTGCGATGCCTGAACTTAGCGTATTATCTTCCTCAATCTCCCTCTCTCAATTGGCGCTGCGTCTTTGAAAACGGAATCAACTGTCAAAATTGTTTTTTAATCCTACTTTCTTTCTATTTGCGCTCTCCACCCTATATTTCCAAATGTTTTCTTTTT…
lncR.Sto_0649	Chr03	7139952	7140643	692	-	u	CAATTATATATGCTCATCAACTCTCTTCTTATGTATTAGGATTTCCATATATATTCTGCATGCTTCTGGGTATTTATAATTTATAATTCATCCTAATTTGATTTGTGAGGATCGGAATTAAATATGAACAGAGACAAAAGTATAGATAAACAAATGAAGGCACCAAGACGACGTCGTCCTCGTAGAAATTATAACGGCGGCAGAAACAAGGGTGCGGTGGTGGGCATGTGTTTTTTCCTTTTATTGGTGCTGCTTTTATCATTAGCTTCTTTCTTTTTCTTCTATGTCCTACTAGGTTTTTAATTTCAAATTATATATATAATTAAGAAGTTAAGACATATTTATTAGTATTTGTTTTGTTATAAGAGATCCATCCAGAGAGGGCAATAAGGGATCGGA…
lncR.Sto_0650	Chr03	7599391	7599724	334	-	u	AGACAAAGTTAGAGTGAATGGTAAAATTGCTTGTAAATTGAATGTTTAGGGATAGAAAAAAAAATTTAGGGACCAAATTGACAAAAATCCTATAGTTTGGGGACCAAAAAGATACTTTAGCTATATTTTTATTTGAATCTCCTCATTGATTCTCATTAAAGAATGCTTCTTCTGAAGATTAAAGATTTTAAGACAGTGAAAGGGACTGAGGAACGGCTACCATCAAGGACATTCTGTCCTACAAAGCAAAATTCTTGTAGCCTAATTCATTTTTAGCACCTCTTTGAATTTGATAGATAAAATATAAATTTCTGTTGCTTTTCTGATATATGAC
lncR.Sto_0651	Chr03	7628675	7628961	287	-	u	ATTTTTGAGTTAAAATATTATTTAGTCTTCGAATTGATGGTCAAACTATTATTTAGTCCCTGAATTTGGTAAAAATATTATTTAGTTTCCGAATTTGTAGCTCTATCAACTCTTTAGTCCCCGAATTTGACAAAAATATTATTTAGTCCCCGAATTTGTAACTCTGTCAACTATTTGGTTCTCAACTTTGGCAAAAATACTATTTAATCCCTGAATTTGTAACTCTATCAACTATTTAATTCCCTTATTGTTACCTGTTAAATAACTGGGCATTAGCTTATATGGCA
lncR.Sto_0652	Chr03	7737549	7738895	943	-	u	TTATATTCTTCTGCCATGTGTGTTTGGGTTATTAGTTTGCTTACTACGCAGGTATCACAAAATCTCAATTGTACTCTTACAAAAGCATGATAAATACATGAGATAGATGCTCTCTCTCACAATCCTATGCAATTCACTATGGGACAATAACTAATATTCTAATTACTAAAATCTCTCTAATTAATCAAATCAAGAAATTAGTGATAGATTATGTTCTTTGATATTTTCTACTCTTGGCTTTCATGATCTGATATGGAGTCATGAGTCATGCATGTTCATAATAATCATTCCACTTCTCCCTGCAGTCCAGATATATATCCTCAAAGAAAATTAAATAAACTAATTAATTATGTGCCTCTTCTTATATATATTATTAACCTAATTAAGCATTAGATATTA…
lncR.Sto_0653	Chr03	7803243	7803639	397	STO03G064990	p	TTTTTTTTAGCATAGCTGCTTCTGCTCCCAAGAAGCTTTTCATGATGGAAAAGAAAAACTAGAGATTTTCCTTCCTTTCTTCCCTTCTCCTTGCTGTGGTTTGAATGTTTAGAGTTCTTTCTTTGTTGGTATTTATTTATTCTATAGGGCACAGGTTGTTTGTGAGCTTGCCTTTTTCTTTTTTGGTCCTTTGGGTTTCAAGTTAATCTTCATTTTTTTATTCAAAATTGTTTTGGTAAAAGCATTGGTCTTGCAAATTCGGTCTATTAGGTTGTATTATTGAGAGGATGAAGTGTGTACAGCAGAGTGTAAAAACCAGTCAACTCCTTATTAGTTTTGGAAATAAAAAAATAGTGTGATTTTTTTTTTCTTTTAATTTTCTTTTTTGGGGTTTATC
lncR.Sto_0654	Chr03	8175726	8175958	233	STO03G065350	p	CATTTTGAGAAAAAAATAATCATATATATTATTAGTTGTGCATCATGCTGAAACGAGTTTCATATTGGAAAGATTATAATTAAGGAAAGGTTTTATAAGACCTTGGATTCTCCAATTCTAAGAGTTAGATTTTAAGGTATGATTATCCCAAAGATTTGTGCGAAAAGAATTAATAAGGAGTGTATGTGATGTACATATTGAAGAAGAGAGAAATTAGTGGCTTTAATTTTAAG
lncR.Sto_0655	Chr03	8411189	8411900	712	-	u	CACACTGAAAATTGTTTTATTTTCTATATAATTTTTAGAAAGAAAAGAAAAAATAGTATAAAGGGATGTGGATGCGCATGTTTAAAACGGGTGACAAGACTAGTACTTGGTCGTGAAGTAGATGTGTTCACACTGATGGCGCGACTTTTGCTGATCTGAATATTTCTGTTTCTTTCTCTGCCTTGAAACTTGAGAGAATTTGGATGCAGGAAAGGGATAACGAGGAATAAGAAGAAGCATAAATGCACAAATTTATTTGTATGCTATTATTGTATTAAGGTATTTTTTTTTCAGTTTGAAATTGATATTTTTTTTTCTTTTTTTGAATAATTCATTATATCTTGATCCGAGATTTTGGGCAGTTATGCTTTTGTGTCGAGTAGTGATAAAGATAATATT…
lncR.Sto_0656	Chr03	8612561	8616687	4127	STO03G065890	x	ATAAATTCAGCCTGGATGTGGAGTGTGCTGTATAAGAGTCATAGCCATCGGTATTTCTGATACCTTGTCACCAACTCACCATGGAGATTTGTTTTCTATTAAATAATCTGAGCTAATGATTCTGTGTCCACTACATGTAAGAAAATAAGAATCAACTGAGCTGTTTCTAAAAGCGCTAAATGAAAATCTTGCCATTTTTATATATTATTAATGGTAAATTGTTGCTAGGATTACAGTGTATGCTTGCCATTAGTTATTTGTTTCAGTATCTGTATCTCTATCAGCAGTTTTGTCTCTAAGTTGTTCAGTTCAGTTCAGTTCCTCCCCTCTTAAAGTTTTTGCATGGTAATAATTACAAAACTGTTATAATTCATTAATTCATCTCAAGTGCAAGTCACT…
lncR.Sto_0657	Chr03	8733534	8733902	283	STO03G066010	i	ATGGCCTCAAATATGCTCTTAAAACTATAAGATATACCATTACACACTCCTCTCTCTGTATACAATTAACCATATGCATACCAAATTATGCATTGGGTTCTCTAGTCACCTGATCAAAGCCAGAAGTACAGCATTGCCTCTTGAAGAGGACCTAAAGGCACATCATTCTTAGGTGTGGCTTTTTTGGGTTTTGGACATTTCATCTCTTTTTGTATTGATTTGAGGCGAGTGAGAATTTCCTTCAATAGCCTCAGCTGCTCTTCCCCATCCCCATCTTCATGTG
lncR.Sto_0658	Chr03	8738727	8739855	1129	STO03G066030	p	TTCCACTAATCATATGTTATATTTACACATCTTTTATAATTGGTCATATAAAAAGTGATCTTCGACATTTTTTACATACTGTGATTGATCATTTAAACACTTTTTCTCACGTGTCATATTTATATTGAAAAACTTGATGGCAAGGATATAAGATTAATATACACTCAAAAGTTTACTTTTTGTTTCTTTCTTTTTTTCTTTAAAACGTTAAACGTACAAGTACAATTGTAGTTGAACAATTCAAATCCCGAGTCACATAATGGAGCGCTACTAAATATAATGACCATTTATAAAACTAAGGAGGGCGAGGACGAGTAGAGAGTAGTACCTATCAAGTATCATCACTATCCAATCCGTGACCTTACCATCAGTCATCTCGTGTGTGGCATCTCATTTACT…
lncR.Sto_0659	Chr03	8740373	8741218	846	STO03G066040	p	CCTAGACTAACTGCCCCAGCAACGATAACCACAATCAACGAGAGCACACTGTTTAAGACTTTTAATTGAAAAATAATATTCAATAGGTCAAATGTCCATTTTGGTCCTCTATGTTTCACACAAATTTTAAATTGGTCCTTTATCTTTTAAAAGTTTTATATTGGTCCTTTATGTTTCCCAAAAGTTTTATATTTGTCCTTCAGGTTTCATTGAAGTTCTATATTACTCCTTTATGTTTCATTGAAGTTCTATATTGATCCTTTATGTTTCATTGAAGTTCTATTTTGGTCCTTTATGTTTCATTGAAGTTTTATATTAGTCCTTTATGTTTCATTAAAGTTTCATATTGGTCCTCTCAGCATGATTTTATTTTTGGCTTAAACGACGTCGTTTGAGTGT…
lncR.Sto_0660	Chr03	8783901	8790755	343	STO03G066090	x	AAATGGGGCACTACTTGATACTGAATTTCTATGACAATCCATTTTTCTTCTTTTTAATTTCTTATAATTACTCTCTTTCAGTCTTCTTCTCTTACTGCCAATGAAGAACAAAATCATAAACTCCTAACCCTAAATGGCTGAATTTGGAGAAACTGAGCATTGAATATTGATCCATTTGGGGACCAACCTATGTTCTTTAGCTGTTACTCTGAGCAGGAATAATATATGGCCAAGACATAAAGCTGTGATCAGAGAATGATGTTCTGACCGGCAGGGAGCGGTTACCGGCAATAACCGGTGGGAACTGGGGATTTTCGATGTCATGATGATCATCAGGGCCTCT
lncR.Sto_0661	Chr03	8785811	8786159	349	STO03G066090	x	ATCCAAATATCCAGTGGTATAGCATTATGAAAATATCTTGCAACCTTGAATAGTAACAAATCTGTAAGTTTGATTTACTTCCCAATCATTGGGAAAATATGAGACAAACAAGTCACTGATTACATTTACAAAAATGAGAACACTGCATATGTACTACACCAAAATTTCCACTCTTTCCTTATTCACTCTAGTGCATTTCTCACTTAGCTGCTTCAAGCATCATACACCATAAAAATCATGAATTTACACACATCTCCTGAAAGATGTTCATCAAAGAATACTTGTAGAGAAACCATTCTTTCAGCAGTTGATTCCACACATCTTGGTATCAGGCCCTTTAGTCTTCGCC
lncR.Sto_0662	Chr03	8792636	8796139	3504	-	u	CCTCATTTTAACGCAAAGAAGCATACTTGTGCCATTTTTTTTACTTTTTTTTAATTTAAAAGATTTTTTAAATAAAAAATAAATTACTCTAAATTAATTAATGCATAGCCAGATAAAAAAAATTGCTGAGTCACAACTTAACTTGACATGTCATTAAGTTAATTAACGGAAGGACCAAATTGCTAACAATTTGATCTGTGGGGACCAAATTGATAACATTGATCTGTAGGGGACCAAATTGACAAAGAAGGCATCTGTGGAGGACCAAAACTGTGTTTTACTCTATTATTTTGATTAATCCCTACACAGTAGACTTTTTGAAAGAAAATTTTAGTGCTAGCCACAAAACCCTTTCCTTACACACTATCAAAGATCAAATATGAGAACAGATCCAGTGCT…
lncR.Sto_0663	Chr03	8811569	8811802	234	STO03G066110	p	GGAATTTCCAGAAGTGACAATGATAATGATCTTTATATACAAATCCATTACAGAATACAGATGCAATGATGACAACAGACGACATAGAATAGGAATTACACAGAGAGCCGTAGTTTCGAATTTCAATAACAAACATATAAGAAAGTAAATATAACTGTAGAAACCCTTGAGACCTCCTCGGACCAATAATATAAGGGCTCACAAGGATTACTTATTGGACAAATCTCCTTCTCC
lncR.Sto_0664	Chr03	8828027	8828394	235	STO03G066150	x	AGCAGGTTTTCCAAACTCAGTTGAATCGTCTTCAATGGCTGAATCTAGTGGTGATAGGGTGGTAGGTGAAGAAGAACTGTGATAGCACAAGGTTCAGCAAATTCTGGAGTTGCTAGAATTACCTACCCTTGTATATCAAGTGCTATGTTGACCCAGAAACAGCAAGTTGAGATTTTTAATCTGTGTATCATAAAATATTTGTTAGATAAACTCATAAGAAATAAACATGACTTAA
lncR.Sto_0665	Chr03	8952485	8952843	359	STO03G066320	x	CTCTCTGCTTCACTCCACGTGTATTTTGATCCGTTAGAGAACTATATATATATTTATATATAAAATATTGTTCTTACAATGTGATCATCTAATAAGAATGAATCTCACTGTTGAGATTTACTTAAAACATTTACTTCATCCTAATGAAAGACCCACTCTGCAACATAATTACCCTAAACGTGAACTTCTAACTATAAAGCTTAAATGGATAAATTTTCTCCACTTACTAAGATTGATATAAAGAGAAGAACCACAAAAAAGAAAGAACTAGTAAAAGAAAATGAATGACAACCTACTTTGACCCTCAAAAAAAAAAAAGATAAAGTTCAGATAAGGAAGAACCAGTATGGACCTAGTCA
lncR.Sto_0666	Chr03	9020571	9031672	3347	STO03G066400	o	CTCAATAATTAGATTAATTTAATTAATCAAAGTGGTTATATATTTTTCTTTTTCCGAATAACATAAACAACAGGTCTTTTACAAAAATCTTTACATAACATGAATGTTAATTATTTGGAAAAACTCAAATTAACCACCATAAAGTTTGGCTTTTGCAAATTGCAATGTGGATTTTCCATTAACTCCACTAACATACAGAATACCAAAATAATTAAATAACAAAAGGGCAAACTCAAGGGTGTAGTTGAGTGGAAGAGACTCATATATCCTTAACCAAGTGTCAGGGGTTCGATCCCTGCCTTGGGTATGGAGCCAGCTTTAAATCCTTAGGCCAGCTGTCCCATCCTTCAAGGTGTCTACAATTCAGTGAGGAGATTAGTCACTGTGCTCAACGGTGAA…
lncR.Sto_0667	Chr03	9155295	9155703	409	-	u	CGCTATATGTAGAAGACATATATCTAGCTAGAAATAACACAGAGGCTGTTTTAGCCACTTAAGCATGGTTATCCTTTCATCTTTTAAGATAAAGGAATTGGGTTAAGCAGTGAGAGTCAAGATTCATGGAGAATGCTCCAAGAATTAACTCACTCTGTCATAAGAATCCTTTGAAGAAGAGATTCTTGGCGGATCTCATTTGAGGGGACCTGAACCTGAGTGATGTGCTAGTAACAAGAGGTAAGAGTTTGAGTCTTGCCACACGTCTTAAGACTAAGTCATAGATGGAGTCATTGGATAGAATTTTCATACATGTAGTTGGTAGCTTGAAGTACAATTAGGATTGTACTCGCTCAACGTGCTTTGTAGTCGGCTTTGTGAGCCGTTATCAGTCAAACC…
lncR.Sto_0668	Chr03	9139131	9147747	680	STO03G066550	x	TCCAAATCAAGTGTATAATATATGATTACACATGCACGATATCATTTATTTGATCTTAACCTAATTTAATAGTTTGGGTTTGGGTTTGACGCCGTGGCAGTGGCGGTGGCGGTGGCATTGTCCGTCGCTATTCCGTAGTTTTGTCGTTGTCCGCTGCATTGGCAATAGCCATCCACGCACTCACACTTTGCAAAGCAATTATTTGTTATGCACTCTCCATCTTCTGAGCATTTAGTACCCACTGAACACCCATGACATTGTGATGCAAGAAGAAGGACAAGGAAGAGAAGGATCTTGAAGGAATCCATGATCAATTTCTTAATTATAGTGATGATACCAAAGTTGAAGTCTGAAAATATATCAGTTTAGTTAATTAATTTCAACCTATTTATATTATAT…
lncR.Sto_0669	Chr03	9149132	9151867	2433	-	u	ATTATATTTAATCATAAATAGGAAGCAAAATTATGTTAGAGAGTTCACTAGGGGCATTTGGGTAAGTATAATATTTCAATCACAAAGTGAGGGCAAAATAGTAAAAAATAAGTTGAATTAATGATCTACACATAAATCAATAAATTTGGATGGAAAAGTCAACTAAAAATGCACTTTGGACTGAATTGTATACCATTATCATGTGTGAGAGGAGGGGAGTGTCATTTTTTAAATGAGAGGGGAGGCCATTGTAATTTTAGTATCTCTCAGAGGAGGGCAGTGTAATTTACTCTTATAGTTTTTACAGATTCAACCAGAACCAGGTTTTTTTTTCTTTTGCTTTTTGTACTTAATTGAAACCATTTTTAGTTTCATTAAAGATCAAGAAACAACATGTAT…
lncR.Sto_0670	Chr03	9272756	9273084	329	STO03G066730	x	AAAGAATAATCAATTTACAATCAGATTTAGCTTCTAAAACTAGGGGGGCGCAACTGAAACTTTTACAAAACTAGAGGGACCAAAATTGACAAATACCTTACTCATCTACGAGCAACTACAGATGCTGATAAATGTTGCAGATATCCCTAAATTACAAAAAGACAAATGTTGTGCATGCTTAAAGATCAATAAGTAGGGAGTAAAAAACTTTTAGAGACACTACATAACTCCCATATTTCTAAAAATCTAGAGGCCTAAACAATTTAGCTAGGGACGTATAACAAAAACAATAGTGTGTATATATATATATGAATTGAAAATTGTGTCAG
lncR.Sto_0671	Chr03	9340912	9342012	243	-	u	CTCAATTTCTGTTACGTTTATTTATTGATCAGTTTTAATGTTTTACCACTCATCCTGTAATCCCTCATATGAAACTTCCCCTCTAATTTTACTTACCGTGCAAATCATTCAACAAAATCATTATCATCTTTATGAACATTAACTGAAAGATACGCCCATTATGATCATTTTCTGTTTTCCAATCACCAAAGCAAAACCTCCTATTTTGGTATCATCAATAAAAGATTGGAGTATATAGACTAA
lncR.Sto_0672	Chr03	9826872	9827366	495	STO03G067480	x	CATTTCGATTTTGTGATATTGTGCTCTCGGTTTCTATATGGTTTCACTTTGCTTTTGTGCTTCTATACTGCGGTTACTTACAATGAGGAGTCTGGTTTAAACTTTGTGTTATTTACGTTGGTTTGTTTGTCTTTAATATGATCTGAACTTCCAAAGATCCCTTAGTTTTGTGAAGGTCAAAATCATAAATTGGTCCCTTATGTTGTCATCAAGTTTTATATTGGTCCTTTATATTTTAAAAAGTTTAAATTGATCCTTTATGTTTGCAAGAAGTTCCAAATTGGTCCTTTCGTCCAATTCCGTCTAATTCTGCCGTTAAGTGATGACGTGTCATGCTGAGGTGTTACTCTCTCTCTCTCCTACGTGTAGGGATGATCAAAATACCCATACCCAATGGGT…
lncR.Sto_0673	Chr03	9898547	9899825	1279	-	u	AACAAAAAAACACATATCTAGTCAAACAAAACTCGTTATGATTAGACAAACCAAAAAGCAAAAAAAACAAAAGGCAGCTAGCTAGCTGTTTCTCTTGATTCAACATTCAACAAACAAGACTTAAGAATTTAATATTGTTTCATATCCGAAATTATAAATCGAACCCTGACATTTTGGTTAAAGGGTGAATGAATCATTTCTACTCAGTCATACTCGAAATTAGTATATGTATATAGGTGTGTGTAAGATAAGTTATACCATTCACCTAATACAGCTGTCCTATTAATTAGCCTCTCCATTAATAACTTTCTGCAGCTTATGGTCTTTCTCAGAGAAAAGGAGTTAATTAAACAGGAACTGCTCACATTACTGTATTATTCACTACCCTAGGCTCCTACC…
lncR.Sto_0674	Chr03	9981521	9981758	238	STO03G067680	p	CAAAAATGTATTTTCCCACTACACTTAGTTAGCTACATAAATCAAGCAATGTTTTCGTGTTCTATCTTGGTTAATTTTTATAGGTAGATTATTTATGGTTAGATTCATCCTAATAGTTTCTTGTTTTTTTTGGAGCTAATTATCGGTAGAGATTAGAGAAGATAAAAAAGATATAGGCCTCATTTGGTTCATTTATTGATTTGGAGGGACGGAGAGGAAATTGGATAGGTGGGTAGGG
lncR.Sto_0675	Chr03	10107083	10107876	794	STO03G067780	p	ATTGCGTCCATAAGTAGACATGCAAGGCTATCACAAGCATTTTGGCCTTGATCCAAAATTATAACAAAGGGTAAAAGAAATCATGAAGATCCATTTCCAATCCACCGTTTCATTTACATCATCAATACATGATATTAGAGCATGTTAAACTAAACTGTAAACTGTCAATTGCCAGTTTAGCAACAGAAACCAAAAAGCAAAACAAAAAAGAAAATGAGAAGACAAAATCATCACAACAGATAATACATGGAAATTAAATTATAGAAGCATAAACAGAAACCAAGTTGTGCGTCCCGATGTGATCTAAAAGTTACAATACACATTTTGTGAAGCTCTTCTGATATCATATATACATCCAGAGCTCAGATAGGTCTTGCTTCACGTGTCAACTTGTTAGCA…
lncR.Sto_0676	Chr03	10268995	10270277	336	STO03G067980	i	TATGTGGCTATGTGCATGCATGTGCTTCAGCAAAAAATGGCATTTACAAAATGGGGTTTATGACTGTTTCTGTTGATATTCTCATGTAGTGGATAGTATTTAAATCCAGATGGTTGTCATCCACATTAGCATATACGTCAATGATCCTGCAAATGATTTTAGCATCATAGGCCTTCTTGTTTCTGACGATGAGTCAACTGTATCACAATTGGACGTTGAATTCCAAGTCCCACACATACAAACCTGTCTGATCCCATCGGAACAAAACCCGCACGTGCCACCCGTCGCCTCACACGCCGCGCAAAACCCATCATTCCCTTGCACCGAATACCTCAC
lncR.Sto_0677	Chr03	10336649	10337216	568	STO03G068080	p	TTTATATATTTTTTTCATGAACTAAGAAATTTAATATAATAAAATGAAAGAAAAGATTTATCATTCATCATGTCACTCACGAATAATTAAAAATAAAACAAAGAAAGTATGAAACATAGTTAAAATAAATATCACAACATTCCTCATTTCTTTTCCTCTCGGCTCTTGTAAATATGGTGAAAATATCACAAAAAGAAAGAAACATAATTAAATATTATTATCCCAAATTAAAATGCAAAGAAAAGAACTAGCGACCACAAAATTTAGAGATAAACTAAAGAAAAGACAACTAGTTTTGACAGCTCTACTTCTACGGAGCACGAAATGAACAAAAATTCTAGAGTCTAGACTATGAAGTTATTGTTTGAAACAAATAATAATAATAATAATAAATGAAAA…
lncR.Sto_0678	Chr03	10360234	10361631	1398	STO03G068110	p	GTAAAACTTTAACAAAAAAGATAAATTCACAAAAATAAAATAACAAATTATACTTACTAGATATGAATTGATCTAACAATTAAAAATAAACTTTTACAAAGAAAAATTAAAATCAGAATTAGATTTAAAAAAATTACCATCAAAACTATCTGAAAGTTTAACCCTAGTAGCTATTGCTCAAAAAAAAGAATCCTAGTAGCTAGGGGGGAAACATATGAACAAGAAAAAAATTTACACAATTTCTGGGTTAAGACTTAAGATAGTCCGTTTGTTAACTTTCACTTCAAAACTAAAAGCCCGTCTCATCTATCTGATATCACTAAATCGTTTCTTCTGTATTTTGGTTTATATAAGAACGGGCCTAGGCCCAATAATAAACCTCTCACCATCACCCAGTGC…
lncR.Sto_0679	Chr03	10361661	10363258	1343	STO03G068110	o	CTAAAACCTCCTTCCCAAGTAACCCCAAATATATTGCTCTTTCTCTTTGACCTTCTCTTCGCCTCTAAGAATCGCATCCCATCCTATCCTTGAACTTTTCTTCTCTCCATCCATATAATTAACTATCTGTATTCTATACTTCCTTTAACAAAAGACACAAATAAAGTACTTCTTAAACTTCCACATATACAAAAAATAACGGACCATCCTATTTATTTATTTTGCTTAAATTAATTATCCATGGACCATGGCTTCTATAATTTATTGTAATTTTCAATCTAGTCTTTTGTAATTAGATCACTATCCTTGTTTATAATTTGAAATTTACTTCCTTCGTTTCAACATCACTTGCACAATTAGCATTCCACCATTATAAAATAAAATAAATTAATCCTTGGA…
lncR.Sto_0680	Chr03	10678587	10678886	300	-	u	GTCATCCAACTGAAATTGTTTACAAAATCACTTCAATGGATTGCTTCAATGGAACTTCTTGTGTTCCTCTCTCTCTTCTCCAGTTAGCAAACAAATAAAGTTTTTACATCAAAAATTGGAAAAAAGGGATAAAACTATATATCCAGCTTCATGTGTGCTGTGCAAGCTCTTAAGAATTTCTTTTTATTGATACAAAAGTTCATATATAGTTGAAAATTTGAAATTGTCTACCAATATTTTTAGTTTTTATTGATTATTGTAATTTGAATACTCTTTTAAATATTTATATATATATCTGGG
lncR.Sto_0681	Chr03	10742732	10747144	4413	-	u	CTATTGTCTTTATCTTTTAAATTCTAATGTTCGTGCTTTATTGCAATGTTGTAAGAATCGAATCGGACAAATACTCGGATAAGTGTTCGTTTCATGGTTTGGTCAGTTTAACTGGTTGAACCGTCAGTCGAACCGAATGACGCAATAAATATTAAATAATAAATATTCTTAATATATAAAATGACATCACTCAAATTTTAGGTTTCAATATACATAATTTTAAAGTTTTAAATTACATGACTTCTCAAAGTTTTAATTTTTAAGACTTGTCAAGCTTTGAAAGAACTTAATCAAATCAAATATGAAATTATTGATAATCATGACTTTTAAATTTTAATTTTTAAGACTTTTCTAATTTTAATTTTTAAGATTTCTCTAATTTCTTTTTTTTATGATATT…
lncR.Sto_0682	Chr03	10878919	10882513	761	STO03G068720	x	CTTTACCTTTCTCGATTCATTTTCTTCATAAATTCATTCAGCAAAATAATATTACCCAGCCAAACAAATTCACAATAATGGAACTTTAGTCAGCTCGAGTCAAATTAATTGAAGATAATTTCTACTAAAAAAAGCGCAATGAAAAGGGGAAAAAAAGAACAAGATTACACATGTAAGTAGATAGTTTAGGCCAAATTATAAATTAGCAAAATTTGAATTTCAATAATTTAAATAAAACTGCCCCAAAAAGGGCAGCAACATCACATGTAAATTATGTTCCATAGAACATACTGTGTTCAGCAACTGCTAAAGGATGGAAGAAAAGAAAATTAAATATATAGTAATATAATTATTAACACATTTCTCAGCTCTACCTTAATAAGTAAAGCATCCTTCAAA…
lncR.Sto_0683	Chr03	11010267	11011373	1107	-	u	AAGTTTAAAAAAAGAATCTTCAAATCAAAACCTTGAATCCCTTTAACATTATATAGTTCTATCCTCTTAAATAGATAATAAATGTGTATAAAAGTTTTTTTTCAATAGATATCTTTATTAGATTTTGCAATTATACACCACCAAGCTGACTAACAAAATATAAAAGTACAAGAGCCATAAATAAATACTATCAGGATATTTAAAACATGTTATATTTTAATATTATATATTAGATAAAAGGGTACTTTTGATCCCTTAACTTTACCTCAATTTTCAATTTAGTCCATTAAGTATAATTGGTATCATTTTAGTCCTTTAATTCTAAAAAACAACAAAAAAATTTCGTACTCGCGTTAATTTATTTAACAGAAAATACATCAAATGGGATAAATTAGTGAA…
lncR.Sto_0684	Chr03	11058092	11058731	640	STO03G068920	p	CTCACATTAATATTAGGCTAATACACAAAAGAACCTTGAGTTTTAAGCTAGAGATACTTGCTTAATACATGAGTTTTAAAATCTTGTACTAAGTACCTTTCAATTTCAAACACTCCACTTTGTTTCATCAGGTTCTTTTCTATTTAACACTTTTCAGTCACATTAATATTTGTGATTCATACTAGTGAAGGGTATTTTAATAATTTCACTTAAAATTTCAATAAAAATGCTAACTTAATTAAAAAATGCTAAAAAATAGACAAAAATTTTATAAAAGGAGTTGAGTGCAAAATTTAAAAATTTAGGAATGTGATGTAACCCTGGTCTAATATTACTTTGTTCAACATATGGGCCTTACTTACATATGTTGGGTTTTATATTATTAAAATTATAAAAGTT…
lncR.Sto_0685	Chr03	11305176	11305659	252	STO03G069210	x	ATAAACCATTGCTTCCACAATGCTCTTCACACAGAGAAAGAAGAAGAGAGCTTGGGAGTGAGCTGTGGAAGATTTTGCAGGGAGAATCAATAGCTAGAGAAAGTGAAAAATGTTGGAGGGTTCATCCAGTCTCTTTTCAAGGGAGTTGCCTAACTCATGTAACGAAGAAAAGCTATTGGCCTACGACACTCAAAGCGGGAGGGACCTATCAGGCAATAAGCACCCACGGGAAGAAGAAGGGGAAGGGGAAGA
lncR.Sto_0686	Chr03	11477020	11477223	204	STO03G069440	p	TGTATATATATATGTGCATGAAAGTGCTTTAGTTTCTCTAGCTAGATTGATTGAGTATAGATATGAAGAGAGTACTATCATCTTCTTCCTCATAAAGAAACAGTTAGTACAGTAATGCAGTAGTGTACATTACAGTTGCATTTGCATCTATATATATATATACTATGTCCCAAATAATTGTAAGTTCTCTTCTTTAATTACAAC
lncR.Sto_0687	Chr03	11541669	11541901	233	STO03G069510	p	TGCAATGCAAACATTACAGTTTGACATTGTGTGAATTGGACAGATTTGTGCTCTTTTATCAGGATAGTGTCTACAGTTTTTCTTTCAGTTATCATAATGATCACATAAGATAGAACACGTTAGTCTCACTTGATCTATATATCCGACTCCACCCAGTGAAGAAATGTTTTGTTTGTTATTGTTGTTGTTGTATCATAAATCATAATTATCACATATCTTTATATACTCTTAAG
lncR.Sto_0688	Chr03	11544105	11546006	1359	STO03G069520	j	AGTCTTTGTTTATTCAGCAAACACTAATTATAATATTTAGCATGGAAGATATTTAGCACTATGAATGACCCATATCTAACTAATCATAATGGATGATGCTGTTTGGAACTGTTGATTTGCATCCATGCTGTTTGGGGATTTTGGACATAGGCACATATTCGAAGTCTAATAATATGATGGACCAGCACTCTATCGTACAAATTTGGACTAGGACCGTCAAACTCTAAGATGGTATCAGAACTCAATGGCTGAGATTCAAAGTTGGACTTGAAGGGCAGTGTTGGAAATGTAATCGAAAAGAAGATGTGAAGTCTCATGAAATCGGCTGATTAAAACAAGTTTTTAAGGCATGCGTGAGGATGCTAGACCAAATTGCCTTAAACATTTTAGACACAAAGC…
lncR.Sto_0689	Chr03	11597910	11600116	2207	-	u	CTCAATGGGAAGTCCCAATTCTTAAAGCCCAAGACCTATTCCTAATTCTGATTTGAGCTAATCATCGGCCTAAACGACGCAATTTATCAAACAAACCCTAACCCTAATTTCATCCATTAAATTCGCTTGTCGCCCTATATATAAAGTGGGCAACCTGAAACCCTAATTCATCCGCCTCTGCCGATTGGCCCTGCCTCTTCAATCTTCCTCCAATGTCTCTTTACGTTTCTGAGAAACAAATTTTCTCTTTGACGGCTATAAATATACTCAGAGAGGCTCTTTTCTATCATATCGCTTTTGATCTGAGGCACCCACGTTTTCTTGGAATGTAAGGACCCTTCCATTGGTCAGAGGTATCGTTCTCTCTAACATGCACGGGAGATTTTGCTCAGATAAAAA…
lncR.Sto_0690	Chr03	11581220	11586064	2496	STO03G069570	o	CGCCCTCTATATAATGTAGGTTAACCTGAAACCCTAAATCATCCGCCTCTTGTAAATGGCTCTATCTCCTTTTCGTTTCGTGATCTTCTTCCAACGAGTCTCTACTGACTTGTAATTACTCTCTCCTTTTGATGCTCAGTAAAATGTAAGTTGCAACATTATTTTTAAACATAGAAGAGAAGATTGAATTTTCCTTGAAGAAGCTACTATGGTGGTGAGGAACCTGCTTGCTCCCGACATCCATGGAAGATTCTGCCCAAGAGTAGTTAGGAAGCCAGGTGAGCCTGGTGTTTGGGCCCGTTGTTTTTTGTTTGTTTCTTTTCCTTATTATAAAAAATAGATTTTTTTCATGGAATGGATATGTATGGTGTGACTTAGAATTTCATTCTACTTTTGATG…
lncR.Sto_0691	Chr03	11589021	11590588	1568	STO03G069590	p	CTTTAGAAATACAAAGAGCTTGTTTGTATATGCTTATTTTTGTAATACCATGATCATCATTTAGACAAGAAAGCTTGTAATTTCTCATGAACTTGGAGTCAAACAAATGAAAAGAGTCACAAAGACTTGGTGGGAGAGAATAGATTATAAAAAAAAAAAATGTGGTTTTGGTATTGTCCATTTGGTAATTTGGCCAACTTCAAAAATCCATAACTTATTCTAGAAAGCTCCAAAAATCCCAAAATTTTTGTGACATATATAGATACAATATCTAATTGACTGCAAAATTTTAGCTCAAAAATCGTACGTTTGACCCCTTAAAATTAAATTAAACAGTAAGGGCTAACAATATCATCACAGCATACCAAATAGCTGTAAGATCTTACCAAAATTTTATAT…
lncR.Sto_0692	Chr03	11592122	11593947	1826	-	u	ATTTAGGCTATTCATTAGCCCCAAACTACGCAGTTTATGAAACAAACCCTAATTTCATCCCTAAGATTCGCTTGTCGATCTCTATATAATGTGGGCAACCAGAAACCCTAATTCATCCTCCTCTGCAGATTGGCCTCTATGTCCTCTTCGTCATTGCTATTCTCTGTTTGATCTGAGGCACCCACTTCTTCTCTGCTTTCTTTTGATTCTATGAACAATTCTCCATCCAAAAGCACCTCATGGGAATGTAAGGACCCTTCCTTCGGTCAGAGGCATTGTTCTGTCCAGCATGCTATGGAAGTTTTGCGTAGATAAAAAGTTGACCCACGACTCAAACGATTCTTGCACTATGGGTACAGTGTTCCAATTGTTGAGTCGCGGGGCAACTTTTTAAATTGT…
lncR.Sto_0693	Chr03	11640019	11640287	269	STO03G069620	p	ATATAATATACATTAATTCATGCATTTTGATATTAATTATCAAATGAAGCAGTTATAATTCCTAACGAGTAAGGACTAAGATGTGCAGCAAGAGTTAGGATAAGGGATTTATGTTCTTTTAATTTTTTTATTTGTTTTCAATCTATTTCTTATTAAGGCCCTGTATGATTGGTAGATTTATTTTCAGGGAATGAGAATAGAAATGAAAATGGAAATGAAATGATTATATTTGGTAGGATGTGAAATTGAGAGAGTGAAAAGAATGAGAG
lncR.Sto_0694	Chr03	11744881	11746439	414	STO03G069750	x	GGGGTTTTCTTCATCAAGCATATTTTCTCATTTAGTATCAGACACAAGACACGCTTTCTGGTACTCATTCAATCGCTGCGCTATAGCAGGGATATATGTGTTTTAACTATAACAATTAGGTCTTTTGTTAAATCACAATCTGACTAGAACGACAGCTACAATATTTGCGGCCTTTAGCAAATCATTCTGCTCATTTTCCTACCAAAGCTTTGTGACGAGCAATAAGTAGCTCATTCATTTGGACAATTCGGTCCAAGAGTTGTGCAATTTTCTCGTCTTTCTCTTTAATGATAGTCATTAGGCGATTTTCCCGCCTCCTCCTCCTCTGCTTCAGCCAACCCCAAGCCCGTATGTACATCCACCACGACAAGACCAACGCCGCAGCCCCAATTGACCAAA…
lncR.Sto_0695	Chr03	12488886	12489100	215	-	u	CTTTAGGGTATGTTCTTTTTGTGGAAAAGGGAAGGGAATGGAAATGAGAATGGAAATAGGAATGGGAAAAGATGAGGGAATGGAAATGTTATGTCAATATGATGTGATGTGATGTAAAAGGAATAAAAGTGAGTAAAATGACAATTTTGTTCTTACATTAAAAGTAGGAATGGAATAAAAGTGGATAAAAAAGTAAGGGCAAAAACATAATTTCA
lncR.Sto_0696	Chr03	12494677	12503183	828	-	u	TATAAATATGAGGTTCACCTAATGTCTTTTCACACATCGATCTATTCACCAGATCTCCACCAACTTTCATTTCTTATGAGTGATATCAAAGCTCTTTCTTCTTTATTTATAGGCCTAGCTAGAAGTACATGGTTCTTAAGGAAAAATCCATCAATTTTTGTGATCAATGAGCCTGATTCAACCTCCGAAAGGAGGGATCAAGATGATTTTGCTTTTCACTTTGTACTATCAAATCAACGAAATACCTAACTTAAAAGACGTCATCAATTTTCTGAGTTTGAATTCTCTGGAGTAAGAGAGAGAGCTGCAGTTCTCCATTCAAGGTGGATCAAAAATTCAATATTTTACTCACATTCCCAACATTAGAAGCATTCATGGAAGTGACGAAAATTATTGTTC…
lncR.Sto_0697	Chr03	12505958	12509998	4041	-	u	GTTCACCTAATGTCTTTTCACACATCGATCTATTCACCAGATCTCCATCAACTCTCATTTCTTATGAATGATATCAAAGCTCTTTCTTCTTTATTTATAGGCCTAGCTAGAAGTACATGGTTCTTAAGAAAAAATCCATCAATTTTTGTGATCAATGAGCCTGATTCAACCTCCGAAAGGTATTTTTTTGAGAGAAAATTTCTTTTTTTTTCTATTTCCCCTCACATTTATTCTTATTATATATTGTTGTGTCTAAATTGAACTATTGTCTCACATGACACATTCTCCTAATTTTGTTAAAGTTATCAATTGCTTCATGATGCAGGAGGGATCAAGATGATTTTGATTTTCACTTTGTACTATCAAATCAACGAATACCTACCTTAAAAGACGTCATAT…
lncR.Sto_0698	Chr03	12985454	12985857	404	STO03G070870	p	GTCACTCTCTCTCCTTACTTTTTTATGTTGGGCAGCATAGGATCCCCTCTCGTATGTTACTTTTAGGGCCGTAGAATTGCCTCTGTCATTTTATGTTAGATTTTTAAATTAAAATTACTTGCCAAGTTGTCAAAGGCTTGAACATGGAAAATTATTTGTAAATCTGTTTGGTATAAATGCACAGATATAAAATACTGTAGAGAAAAGTGAGGAGAGAGATAGAAAAAAAATTAAGAGAGAGAAGAAGTATGATAAAAGGTATATGATGTAAAATTCTTTTTGAAATCGTGAAATTACATGTAATGCACTGTTTAGTAAGTATACCAAACGTGTTCTAAAAAGTATTTCTGTTACTTAATTATAATATAAATATTGGAGACAAAAATAGTAGCAAAACAA…
lncR.Sto_0699	Chr03	12995075	12997493	950	STO03G070880	o	CTATCGCCGACCACCGCCACTAACACCGGCTATCGATACCTTCACCGATTGTGGTATGACATTCGCACCTCCTTTCCCCTCCGTCTCTTTCCTCTGCGATTTTTGCATGGTGGAAGGGTGAGTTTTAACACCATTTTTTAATCCTTGAAGCTTCCTTCCTTTTTTATTATTTCCATTTTGTTAACTAAAATCTCCCACACTACAAAAAAAATGCACTTAGCGACGGTTTTTTTGTATTTAGCGGCGGTTTAAACCGCCGCTAAAACACAACGACGGTTAGTGAAACTGCCGCGAAAGCTTCCGTCGCAAAGCTAATAGTGGCGGTTAAGAAACCGTCACAACTTAACGGCGGTTTTGAAGACCGCCGCTAATTTAGCGACGGGTTTTTTGGAAAACGCC…
lncR.Sto_0700	Chr03	13056466	13056924	459	STO03G070930	p	CACATTAATCATAGAATTTGATTCATAACCCTTGTAAAGTAAGCCCCCGTTTGGTTGCACAAATCTTTGTTGTAATATTGGATGTAATCCAACATTCTTCGTACCAAACATACCTTACTTTCTACAATATGATAAAATTATGTTTCTGCCCTTACTTTTTTATCTACTTCTATTCTATTCTCACTTTTAATATAAAGATAAAATAATTATTTTACCCATTTTTATACCATTCACATCACATTTATATCACATTTCAATTCCCTCCAACATTTTTGTAACCAAACAAGACCTAAATTCTTGAATCTTAACCAATTATATCACCCGTGCATAACTTAATTCAAGTTATAGCTGAAACATAAAGGACTAATTTGAAATTTGAGTAAAACATAGAGGATCAAA…
lncR.Sto_0701	Chr03	13165015	13170189	211	STO03G071020	i	CTGTTATATACATTGTATGAAGTATGGACACTTAGGAGTCTTGTTATGACGCTGATAGAACCTTCCCTGTAACAATGGAAAACCAGCCACACAGAACCAAAAAATATACAATAGCAGAACAGAATCGTATAATACTCAGCCAATAGGATTTCTTAGCAGCAAACAGAATACAACCAGCTCTCAGTACAGTGAAAAGAAATTGCAGAAATGG
lncR.Sto_0702	Chr03	13281848	13282353	506	-	u	GTTTAATTTCATATCCCATGCTTCTACTCTATATGGATATTTATAGATTTTTTTTGCTTTGTTTACTTTATTCACATTTATGCTTTTAGTATAATTACTTTGCTTCTTCTACTCTATTAAAAATCTATTTATTGTATAATTGGCTTCAACTCTCCGGTGAGTCTCATGATTCAATATAAATAATATGTAAAAAAACTTTATATTTCCAGATTTGATTTTTTTCTATTTACTTTATTTCCTTTGATACTTTTCCAGTTTTCATGCTTATCCTAATCTATTTAAAAAGTTTATTTATTGCAGATATGACTACAGCAATCCTTTAACCTTCAATATTCGGTGTAAGTCATATATATTCAAAATTCAAACTCATGGAACTTAATTTATTTTATGTTTACATAT…
lncR.Sto_0703	Chr03	13283729	13284687	367	-	u	ATTTATTGTATAATTGGCTTCAACTCTCCGGTGAGTCTCATGATTCAATATAAATAATATGTAAAAAAACTTTATATTTCCAGATTTGATTTTTTTCTATTTACTTTATTTCCTTTGATACTTTTCCAGTTTTCATGCTTATCCTAATCTATTTAAAAAGTTTATTTATTGCAGATATGACTACAGCAATCCTTTAACCTTCAATATTCGGTGTAAGTCATATATATTCAAAATTCAAACTCATGGAACTTAATTTATTTTATGTTTACATATTTCGGTCACTTCAATCACCCTAATCCCTAATCATTTCTCCTTTTTAATTTTGAATTTTGTTTTATGAGTTACCCTCTCCTCGGATCATCATAAC
lncR.Sto_0704	Chr03	13502973	13508406	1774	STO03G071280	o	TTAGGTAGAAAACATGGGAATGGAATGGAGCATTCCATCAGGCTACAGTGCAGCAAAAGGCAGAAAACAAAAAATGACCAATATGCCCTCTTCTTCTTCCTCTCTCCACTAACCCTCCTTCTTCTTCCTCTCTCCAGATTCAACTATTCCACTACTCCCAAGCCACTCTTCATCCTCACTCCCACTCACCTCTTTCACATCCAAGCCTCCATCATCTGCTGTGCAGAACACCGCTTCCAAATGCGACTCTGACGATGTTCCGATTTCGATCATCCTCGACATATTCCGATTCTGATCGGTGTTGATCGATTGGGAAGACAAAATCGCTGTGGATATGATCAGAACTTTTAATGATGGTATATTTGAAACTTTGATGTGTATTCCTCTAGTTCAATTCAA…
lncR.Sto_0705	Chr03	13612125	13612432	308	-	u	CCACTTTTAATGGAAGGATAAAATGGTCATTTTATCCACTTTTATTCTATTCATATCATATTATATTATATTGACATGATATTTCCAGAGTTTGGATCCAGTGCAATTCTGATGCAATTCTTATAAAATACACATTTTTACATCATTTTTGAAGTACAAATACAGATTTACTCTAACAATAACCCACTATGAATGGATTAGGAATAAAATTATTATCAATTTTGACAAATATCAACACTAAATAGCCTCGTGAGACTATTTTTTAATATTTTTTTATTTTATTTTTAATATTTATACTTGAATTAAAT
lncR.Sto_0706	Chr03	13642727	13647752	378	STO03G071470	x	GCTGTCTCCTTCTGAACTCACAGCAAAATCAAAATGTGAAAAGCAACTTTATTTAAATTTTCTTTTCTCTTCATATTTTTAGTTGTCTCAGATTTGCTAGGGAGACTTTGGTTTGATATGCCAATTCGGGCAAATGGCACTAATGACTTGGTATTATATAACAATTTTATAGTAATGGAAACTGTGAACCTGTGCGCTAAATCAGAATGAAATAATACTTTTCATCAAAGAGGAACCGAGCTAGTTGAGCTAATTTATAGGCTCAAACAGAAAAGGAACTAAAACGGAAATAAAACTAAAATTACAAACTAACTAGACACGTCAGCACCTAAAACAGAAACAGAAAATATAACTAACAAGCTAATTGACAAATACAAC
lncR.Sto_0707	Chr03	13767257	13773200	2131	-	u	CTTGTTAATAATCTATATCTTAATATTACCGACGAGCTAGAATTCTATTTAATATTTTATTATTCTTGGAGGAAGAGATTTTTTTTTTATTCTTGGTATACAAAAAATTTAGGTGAGAAGATGGCGCTTCAATTGTTGGTCAAGTTTGGTCCCGAGTTCAGAGAGTAAGGGTACTTACAGATGATTCATTAAATGAAATATCATCTGAAATCGAATTTAAGTCATACAATTTTTATTAGCTGAATTTTTAAAGTAAGAGAAAGGTGAAATTTGTGAAGTAGGAGAAATATAAGTAAAAAGAAAATTGGTCAAAACTCTAAATTGGTCCTTTATGTTTGCACGAAGTTTCATATTGGTCCTTTATGTTTCAAAAAGTCTAAATTAGTCCTTTATGTTTGC…
lncR.Sto_0708	Chr03	13813493	13814401	909	-	u	CTGGGCCATGAAGAGCAACTGTCTAAATTTGCATTTAAGAGGTCATAACTGTACAATTTCTAAAAAATTATTGAAAGCAACAACTCGTGATTTCATTCAATGAATAAGCTAGACTCGGCCCCTATTGTGAGTGTCACAGGCAAGCAAGGCGGGATCCTTCGGAGCTGTCGGAAGTCACTCTAGTAGAGTAGTGAATTAGCTCAAGATCTCCACTTCGACCTGAGGAAACTCAAAAGTCGAAAAGAACATCTATGATATGAAAGGATTCGCTCCGGGCGGAGGTTCTTCTTAAAGAAACGAAGTGATAGCACAATGATCTACTTACTATGATTAGTGATTAAGTGAGCGTGGCATGCGCAGCGAGTCGGGTAGAGCTTCGATTCATCAATCCATTTTGGT…
lncR.Sto_0709	Chr03	13849819	13850026	208	STO03G071640	p	CAAAGGTTTGTATTTGCTAAAGTGCAGATCTGGTAAAGTGCATAGTTGTATAGTCTGAGCCGTTGGATAAGAATTAAAATTGTTACAGTGGATATGAATCTCAATTTTTATTTGACAGTTTAGATCATGCACTTTATACTCTTGCACTTCACTTGATTCAAATCCATTTGTATCCACACATTTTGAAGAGAGGTGAAGTCTGTGCAAG
lncR.Sto_0710	Chr03	13935128	13936005	433	-	u	GCGACCAAAATAGTAATTTATTCATTCCCACTCTTCTCAATGTATGATATATACATATGTCATAATTTACAAATTGCACAATACACTTGAACATCAGACAAATTACAGTGTGAATTTGGCAAAATATTAGAAAAATTATGTGGAATATATCGTGGAATTAATGCGCTTTTACTGCATCCCCATACTCCAATTTTATCCAGAAGGAAAAATATATTCTACCCGGCTGGACGTTGTAGCTTTAAGGAGTTGGGCCGGTCTAATTCATCTCATGTGCAGGAGTTGACGCCTTTTCTCTTAAGAACCATGCACTTCTAGGAGCCTATGAGAAATGAAGAAAGAGCTTTGATATCACTCTTAAGTAAAGAAATTTCATAGAGATCTTGTCAATAGATCGATATT…
lncR.Sto_0711	Chr03	13981642	13983148	1216	STO03G071810	o	CTTAAAATAGTGAAATGTCAAATTTATCCCTAAAAAATTTAATTTGCCTCAATTTAGTCCTTAAAAAATTTTCGTCAATTATGTTAATGGAAATAAGCAAGGACTAAATCAGAACATTTTATATCTTTTAGAGACTAAAATAGTCATTTACTCTTTGTTTTTCATTCCCACCGTGCTCAATGAATGATAAACACATATAAATTTACAAATTACACAATACTCTTGAACATAAGACAAATTACAATGTGAATTTGGCAAAATATTAGAAGGATGACGTGGAGTGGTGGAATCAATCGATACGCTTTAATTGCATCTCCATACTCCAATTTTACCAAAAGATACGAAAAATGGAGAATGAGAAGAACCTACAAGTCACTTTCCACCTGTGCCGCAATGACC…
lncR.Sto_0712	Chr03	14009495	14011917	2135	-	u	CACATGTTATGCCTAGTCAGCAAAAACCGTTAACTATTTTAACGGTGTTAGTGAAAATGGTAAGATTGCCCAAAAATTGAAACGATGGGGGTATATTTGATAGCAATCAAACGTTTGGGGTATATTTGACCGAACACGTAAACGTTGGGGGTACCAAAGGTACTTTACCCTAAAATAAATTAAGAAGCAAGTTCCATAGGGTTCCCCATGATCTATTAAGGGTTAAAATAGACTAAGTTAGCATTTTAGACTCACTCTATATGCATGGGTTAAACCCATCACGGCTCATCATACATCAAATTGTTTGGTCGACTGGCCACATATTGAAGCATATTGAACTTGAGACTTTTGTTTTTTTTTTTCAGGGATAAGGCTCTTGTGAATAGTCTTGTGGGAATA…
lncR.Sto_0713	Chr03	14045034	14047130	1349	-	u	AATTTAATCCTTGAAAGATAAAAATGCCAAATTTATTTCATGATAAATGTAATTTAATTTAATTTAGTCCTTAAAATAGTGAAATGTCAAATTTATCCCTGAAAAATTCAATTTGCCTCAATGTAGTCCTTAAAAAATTTTCGTCAATTATGTTAATGGAAATAAGCAAGGACTAAATCGGAACATTTTATATCTTTTAGAGACTAAAATAGTAATTTACTCTTTGTTTTTCATTCCCACTGTGCTCAATGAATGATAAACACATATAAATTTACAAATTACACAATACTCTTGAACATAAGACAAATTACAATGTGAATTTGGCAAAATATTAGAAGGATGACGTGGAGTGGTGGAATCAATCGATACGCTTTAATTGCATCCCCATACTCCAATTTT…
lncR.Sto_0714	Chr03	14059805	14063233	3142	-	u	GCACCTTCTAAGTATACAAACAATGCAATTGAAAGCATTCTCCACACTGAAAACACTTGAATCAATATATATATATATTACAAAATTAGTAGTTAGAGAAGATACTTTCAAGTACTATTGGGCAGGACGCTAGGACATATTGGGGAGACTAACTGATGCCCAACCTAAGATTACTGGATAAATCTAAAATGCAAGTAATTTTACCCGCACCTACTCAATTAACCCTTAGGTGTAAGGGGATCTCCCTAAAAAAGATGCCCTCCAAGTGAAATTTTGAATGATTTCAGAGAGATTCAAACTCTCACATATGAGTACAGCAAGAGCTTTTCTTCAAATCTTTTACCATTTATGACAATCCGTATTGGCACAAATTGTAAAGGATGAAGAAGAAGACTAATA…
lncR.Sto_0715	Chr03	14078581	14080076	767	-	u	CCTCCATTGAGTTGGTCCCTAATCCATTAAAGGTGGCACCTTATTAATGTGTGTTTTTATTAATATTAACAAATGACACTACATCGGAAATTCAATTTGCCTCAATTTAGTCCTTAAAAAATTTTCGTCAATTATGTTAATGGAAATAAGCAAGGACTAAATCGGAACATTTTATATCTTTTAGAGACTAAAATAGTAATTTACTCTTTGTTTTTCATTCCCACTGTGCTCAATGAATGATAAACACATATAAATTTACAAATTACACAATACTCTTGAACATAAGACAAATTACAATGTGAATTTGGCAAAATATTAGAAGGATGACGTGGAGTGGTGGAATCAATCGATACGCTTTAATTGCATCCCCATACTCCAATTTTACCAAAAGATACGAAA…
lncR.Sto_0716	Chr03	14091941	14093008	1068	-	u	CCCATCCTTGCCCTCTTGTGGGTTGTATGAGGATGTGAAAAATATGGTTTGTATTACTTGCCTCTTTGTTAGGATATGTATGTTAGATAACATGCTATTGTTATTCCTAAATGTGATTATCTGAGATTATATGTTATATGTGTATGTGATTTATGGGAAACATCACGATGGCTTGGGAAGCCTTATATGGAAAAAGGGTTCTTGGAACCTAGAATGATATCGGGGGTAGGATTGAGTCTATTTTCGGTGTCTAAATTCCATGGTCCTAGAAACTCACAAGTTAAATGAATTTGGAAACATATTTGTTGATCTTGAAAGTTTTGGAATAATTGAACTTAGGATGTGTTTCTTTGAAACTATTTTCGAACTTGGGTAAGGGTATAAATTTATAAGTTTTTC…
lncR.Sto_0717	Chr03	14097755	14100846	2019	-	u	GGACATTAGCAGGGACTAAATTGAAATATTTTATATCTTTTAGTGACCAAAATAGTAATTTACTCTCTTTTTTTTCATTCCCACTCTTCTCAATGTATGATATATACATATGCCATAATTTACAAATTGCACAATACACTTGAACAGCAGACAAATTACGGTGTAAATTTGGCAAAATATTAGAAAAATGATGTGGAATATATGGTGGAATTAATGTGCTTTTACTGCATCCCCATACTCCATTTTTACCCAGAAGGAAAAATGTATTCTACCCGGCTGGAAGTTATAGATATATATTTGGTTGTGGCTGGTGCATGCAGGAGAAGAGACAAGAGAGCTTTGGTAAGCTTGTTATATATAATCTCAGAGAATTCAAGTGATGCTATTGAAGAAAGTGAT…
lncR.Sto_0718	Chr03	14117019	14119299	1222	STO03G071870	j	TGTTAAAATAGTAAATCGTCATATTTATCCTTGAAAAATTCAATTTGTCTCAATTTAGTCCTTCAAAAATTTTTCGTCAATTATGTTAATGGAAATAAGAAAGGACTAAATCGGAACATTTTATATCTTTTAGAGACTAAAATAGTAATTTACTCTTTGTTTTTCATTCCTATTGTGCTCAATGTATGATAAACACATATGCAATAAATTTACAAACTACACAATACTCTTGAACATCAGACAAATTACAATGTGAATTTGGCAAAAGATTAGAAGGATGACGTGGAGTGGTGGACCATCAATCGATACGCTTTAATTGCATCCCCATACTCCAACTTTACCAAAAGATATGAAAAATGGAGAATAAGAACCTACAAGTCACATTCTTCAACTAAAGAT…
lncR.Sto_0719	Chr03	14147803	14149008	912	-	u	ATTTTGAATTCAGAAAGATTTAATAATCTGTATCAATTTAAACCTTGAAAGATAAAAATATCAAATTTAGTTTATGATAGATGTAATTTAATTTAATAGTCCGAAAAATAGCAAAATGTCAAATTTATCCCTGAAAAATTCAGTTTGTCTCAATTTAGTCCTTAAAAAAATTCCTGTCAGCCGTCAATTATGTTAATGGAGATTAACAGGGACTAAATTGAAACATTTTATATCTTTTAGTGACTAAAATAGTAATTTACTCTTTTTTTTCATTCCCACTCTTCTCAATGTATGATATATACATACGCCATAAATTTACAAATTGCACAATACACTTCAACATCAGACAAATTACAATGTGAATTTGGCAAAATATTAGAAAGATGACGTGGAATATAT…
lncR.Sto_0720	Chr03	14166975	14176080	1654	-	u	TTTTTTATTTTCTTTTGGATGGTTTGGTTCTATCTTTTAGTTTTTTTAATTGACTGTAGCAATTCGTATAAAGAAATAAATGTGAAGACTAGAGGGTTAAGATATACCAATTCAACGTATTCTAAAAACAAATAACAATTATTAATATTATTAAGTTTTACAGCAGCTAGCCCCCTACTAATGGCCAAATATTTATTTGAATGAAATGGGCAATAACGTAACAATGTCACTTTTATTTTTGAGTAAATTATCATTTTGAATTCAGAAAGATTTAATAATCTGTATCAATTTAAATCTTGAAAGATAAAAATATCAAATTTACTTCATGATAGATGTAATTTAATTTAGTCCTCGAAATAGCAAAATGTCAAATTGATCCTTAAAAAATTCAATTTGTCT…
lncR.Sto_0721	Chr03	14650786	14651281	496	-	u	CCCATTCTCATTCCTTTATTTAATTAAGCAATCAAACAAAATTGCCTATGTATTTGATCTATTGTGGATATAGGCATATTTAAATATATGTATATCCACGATATGATCATCAATAAAGTTTTTTTTAATTGGCTATAAGGTATTTAAGTATTTTCGATCTTATTGAACTTTTTATTAATTTTAAGTCATTGAATATTTATCAACAGATAAAGAAAATCCTTAATCAGTACTCGCACACAAAACCCTACATATAATTATCGCAATTTAAATTTTCCAACTAAGTCACTTTAATACATATATATATGGGTAAAGTATTCTTGCCGTCCTCAAACTTTGCTGTAATGTTCATTCATGTCCCCAAACTTTTTTTTGGTTCATGCCTACCCCCAAACTTTCAAT…
lncR.Sto_0722	Chr03	14941820	14942695	876	STO03G072590	p	ATTTCTTTGAAAAAAAAAGTCTTTTGTTAAGGGCGTTTATAAGGTCAAATGGTCAACCCTATAAATGTCTTTACTGAGGGCATTTTTCTTATAAAAAATTCAAGAAAACGCCCTTACTAAGGGATTTTTTATTGTGCATAGTGAAAGTGGTATATATCTGTAGATAATTTTTAAAGGTGGCTGAATTTATGTATATATTTTTTAATGTGTATATACATGTGCAAAAGCCTAATTATCCCATATCTACTAGTGCATGTTATTGTAGGAGGAACATATAGTACGGGCAGGTTTGGTATACTTACCAAACAGTGCATTACATGTAATCTCACGATTCTCAAAAAAATTTTACATCATATTTTATACATACCAAACACATTTTTTATTATATTTTTCTCTCTC…
lncR.Sto_0723	Chr03	15296190	15298315	277	-	u	AAAAAACTCATTTGCACAAAACAAGAGAGAGAGAGAGAGCTAGAGAGAAGGTGGAGAAAGCTTGGAGGATTGAGATTGAAGAACTCAATTCTAGCTAAGATAATCCGTAGGAAAGCATCTACACATCACAAGAAACGTAATTAAGCTCGGAAACAAGGTTGCTATGATTACTGAGATTATAAATCTCACGATTACGTTGATGTGTATCAAATGCCTAGGTACTTAGTCACATTGGAGGCCAAGCTCGAATGGAGGCATGATCCAGTACTGGGCTGGG
lncR.Sto_0724	Chr03	15769337	15769564	228	-	u	CTCAGTGAGGACTCTCCGATCCCCGGCGCAAGGTGGGTACCATAGCGCTGGGTTTGGGAGTCATACACAACCACATGCACAAACAACTAGTTACTGTGAGTTAGCATGCATTCTTGGTGATCACACAATAACAGAAATTTCACCCAAACACTCACATGCATTTAACAGATATAAGCATTCAACAGTTTATTCCACGTCATCAATCAGCAAGTAACATGTAACACATAG
lncR.Sto_0725	Chr03	15876033	15876244	212	-	u	GTGTTACAAATCCAACTCATACACTCCGGAGGCATGATGAGTATTTTATTAAATCTTTTTCCACGACGGTGGCAAGAGTCCTTGTACGGAAGGACTAACCTTTCATTTTGAAAACTCGTCACGACGGTGACTTAAATTATAATCATGCAAAGGGAGTTATTGGTGGGTTTCGGATTTGATTATACTAGCGATATGAGACATCGACTAGAACA
lncR.Sto_0726	Chr03	16352256	16354715	376	-	u	ATATAAGTTAGTCAATCTTGGGAACCGGAGGCAACAATCCTGCCACTCAGGTTCCCTCCAAAAAGACCATGTCAGAACAATCACAAGTCTCATAAGGTCTATTTGACAGAAGCTCCTATGATGCATGTCAAAATAGCTAAAACTAGTGGGGGGGTCTGTACCCATCTACCTCAAGCTCCAATCCCCATAAGTCACTTATGCATCTTGAAATGAGTATGAGAAGATAAAAAGAATGTTGAAGAAGACTTTCTAGCCCTTGCTCCGGCCTCCAGTCACCGGAATCCGATCACCCACCATCTAGAACCACCAAGCCTCCTTTCAAATGCTCTCCCTTCTCTCTAGAACCCTAACCCTCACTTCCTCTCTCTAAAATATG
lncR.Sto_0727	Chr03	16362192	16364369	2178	-	u	CTCTAGGGTTCATAAGTTACGAAATTTATAAATTTTGAGGGAATTTATTAATTTCTTAGAATTGTTGGGTTGTATGGATGCCAAATAATTTGTTTATGAATTTTAGATGATTTGGAAGGATGCCCAATGATTGGGATAGTGATTTATGAATTTTGTGGAAATTAGTAAAATTTCTATATTTGGCAAAATCTCCATTGATGGAGCTAGATGGTGTCCAAACTTTTGAATATGATTTCTTAAAGTAAAATTTATTTTGAACAAAAACCAACTCCTAAATGATGACCATAGCTTAGGTAGTGGAATTTAGGCATTGATATGTGTAGAAGTGGAAAATTGGTTAATATGGAGTTTATGGAAAGTTTGCTACACACATGTGTAGATAAGTAGTTTAATTGGTGT…
lncR.Sto_0728	Chr03	16378372	16379239	384	-	u	TGTGGAGGGTTCCAAAAGCCCAATGGAGGACAAGGCTCCACTTGTGGCTTATAGCTCCATTATTTGATCTTCTTGAAAAATTATGTGATAGTTTTAATGTTTGGAATGTGAGCACAAATTTGTTGACGTCTTCGTTATTGGTAATTCCATGGTCCGTCCACCCAATTCTGTGAAGCTTCGATAGGAAAACCAAATCAAATTCTCCCTTGAATGTTTGATCCATCCTTTCAGGGAGTTGAAACTTGAAACGGGCTAATTCATCTCATGTGCAGGAGTTGACGGCTTTTCTCTTAAGAACCATGTACTTCTAGGAGCCTATGAAAAAAGAAGAAAGAGCTTCAATATCACTCCTAAGAAAAGAAATTTTATAGAGATCTAGTGAAT
lncR.Sto_0729	Chr03	16400105	16404963	1913	-	u	CCCCCTCATGGCACCCCTGATTTCACCATCTTTTATTTTCAAGAACTCCTGAATACTTGACACCGGACAGCTTCTCTACCGTGAGAGCTAGGTCTTCCTCTCTATTACCCTGATCGTGCAGCGGCTACAATGGGGAGACTCACTGTGTTGGGGTTAGGGAGGGGACCTAGCCTGTATTTATAAGTGTGTCTTACTTGGCCCTCCCATTACGGGCTTCAATAAAACCCTAAAGGCCTACACATAGCCGCCTATGAGACTTTATCATAATTTGTGCTATTAGCCCAATAGTGATTACCTTATACTTTGGGCTTTCTTTATATTGGACCACATATTAACTCAATTTATTTAGAAAACTAAATAAAATATTTTAAACAATTAATGTGTGCCCAAATATGATAC…
lncR.Sto_0730	Chr03	16413089	16413358	270	-	u	GTTATAGAGAAGAACAGTCGCCACTCACCATAGTTATTTTCTCTCTACATATCAAGATTCAAGAACACCTTGTTTTGGCAAAGTCCTCAAATTCACAATGGCATTGAACAAAAAGAAAACTCAATTTGTATCTTCATTGATTTCAATCACCCTCACCATAAGTGGCAGCTAAATATATTTCCTTTTGATATCTGGATATAAATAGTCTACATAACACGTCAGCAAAATTGAAAGTACAAATTCCGAGGGAAAAAAGATGGGTACATTTAA
lncR.Sto_0731	Chr03	16441720	16441940	221	-	u	CGTGGATCAACTGGTAAGGGGTTGTTCCAACTAAACCAAAGGTTCTGAGTTCAAGCCTTGAGAATGTAGTTATGTTAAAACTTGGTTGGGAGAGCTTCGCCGCCCTTATTGTCCTACCATTCTCGAATGAGATTGGTCTTTGCTTAGATCGTTAAAACAGATTAGGTGGAGGATACCCATAGTTAAAAAAAAGTTTTTATAACCAAATATTTAATGATTAG
lncR.Sto_0732	Chr03	16473550	16474196	361	STO03G073970	i	AATTTGATGATGTCTTTGTTATTGGTAACTCCAAGGTGCATCCACCCAAATCTGTAAAGCTTCAATAGGTAAACCAGATCTAATTTATTTTTCATCACTTGTTTTAGTAGAAAGTGAGAATCAAATCCTCCCTTGAATGCTTGGTCCATCCTTTAAGGAGTTGGGTCGGGCTAATTCATCTCAAGTGCAAGAGTTGACGGCTTTTCTCTTAAGAACCATGCACTCCTAGGAGCCTATGAAAAATGAAGAAAGAACTTCGATATCACTCCTAAGTCAAGAAATTTCTTAGAGATCTTGTGAATAGATCGATATGTACAAAGACACAAGGTGAACCTCGTATTTATAAGGTTGAAAGATCGGT
lncR.Sto_0733	Chr03	16545978	16546408	431	STO03G074020	p	TTGAATGTTTGGAACAATGATGTTCTTGAAATTGAATAAAGCAAATTAAAGTGGTTGTTGATAATTGTCAGCATACCCAAAATGCACTCTATATAGTTCATACACATTTCTTCTAATTAATATGACCAAAGAGGAATGAATTATTGTTGAAGTACACATTGCTTAGTTAAAAGGTTGATAAGTTGTATATATGAACTGAGGTAATTCTTTTCCCTTGGGAACTCTTTTGGGGTGAGTTAGACATCTTAAGATAGTATCAGAGCGAGTCTGAGCATGTGTGGATAGATGGGCCTTATTATGGGCTGCCCTGAAGATACCCCGTTGGCTTCACGCTCCTACGTTGGGGTGAATGACACGTAGGAGAAAGGGTGTGCCACATAAGTCTTCCACGTCAGCATA…
lncR.Sto_0734	Chr03	16605888	16608735	435	-	u	CAATTTTAGGAACTAGAGGCAACAATCCTGCCACTCAGGTTCCCTTCAAAACGGCCATGGCAGAACAATCACAAGTCACATAAAGTCTATTTGTCAGAAGTTCCTATGATGCATGTCAAAATAGCTAAAACTACTGGATCCGTACCCATCTACCTCAATCTGCAATCCCGCTCAGCCACCTATCCATCTTTGATGGATGAATATAGATGAAGATGAAGCTTGAAAAGGTCATTTGAGTGTTGCTCCGGTCACCAGCCACCAGCCATCCACCACCTAGAATCCCCAAGTTTCTCCTTCAATGGCTTCCTAGGGCTTGAAAGCACTCTTCTCTCTTTTCTTTGGTGTGGGTGTCTACTAAGAGAGGGTGTAGAGGGTTTAAAATGTTAACTAGGGGAAAAT…
lncR.Sto_0735	Chr03	16711547	16714119	317	-	u	CTGCCACTCAGGTTCCCTCGAAAAAGACCATGTCAGAACAATCACAAGTCTCATAAATTCCATTTGTCAAAAGTTCCTGTGATGCATGTCAAAATAGCTAAAACTACTGGGGGTTCGTACACATCTACCTCAAGCTCCAATCCCCATCAATCACCTATTCATCTTGAGTGAGTAAAGAAGATGAAGTGAATGGGGTGCTAGGGACGACTCCTTGACTCTTTTTCCGGTCTCCGGTCGTTGGATTCCAGCCAAGATCCACCACAATCACCATTTTCTCCACCACTTTGGCTCCCTTAAGGTTTAGCTCCTCCTTGGTT
lncR.Sto_0736	Chr03	17318420	17318689	270	-	u	TATTAAATCAATCAAAATAAAATTGTAAAAGAATAATATAATACAAATATATAACTAAATTTAAGTTTTTTTATTGTTCAAGTTTAGAACATACATACCTGGATTGAATGTTAACATTATTGAGTTTAGAAACTCTAACATTAAACAATAATTTTTTTAGAAAAATATCCTTAGAATAGGAGCATAACAGTACTCTTGGATATAGTGGAGAGATTAGAGGAAAGAAAGAGTTTGAAAGAAACGCTAAAAAGAGTTGAAAGTAGAAGATTA
lncR.Sto_0737	Chr03	17719013	17719634	622	-	u	GGCTAGTTTAGGTTTAGTACATTTTCTTTTGTCCTTTAGATTTGTTTCTTGTACTTGTTCTTTAGTTGAAGTTCACAAAGAGTATTTTAATTTAGTTGTATTTCTCTTTGTTTCTTTTGTTTTCTTTTCTACATTTGGGATTATGCGAGAGAGATTGACTCTGGTTGTGCTTTTCTGCATAATTAGGTAAATTAAAATTGATCACCTTACGACATGATTTTACCTACCGCGAAAGTGAGAGATCAGTTTTTGGCGGCGTTGTCGCCTGTCGGGGAATCGCCAATTAGAATTAGAAGCTTTTGAAGCAAGTTTGATTCAATTAATTTACTCTTTCTGTCATTTAATTTTGCTTTTCTTTACTTATTTGGATTACAGTAATTATTATTTTAATTTCTACAC…
lncR.Sto_0738	Chr03	17829043	17829516	474	-	u	CTTTCTGACCCTATTGCCAGGATAGGGCAATGACCATCGTCATGGTGATTATAAAACTGAGGTCTCAAGTGCCATCTAACGTTGTTCTAGTCGATGTCTCACATCGCTAGCATAACCAAATCCAAAACCCACCAATAACTCCCTTTGCATGATTTTAATTTAAGTCACCATCGTGACGAGTTTTCAGAATAAAGTTTAGCCCTTCCGTACAAGGACTCTTGCCACCGTCGTGAAAAAGATTTAATAAAATACTCATCATGCCCCCGGAGTGTATGAGTTGGATTTGTAACACACCAATCATAACAAACAATTATACTCTACTTCTATGTCTTCCTATCCAAGCTACTTTCCATAACCTATTTTCTAGTTCTTTCATTCTTTTAGCATTATATATCTCTA…
lncR.Sto_0739	Chr03	18286001	18286348	348	STO03G075250	p	GGCTTTTCACACATATAAATGGGAGTAGAACATTATTTACTTTCTCTTTTTAACTTTTTGAGAATTTACACTGTTATGTATTAGAAAAGTTAGTTTATATATAACTTATATTTATTAAAAATATACATGTATGAATTTTTAAGTTCATTCTTATTACTCAAAATCTAATTTCAGGGTGTTGTTTAAGTCTGATTTTTCAAATGATGATAATGTAGAAGGATCTGAGTCTGACTTCTAAGCATACTATCATTTTGGCCTTCAAAGCATAGAATAACTCGTGACCTGTTTTGTGAGATTCTCACAAACTGATCTCATATGGTCTTGTCTAAGACCAATGACTAGTTCTGT
lncR.Sto_0740	Chr03	18444575	18444785	211	STO03G075350	p	ATGACGTACAAGAACATGGGGCGTCCACGTTCCTCCCTTCACCGATTATAAATACCCTTCACTTGGGGGACACAAATAAGTCTAACGAACAAGACTCAGAGCTAACGCACTCTCATACTCTGTTACTACTTAGAGACCCTCATTCTCTTAACCTTCACTCAATCACATATACCTCCAATAGGCGGCTCGTCTGCCCGGAGCAACATACACG
lncR.Sto_0741	Chr03	18587486	18591476	2799	-	u	CCACGCCTCATTCTTCTCTTCTTCTCCATTCCTCATTCACTCTAGGGCATCAAGAACAAATTGAAGGAATCACTCACTTCCATCAAATTTCTTGCTTCTTCCCAACAATCTGAGGCTCCCACAAGCTTCATCTACTCTCTTGGAGCATCAAAGAGCTTGAGTAGCACTCCCAAATCTTCATTCTCGGATTTGGGAAGGGTTCAAGTACTTCCTTGGAGACAAGAGTGCTCAAAGTGAATGTTAAGTAAAGTGACCAAGGTGAGGGCTCTTTCATCTCTGCTCCTAGGGTTGTATGCTTATGTGGATTACATGAGTATGTACATTCTTTGTTTGTCTGATATGTGTTAGCTAGAGGTATAGAATGTTAAATGAATAAAGGAACTAGAAATTAGGTTGTGG…
lncR.Sto_0742	Chr03	18588250	18591476	3227	-	u	GATAATTAGAATACTTTATCTCTAAGCTTGACTTAGAAAGAAGAATCAAATAATTTCGTTAAGTATGGAAGGAGATATGACCATTTCAATGAAGCTTGCCAAATGTTGCATGCTGTTTTGAATCTGATCTTGCTCTGTTTAAATGTGTTTTCTGAATTCATTACTTAATGGATTTGAGTGATTCCAAAGCCATATAAAAGCTAACATCCTAAGCTTTCTAAGTTGTATTTTTACTAAAAAGTCCAACGGTTAGATTTTCTGGGAAGTTTCTCGAAAGTTAGCGGTTCTGTTTTACACACTACCAAGCTTCTAGTTTTTGAAAAGTTGTTATTTCTTCCTTAATTTGAATGGTTCCTTTTCCTTCAAATAAAATGAGTTTAACCAATTTTTAAGTGTCAT…
lncR.Sto_0743	Chr03	18592089	18592574	486	-	u	CTTCATCAGAGCAGGTATTGAATCCTTACTCTCTCACCATATACTCTCACTTCCGATCACTGACTTTAGCATCGGAGTCCTACCGCGAGAGCCCCCTCCCGCTGTGGGTTGATTGCAGGTCGCGTTCTGGGAGCAGGAGTTGGACCGGAGGAGACTAATTCACCAAAGATCGAGATTGCGGAGTTTCAATCAGCTCTTCTTCTTTTGTGTATACAAAGATCTCACTTAGGGTATGTTTGGTAGACAGAATAAGAATGAAAATGAAAATGGGAATAGAATAAAATAAGATAATCAACTATGTTGTATTGGGATGGGTCATGGCTCCCAAGCTTGAAACGAAGGCAAACAAGTAGAAAGTTTGCATCTATATGTTTTGAAACTTTGAATGCGAAATTAGCT…
lncR.Sto_0744	Chr03	18705300	18705894	595	-	u	CATCCATAAATATTGAATACGAGCATACCCAGTAAGACTACTAAGAGGAAGTAGTCATTATATAATCCTCTCTCTTTCTATCGTGTAAAGTTAATATGTGAGCAATGAAGTTTTAATTTTTCCACCATGGTTCTGCTGTAGAGCCAACTGCAGAACCATTTATTTTTTTTCTATATAGAACACTCATGTCGATAAAATGATTTGAGCCCTTTACGGTTACGGTGAAAAATGAACAAAATGGGTATCTCATTTCATCCTTTTTTTATACAATGCAAAATCGATGACCTATGTATAAAGTAATAAGAATTCTTTGGATTTGAAGAAAAAAAACAACTTTGCTGATAATTATTGATTTGGTCAGAAGAGTCTTTCGAATATTCTGGTTTTGTATTAGTAATC…
lncR.Sto_0745	Chr03	18729492	18731072	1581	-	u	CCCGAATCTCTCAAACCCCAAATTTATCTATTTTAGGGATTTTTGGAAAATTCCTAATATGTATGAATAAATTATTTTGGGTCCTAAATTGAAGCTATTGGGTTGTTTAGAGGTGTTTGGGTGTATGAGTATTGACAAATTGATAGTGGGAGTTACTCAAATTGAAATTATAGGACAATGGAGGTTATGAGGACTAAAGTGTAGTATAAATTAAATTGGTGAGTTGAATTGGTAATTTTAGAAGGTAGTAATTGTTGTGATAGACAAGGGATCGAAGACCGAATAGTTACGTCTTAGCCGGAAACCAATTTTGGTATATTAAAGAGGAAAATTTTAGTCAATTAAGGAGTTGAAGATTTCTAAACCAAAGGGTGCTACTAGGATACGGATTAGAAGTAA…
lncR.Sto_0746	Chr03	18858498	18860450	1294	STO03G075530	o	GTTCCCAATAGCAAATCACAGACAGAGCCACCCATTTTGCATCGGTGATGGTGTGGCAGCAGCATCAACAGAACGGCGTGGCCGCACCAGTGACGACATGGCAGAACTATCTTTTCATGAGTTTGGTCGTCGGAATAGGTATGTTTCCCTCTCTTTCTCCTTCTCTAAATCTTCCATAGTTTACCCTAATTTCTCCTTACCCTGTCTTTAATCGGCACAACCTAGCGGCATAATCCTCTCCCCGAATCGATTTCTCCCATCGCAGTTCCTTCTTTGCTCGTGGCAATTTATTGGGATCATTGATGTCTAGGGTTTGGTACTCCGTATTCGTAGTTGATGCGTTTTACCACTAAATCCCCTGCGATTCGAAGAGTGAGGACGGTCCTAGTTATCGCACCT…
lncR.Sto_0747	Chr03	18938405	18938691	287	-	u	ACTAGGTTCCCATATTGCTCACGTGAGATATTGCCTTCGGGCCAGATTCTCTCCTAACAGAGATATTGCCTTCGGGCCAGTTTATGATTATGATTACTTGAATACAGAGGACCACATGGAATTGTATGTTAAATCATGATATGATGTATGTGTGAATTTAAATGTATGTAAATCCATGCTTTAAATTCTTTATTGTGAATATAATATATGTTAATTGCCTGACCACCTAATATATGAAAACCTAAACCCGTTATATGCGTATGTGGTTGTGATTGGCTCCTCTTCCC
lncR.Sto_0748	Chr03	18947261	18947917	657	-	u	AGGGGTCATTTATTGTACAACGCGGGAACTGAGTCTATCACGGGTGGTCCGGGTAGATTGAGTCTCTTGTGTTGAGTCAAACCACAGGAATACAGAGTATATGAGTTCACCACATTGTGGCTATTACCTTGGGTAAACCGAGGTCAGATGAGTCGCCGGCTATTGCTCCAAGTGAGGCCTTGGGGTCAGATTATTGTTCCAAGTAAAGTCTTGGGACCAGGGGTTCCTAGAATGATCAACTAGGTTCCCATATTGCTCACGTGAGATATTGCCTTCGGGCCAGATTCTCTCCTAACGGAGATATTGCCTTCGGGCCAGTTTATGATTATGATTACTTGAATACAGAGGACCACATGGAATTGTATGTTAAATCATGATATGATGTATGTGTGAATTTAA…
lncR.Sto_0749	Chr03	19286400	19287078	679	STO03G075750	p	GAAAAATTGTATTTTTGGTCCTTTAATTTTGATTCGGGTTTCACTTTAGCCCCTTAAATTTGATTGGGTTATTTTGGTCCTTTTACTTTAAAAAATAAAAAACTTCTTAATTACTAATGCTGTTAGTTTACTTAATGGTAAATGAAGAGTTGGAATTATTTGTAATATTTTTATACCAAATCATTGTCATTTCAGCTCATTAATTTTAAACGTCAAAAATAAAGAAGAATAATGACAAAATCTCCTAAATTTTCAACCACGTCTTTCACACCTGTACTTCCACCATAACTCTCCTTGTTTCAGTTTGCTTTCATTGTAATAGCACCATTCTCATTCAAATTAAACAATTTTTTTTTCTCTTTTACTTTTTTATCTCTCTTGTGCCGAATTTGGTATGGT…
lncR.Sto_0750	Chr03	19287410	19288210	801	STO03G075750	p	CTTAGATGACACTATTTTATACCAAATATTTGTATTTTATATCATTGTGATATGAAACACCATATTAAACAAGAGTATTAAAGATAACATGGTATTTGAGATGACATAATTTTATACCATGATATATAAGATACCTTGTTATTTGAGATAACATCATACGAAATGCCCATTGATATACATTCCACTTCTCATCCGATTATCTGTGTATCCATAAGGATTATCAACACATCACCCAGAGATTTCTCAAAATATGAAGAATCACAAGTTATGATTCATAACTACACCTAATTAGATTTTGAGCTTCTCATCTGAATGTTACGATTAATAACTATACGTAATTAGATTTTTAGAATTCAATATTTCTTATGATCAAGGTATCATAATTCAGCATTTTTCAGG…
lncR.Sto_0751	Chr03	19628108	19628455	348	-	u	GGTAATAGTTTTGATTTTAAAATCCATTAATATTACTACAAGAAATATTGAATAGAAATTAAAATCAAATAAGATAAGAAGAGCACAATGAAATATTAAAGAAAATTCTTAGTCATGTAATCCATAAAATAAAGGTGCATATCCTTAATTAATACTAAATATAAAATTACATAGCTAGGGCTTCATCAAAAATCCTAAGTAGAAAAAATTAGTTCTTCATGAAAAAATACATGATTACCAAACTCTTGATCTCCACCATCTCTCCCTTGAATATTTTGATCTTTGATAATTTTTGTGAGAGAAAGTAATGAGAGAATTTGGAAGAAGAAAATGGAAGTGAGAAGTGGG
lncR.Sto_0752	Chr03	19903227	19911859	748	-	u	GATAGCTTGAGGCTCAGAGAGTACATCTAGACGGGTATATGAGTTATATCCTGTTGAGGATACTTGTACATATTAATAAGGAGAAGAATTGTTGATCCTTCGGGAAAGATACAAAGAATCCTATTAATATGTGAGACAAAGGTAAGGAGACACGGGAGGAACCTACGGGTGAACCGTGAGCCTAACCTAGTAAAAGAGAAACCATCCTGTGGAGTTGGTCCAGGGTGTGTCAGTGGCCATGCTTCGAGACGTCGTGTCGTGCCCGCCATGTGGCCTGGTTGGGTAATGGACGAGTGGGCTCAAGCTATTGCCCTGCAGCAAGGGGTCAGGACGTGCCACGTGGTGGCTACATATCAGTTGTTTGATAGATAGAAGTTGATTGTGTTTGATTAATAGAAT…
lncR.Sto_0753	Chr03	19967266	19974351	346	-	u	AACTCCCTTTGCATGATTATAATTTAAGTCACCGTCGTGACGAGTTTTCAAAATGTAAGGTTAGTCCTTCCGTACAAGGACTCTTGCCACCGTCGTGGAAAAAGATTTAATAAAATACTCATCATGCCTCCGGAGTGTATGAGTTGGATTTGTAACACACCAATCATAGCAAACAGTTGTACTCTACTCCTATGTTTTCCTATCCAAGTTACTTTCCACAACCCATTGCTAGTTCTTTCATTCTTTTAGCCTTCTCTACCTCTAGCTAACACATACCAGACAAGCAGATAATGTACATACTCATGTAATCCACATAAGCATACAACCCTAGGAGCAGAGATGGAAG
lncR.Sto_0754	Chr03	20035687	20036278	592	-	u	GAGCCTTATGTGATACCGTGGGTAGGATTGAGTCGGAATTTCACATGTGAGGCTTTATTAATATTAGAAATCCATTCAAATTGATGATCTTGCAAAGGTTTTGACCGTATGGTACATTGAGGAAAATGAACCTAGGTTGTTAATTGTGAGCGAGAGGGTTGCATAATTGAAACGGGGGAAACTAGGCCTAGCTAATTCACACGTGTAATATTCAGTTAGTTATTAATAGGGCGTCTTTCAAGGTCGAATAGGTTATTTCAAGGTCGAATAGGACAGACAAGATTCAGTTAATAGTAAGCATGCCACATAGTGGCCATTACCTTGGTTTAACCGGGGTCAGACAAGTTGCCGGCTATTACTCTAAGCGTGCCTTGGAGTCATAAAGTTCCTAGTTTGATC…
lncR.Sto_0755	Chr03	20150406	20150754	349	-	u	CTATCGTGTACATGTAACGCTAATGCTCATGTTCTTTCTAATTAATTCCATAGACTAGTTGTTGGCTTGGAATGCCCTCAACTACTTTTCGGAACACCTAGTATGCTTCTATTCATATTCAACCCTTGCTTATTCACACTATTCGGAAGCCTTGATTTGAGAATGCCAAGTTACCCAAATTCACCTCTATGTGTCCATATGAAATTCCCATTACCCAAGTCTTGAATTTATGGCTCAGAGAGACATAAATTCTACTTGTCCAAAATTTCCATTTACCAAAATAACCTTGAACACTTTACCTACACATGAATACACATATCCGGACATGCGTAAAATTGGAAAATTGTCT
lncR.Sto_0756	Chr03	20161094	20161436	343	STO03G076590	p	CTACTATATTTTTAGGCAACATTTCGTTATTGTTGAAAAAAAGTTGCCTATTACAAGAGAAAAATAAATCCAAGCTTAATTCATTGCAACAATGTTGCTAAAAGTGTTGCATATAAGATTAAGTGCAACATTTTTATTTCTGTTGCATAAAACTGTTGCCTAAAATTCAAAATATTTTTTGGAAGATTGCAACATTAAGAAAATGTTGCCTATCCAATCAAATGCAACAGTTTCATATCTGTTGCCTTCCGAAATGTTGCTGAAACTTCAAAATGTTGTAGTGTATGATCACACAACAACAAAAATTTCACCCAAACATTCACATGCATTTAATAACTGTAAA
lncR.Sto_0757	Chr03	20316719	20317023	305	-	u	GGCTTTCCCATCCTTGTCCTATAGGGTTGACTGCGGATATGGATATATGGTTTGCCTTCTTGCCTATTTGTAGGAATTACATGTTAGATAACATGCTATTGTTGTTCCTAAATTACAGTACATGTGAAAACGTGCTATATGTGTGTATGTGAATTGTAAAAGCGATGGTGGCTCAAGGAGCCTTATACAAAAAGAAGGTCCTCAGGACTTATACAAGATCGGGGGTAGGATCGAGTCAATTTTATTTGGGAAAGTCTTGTGGTACTAGAAACCAACCTTATTGATTATTATCTGAAAAGTGTGGT
lncR.Sto_0758	Chr03	20407880	20408119	240	-	u	CGATATCGGGGGTAGGATCGAGTAAATACTATCCGAAGGGTGTGGTTTTGTATGTAAGTCCTTAAAGAGAATAAACCTTGGTGACTTTGTTCTGAACCAAGAGTCCGAATTAGAACCACTTGGAAATCTAGATTTGCCTAAGAAGAAGTAAAACGAACAAGTAGTGGTCCATAGGGGTCATTTATGGTACAACGCGGGAACCGAGTCTATCACGGGTGGTCCGGGTAGATTGAGTCTCTT
lncR.Sto_0759	Chr03	20470442	20470662	221	-	u	CTCATGTGGATTACATGGGTATGTATATTTTCTGCTTGCCTGGTATGTGTTAGCTAGAGATATAGAATGCTAAAAGAATGAAAGAACTAGAAAATAGGTTGTGGAAGATAGCTTGGATAGGAAGACATATGAGTAGAGTATAATTGTTTGCTATGATTGGTGTGTTACAAATCCAACTCATACACTCCGGAGGCATGATGAGTATTTTATTAAATCTTTTC
lncR.Sto_0760	Chr03	21654451	21692055	302	STO03G077480	x	CTCAAGCTATCGTCATAGCAATATAAAACCTTTCTGACCCTATTGCCAGGATAGGGCAATGACCATCGTCATGGTGATTATAAAACTGAGGTCTCAAGTGCCATCTGACGTTGTTCTAGTCGATGTCTCACATCGCTAGTATAATCAAATCCGAAACCCACCAATAACCCCCTTTGCATGATTATAATTTAAGTCACCATCGTGACGAGTTTTCAAAATGAAAGGTTAGTCCTTCCGTACAAGGACTCTTGCCACCGTCGTGGAAAAAGATTTAATAAAATACTCATCATGTCTCCGGAGTA
lncR.Sto_0761	Chr03	21691404	21691667	264	-	u	ACAACTGATACGTAGCCACCACGTGGCACGTCCTGACCCCTTGTTGCGGGGCAATAGCTTGAGCCCACTCGTCCATTACCCAACCAGGCCACATGGCGGGCACGACACGACGTCTCGAAGCATGGCCACTGACACACCCTGGACCAACTCCACAGGATGGTTTCTCTTTTACTAGGTTAGGCTCACGGTTCACCCGTAGGTTCCTCCCGTGTCTCCTTACCTTTGTCTCACATATTAATAGGATTCTTTGTATCTTTCCCGAAG
lncR.Sto_0762	Chr03	21837349	21839176	1828	-	u	GTCCAACAGACTCAGTGAGAAGCTTCCCATCCTCGGCGTAGCGGCGGGTACCACTACAGCTGGGGAAAGGGAACCACTCACAACCACAAGCGCACGAAATTCCAGTTTATCATATGTTATATAATGATCAGGCAACATTAATATAACGTTACGTTACAGATAAACTTAGGAATCATACTCCTCAATCATGCTACTTATAAGTAACCAATAATATGAAGCATTTTATATTAAAAACTATAAATCATACATTCGACTCTAGTGCCATGCTAAAGCAACGGCCTCAACAGGCAAGTCTTTCAAATGCTATGCACCACCCTAGTGCCAGGCTAGGGCAATAGCCACAACGGGCAACCATGAATATGAAATGCACCACCCTAGTGCCAGGCTAGGGCAATAGCC…
lncR.Sto_0763	Chr03	21876039	21876831	793	-	u	GTTTTCCCATCCTTGCCCCAGGGTTGGATGTGGACGTGTAAAGGTGGTTTGATTGATTTCTTGATTGTAGAAATTATTAGAAATTGACATGCTATTGTTGATCCTAAAAAGGATTTATTTGAATATACTTGTGTTTGCGAATATTACTCGTGATAGTATAGTACTGAAGGGTGTTCACGTGATGACACGGGACACGCCTAATAGTACGGATAAAAGGGGTAGGATATTGATATGAATTGAGTTCTGGCTGTCTTAATAACTAGAAACACACTCAAGAAACTAAACTCGTTTTCTCAAAACGTCGACGTATCTTGTTTTAAATGAATTTAGGATCTCCTTAGAATTAGGGATTTACGAAACAAGGGCTGGGTACTAATTAAAGAATAGGCAAATTTCATA…
lncR.Sto_0764	Chr03	21884653	21885452	800	-	u	GTGAGGGGTTTTCCCATCCTTGCCCCAGGGTTGGATGTGGACGTGTAAAGGTGGTTTGATTGATTTCTTGATTGTAGAAATTATTAGAAATTGACATGCTATTGTTGATCCTAAAAAGGATTTATTTGAATATACTTGTGTTTGCGAATATTACTCGTGATAGTATAGTACTGAAGGGTGTTCACGTGATGACACGGGACACGCCTAATAGTACGGATAAAAGGGGTAGGATATTGATATGAATTGAGTTCTGGCTGTCTTAATAACTAGAAACACACTCAAGAAACTAAACTCGTTTTCTCAAAACGTCGACGTATCTTGTTTTAAATGAATTTAGGATCTCCTTAGAATTAGGGATTTACGAAACAAGGGCTGGGTACTAATTAAAGAATAGGCAAA…
lncR.Sto_0765	Chr03	21968518	21968731	214	-	u	CTTCTACTTCATCTCAGGGAGGCGGACAGACTTAGAGACCGCACGCATTGTCCGCGTGGGTAGTACTGTTATATGTATTTTGTCAAGATATATATGTATATGATTCATTTTGGTATAGCATTGTTTTGTACAGTTGCTATATGCATATATGTATATGTCACACTCTAGAATTGTCGGCTTCATACAGATTAAAGATTGGTCTTGTGGTTGGGAA
lncR.Sto_0766	Chr03	22254088	22255164	1077	-	u	TTCCCATCCTTGCCCTCTTGTGGGTTGTATGAGGATGTGGAAAAATATGGTTTGTATTATTTGCCTCTTTGTTAGAAAATGTATGTTAGAAACATGCTATTGTTATTCCTAAATGTTATTATATGAAATTACATGTTATATGTGTATTTGATACATGTGAAATATCATGATAGCTTGGGAAGCCTTATATGGAAAAAGGTTCTTGGAACCTAGAACGATATCGGGGGTAGGATCGAGTCTACTTTCGGTGTCTAAATTCCATGGTCCTAGAAACTCACAAGTTAAATGAAGTTGGAAACCTATTGTTTGATCTTGAAATTTTTTGAAATAATCGAACTTAGGATGTTCTTCCTTGAAACTATTTTCGAACTTGGGAAAGGGTATAAACTTATAAGTTTT…
lncR.Sto_0767	Chr03	22432795	22433123	329	-	u	CTGACCCCTTACTGCGGGGCAATAGCTTGAGCCCACTCGTCCATTACCCAACCAGGCCACATGGCGGGCACGACACGACGTCTCGAAGCATGGCCACTGACATACCCTGGACCAACTCCACAGGATGGTTTCTCTTTTACTAGGTTAGGCTCACGGTTCACCCGTAGGTTTTTCCCGTGTCTCCTTACCTTAGTCTCCCATATTAATAGGATTCTTTGTATCTTTCCCGAAGGATCAACAATTCTTCTCCTTATTAATATGTACAAGTATCCTCAACAGGATATAACTCATATACCCGTCCAGATGCACTCTCTGAGCCTCAAGCTATC
lncR.Sto_0768	Chr03	22867842	22868080	239	-	u	TTTTTTACTTGTACTGTTTGGCGTATCCCATGTCATCACATGGATACCCTCCTGTACCACTTCAACTTTAATCAATCACATATATACAAATATTTTCACAAATAACAGTTTAGGAACAACAATAGCATGTTATTTCCTAACAATTCTTACAAACAAGCAAGTAAGCAAACCACGTATTCACATCCTCATTCAACCCTGTAGGGCAAGGATGGGAAACCCCTCACCTGGACGGCTTCCTG
lncR.Sto_0769	Chr03	23227040	23227265	226	-	u	ATCAACATCCTACCCCATCACTTGTACTGTTCGGCGTATCCCATGTCATCACATGGGCACCCTCCAGTACCACCTCAATGTCAATCAATCACATATTCACAGGTATATTCACATAAATTAGTTTATGAACAACAATAGCATGAAATTTCCTAATAATTCTTACAAATAAGCAAGTAAGCAGGCCACGTATTCACATCCTCATTCAACCCTGTAGGGCAAGGATGGG
lncR.Sto_0770	Chr03	23266135	23266384	250	-	u	TTTGTAGGAATTACATGTTAGATAACATGCTATTGTTGTTCCTAAATTAAAGTACATGTGAAAACGTGCTATATGTGTGTATGTGAATTGTAAAAGCGATGGTGGCTCAAGGAGCCTTATACGAAAAGAAGGTCCTCGGGACCTATACAAGATCGGGGGTAGGGTCGAGTCAATTTTATTTGGGAAAGTCTTGTGGTACTAGAAACCAACCTTATTGATTATTATCTGAAAAGTGTGGTGGTGTATGTAA
lncR.Sto_0771	Chr03	23271336	23271726	391	-	u	GAAGCCGTCCAGGTGAGGGGTTTCCCATCCTTGCCCTACAGGGTTGAATGAGGATGTGAATACGTGGTTTGCTTACTTGCTTGTTTGTAAGAATTGTTAGGTAATAACATGCTATTGTTGTTCCTAAACTGTTAATTGTGAAAATATTTGTATATATGTGATTGATTTAAGTTGAAGTGGTACTGGAGGGTAACCATGTGATGACATGGGATACGCCAAGCAGTACAAGTAAAAAGGGGTAGGATATTGATTTCGTTCAATTTTGGTTTGTCCTAATAATTAGAAACCCACTAAGGAAATGAAATTGACTTATTTATACACGTCGACGTGATTTGTGGTAAACGAACTTAGGAAATACCTTAGAGCTAGGTTATTATCTAATCAAGGGTTG
lncR.Sto_0772	Chr03	23368274	23368963	690	-	u	AGGGCAACCATGAATATGTAATGCGCCACCCTAGTGCCAAGCTAGGGCAATAGCCACAACGGGCAACCATGAATTTGTAATGCACCACCCTAGTGCCAGGCTAGGGCCATAGCCACAACGGGCAACCATGAATATGTAATGTACCACCCTAGTGCCAGGCTAGGGCCATAGCCACAACGGGCAAATGTCTGACGTCATATTTCACTCTCTTACTTTCAGTGGGGTTTGCAACACGGACTACCCATTTCTATTCTAAAGTGTTTTTACCGCAGCAGTGTGAACTCCACTAAGAATTTCTAATCAATTATGAGATTTTCTACTCCTTGTTTAGTACCCAACCCCTGATTAGATGATAACCTAGCTCTAAGGTATTTCCTAAGTTCATTTACCACAAATCAC…
lncR.Sto_0773	Chr03	23910776	23911216	441	-	u	ACCAATACTTTTCAATATCATATATCATTTTGCAATAACATAAACTGGCCCGAAGGCATATCTCCCTTTGGGGAGTGAACTGGCCCGAAGGCATATCTCCGTTAGGAGAGAATCTGGCCCGAAGGCATAACTCACGTGAGTGGCATCCGTTAGGAGGTAAACTGGCCCGAAGGCATAGCTCACGTGAGTGGTTAGGAACCTAGTTGATCATTCTAGGAACCCCTGGCCCCAAGACTTTACTTGAGACATATCTGGCACCAAGACTTTACTTGGTACATAGCCGGCGACTTGTTTGACTTTGGCCTAACCAAAGCTTTAACCACAAAGTGGCAAACTCATAGACTTTGGACTCTTGGGTGTCCGACTTCATGATGACATACTCGATCTACCCGGTTTATT…
lncR.Sto_0774	Chr03	24107552	24107983	432	-	u	TTACCTTGGGTAAACCGAGGTCAGATGAGTCGCCGGCTATTGCTCCAAGTGAAGTCTTGGGGTCAGATTATTGTTCCAAGTAAAGTCTTGGGACCAGGGGTTCCTAGAATGATCAACTAGGTTCCCATATTGCTCACGTGAGATATTGCCTTCGGGCCAGATTCTCTCCTAACGGAGATATTGCCTTCGGGCCAGTTTATGATTATGATTACTTGAATACAGAGGACCACATGGAATTGTATGTTCAATCATGATATGATGTATGTGTGAATTTAAATGTATGTAAATCCATGCTTTAAATTCTTTATTGTGAATATAATATATGTTAATTGCCTGACCACCTAATATATGAAAACCTAAACCCGTTATATGCGTATGTGTTTGTGATTGGCTCCTCTT…
lncR.Sto_0775	Chr03	24375155	24378431	3277	-	u	CATACCTCAAAAGTTGTCAATTGCCCAAACTACCCTTAAATACCCAAACCCAAATTTATAAGCAGAAGCACCAGCCAGCACCCACGCCTCATTCTTCTCTTCTTCTCCATTCCTCATTCACTCTAGGACATCAAGAACAAATTGAAGGAACCACTCACTTCCATCAAATTTCTTGCTTCTTCCCAACAATCTAAGGCTCCCACAAGCTTCATCTACTCTCTTGGAGCATCAAAGAGCTTGAGTAGCACTCCCAAATCTTCATTCTCGGATTTGGGAAGGTAAGCCTCCAAAAATCATGTCTCCACCACTTCAATCTTAATTTTCTTGGTAGAAATGAGTTACCCATTGATAGTATATCACCCTAGGACTATTTTAGAACATAGAAAACACCCAAATCAT…
lncR.Sto_0776	Chr03	25006210	25056151	914	-	u	GTGAGGGCTCTTTCATCTCTGCTCCTAGGGTTGTATGCTTATGTGGATTACATGAGTATGTACATTCTTTGTTTGTCTGGTATGTGTTAGCTAGAGGTATAAAATGTTAAATGAATAAAGGAACTAGAAATTAGGTTGTGGAAAGTAGCTTAGATAGGAAGACATAGGAGTAGAGAGAAATTGTTTGCTATGATTGGTCTGTTACAAATCCAACTCATACACTCCGGAGGCATGATGAGTATTTTATTAAATCTTTTTCCACGAAGGTGACAAGAGTCCTTGTACGGAAGGACTAACCTTTCATTTTGAAAACTCGTCACGACGGTGACTTAAATTATAATCATGCAAAGGGAGTTATTGGTGGGTTTCGGATTTGATTATACTAGCGATGTGAGACAT…
lncR.Sto_0777	Chr03	25006147	25036224	525	-	u	AGGGTTCAAGTACTTCCTTGGAGACAAGAGTGCTCAAAGGGAATGTTAAGTAAAGTGACCAAGGTGAGGGCTCTTTCATCTCTGCTCCTAGGGTTGTATGCTTATGTGGATTACATGAGTATGTACATTCTTTGTTTGTCTGGTATGTGTTAGCTAGAGGTATAAAATGTTAAATGAATAAAGGAACTAGAAATTAGGTTGTGGAAAGTAGCTTAGATAGGAAGACATAGGAGTAGAGAGAAATTGTTTGCTATGATTGGTCTGTTACAAATCCAACTCATACACTCCGGAGGCATGATGAGTATTTTATTAAATCTTTTTCCACGAAGGTGACAAGAGTCCTTGTACGGAAGGACTAACCTTTCATTTTGAAAACTCGTCACGACGGTGACTTAAATT…
lncR.Sto_0778	Chr03	25164275	25164579	305	-	u	CATCCTTGCCCTACAGGGTTGAATGAGGATGTGAATACGTGGCTTGCTTACTTGCTTATTTGTAAGAATTATTAGGAAATTTCATGCTATTGTTGTTCATAAACTAATTTATGTGAATATACCTGTGAATATGTGATTGATTGACATTGAGGTGGTACTGGAGGGTGCCCATGTGATGACATGGGATACGCCGAACAGTACAAGTGATGGGGTAGGATGTTGATTTAGTTCAAGTTTCGGTTGTCCTAATAATTAGAAACCCACTAAGGAAATGAAATTGACTTATTTATACACGTCGACGTGAT
lncR.Sto_0779	Chr03	25172974	25173215	242	-	u	CCCATCCTTGCCCTACAGGGTTGAATGAGGATGTGAATACGTGGCTTGCTTACTTGCTTATTTGTAAGAATTATTAGGAAATTTCATGCTATTGTTGTTCATAAACTAATTTATGTGAATATACCTGTGAATATGTGATTGATTGACATTGAGGTGGTACTGGAGGGTGCCCATGTGATGACATGGGATACGCCGAACAGTACAAGTGATGGGGTAGGATGTTGATTTAGTTCAAGTTTCGG
lncR.Sto_0780	Chr03	25322899	25323425	527	-	u	CAAACTTAGGCATATATATAGCATGTTCAATATCAACCAATACTTTTCAATATCATATATCATTTTGCAATAACATAAACTGGCCCGAAGGCATATCTCCCTTTGGGGAGTGAACTGGCCCGAAGGCATATCTCCGTTAGGAGAGAATCTGGCCCGAAGGCATAGCTCACGTGAGTGGTTAGGAACCTAGTTGATCATTCTAGGAACCCCTGGCCCCAAGACTTTACTTGAGACATATCTGGCACCAAGACTTTACTTGGTACATAGCCGGCGACTTGTTTGACTTTGGCCTAACCAAAGCTTTAACCACAAAGTGGCAAACTCATAGACTTTGGACTCTTGGGTGTCCGACTTCATGATGACATACTCGATCTACCCGGTTTATTTAAAATGGACACC…
lncR.Sto_0781	Chr03	25375373	25375636	264	-	u	TTCGAGGATTAAAGAATGATTTATTTCGGGGCTAGGAATTAAAACTTTAAAAAGAATATAGAAAGAATATGAAAGTTAAAAGAAACCGGAAAGGAATTTTTTTTTCAAAGATTGTAATACCCGAGAAAATTTTTCGAAGTTTAAAATAAAATAAAAAGGGAAAGAAAAGAAGTAGAAAATAATTTTTAGGATTTAATTCAGGACCTAAGGAATTGGAAACCTGAATTAAATAGGGAAAGGGATTAAATTAAAAATACATATTAG
lncR.Sto_0782	Chr03	25377978	25378930	953	-	u	CCCACAATCACATGCGCATGAAAGTCCAGTTTATCAAATGTTATATTACGATCAGGCAATATTAATATAATATTAAAATCAAAGATAAACCTATGGATCATGCTTTTCTATCATGCTTCTCATAATCAAACAATCATAATTAACATATCATATGAAAACTGTAAATCAATCAACTGACCCTAGTGTCAGGCTAGGGCAATGGCCTCAACGAGCAATTTCTCTTAATCTTTAACTGACCCAGTGTGAGGCTAGGGTAATGGCCTCAACGGGCAAATCTTTTAGTCTTTTACTGACCTTAGTACCAGGCTAGGGCAATGGCCTCAACGGGCAAATGCTTTACTCTTTAACTGACCCTAGTACCAGGCTAGGGCAATGGCCTCAATGGGCAAATCTATTACT…
lncR.Sto_0783	Chr03	25487165	25487502	338	-	u	CTCAACGGGCGATTATCTTTTGTCTGACTCTATTCACTTTCCAAGCCATACCTTGGAGTTTTGACTCTATCTACCCTGTATAAAATTTTCTATTGCGCTTAACAAGTGAAAACTCACTAAGACTTTCTAACTCATTATGAAATTTGCCTATTCTTTAATTAGTACCCAGCCCTCGTTTCGAAAATCCCTAATTCTAGGGAGATCCTAAATTCATTTAAAACAAGATACGTCGACGTTTTGAGAAAACGAGTTTAGTTTCTTGAGTGTGTTTCTAGTTATTAAGACAGCCAGAACTCAATTCATATCAATATCCTACCCCTTTTATCCGTACTATTAGG
lncR.Sto_0784	Chr03	26041963	26045044	2041	-	u	GGAAAATAGGAATTTAGGTATAATTAGATCGATAAACTAATTTAGTTGTCAAATTTAGATAATGGAATTATGGAAAAAGAAAAAGAAAAGAAGTTGAAAGGTGAAGACTTAATGATTAAGAGTAAATCTCAACCATCCATGTCAACTTACCCACTTAAAATAAATCTTCACCGTCCATCTTACACACTGCCCCAACCTTATCCTTCAGCATACCCATTCTTCTTCTGATCGTGAAATTGAGAGTGAGGAAAAGAGAGAGTGGGAGCCGAGAGAGGGATTCGATTGAGAGAGATTGGTGAACGAAGAGGCCGAGAGAGAGAGAGGAGCTGCGAAGGCGGTGCGTATGGTTGGTGGCAGAACCACCACCGACACTAATCAGTAGCGCCACAAACCGTATTA…
lncR.Sto_0785	Chr03	26065397	26122693	871	-	u	CCAGTACCACTTCCACTTTAATCAATCACATATATACAAATATTTTCACAAATAACAGTTTAGGAACAACAATAGCATGTTATTTCCTAACAATTCTTACAAACAAGCAAGTAAGCAAACCACGTATTCACATCCTCATTCAACCCTGTAGGGCAAGGATGGGAAACCCCTCACAACCACAAGCGCACGAAATTCCAGTTTATCATATGTTATATAATGATCAGGCAAACATTAATATAACGTTACGTCACAGATAAACTTAGGAATCATACTCCTCAATCATGCTACTTATAAGTAACCAATAATATGAAGCATTTTATATTAAAAACTATAAATCATACATTCGACTCTAGTGCCACGCTAGAGCAATGGCCTCAACAGGCAAGTCTTTCAAATGCT…
lncR.Sto_0786	Chr03	26113205	26114182	978	-	u	CAACTCAAAATAATGAAGGCTAAATAATCAAAAGATGTCCACCCACGCGAACAAATGCGGTGCAAGTGGATAGATGTCCGTATCACTGTCCGGACGTCGAAGCTTGCCCGATTCCTGTATCTGAAACATTTAAACAGAGGGTGTGAGTCCAACAGACCAGTGAGAAGCTTCCCATCCTCGGCGTAGCGGCGGGTACCACTACAGCTGGGGAAAGGGAACCACTCACAACCACAAGCGCACGAAATTCCAGTTTATCATATGTTATATAATGATCAGGCAAACATTAATATAACGTTACGTCACAGATAAACTTAGGAATCATACTCCTCAATCATGCTACTTATAAGTAACCAATAATATGAAGCATTTTATATTAAAAACTATAAATCATACATTCGA…
lncR.Sto_0787	Chr03	26159809	26160796	988	-	u	GACTCCTGAACCACCTGTATCTGAAACATGTAAACAGGGGGGTGAGTCAAACAGACTCAGTGAGAAGCTCCCCCATCCCTGGCGTAGCAGCGGGTACCACTACAGCTGGGGGAAGGGAGCAACCACAACCACATGCGCATGAAACGGATTTATATTGTGATCTTTAACATGATCAGGCAATCAATAAATCATATTCACAATTAAAATCCTAATTCATGCTCCTAACATATTTATTAATCCGCATGTAAATCAATCATAAACATATAACATATGGTTCCATAGTTAACATATACTTGTGCACGTAGGCACTCACTTTCTGTCTCCCGCATTATGCTAAGAGAAATACTGGCCCGAAGACAATTTCATGTATGAACCTGGTTGATCACACCAGGAACTTTC…
lncR.Sto_0788	Chr03	26449623	26450741	1119	-	u	CATCCACATGCACATATAATAGTTCTTTTAACCTTTCATGTTTAAGTGATCATGCATTTAGCATATATAACACATGTATTGACAAAATTAGGCATATATATATCACATGTTCAATATCGTCAAACACTTTCCAATATCATATATCGTTTTAAAATAACATAAACTGGCCCGAAGGCATATCTCCCTTTGGGGAGAGAACTGGCCCGAAGGCATATCTCCGTTAGGAGAGAATCTGGCCCGAAGGCATAACTCACGTGAGTGGCATCCGTTATGAGGTAAACTGGCCCGAAGGCATAGCTCACGTGAGCGGTTAGGAACCTAGTTGATCATTCTAGGAACCCCTGGCCCCAAGACTTTACTTGAGACATATCTGGCACCAAGACTCTACTTGGTACATAG…
lncR.Sto_0789	Chr03	26638861	26639091	231	-	u	CCTATTCCTATTTTCTATAGGGTGCTAGTTGGGTAGACCGGCAAATTTCCTTTAGGATACAATGAAGACCCTTGAGTATGAATAGCACTTCCAATACTCAAGCCAAGACAACAATAGTATTTACAAAGTGATAGTTTGTCTTTATCTTTGTGTGCACTCAAAGACAAAGGCAATGAATTTGATATGTTGTGTTATGGAATGATGAGGGGTTTATATAGACCATGAAGTGAT
lncR.Sto_0790	Chr03	26643137	26643589	453	-	u	TAGGATTCTTTGTATATTTCCCGAAGGATCAACAATTCTTCTCCTTATTAATATGTACAAGTATCCTCAACAGGATATAACTCATATACCCGTCCAGATGCACTCTCTGAGCCTCAAGCTATCGTCATAGCAATATAAAACCTTTCTGACCCTATTGCCAGGATAGGGCAATGACCATCGTCATGGTGATTATAAAACTGAGGTCTCAAGTGCCATCTGACGTTGTTCTAGTCGATGTCTCACATCGCTAGTATAATCAAATCCGAAACCCACCAATAACTCCCTTTGCATGATTATAATTTAAGTCACCTTCGTGACGAGTTTTCAAAATAAAAGGTTAGTCCTTCCGTACAAGGACTCTTGCCACCGTCGTGGAAAAAGATTTAATAAAATACTCAT…
lncR.Sto_0791	Chr03	26672482	26672685	204	-	u	GTTGTTCGTAAATTACAGTACATGTGAAAACGTGCTATATGTGTATATGTGAATTGTAAAAGCGATGGTGGCTCAAGGAGCCTTATACGAAAAGAAGGTCCTCGGGACCTATACAAGATCGGGGGTAGGATCGAGTCAATTTTATTTGGGAGAGTCTTGTGGTACTAGAAACCAACCTTATTGATTATTATCTGAAAAGTGTGG
lncR.Sto_0792	Chr03	26762176	26762407	232	-	u	GTTTGGGTGAAATTTTTGTTATTGTGTGATCACCAAGAATGCATGCTAACTCACAGTAACTAGTTGTTTGTGCATGTGGTTGTGTATGACTCCCAGTCCCAGCGGTAAGGTACCCGCCTTGCGCCGGGGATGGGAGAGTCCTCACTGAGTCGCATGGTTAAGACTCACACCTCATTTTTACTACACAGAGACAGGTTAAGTACAGGTGGAAGAAGTCTCGGTGGAACGAGGG
lncR.Sto_0793	Chr03	26820691	26906550	801	STO03G078060	o	CTACGGGTGAACCGTGAGCCTAACCTAGTAAAAGAGAAACCATCCTGTGGAGTTGGTCCAGGGTGTGTCAGTGGCCATGCTTCGAGACGTCGTGTCGTGCCCGCCATGTGGCCTGGTTGGGTAATGGACGAGTGGGCTCAAGCTATTGCCCCGCAACAAGGGGTCAGGACGTGCCACGTGGTGGCTACGTATCAGTTGTTTGATAGATAGAAGTTGATTGTGTTTGACTAATAGAATTGTCACGAGGTGACTAGTATCCAAGTGAATGGGTTAAGTATTGTTTAATTAACAGAATTGTCACGAGGTGACCAGTACCCGAGTGAATGGGTTAAGCATGTTTTGCCACGTGGTGGCCAGTAGCCCGAGTGCACTGGTTTGAAGTAGAAAAGCCACGTAGTG…
lncR.Sto_0794	Chr03	26903502	26907366	1043	-	u	AGCAGAAGCACCAGCCAGCACCCACGCCTCATTCTTCTCTTCTTCTCTTCTTCTCCATTCCTCATTCACTCTAGGGCATCAAGAACAAATTGAAGGAACCACTCACTTCCATCAAATTTCTTGCTTCTTCCCAACAATCTAAGGCTCTCACAAGCTTCATCTACTCTCTTGGAGCATCAAAGAGCTTGAGTAGCACTCCCAAATCTTCATTCTCGGATTTGGGAAGGATTCAAGTACTTCCTTGGAGACAAGAGTGCTCAAAGGGAATGTTAAGTAAAGTGGCCAAGAGACAGGTTAAGTACAGGTGGAAGAAGTCTCGGTGGAACGAGGGACAAACAAACCTTCCAAGACCCACAACTTGTTCATGTGGGTGAAAAAATTGTAACTATAATTTAATTT…
lncR.Sto_0795	Chr03	26827542	26842681	219	STO03G078060	x	CTTGTGTGGATTACATGAGTATGTATATTCTCTGCTTGTCTGGTATGTGTTAGCTAGAGATATAGAATGCTAAAAGAATGAAAGAACTAGAAAATAGGTTGTGGAAGATAGCTTGGATAGGAAGACATATGAGTATAGTATAATTGTTTGCTATGATTGGTGTGTTACAAATCCAACTCATACACTCCGGAGGCATGATGAGTATTTTATTAAATCTTT
lncR.Sto_0796	Chr03	26844837	26852877	605	-	u	TGGTTAATGTATCCCAATAACCTGGACCATCGTATCCCGATGACCGTTTCTCATTCTTGTTCGGGCCATGAGGCTATGGAATCACCACCCTCTGTGGTGGATCATTTCCCCGGTACGCTAGTCACTAATACAATCACTAGGGTAGTGAAGCCTAAGCCATGATTATGCCTAATTCTAAGTACGTGACCCTCTAAATGGCCATGAGAGTTCACTAACTTAGAATTCGCAATCAACACGGGTTTTCAAAAATAATTTAATTAAGTCTTCTCCGTGGGACAACTGATGACCGTCCCATACCAACCACCAGTCATCCAAACATAAGCTTCACTCTCCCTAGAATTGCACTAGAACTACTCCCCTCATTTCTCTATCATTCTTGCTCTAATTCCCTTGAAATGA…
lncR.Sto_0797	Chr03	27746914	27747119	206	-	u	TGTCATATACGTTGCCACACACTCCGGTGTGTGACATATCCTATTCACATGCAAATTCGTATACATAATAATAATAAGTCCCCAAAATAATCCTGTCTTTAAGTATGTGGAGCTGACAAGTCTAGAGTATAATAACCAAAAAGTGTAATCAATTCATTACAATATCCAAAATAAAATCAAAGCCACCCACGAAGACAGAATGTGAG
lncR.Sto_0798	Chr03	29005708	29006091	384	-	u	CTTACTAGTTCATTATGAAATCTTCAATTCTTTACTTAGTACCCAACCTTCAATTAGACAATACCTAGCTCTAAGGTAATCCTAAGTTCATTTACCACCAAGCACGTCGACGTTTATAAATAAGATAGTTTCATTACTTTAGTGTGTTTCTAATTACTAGGACAACCGAGACTCGAATCAAATCAATATCCTACCCCTTTACTTGTACTGTTCGGCGTATCCCATTTCATTACAGGGACACCCTTCAGTACTATCTCATCTTTAATAATTTCCACATACACAAGCATATTCATATAAATCCATTTAGGATCAACAATAGCATGCAATTTTTCTAACAACTCTTACAAACAAGCAAGCAAACAAACCACGTTTTCACATCCTCAT
lncR.Sto_0799	Chr03	28979228	28979572	345	STO03G078900	p	CTTGACTTCTAAACATTTTCTGCAATACCCAATAGGAAAGGATATTAGGGTCTCTTTTTTTTCCTCTTAATTGTGCTTGGCAATTGGGGTGAACTTTGGAGCAATGATAGTTTTGCTGTCATGTGAGGTCACGGGTTTATATCTGCATACATCTGACTCTCTCCAGAACTCACCTCGTAGGAGCTTGGGCTGCCCTTTCTTAATTGTTCTTGGCAATCATTCTGGTGTAGTTGATCTATTTTGCATAATCTTGCTTGTATTTTTTTCTTTCTGGGATAGTATTGTATCATGTTTTGTACATGACTAGTGATGTTAATGTTAGCAAGTGCTTGGATGGCTTTTACT
lncR.Sto_0800	Chr03	29447372	29447701	330	STO03G079250	p	CTAAAGACATCCCATTTGTGTTAATTTGTGCATAATTGTCCATAAGATTCATAGGCTCCACGAGAGAGAATCGACCTAGGTTCATGCAGCTAGTGGCACTAACCTACGTCGATCTCTCGAGGAGGTTACCAAATGTTAAGGTTTTGGAAACAAAATGACTCAAGATTGAAAGTTATCCCAACTCTCTATCAGGACTTTCGTCGAACACTTGCTAGGCGTATTTTCGGGTTTTGATATTGATGAAATGAAAATAAAATAAAATATGCAAATGCATATAGAGTATCCCCTTTCGAAGGACGATATGCGGCTATCCTAGACATTGAATAGATG
lncR.Sto_0801	Chr03	29774717	29775094	378	-	u	CTCTAATTTTCAAGTTAGGTTTTTCAAGAAATGGCCCAAAAATGAGTTTCGGATTTCTGAGCCATTTGAGAGGTTTAAAACTGCTTCCTTACGATTTTCGAACTTAGAATGGATGTAGATGATGAATGCATGCTTGGATTTTAGCTGGAAATTAGATAATTTAGAAGGGTAAGGAAATGGGTATGGGTTTGAGCTTCAAATTCAGATTTAAGCTTGTTTAACCATGTTTCGGGGCTAGTTTTTCATGGGTTTTAACGTGTTAATGATAGAAAACAAGTTTATAAAACTTCCATGACTTGAATGGTAGGATTCTTGGTTGAATTCTTGAGTAAAGATACTTTAAAAACCCAGAAATTAACGTAGCAGTCGACTTGTGGG
lncR.Sto_0802	Chr03	30504221	30504644	316	STO03G080130	i	GGCACTTCAAGATTCCGCCGGTGACTAACGTGAGCCGCAGTGATGGTTATCGCTTCTGCTAGAGTGCGCCGGCTTAGACTATTGACTATTCTATTCTATGCCTCTCTGTGACTCTATCTAGGGCTCCAGATTTTTCCAGAAATCTTGTGAGTGCTTGACAGCTATGGGGATAGAACTAGAAACAGCGACGATGATGATAATAGGATTGATTACCAGTGTCTTTTTCATATCTATTTGATTAATTTACAATAATAGAAAATTTTTAAAATAAGAAGAAAAGGTGGAGAGAAATTGAAGCAGAGATTCATTGGGACGT
lncR.Sto_0803	Chr03	30534553	30537666	3114	-	u	CTGGCATGTACCACCGTATTCTTTACGGAAAATCATTGCATTCTTATTCTTTATAAAATATGAAAACTTTAACTATTGGATGTAATATAACTTTCCTTTACTTGACGTCATGCTTATCCAGTCATGACTAAAACATATGTGCTGAGCTTACTACGGTTGTACAGATATAGAGAATTTCAAATAAATCATACATCATCTTGTAACATGATCCATCTTATACATATATGGAATTAAGAGAAACATATAATGACACATCAATGTCAAATCAAAGAGAAAACAAGAGTCATCGAGAGTGCCGCCCAACGAACAACTCCACGTACCCCTACAGCACACATGAATGAAAACAATTCTCTTTGTGGTAGCTTGCCACAACTCCAGTACAATCTGAGGCGTCCCTCA…
lncR.Sto_0804	Chr03	30862333	30862567	235	-	u	CATGATTTAACATATAATTCCATGTGGTCCTCTGTATTCAAGTTATCATAATCATAAACTGGCCCGAAGGCAATATCTCCGTTAGGAGAGAATCTGGCCCGAAGGCAATATCTCACGTGAGCAATATGGGAACCTAGTTGATCATTCTAGGAACCCCTGGTCCCAAGACTTTACTTGGAACAATAATCTGACCCCAAGACTTCACTTGGAGCAATAGCCGGCGACTCATCTGACC
lncR.Sto_0805	Chr03	31134865	31143982	1492	-	u	GTCCGGTGCCCGCTACACCTGTATCTGTAACATGTAAAATTGGGGGGGGGGGGGGGTGAGTCAAACGGACTCAGTGAGAGGCTCTCCCATCCTTGGTGTAGTAGCGGGTACCACTACAACTGGGGAAAGGGAGCCAATCACATCCACATGCACATATAATATTCCTTTTAACCTTTCATGTTTAAGTGATCATGCATTTAGGATATATAACACATGTATTGACAAAATTAGGCATACATGTATCACATGTTCAATATCGTCAAACACTTTCCAATATCATATATCGTTTTAAAATAACATAAACTGGCCCGAAGGCATATCTCCCTTTGGGGAGAGAACTGGCCCGAAGGCATATCTCCGTTAGGAGAGAATCTGGCCCGAAGGCATAACTCACGTGAG…
lncR.Sto_0806	Chr03	31134920	31143982	1441	-	u	GTGAGTCAAACGGACTCAGTGAGAGGCTCTCCCATCCTTGGTGTAGTAGCGGGTACCACTACAACTGGGGAAAGGGAGCCAATCACATCCACATGCACATATAATATTCCTTTTAACCTTTCATGTTTAAGTGATCATGCATTTAGGATATATAACACATGTATTGACAAAATTAGGCATACATGTATCACATGTTCAATATCGTCAAACACTTTCCAATATCATATATCGTTTTAAAATAACATAAACTGGCCCGAAGGCATATCTCCCTTTGGGGAGAGAACTGGCCCGAAGGCATATCTCCGTTAGGAGAGAATCTGGCCCGAAGGCATAACTCACGTGAGTGGCATCCGTTATGAGGTAAACTGGCCCGAAGGCATAGCTCACGTGAGCGGTTAG…
lncR.Sto_0807	Chr03	31144086	31145567	656	-	u	ACTTTGGACTCTTGGGTGTCCGACTTCACGAGGACATACTCGATCTACCCGGTTTATTTAAAATGGACACCTCTTTTATCATAGACTCTACATGACTCCTATGAACCCTTACTAGTTCGGTTTTACTTTTCTTGGAAAAACTTATAAGTGTATACCCTTTCCCAAGTTCGAAAATAGTTTCAAGGAAGGACATCCTAAGTTCGATTATTTCAAAAATTTCAAGATCAAACAATAGGTTTCCAACTTCATTTAACTTGTGAGTTTCTAGGACCATGGAATTTAGACACCGAAAGTAGACTCGATCCTACCCCCGATATCGTTCTAGGTTCCATGAACCCTTTTTCCATATAAGGCTTTCCAAGCCATCATGATGTTTCACATGTATCAAATACACATATA…
lncR.Sto_0808	Chr03	32021928	32022128	201	STO03G081230	p	CTCAAATTTAAATAAAAAAAATGAAGAAAACTATGAAAAAAGTCGGCATAGCATACTAATACATAGAAAAGTCAAGCACTGAATCCATTCTGATTTGGATAGTGGAGTTTGGGGGAATTGGAAATGGAACTACTATATAATATAATTAATTAAGAATTAGTTTTTTTTAATATTTTAGATTAAATATCCATGAAAGTGGGC
lncR.Sto_0809	Chr03	32152535	32152880	346	-	u	TGAGACCTCAGTTTTATAATCACCATGACGATGGTCATTGCCCTATCCTGGCAATAGGGTCAGAAAGGATTTATATTGCTATGACGATAGCTTGAGGCACAGAGAGTGCATCTGGACGGGTATATTAGTTATATCCTGTTGAGAATACTTGTACATATTAATAAGGAGAAGATTTGTTGATCCTTCGGGAAAGATACAAAGATTCCTATTAATATGTGAGACTAAGGTAAGGAGACACGGGAGGAACCTACGGGTGAACCGTGAGCCTAGCCTAGTAAAAGAGAAATCATCCTGTGGAGTTGGTCCAGGGTGTGTCAGTGGCCATGCTTCGAGATGTCGTGTCGTG
lncR.Sto_0810	Chr03	32451697	32452106	410	STO03G081680	p	CTTTTAGGAAGTAAGGCTCATTTGTAGAAATAAAATTTGGGCTTGGTGAAATGAGTGAGAGAATGGGAATGTTAGAGAAAATGAGAATGTTATGTTAATATGATGTGATGTGAATTGAATAAAAGTGGATAAAATATTAAAAGTGAGAATAGATAAATGTGGGTAAAAAAGTAAGGACAAAAACATAATTTCATCGTATTGTAAAAAGTAAGGTTTGTTTGATATCAAGAATGTAAGAGGGAATGTTTCAAACTCATTCCTTTTCCCTTATTTTTTCCGTCAAACAAACAAGGCCTTAGGAAATGAGAATGGAATGGGAATGAGAGTGAGGATATGAATATTGAATAATAAAGAAAATGATATTATTATGTTTAGTATGATAAAAAATTGAAAGTGAGA…
lncR.Sto_0811	Chr03	32536713	32537330	618	-	u	CCAAACCTTGAGCGGCTTAAACTTCCATCGGGCTATGAGAAGCGATTGACACCGTTTAGTTTTGGACCAAGGCCTCCACGCTTTTGGTATCCTAGTCTCTCCATGATACGACTGCCCACTACGTTCACTTGCTAATCGTCTTATCTCTTTGGATCAAAATCTAAGGCTTGGAATGATGATTCAATTGCTTTCTCTGCTCTGTTGATATATGGAACGTCGGTGGGCCGACTAATTAAGAGTGCTTCCTCCCCTTTGACGATGATTATATGATCTCCGTTGATGAATTTAAGTCTTTGAGTTTTCGTCCTTTGACTCGACAAAAGGTAAGGGAATGGTAGGTCTCTGTTAGGACTGTGACACTTGATAGGCAGAAAGGTGTTAATGGCTGCTAAGTCTATA…
lncR.Sto_0812	Chr03	32651605	32654530	857	-	u	CAAAGAACCAAGGAGGAGCCAAACCCTAAGGGAGCCAAAGTGGTGGAGAAATTGGTGGTTCTAGGTGGTGGGTGATCGGATTCCGGCAACCGGAGGCCGGAGCAAGGGCTAGGAAGTCTTCTTCAACATTCCTTTTATCTTCTCATACTCATTTCAAGTGCTGGCATGTATCAGATGAATAGGTGACTGATGGGGATTGGAGCTTGAGGTAGATGGGTACGGACCCCCACTAGTTTTAGCTATTTTGACATGCATCATAGGAGCTTCTCACAAATAGACTTTATGAGACTTATGATTGTTCTGACATGGTCTTTTGGAGGGAACCTGAGTGGCAGGATTGTTGCCTCCGGTTCCCAAGATTGTCTAACTTATATAAATACTATTATCACACTATATATA…
lncR.Sto_0813	Chr03	32806421	32806815	395	STO03G082040	p	TTAATTAATTAATTTTTTTCATAAAAATAATTAATTAATTAATGGTAGAGAAATTACTTATTTGTCCAGCTGACATGGAACTAAAATGTGATGTGGAAGCTGATGTGGTATTGAGTGTTAAAAATTGGATGGAAAAGTTAATTTAGGGAGGTGCTATGCATCTTTTTAAAGTTCAAGAAGATTATGTGTAAACACTTTATAATTGAGGGGTTCTGTTCATTAGCCTTTATTAAACTCATTAAGTTTTAGGATTCAGATTATTTTGCTAGTTTTGGCAACGGATATATCTCTGCGAACTACCGAAGCAATGTTAAGTCCACTGTGCATAGTATAGACAAGAATTATTCGGTTTTCTGTAGAAGACTACTATTAATCAGCATGGATAAAAAAAGAAC
lncR.Sto_0814	Chr03	33564772	33565042	271	STO03G082780	p	CTTGCAGGTGGTTGCCGGTGGGTTACTTGGAATCGTTACAGCAGCTATTGGCCATCTAATAACAATGATCTAATAATCTCTTGTGGGTTTGCCTTTTGTGGAATCCTTAACGGTGCAATTTCAGTTCATGCCATATTTCTGAATCGAAACTAACAATCTCTGGTCTTAAACTTCTTCAAACCTTGGCCCCAAAAAAAAATTGAAAAAGCTAATATGTTGCTAGTGCTTATTCATTTCAAGAGTAGCAATTCAGAAATATTATTTGATTGCA
lncR.Sto_0815	Chr03	33599122	33599420	299	-	u	GGGTGAGTCAAACAGACTCAGTGAGAGGCTTTCCCATCCCTGGTGTAGTAGCAGGTACCACTACAACTGGGGAAGAGGAGCCAATCACAAACACATACGCATATAACGGGTTTAGGTTTTCATATATTAGGTGGTCAGGCAATTAACATATATTATATTCACAATAAAGAATTTAAAGCATGGATTTACATACATTTAAATTCACACATACATCATATCATGATTTAACATACAATTCCATGTGGTCCTCTGTATTCAAGTAATCATAACCATAAACTGGCCCGAAGGCAATATCTCCG
lncR.Sto_0816	Chr03	33628213	33628491	279	STO03G082870	p	ATTTATTTTCACATATTAAAGCACTTCAGTACTTCACGAGATTTTTATACGGAAGAAGATCGGGACTCGAGATTATGTAGCATTTATGTGTAACATATGTTAGTATAACTTGTTTAGTGGTTATATGTGAAAGTTTGATGTAAACTTTGGGTGTCTGGTGTAGTATTTGAATAATATTGTGTATGTACGTATACGTATGTATTTTTTTTTCAGTCACATGTATGATGTATCCCTATTGTCCACATAGTTTGACGTTGTAATAATTAATTTGCTGTCTTT
lncR.Sto_0817	Chr03	33677753	33677962	210	STO03G082940	p	TTTCTCTTTTGTTTTTGTTTTTCTTCTATTCTCTGCATGCATGCCTGTTATTTTGCTTTGTGTGTTTTCTATTTGGCCATACTGGTAATGATCAGTGTGCTTGGACAAATGTACTATTCTTTTATGCTGATCTGATTTTTGCAATACCTCACTGGGCCTGTAATTAACTGATTAGACGTAATTAGTATTTAGTTCAATGTGATAAATGTG
lncR.Sto_0818	Chr03	33920176	33929179	5089	STO03G083160	j	GTTAAAGTTACCGTCGGGAATAACTTTAGCGACGCTTCACATAAGCGTCGGCACTAACCGTCGTTAAAATTTGCGACGGTCAAAACCGTCGCTAAAGTCATCTAAAATATACCATTGTTATTATATGTTTAATGACGGTTTTAACCGTCGTTAAACCACAACGGTTTTCTATAAAAAAATTGGCAACGGTTTAAACTATCGCTAGATCACTTTATTTTTTAACATTTATTTCAATTTATATTGAAGCTTTTATTCCTAAAAAAAACATAAATGCTTAATCAACCAAAATAATTTCATTTGAACTCAAGATGTACTTAAAGGTTTACAATCAAAACATATTCATAATCACCAACCAATTCAACATTTAAGTATTAGTAATCAAAAGTTTTACAATATAAC…
lncR.Sto_0819	Chr03	34351329	34351532	204	-	u	TGGAAATAAACATTAACTTATTCAAATTACAATTGTATAAAAAGGGAGCAATAATTATTTCTAAAACGCTCAATAGCGATTTTATTTCTAAACATTTCTCTTCTTTAAAAATGGAGCAATTGAAACGAAATATGAAAGTGAACATGGGGGGTCGAATACCGGAGCCATGCTACACAAAAACACTCCGTTACCATTAGTCCAAAC
lncR.Sto_0820	Chr03	34445471	34450025	2872	STO03G083660	j	ATTTAAGATGTACTTAAAGTTTAACAACCAAAACATATCCATAATCACCAAGTCAACACTCAACAAGTATTAGTATTCTCCCTCACAAAAAAAAAAACTAAGTATTATTATTCAAAAGTTTTACAACCAAAACATATCTATAATGACTAAATATAAAGCTTCTAATTCTTGAAGTTTCTTTGAAACTCTCTCCAGTAGAAGGGGCTTTCTTCCAGCCTTATCTATAAAGGCTGCACCAAGGCCAGTGACTGGAACCATCTTTTGCAGCCTGCACGCAGGGCTGGATTCATTTCAGCTGAGTTTGATGACTTCTGTCTTCTGATTTTATACCTGGCGCCCAATATCTTCAGCCACTGGACTTGTCCCATCTATGTGAAGATTTCAACTGAAACAAATATA…
lncR.Sto_0821	Chr03	34511602	34511929	328	-	u	TTCATATATAAAAAAACATATACACAAATTCAGCCACTTTTAAAAATTATTTACAGAAATATATCACTTTACTGTGTACATTACAAAACGCCCTCAATAACCTTATAAACGGCCACAGTGAGGACGTTTTTCTTGTAAAAAATTAAGGAAAACGTCCTCACTGGATCAGATCAAACAAAATCTCTGGTTCCATAGACCAGCACCTTATCCATTGGGCCAAGGAGTTACTTGAAATAATAGTTCTCGTAAAAATAGTATATTTCTGTAGATAATTTTTAAAGATAGCTCTGTGTATATATTTTTTATTTGGTATATAAATGTGCAAAAG
lncR.Sto_0822	Chr03	34924219	34924908	690	-	u	CAGAAAAAGATGTGATCATCATTCAATTTTTTCCCCAAGTACGATAGCAAGCAATTAATTCCTCAGAGCAAGAGACGTCTAGTGTTATCACATGAAGGAAGACAATAATACTAATTTAATTTGGCAGTTGGAAATTTTACTTAATTATTATATATTGGAAGGATATATAGGAATAAAATTTGCTTTAGTTTCTGTGATCAACGCGGATCCTCTATCGTGTTATTGTTGTGCTGTTTGGTTAGCCACGGGTTTAACCACGGTTAAAACCGTGGCTAAAATGTTTGCCACGATTGCGTGACTGGCTAACCGAATCGCACAACAGCATTACGATAAAAAATTCGATTTCTTTCGGTGATAGTTTAATATATGAGTAAGTTATTTTGGTCATTGAAAGATTTA…
lncR.Sto_0823	Chr03	35259455	35259751	297	-	u	AAAAAAGTTGAGTTCGACTTATCATTGGGAAAAACTAAACCAAGCCAACTTGTCATTGTTTAATTGGAATGGTTTTACTCATCCTTCAAATCATACCTAATTTAACTCACACACCCCTATAAATAGTGAAGGAGTGTAAAAAATTTTAACACGTTGTCACATACTTAACCAAGGAATATAATAATGTGTTTTTATTTTCATATTTATTTTTGAAAAAGTTAATAATATAATTCAAAATTTTAAATAAAAGTAATAATTTGATGGATTGGATTCTATAGTAAATTCTTCTTTTTTTTT
lncR.Sto_0824	Chr03	35271718	35271961	244	STO03G084420	p	ATGTAGGTCATGGAACCACGACGTGTGAAGGAACTACCCCTGGCTTTACGTCCTATCTTATTCAAACAATAGGGATCAAAAAAATTAGTTGAATGCCATGCCCCCTCTCCCACAAATGAAAACGAAAGAAAAAGAGAAAATGAAACAATTCAGACTTACTCCAATTTTAGCAATGAAATAACATTGCATTAAGGCCTTATTTGTCTAGTCGAATTTGCAACTAACATTCCCTTGAAAATTGTCG
lncR.Sto_0825	Chr03	35492988	35493747	760	STO03G084580	p	GATTGTTAATTAAATTATATGCATATGAAAATCACTTCAATTATTGCATAAATTCTACTCTCTTCAGAACTCAAAAAGACTTAAAAAGTTATACTCAACATTATTTCATATTTCAGCTCTATAGCATCCATATTTGCCTTTAGTACACTATAGCATATCAACCTTGGTCTTGATTCAGAGTGGAATCTGAGAGGCCATAATTTCTCGAGTATTGCAAAACTCATTACTAGAAGCAATCATTAAAATAAATGACGTTTCATTTTTATTACTTCAGAAGTCAAACTAAAAATAAACTAAAAAACCACATATTCTTTATCATGTACCATATTACATTAGTATTGGTATCATTCCTTCATTCATTCGTGTAACTCTATCTTGTTCTACAATGTAAAGAAGAAA…
lncR.Sto_0826	Chr03	35504003	35505231	1229	-	u	CAAATATTTTTCATATTAAATAATACCATTCAACATTCCCATAAACATTCTCACGAACATTCTTCGTATTAAAGTCATAATAGAACAGACTAATCTTTACTTTTAGTGGTCATAGCTTTCAGTAGGAGAAAAACCAAAAAAAAGGAGGCATTTCTTATACTTCAGAGCAAGGCGCAATTATTGTATATTAGGGAAATCAATAGATATTTAACTTTAGTGATTATTGTATAGACATAAACTACGAGCAATTTTAATTAATTTATAACTATTTAACTAATCATAATTAAGGGTATATTTGGTTAGTGGAATGTGGGATGTAATGGGAATGAGAATGTTGGAGGGAATGGAAATATCATGTCAATGTGATATAATATGATATGAATGAAATAAAAGCGAGTA…
lncR.Sto_0827	Chr03	35706172	35713001	575	STO03G084840	o	CAGCAAATTAATTATTACAACGTCAAACTATGTGGACAATAGGGATACATCATACATGTGATGAAAAAAGAAAAACATATACGTATACGTATACGTACATACACAAAATTATTCAAATACTACACATGACACCCAAAGTTTACATCAAACTTTCACATATAACCACTAAACAAGTTATACTAACATATGTTACACATAAATGCTACATAATCTCGAGTCCCGATCTTCTGACGTACAAAAATCTCGTGAAGTACTGAAGTGCGTTGATATGTGAAAATAAATCGTTGTTGTGTAAAATAAACGCATTTTAGCACTTCATTGAAATTGCACTTCAGAAGATCCGTTCTGTATCGAATATGAAGCTAATCGGAGTTAACAACTTTATTGGATCTACCTTGT…
lncR.Sto_0828	Chr03	35892979	35893405	427	-	u	CTCTTATTTCTTTCTGTGCATGTACTGCTGGAGTAAAGTATCATCCTTAAAAAGGAAGTGACTTTGGGAATTCAATGATTTTCCTTCAAAGTTCTGCCACTTGATCTAACAAGCTTCCTTTCTAGTTTGATCAGGTGACTTTTGTAGCACCATTCATGTCTGAATAAAAAAAGGAGGTGCTCAAGTAGTAGTGCGACCTTCCTTATAACTGTATATTTTGCATGTATAATTAGAGAATTATCATGTTGTGAGCTCTCAATATTTTGTCTTTTACATTTGTTAATTTGTATATGGATAATATTAAAGTGGCATAGGATTCTGTTCGTTGATGTGAAAAATTCTTTGGTTGTAATGAACTAATGGTTATGAAACAAATGCTACTCTGTATATTGGTAAAAT…
lncR.Sto_0829	Chr03	35917310	35968985	1311	STO03G085110	o	ATGAAATACAATTTTTAATTGAAATATTGAAAATTTGAGACGAGATAGTGTTTCATTGATTGGTTAACGTTCTAATCAATAATCATACATTTTTTGGGTTCGATTTGTAATCAATTAGTTTTGTTCAATATTATGTACTGTAATTGTAAAATTTCCCTTGGCATTGATTTGACTCACATTTGATTTTCAATTCCTGAACTGACTCGAATTAAAACTAAAGTTTTTGTCCAGAGAGATAAACGATTTAATATTGGCAAAATTACCTGACTCCAATATTTGAGAGTGATGTCATTTTCGCTCTAATATATTTTCGTTATCAATTGTACCTTAATATATTGTGATTCATCCAATATATTTCATCCAATGTTAGACTTTTAACATCCTATGCGACCAATAATT…
lncR.Sto_0830	Chr03	35917310	35968901	1227	STO03G085070	o	ATGAAATACAATTTTTAATTGAAATATTGAAAATTTGAGACGAGATAGTGTTTCATTGATTGGTTAACGTTCTAATCAATAATCATACATTTTTTGGGTTCGATTTGTAATCAATTAGTTTTGTTCAATATTATGTACTGTAATTGTAAAATTTCCCTTGGCATTGATTTGACTCACATTTGATTTTCAATTCCTGAACTGACTCGAATTAAAACTAAAGTTTTTGTCCAGAGAGATAAACGATTTAATATTGGCAAAATTACCTGACTCCAATATTTGAGAGTGATGTCATTTTCGCTCTAATATATTTTCGTTATCAATTGTACCTTAATATATTGTGATTCATCCAATATATTTCATCCAATGTTAGACTTTTAACATCCTATGCGACCAATAATT…
lncR.Sto_0831	Chr03	36366035	36367553	1519	STO03G085430	p	ATCCAACATTCCCATTCCCAATCCTATTACATCCTCCACCTCACTAACAAAACACACTTTAACGAGTTGTTAAGCAGATTAGGACAATCAATAAATGTTGGATTTAATAAAATAGATTAGTCCCTCACATCATGTATTTATATTCGAATATGTGTCCGACAATATTTCAAACAAAATTAATTCTAATAAGAGAATACTTATAAAAAAAATTATAGCCGAATTAGCAGTAGTCGGTTCAGAAGAAGAATTTCAAGAGAAATTGAGAGGTTTTCTGAAGCAGGACATTCTGAAGGTACCAACAACGAAGCAATATCAGCATATACCCCATTAAATGAAGATGATTGTTATGGGATAGACTTAAACAATATTCATCAATATGATTAATCAATAGGCTCAATA…
lncR.Sto_0832	Chr03	36511208	36518536	1255	-	u	TAAAAATTAGTATCGCCCACCGAAAAAGAAAATCATGGTTTTGCTATGAACTTATTTATAAATTTTGATGTTAGTCCAAATTCCAAATCATATCTACTAACGTTCTAGTTTGAGTAAAACCATGTGCGCCTTTCTGAAAACCAGTGTCGCCCACTGAATAAAAAAAAACCGTGGTTTTGCAATAAATTCATCTATAAATATTGACGTTGATTCTAATTCCAAATCATATCTACTAACATTTTTTTTTCTCAAATTTGCAGGAGACTTTTAGATTTCAATCTTCTTATCACCATATCAATATGAAGCAACAATTTAGGCAAAAATGGTTGGCTCAGTTTTTGGCCAGAGGAATCACAAAGGTAAAGATGAAGTAGTGCTTTAAACTCAATTGCTCCAGAA…
lncR.Sto_0833	Chr03	36511443	36518536	1019	-	u	ACATTTTTTTTTCTCAAATTTGCAGGAGACTTTTAGATTTCAATCTTCTTATCACCATATCAATATGAAGCAACAATTTAGGCAAAAATGGTTGGCTCAGTTTTTGGCCAGAGGAATCACAAAGGTAAAGATGAAGTAGTGCTTTAAACTCAATTGCTCCAGAATCGAATCATCGGCTCGTGAATTACCAAAATTACACCATTGAAGAAATTCAATGGTGCCCTCTCATGCTAGGCTGTGTTTTTTGGCAGACCTTCACCAGGTCTCCGTAGATAGGAATGTCCCTAGGGCTTCTATTCTATGTAACCTTCTTTCTTTGCTTTCTCTTTCTCTTTGGTTTTATTTGCTACTGTCTTGTACTACCTCTGTGAGGTCTTCCTTAATATAATCCTATTACCA…
lncR.Sto_0834	Chr03	36982592	36982878	287	STO03G086170	p	GACAAGTTGAGATTGGAAGGAAAGAGGTCGTTGTTTTGGTTGTGCATAGAGTGGGCTTAAAAGTGGTTCATGCTTCAATTCTTTTGGTAAGATGGTCTCGTTGTACACTTTTTTTTGTAAAAGGTGACGAATTTCTTGGTCACCTTATTAACGCGCACTTGAGTGAATAGATTCGGATGCATATAACAATAATTAAAGTCTTTTTGGTGAGATCAACTTTGTAGATCAAGCGACGTCAATATATTTTGTCTTTACACATTTCTGTAGTTAAATTATTTATAGTCAAG
lncR.Sto_0835	Chr03	37016340	37017024	685	STO03G086210	p	AATATCCATTACATATTCTCCTTAAATTCCTTACTCATTACATTCCAGTGGACTTGCATATCCAATAATAAAAAAATAACCAATTTCAGAGAGACAGTGTAACAACAACAACAACAAACAAAGTCTTTTTTCGATGAGGTCGGCTATATGGATCAAGCGACGCCAACATGTTCTGTCTTTGCACATTTCTATGGTTAAGTTATTTATGACTAGATCCCTCTTAATAAGAATGATTAAAATAATCAATCTGGCTAAATTACAACAACGGAACCTAATAAAACACCATGATTTCTTGTACAAGTTATTTTTAAACCTTGCGTGAGAAGATTATATATCCGCATCTCTCAAAACTCCTGCAAATATCAGAGCATGACTAAAATGTAAATTACTTATAATTCT…
lncR.Sto_0836	Chr03	37107064	37107437	374	STO03G086310	x	GTAAGGTAATCGAATTTCTGCCTAGAGGAGGAAATCTAGCCTTCAAGTTACTGATGGTTGAGTTGTTATGAGGTTCAAGCTATAGCAGAGTTGAGGCAAGAAAAGCACCCAAAAGAAGACACAAATGCTGTTTGAGTTAAGCTTGTTTCACACTAGGATTTTGGAACTCTAGAGACAGTAATTCAGAAGTTGTAACACTATTGCCTAGAGCAATTAATTTGAAGAGGATAATTTTGTATTGTCTAGAAACTAGAATGGTATCCATTTGTTGTGTTAATTTGGAGACTAATCTGAAATACCAAGTGAAGTGAAAGGGATTCAATAAGACAAATATATGGTAAATCTTCTATGATTTACAACTATTACATATGGAG
lncR.Sto_0837	Chr03	37398905	37400689	1785	STO03G086590	p	ATTTATAGTTATGTTTGGTATACTTAAGGAAGGAAGAGAAGTAAAATTTCGGATTCAAAAAAGTTATATTGTTTAATATATTTTACATGTAAAACACTGTTTACCCTTTGACTTTTTCTTTGATTTTGACTGAAGGAGAAATGTCGAAAATTTTCCTCTTAATTACTCTTCTTTTTATTTTCTCACCTACCAAGAAACACCTTAATTATAAAGTAAGGGCATTTTAGTCTTTTCCAACACTTTACAAACTTTCCATCACATTTTTACAAACAAAACACATTTTTTATTTTTACATCCCTTTACTCTACATTACTCAACTTTACATTTCTTCCCTTCATATCCGTGTATTTATACTAAACATAGCCTTTTGTGTTATTCTTTTACACGAGAGAATCTAAT…
lncR.Sto_0838	Chr03	37634793	37635141	349	STO03G086870	p	CCTCTCAAATCAATCCCTCCAAATTAATCATGTGTCAGAGATATGGTAAGGGATTTGTATTCTTTAATTCATATTTCGGATTCAATTCTTGAAAAGATGGGAATAGAGTATTATTTATTGGGAAGATCCTTCCGAATAATGAGCTCCACAGTATTTAAGAAATTAGTCATCACGCTTATTTTGATAGATATTTGGTTATAGATTTAAAAAAAAAAAAATCAACCCCCGGAACCAAATGAATATGAAAGTGTGGATATGGCAACCTCAGACAAAGAGATCGAGATACTGAAAATAAGAAAAAATCCATATCCCAACCGAAGCTTGAAAAAAACTTCTTCAAAGAGTCAAT
lncR.Sto_0839	Chr03	37668389	37669688	1001	-	u	ATGGGACACCAAGTAACCTAAGAATTTTTCTTAATCAACACCCTATCCACGTGTTTCTTACATTCTTTAATCCTCCTTCCCTTCCTTATTCCTCTTCTACCAATTTCCTTTTTGCTCTTTTCCACATGGAATGGACTAGGCTTCATCCCACTCCTGCAGAATATTGTTCTGCCTTTGTTTTGTCTAAAGCAATTCTTGAAAACCAAAGGAGTTTGCTCTCCAAGAGTTCAAGTATATATAAAGGGCATTAGGGATGATAACTTGGAAGGGAAAGTAAGACTAAGAAGCCCATTGCGTTTCTTTCCTTTCCAGTAACAAGAGAGCTATGGAGAAAGAAGAGAATGATGAAGATGATGATTACTAAGTTGTGTTCTTGCATGCTATGCTTATATTCTACTC…
lncR.Sto_0840	Chr03	37765593	37767239	348	STO03G087070	x	TGAGTTGAATACAACTAGAAAGAAAGTCATCACTCCATTATCAGCTGTTAGGGAAACAATCATGAGAGGGAGTGTCAAAGAGATGCCCAAGAATCCACTGCCTCCTTCAGGTACTATGTCCCAACTGAATCTACGATCCTGGACTCCTCGATTGATCGTTATAGAAGAAGGGCCCCAACGAGCTGAAATTGAATACGATTAAGCCTATGTTGAACAACTCTCGAGTGCTAGGGTAGCACATGCCGCATCGGATTGAATGGTGAGAGAGTTCTGTTTGGAAGAAATAGGGAGGAAGACGATGACGCTGCTTAGCGGTTATGAAGGAATTAATACATACGCCATCGTTTC
lncR.Sto_0841	Chr04	62270	63775	1506	STO04G087270	p	GGAGAAGTTAAAATTTAAATGATTTAGAAAAAAAAATATTCCTAATAAAATTTTATATTCCTTAGTATAGTTTTTTTAAAAAAAATTTAAACATAAGTTTGACTTGTGTTTTGCATACAGTCCAAATCCATCAACGCGGCTCTTCCTTCTTTCATTATCATCTCATCACTTTGTCTTCTTCTTTCCTTTACCTACTGCTTCAAGAGTGATCTTTTCATACTACTTTTAATTTCATAAGTGTTCATTTTGTTTGTATATGGATATAACTTTGTTTTCTTTATTTTGGCGGTGGAACTTTCTTATTTGTATATTTCTAGGATGCAATAAGTTTTTACTCGTGTTCTCTTTGTTTTGATGCTTTGGTTTGTTTGGGAATTAAGAGGGAAGAGAAGGGGGAAG…
lncR.Sto_0842	Chr04	62272	63560	1289	-	u	AGAAGTTAAAATTTAAATGATTTAGAAAAAAAAATATTCCTAATAAAATTTTATATTCCTTAGTATAGTTTTTTTAAAAAAAATTTAAACATAAGTTTGACTTGTGTTTTGCATACAGTCCAAATCCATCAACGCGGCTCTTCCTTCTTTCATTATCATCTCATCACTTTGTCTTCTTCTTTCCTTTACCTACTGCTTCAAGAGTGATCTTTTCATACTACTTTTAATTTCATAAGTGTTCATTTTGTTTGTATATGGATATAACTTTGTTTTCTTTATTTTGGCGGTGGAACTTTCTTATTTGTATATTTCTAGGATGCAATAAGTTTTTACTCGTGTTCTCTTTGTTTTGATGCTTTGGTTTGTTTGGGAATTAAGAGGGAAGAGAAGGGGGAAGAT…
lncR.Sto_0843	Chr04	64032	65995	1964	-	u	TTTTTTTTATTTTTTTACTTCACATATTTTATTTTATATTTTATATTATATAACATATAATTTTAAAAATCAATGACCAAATGAATCTAGAGTTACTATAATATAAATAGATTATGGATGGAGATTTGGATGAAGAAAATGTATAACCATTAAGTTTCATTGATAATGAAAATAAGGTCAAAGTTTGTAATCCAATTAAAACAATGATCCAATGATTCAGATAGTGGTATTTGAGGTTTTACATAGTAACATCATATGACTTTCAAATGATAGAGAAAGACCACTTCATGTACATTAAGCAATTTAAGGGTAATTTTTGTCATTATCCTCATATGTAGATGATACACCATTGACTGAAAATAGTATAGGTTATGTGATGGCTTTTAAGAATGCATGCCG…
lncR.Sto_0844	Chr04	122414	128101	661	STO04G087320	o	TTACAAAGCTTTCATCTGCAGAATCTGTAGCACAAATATTTAAATCATTAGGAAGGTTACTCTTGGAATCAGTTGCGGAGAAGTACCTTTTGGCTTTCAAAATGTGTGGTATGCTTATGATAGTATTTTCTTATATGAGCACTTGTATAGATGGTGACATGGTGTTACAGATTGCACGAAAATCTCTTCTGAAAAGTGGGAAAATGTTTTGTATAGGGCTCCTTTTGTATATCACAAAATATGGCTCTTATATTTGGTATGACAATTGAAACTTGAAACAAAAATGCGACTGTTATTTGTAAAATTTGAGAATCATTAGAGATGGTTCAGAACCAAAACCAAACCAAACCAAACCGAAACCCAGTTTGATTGGTTATAAAATTTGAGAATCATTAGAGA…
lncR.Sto_0845	Chr04	174298	175300	406	-	u	TATTGATTAAATAAATGTTTGGTCAACAAGGAATGCAAAAGCACACAACCAGAAGACAGAGTTAAACAAAGTTAAAGCATTGCATTGCAAATTTACAAGTACATTAAACTAAAAAGACATGGTCAATAATAGAACATCAAAATCAGAGATCCAAAATATCCAGCACTACACTTCAAGTTGTGTTCTTCCAATCTCATTGATGAACCCGATTAATTTGCCAAAACACATCACCTGAGACGGTGTCGTCTTCAACAGCTTCGACGGTGCTCGACGCTCGATGGTGGTCTTCGACGGCTAGACGGTGCTCGACGGTACTTCGTGGGTGCGTGCGTGCTCCGATGGCTATGGTCTTCGCTTTTGGGTTCTTTGATTTAGGGATTTGGGTGGGTTAATGGTGTT…
lncR.Sto_0846	Chr04	482559	484928	483	STO04G087790	x	CCACGAATGATATATGAAAATATGAAAGTTTGAATACAAGATACACTAATTAAGGCATATATATATATAAAACTGAGGATATATATATTCTATATATGTATATATATAATCAGTTTGGTTCTGCAAGGACCTTACAAATTCATTCCAAAGTATTCAACACAGAAAGTTTCAAGAGTTGGCATGCATATATGCCATATTCATCAATTTGTGAATTCGAAATAGAGAGAAATCAAACCTCCTCCATCATCTAATTACTTAAACTCTGCCTTCATTGCAAGTAATCAACAAACTCCGATCCTCCACTTTGATCCATCACCATATGCTACATTAATATTATATATTATATCCATGAATTGATGATTGAAGAATTCAAGAGAAGCGGATGGGAAGAGTGGAATG…
lncR.Sto_0847	Chr04	482559	482894	336	-	u	CCACGAATGATATATGAAAATATGAAAGTTTGAATACAAGATACACTAATTAAGGCATATATATATATAAAACTGAGGATATATATATTCTATATATGTATATATATAATCAGTTTGGTTCTGCAAGGACCTTACAAATTCATTCCAAAGTATTCAACACAGAAAGTTTCAAGAGTTGGCATGCATATATGCCATATTCATCAATTTGTGAATTCGAAATAGAGAGAAATCAAACCTCCTCCATCATCTAATTACTTAAACTCTGCCTTCATTGCAAGTAATCAACAAACTCCGATCCTCCACTTTGATCCATCACCATATGCTACATTAATATTA
lncR.Sto_0848	Chr04	607825	609873	1320	-	u	CTGGTATGTGTTGATGTAGTAATACTAAATAATTCATGTATTAGTTAAAAGTAATATACTAAGTCTTTATATTAGTTAGAAGTGGCAAGATGTTGGCAAATACAAAAATTATTTAGTATTACTTTTAAATATTTAGACGATGTGGCAAGATGAGGGAGCAACATGATGACAAATTAACGACGTCACATCAGCATATAATGGCTACGTCATGCAATGACTTGATAGATAACATCTCAGGGATTAAATAGTTGACGAAAGTCTAAATTCAAGAACTAAATAGTCTATTTCCAAAAATCAAGGACTAAATAATAATTTGACCAACAATTTAAAGATTTTTTGACCAATAATTCAAAGATAAAAAGTAATTTACCTCTACTAATATTGTATATGTATAGTTAG…
lncR.Sto_0849	Chr04	598883	599662	780	STO04G087930	p	CATCATTTATATTTCTACACTTTTATTTATAAGTAATTTTGTTTTTCAATTTAATTTCGTTTAAATAATTAACTATTAAATATCACTGTTGACAAGATTTTTAATACCAAATGTGATGCCAAATCATATATTTAATTAGTTACGTTATTTTGTTAGTTTAGTCAAGATGATGTCCTTTTTGTAACGCCCTGTTAATAATTATGATTAAATTGATGAAACAATGTAATTAAATATATGATTTAACATCATAGTCAGCATTATAAGTCTTGTAAACAACACAATTTGAATAGTTTAGGGCCCACCTTGAATGTTTAGGGACCAACTGATTGGAAGGATATACTGAAGTTCAGTACTATTGTACAACTGAATATCTACTCATTATTTAATTAGACGAGAGTG…
lncR.Sto_0850	Chr04	602732	603120	389	STO04G087950	p	GAGAAAGATGGAATAATGATGTTTCAAGTTTGATGTTTTTGTTGGGGGGTTGTTCTAGGGAGTTCTTGTGAATAAATAACAATAATAGCTTTTGTTGTTTCAGAATGTGTCAATTTTGTGTGTAAACTCTGTTTTTTGTTTCTTTAGGTACAAAGTGTATCTTAAAAGAATAACCATGTTTTTTTGGTTGTTTCTGCTTAAGTTATGTCATGAGTTGTATATTTGTCCCCTTTCTCTCTGTTCTAATTCTCTCTTATTCTCCTCTTATTGCAAGTTCAGAAGTAGCATCCACTGGCCTTATATGCCATATAAGGTTTTATTAAAGGAGTATATGTTATATGTTACGTTTTCTGTATTTATTCTTGAGTATATAAATATTGGTCTTGAAC
lncR.Sto_0851	Chr04	957081	958176	1096	STO04G088390	p	CAAACCAAATTGAAACGCAAATACGTAAATAATCAAATTGAGAAAATGAGCATATTTGACGAACCAAATTGAGAATATGAGCTATAAAAGATCAAATTGAAAAAATAGACATATGTGAGAGACCAAAATAAAATTTTAGGATTTCTTAACATGATATAGCCCTTTGCTTTTTGGAAAGGGGAAAAAGAATTGGGTATAACGGTGTTTGTCGCTTCTTTTGTTTTTGGACAAAAGTGTTTGTCGCTTTTATTCATTGCTATAGTGGGCTTTTCAATCACGTGAATAATGCCTAAGCCCATTTTGATTTTGTTTCTCTTTTTATATAGTGCTCACACACACAACTTCATGCGTGTAGGTGATATTTTTGGGTTAGAATCCAAGTTAGAATTGGATAAAGTT…
lncR.Sto_0852	Chr04	1050340	1050708	369	-	u	GTCCCTTTTTTCTACATCTAAATCTCAAGAAAGCACAAAATAATAACTAGTCTTTGAAAGCTAATAACTATTTCACATAAAAACTGCTTTCGTTATCTCTCAAAGAAATCATAAACTGTTTTAAACTACAAATGAAAATACTCCTTCAAAATGTTCATACATCCAGCAAACGTTTAAACAATAAACTTTGGATAACAGATAATATTTTCCATAGCCAAATGCCAAAGTAGGCACAAGAAACTAAACATATAACCTCCTAGATAATAAATCGGTTGCTGATATGTTTGTACCAATCAGTTCATCAAACTCAAAATTACATATGGAAGTTTCCAACGTGTTTTGGCAGAGCAAGAGCAAGAGGAAGAGGCG
lncR.Sto_0853	Chr04	1064966	1065582	617	STO04G088580	p	CTACCCATTGCCATCCCTACCATCCTCTAAAGGAGCATTTGGTAGAGAGAGAAGAGTATTTTCTAGAGTGAATGGGAGAGGTGTTCTCTCTTAGAGTGAGAGTGTTGTTTTCTCCTTATATCTAGAGAGTGGTTGTAATTTTCTTCCTCATTGTGAAAATATTCTCTTGTTCTTGAGTGCTGAAGTATTGTTTAAATACTTGTTTTTTAGAGAGTGTGGATGTACTTGGGGGTATGGGTTGAGAGAATATCGTGTGATGTAAAAATTTTCATATAGTATTTTCTCTGGTTGTCTTTTGGCAACGGTCGTAGTTTTTTCCTCCGGTTTGGAGTTTTTTCACGTTAATTCTTGTGTAGTGATTGTGTTTCTACTTCATCTTATTTCTCTGGTTATTCTCAA…
lncR.Sto_0854	Chr04	1178469	1178697	229	STO04G088800	x	GCAAAACAACTTAGCCTAAACATGAGTGGTTGATGGTTACCCCAACAAAAAGGTTTGTGAAGTTTCAAATTAAGATTTAGAATCTTTTAAAAGTGGCTTATTTTGCATGTATTGGTAGGAAGTAGGATACAACAATTATATATTCATCGGCTCTGATGGAAAATGCAAGTCCAAACCAATCGCTAAACCATAGAAAACCTAAACTAGCCATATACATACAAAGTGGTCT
lncR.Sto_0855	Chr04	1235652	1236647	996	-	u	GTCAGAATAAGGGAAAGGTTGCACACACAATTTTGCTGGAGAGGTTCACTACTCAAGTTTGCTTGAATAGCTACGTCCTCTCCCCTTCTAACCAAACAATTAGAAGGACTCTATTATCTCAACTCAATTCTTACAACCAAGTAACCCAAATCCACTTTGGGAAAGCACACTTGCTTTTACACTTCCCTTACAACAATATAGGACTCAACCCAGCAACTAACTTAGAACCTAATATAATAAGTTTCTTCAGGAACCTTCCTCAAGGATCAGCCTCCTCACTTGGCTTTTACCTCTAAGAAACTTAGTATATTAAATCCACTCAAATCCAATCTCAGGATTCTCGAACACCCAAGACCTTAATATAAAGAGATCCTTCCACAAACCTTGTCTACCCACAAG…
lncR.Sto_0856	Chr04	1450880	1456547	441	STO04G089120	o	ATCAACATTTCATATATATATATATATATATTGCCTTACAAATTACGAGTTGACATGGAAGGTGTAGATAAAACTTTAACTTAAACAAAGTTATTGTATTTTCTTCTTTCTAATAAGTATTTTTTTAACCGGAGATAATAATATTGTTGGATACCTCCGCTTTAACTTGTCTATGTAATTGGGAGAATCTGGACCGTCCGTCTCATCCAGCATCCCAGAAGCACCATTTTGTTAAAGCCAAAACGATTTCTCATAAAAAAAAGGCATTGGAGAAGCAAATGGGTCACGCGCATAGAGAAGAGTCCTTCTTTACTAGGGCAGAAGAAAACACGATTGCAGCTCGAGTTCTTCCCCCTTTTTTGCGTTGTTCAGTTCTTTGTGCATCTTCTCTTCCGTTTC…
lncR.Sto_0857	Chr04	1900901	1904033	3008	-	u	GATAATAAGTGGGGTTAAGTAAACCTTGGTTTAAGCCTATGGTAACCTAACCACTAGAGTGCCAATGACGCTATTTATATAGTGGTTTGGTTTTGTTGTATCTGTGGATGTAACCCTAGCTAGGTAGTCCCTTTATATAAGAGATGGAGAGTGGAAGAAGATGAAAGTATATTTATATATATATATGGTTAATGGTGTGTTGAGGGGAATGTTGTCTGGCTCGAGGGCCTTTTTGAGTGTGTATATATATATATATATATATAGTGCTCCTTCTTCTTCTAAGGGCTTTCGGACCAGGCTTCATTCCTCTCAAAACACTACCTACAATATTATTCATTTTGAAAATTGTTAGCTCTTCTTTCTCATCCTGTATCATCAAGATTAAGGTTAGGGTTTTGA…
lncR.Sto_0858	Chr04	2140861	2141861	855	-	u	CTATTTTCGAATTTCGATACTGTATAAATAAACGCTATTTGCCGCTACTCTTTTCTTTTGCCTTCGATTCGATCTTCTAACACTTCTCTGTGATTTATTGCCTCGATCTTTTTAGTTTTGATTATGGTTGAAATCAACGTGAGCTTGTGAAGGAAGAAGATGAAGATACTTAAAAGCAAGTTCAGCTTCTTGATTGGACCTTGATAAAGTTATGATCCAGTCAATTATCTTCATAAACTTGCGATATGCAATCTGCCAGTGTCACTCGCCTGATTTTGATTTTGTTTTTACGATGATATTTCAGTCCCTTTTTATCACTGGCACATCTCTCTTTCTCTCTGAAACACCAATATATACATCTAGGTATTATTATAATGAGAGTTCTGTCTTAGCTTGGCA…
lncR.Sto_0859	Chr04	2222398	2223514	1117	-	u	GTGAGTCCAACAGACTCAGTGAGAAGCTTCCCATCCTCGGCGTAGCGGCGGGTACCACTACAGCTGGGGAAAGGGAACCACTCACAACCACATGCGCACGAAATACCAGTTTGTCAGATGTTATATAATGATCAGGCAACATTAATATAACGTTACGTCACAGATAAACCTAGGAATCATGCTTCTCAAACATGCTACTCATAAGCAACCAATAACATGAGACATTTCATATCAAAACTATAAATCATACAATCGACTCTAGTGCCACGCCAGAGCAATAGCCTCAACGGCAAGTCTTTCAAATGCTATGCACCACCCTAGTGCTAAGCTAGGGCAATAGCCACAACGGGCAAGTCTATCAAATACTATGCACCACCCTAGTGCCAGGCTAGGGCAATA…
lncR.Sto_0860	Chr04	2584413	2584984	572	-	u	CAAAAGCATGTAAATAACAACATATAAGTTTTGTCTATCATCCAAAGCCTAACCTTTTTACTTTTGGTTTATCTCATAAGTACGTTAGTTAGTGCACTTGTTAAAGTTTATTTTGATTAATAGAAAGGAAATTAATTTTTTAAAAATTGATAAAAAGTCAACCAACACATATTTTAAGAATTTCTCATTGATTTATGGAAAATCTTAAAGAGTGTCTAATGGCACTTGTTAACAAAATCCATTTTTTATACATAAAACTCAAACTCAGAACTTTACTTCCTCCGATTCACAATATCTACTCTGTTTGGTAGGTGTGCACAGACCAAGAAAATGATTAGTTTGCTTTAAATTTCAAAAGATATAAGATAAAAAGACTGAATTACCCTTATTTTTTCTTTC…
lncR.Sto_0861	Chr04	2673678	2676755	889	STO04G090610	o	CTTCTCCCACCAAATGGACTAAGAATAAAACACAATTATAGAAATTGAAACACACTTCATTAAAGATTAGAGTAAAAGGGAATAATTGATTAATTTAACTTTAAAATTAGAGATTTGATAGTACCATACATTTTACCTAAAATTCTAAATCCACCCTGCTCTCAAACTCATCAATCTCAATATATCATATCGGCATACCCTCGTACAATATATCCCGCAAAGAATCACAGTGGACCACTGGTCCTCGTCCTCCGTACACAAAACGATATCGTTTTGTCGTCGACAATGGCACAACGCCACCGTATCATCAGCCGCCTGGTCATACCTTCTCGAGACTCAAATTTCCGGCCTATCGGATTCCGACGTTTCAATCGTGAAATGCATAACTCTGATCGTCAC…
lncR.Sto_0862	Chr04	3096728	3096968	241	STO04G091150	p	CTCTCCTAATTTTTCTCTCTATATCTCTCCTCACTTTTCTCTACAGTACTTTCTTTTATTCTACAGTACTTTATTCTACAGTACTTTCTTTACAGTACTTTACATCTGTGCATTTATACCAAGCGTACCCTAAGTTAGTCTCATTGGTTGATGCCAAGGCTAGTTGAACTCTTGAAGTGTTTAGTTTACTATCAATGTGTCATCTTCAAGTTGAAATTTAATCTGCCACATTGTTGGTTGG
lncR.Sto_0863	Chr04	3120897	3123290	2394	STO04G091190	p	CTTCAGGAAAAAATTCGTAGTTTAATTCCTCAAATATTTTTTAATTTCAATAATAATTTCTTTAGGTAATATTTTTTGCTATTGCCTTGTTATGCCTAGATTTTAAGGTCACAGAAAGTTATGAGCATAGACAATGGAGATGAAATAAAACTCTCAGTTTCCAGCTTTTGGGTCTTGAATTTGTGAATTCCTATTTCGTAACATGCTAACTGACTCAATGCCATACGACATATTGATCAGAATTCAGAAGCATTGATGATTTATGATATTAAGGCTAGGTTTGGTAGAAATGCACAAATGGGAAGGAAAGGGATGTAAAGTATTATTGAGTAAAGGAAAGTACTGTAAAAAAAAGTGAGGAGAGAGATAGAGAGAAAAAGTATGATGAGAACTGAGAAG…
lncR.Sto_0864	Chr04	3152719	3153079	361	-	u	CCTATAGAGAAAAAGAGGGAGAGGCTAGATGTTGCAGGTTGATTAGGTCCCTCTCCAGATGGCAATCTAAGAATGCGTATTGCGCAAAAAGTTAAAAACTGCTGACTCCTCAGCTCAGTTGTTTTGTTCCCCCATTATTGGGCCACCATACCTACGTTTTCAAACTCAACCAATGGCCCATTTCAGTGTTCTTCTTCTTTTGCTTCGTTCAAATTATGGTAGGCCCAAATTTTATTAATTACAGCTCGGTTACTTAAGTTTAAAATTTTCAAGTAATTAAGTTCAGCAATCTAACCACACATTTAATTAAGAGATCAATTACTAGGCCTTTTAAACCTACATATTATTCTTAAAATTTAAA
lncR.Sto_0865	Chr04	3200119	3202834	1520	STO04G091310	x	CTCGAACCATCTTTTGCTGAAAGAGTAGAGTTTGCTTCAGCCGTCGCTCACCACCGTCGCTCGCCACCGTCGGACGCCACCGTCGCACGCTACCTTCGCTTACCACCGTCACACGCTACCTTTGCTCACCACCGTCGCACGTTACTGTCGCTCACCATCGTTTCTCACCACTGTCTCAAGCATCAAACAGAGCCTTAGTCCGTCACTCACCATTGGTAGTGCTCGCTCTCATCTATAAAAAATTGTTCACATGCCAGAAGGAGGTCGACCACGGCTCAAGGCTTCGAAGGACTTCATGGCCTCAATTTTCAGCTTTAGCAACTTGGAGAAGACAGTTGTAGCCTGAGGCGATTGATGATTTGCCATGTAAATCATTAATTAGTGATTTAAATGAAAAGG…
lncR.Sto_0866	Chr04	3440916	3441168	253	-	u	CGCGTTCAACACAAGGACTCCAACTCCATCAAGATTAAATGACTGTTTCCGCCACCCACGTAAATTCGAATTTTTAGGGTTTGGTGCCCGAGTGAATCTATTAACTATGGTTTTCTTGTTTGCACTTTTCAAGTAGCAGGTAAATCAGGGTTTCGTTCAAGGGGAGGGGCTAAAAGACGGAACAGTGGAGACTCGAGAGAGAAAAAAGATGAAGAATGGCCTTAAAAATACCTTAGAAGTTAGAAGAGCGAAA
lncR.Sto_0867	Chr04	3774599	3775288	690	-	u	GAAAAACATGCTTTGATGCCAATGTTGGATTTCGGAGATACCTAAAAAGTTCTCGTCAGCAAGTACCCACACAGAATCTGATCACCAACGATTAATTCAGACTATGTGTTCACACTTCACAGCACATTCACAATCCTCTTTAGGAGAATAGAGAAGAGAATATAAGAAACGGAAGAGGGAGTTTTTGGTGGCTTTTCTTTTGTTTTGATTGTGTCATCACTTTCACACACACACTGTATCACATATACTGTTCCCTCGCGTTAAAATAACTTTTCTCTCCATTTTTGAATTTAACTAAAGGAGTAAACAACATTTTTTAACCCAATTCATTGAGAGCGGACTGACCCATATACTTACGGCTCTCATGTCTCACTCATTGTTACCTCACTCACTATTGAT…
lncR.Sto_0868	Chr04	4217191	4217408	218	-	u	ACAAATAGTATAAAGTTCAATACTGATACAATTCTCCACCAGACATAAGAAACAATAAAAATCAAATCCTACAACATACTTGTCAAAAATTACTGATTTATCTTGAAAATCTAACTCCAACAAAGTTAGCATGAAAACATGCTTTCAAAAATTAGCCAATACTTTTGTTATGTAATTAAAATTGGGGTTTGCTAACCAAGAACAGGAGTTAAGGAGGC
lncR.Sto_0869	Chr04	4261092	4264990	541	STO04G093720	x	CACGTTTAACATGACCAACCGAATGGGTCAACCCGTGGTGGATCAACTCGTGTAGATCAAGTTGGCCCACTTTGACATGTCTAATTAATGATAAGATTCATATCCAATGATAGAAGGCTAAAAAAAATATCTAGTGATAAACCAAGAAGAAGAAAAAAAAACCGCGTGCGAATGGTATGAACGTGAACCCACCCTCGCTTTTTCCGAGAAAGCCCAACCCTTACGCCGCCTCATCTCCTCTCTATAAATTAGAACCTAAACCCTAATCTCCTCCTCCCTCACACAATCACAGAGCCATACCCGCACAGAGAGAGAGAGAAACGACTCAGAGGCAGCCAAGGGCGGTGGCTGCTGCGGAAGCCATCTCTATCCCTTATCCATAAATCCATACCTTCCGCG…
lncR.Sto_0870	Chr04	4546761	4547128	368	-	u	TTGCTCACTTATTTGGACAGTTTTATGTTGGACAATTTTTGCATATAATTGCTCTTTTTTTTATAACTGCATATAATTGCTCTTAAGTACTCATGACCAATTTTTTCAACGTGGAAGGCAATATTTAATTTGACACACAGAAAAATAAGCAGGCATAGGAAGAATCATTTGAGCAGAGAAAAATGTGTGAGTATAGAGTAATGTCTGTATAGAAGTTATAAATTGGCAACTGGTAGGGTTTAGGTTAGCTTGTTTAACTAACATATTAGGTTGTCTTGTTTAACCCACTTAACCTACGAGTTGACTCATCTAACTCGCAAGTTAAGTGAGCTGGAATACTTTTGGCTCATTTATAAATAAGCTTAAAC
lncR.Sto_0871	Chr04	4572758	4574046	1289	STO04G094110	p	CATTGTTTAATGAGTTGTTTTCTTTTTTTGTCCAAAACCTAAATTTCAAGGAGGCTCGGCTTTTGCTCAAGAGTTGAAAAGTTCAATGGAGTGGGGTGGAGTCTTTAAATCATTCTATTGATTGGAAGTTAAAAAAAAAAATAAAGAGAGTGGTAGACAATATTACTTTAGTAATAAATGAACAAAAGTTAAAAAAATCGAGTTAATAATAGAATTAAATATTGTAAATTATGTAAATTATCTTAAATCTTTTAATTTGGAGAGATTTAAAAATTGAGGTGTTGGATATTGGATGGTTTGAAAGAGTTTGTAAATCATCATAAACCATCTTATTCCATTACTCACTTAAACATTTAATCAAAGGATTTATAAACTTAAATCACCTCATACCATTTCACG…
lncR.Sto_0872	Chr04	4587972	4590599	573	STO04G094140	o	GGTTAAAGAAAAACAATGCCCAAGAAGAAGGTCTTCACAGTTCAGAGGCCACTGGGCCAGGAGATACTTCCGCAGCCGCAGGATTGGGTTGCCTCCTGAATTCAACGACGAACCCTATGCGGCGAAGCAGATTATCTTTCAGATTCAGCGTCACCACTATGTTCAATACAAGTTTTCATCTGAGGATTGATCCATAATCTGAGCTTGAGGGGTGTAGAATTGTAGAGATATGAGTCGTTCCATGCTATCTTCTCCCAGACTCACATCATTCTAAATAACCTGATTCCTCATCTTTGAAGCTCGAGGAGATTCATTGTGTAGCCTCATGTACCCTTCTGGAGATCTGAGTTGGGGGTATACAAGTGACTGAAAACCACACCTATAAGCTTCTTTATGTTC…
lncR.Sto_0873	Chr04	4769333	4771881	397	-	u	CCCAAAGCCCCTCACCATGGACACACACACTCACAAAATACAAAGAAGAGCCTTCAAGCCCTAAGGAAGCATGGAAGGGAAGAACTTGGTGGTGGTGGTGGATCTTGGCCGAAATCTGACGGTTTTTTACCGGAAAAGCAACTTAGTAGTTCTCTCAAGCTTCATCTTCATCCATTCAAGGTGGCTGATGGGGATTGGAGCTTGAGGTAGATGGGTACGAACCAGTAGTTTTAGCTATTTTGACATGCATTGTAGAAACTCTTGACAAATAGACTTTAAGTGACTTGTGAGTGTTCTGACATTGTCTTTTTGGAAGGAACACTATATATATTTATGTAAAAGAAGGTTCTGCATGTGTATGAATGTTTTGATTTATTTTCTGATTTTACAATTTTCT
lncR.Sto_0874	Chr04	4784600	4785287	688	-	u	CGGAGTTACACTGGAGGACCAATTTTGACACACAAAAAAAACGTTGAGGACCAAAAGAGTAATTTGACTTAAAATAGAAATAGTTAAATAATACATAAAACCATCCATCAGCCACAGACTATGAATTTCATTTTCCTCGAATTTCATTTTCCTCGAATTTCATTTTCCTTGAATAAACGAACATACTCACTCCACTAACATAAAATTAAGGTTAAAATGCACAAAGTTATCCTGAGCACAAAAATCATGAATTTTCAAACATTGCACCTAATCCTCGTTTTCAAATTTGGGTGCACAACCTGAAAAATAAGCCAATAGAAATAGAGAATGGATCATCTACATTGTAAGGTGAAGTGCTCATTAAAGTAAGGAGAGATATAAAGAGAACAACTAAGAGAG…
lncR.Sto_0875	Chr04	4786872	4787084	213	-	u	GAGCTCTCAAGGGGAGAGGATTACCTTAGCCTATATATACAGCTTATTAGCCCTTTAACTAAGCAATGTGGGACTTCAACACGCTCCCCTCATGCCCGACATAGGAGCGTGAAGCCAACAGGTTATCTCCAGAGCAACCCACAGTAAGGCTCATCCATCCACACATGCCCAGACCTGCTCTAATACCATCTTAAGAGGCCTAACTCACCCCAA
lncR.Sto_0876	Chr04	4855907	4857265	1273	-	u	TACCCCTTCTCTCTCTCATACACATAAACACCATTACTTATCTTCTTCTTCTGCACATATATATATATATATATATACATACATGCACATATTCATAGATCATTGAATATGTTATGTTTCTGAATTTGTTTCGGTGAGTGATTTCCATGCTTTCCTTTGTCAACTAAACGTTCTTTTGCTACTTAACTTTATCTCGTTGTCTGTTCGACCTTGACTCTTCGTCAAACTTCACACAAGCTTAGGACAGTTCTCATCAATCTTCATGACACCTTTACTATTCTTTTATTTCTTTCTTAATTAGTATATTAACCTTAATTACTACAGTAACTCATGCGAGTCGCGAGTGAGGTTGAGTCAAATAGAAACGACTAGTTTCTCAACGCAGCGAATCAGCGTTTG…
lncR.Sto_0877	Chr04	5153769	5162183	1200	STO04G094700	o	GCTAATGTTCCTTTCGGCTTCTCTCCTCATAATATAGCCACTCCTTCAACTTCAGCTTCAGCTTCGGCTTCAGGTTCTTGTTACAGAAGTTGCATTTCCTCCATCCAGAGTCTTCAAACAATTATGATAAAGGAGATTATTTAGACTATACCCTTTACTGCAATACTTGCACTCTGCAAGAGGTTCATCAGGTGCTTCATCATCCAACACTTTAGTGAAGTGATCACGCCACTGAATGCTTTCGATTTCCACTTGCAAGAGGCTTTCTTTTTTTTCCCTTCTTGACACTTGGGTTTTCAGCATTATCTTTTTGTACATGGTTTGTTGTTCTTTAGAAGAATCTCCAGCCATCACAAAACTATAAAAAAGTAAAAAAAAAAAAAAAAGTTAATTAATTAT…
lncR.Sto_0878	Chr04	5969855	5970683	829	-	u	TCCTGGCGTAGCAGCGGGTACCACTACAGCTGGGGGAAGGGAGCAACCACAGCCACATGCGCATGAAACAGATTTATATTGTGACCTTTAATATGATCAGGCAATCAATATATCATATTCACAATTAAAATCCTAATTCATGCTCCTAACATATTTATTAATCCACATGTAAATCAATCTCAACATGTCTCATTTGGTTTCACAATTAACACATACTTGTGCACGTAGGCACTCACTTTTTGTCCCCCGCATTACGCTAAGAGAAATACTGGCCCGAAGGCAATATCATGTACGAACCTGGTTGATCACACCAGGAACTTCCTGACTCCAAGTCATGCTTAGAGTAATAGCCGGCAACTTGTCTGACTCCGGTTAAACCAAGGTAATGGCCACTATGTG…
lncR.Sto_0879	Chr04	6123142	6123699	558	-	u	CTCTGGTGAGTCTTAGGGTGAAGTTAACGGTTCATAAGAAGTAAATTGAATTTTATTTTACTGTTATAAACTTCACGACTCTTCTTCTTCTACTGGGGTTTAGTATGAAGCTTGCGGAGTTGTGGGTTCTGATCATCTGCTTACAACTCTCAGCTTTTTGAGCCTGCACAGAGTCTCGACTTATCTGGCTAAAATACTAAGCATAACCGAGCGTGCCTCTCTTTCTCCCTAAATCCCTAAAATCAGAATCCCTAGCAAAGAGTACACTAGCACCGTCGAGATAGAGAGAGTAAGGCGAGGGACTGAACAGAGAATGCGAGAGGCTTGAGAAGTCTCCGTTATTTTTGTTTATGGCTTGCAGTCATAAAGGGTTTCTTCCAGTTGTTTTCTTATTTGGAA…
lncR.Sto_0880	Chr04	6130524	6130941	418	-	u	ACTCGATGGGCCAAACTTTGACCACAATCTTACAATTTCAACTACTTTCTACATGTCCAAGGCACGTCATTAAGGCCAAATGCTATATAAAGGGAGATCATGTCTTTCCTCAGGTACGCACATTCTAAATCTTTGCACAAGCTTTTTCGCTTCCACATTCTCTCTGAGGAGCAACTCGAAGAATATCATCTCTTGTTGCTATTGCTTTTGCAGGTTTCACAGTTATATAGCATTGGTCGTGTTTCACAGTTAGTGATGCACAATTGTTAATATTCACAATTTTTCTTTTAGTTGTTTAATTTAGAGAGAAAACAACTTTTGTAGTTTTTGTGTATATATATGGAGTCACCCCTGTTCTTTCTCTTTGTGAGCATTTTCTTCCTTCCTATGGTTCTTCAT…
lncR.Sto_0881	Chr04	6431478	6432833	1356	-	u	GGGCACCACAGAGTGATTGGAGCTTCAGGCACTCCGAGTACTGATCAGGAGGGCCAACGAGGTGAGGGGCTCTCCCATCCCTGCCCCACAGGGTTGGATGACTACGTGGAAAATGTGGTTTGCTCTATTTTGTGCATATTGATATATGGAATATATTTATATGAATAAAATTGTGTTATGCGCGTATGATTTGCAAGTAAGTAGTCAACGCGCAATAGTATATGTGCTTATATGATTAATCACAAGGTGTATATGTGCTATTGTGGCTCACCGAGCCTTATATGATATTGTGGGTAGGATTGAGTCGAAATTTCATATGTGAGTTTATTAATATTAGGAACCCACTTAAATTGATCATCGTGCAAAGGTTTTGACCGTATGGTACATTGAGGAAAATGA…
lncR.Sto_0882	Chr04	6462372	6462942	571	STO04G095570	p	GAAGAAAATTCCAAAACCCCTAATAAAATACAAAACAGATTCCGGGGATAGAAAAGTGCTAGAGAAATAGGTCTCATAGCACATGCGTATCCTTTTGTTTATTGTTTCTTTTGAGGATCATTACCCCCAATAATCATTGCACGGAATGAAAAGAAATAATTTGTGGGACCTTATTCATTCAATCATAAGTGGAAGCCAACAAGAAGCTTAAGTAACACATCCAATGGGGATCCAATTGCTCATCACCTATCTTGGTCTGTAAATTAAATGATTCTCTTTTTTAATTAGAGTAGTGATGTTGCTTTTGATTTTGGTGCAAAGCTGGACTTAGAAGATGCCATGTTGTATGACTTGGTTATTTATACATTCTATTTTGTTATATGTCAATTTATTTATGCT…
lncR.Sto_0883	Chr04	6468907	6469491	585	-	u	GATAAACTGGACTTTCATGCGCATTTGATTGTGAGTGTTTCCCTTTCCCCAACTATAGTGGTACTTGCCGCTACGCCGAGGATGGGAAGCTTCTCACTGAGTTGTTTGACTCACTCCCTCTGCTTCAATGTTTCAGATACAGGGATCGGGCAGGCATCGGCGTTCGGACAGTGATACAGACATCAGACCATCCTTACGCACTTGTTTCGCGTGGGTGGACACCTTTTTGATTATTTTGATTTCTCTTGTTGTACATATTTTAAAGTTGTAAGAGTTTGTATATATATATATTTACAACTTTTGATATGTACCTACTCTAGAATTGTCGGCTTCACATGTATTTAAAGACAGGGTCCAGTTTGGGGATAAACTAGGATATATGTGTATATATATAAACTT…
lncR.Sto_0884	Chr04	6662152	6663405	1254	-	u	CTATAGGGTTGACTGCGGATATGGATATATGGTTTGCCTTCTTGCCTATTTGTAGGAATTACATGTTAGATAACATGCTATTGTTGTTCCTAAATTACAGTATATGTGAAAATGTGCTATATGTCTGTATGTGAATTGTAAAAATACGAACGGAAGGTCCTCGGGACCTATACGACATCGGGGGTAGGATCGAGTAATTATTATCTGAAGGGTGTGGTTTTGTAAGTATGTCCTTAAAGAGAATAAACTTAGGTGACTTTGTTCTGAACCAAGAGTCCAAATTAGAAACCACTTGGAAATCTAAATTTGCCTAAGAAGAAGTAAAATGAACAAGTAGTGGTCCATAGGGGTCATTTATTGTGCAACGCTGGAACCGAGTCTATCACGGGTAGTCCGGGT…
lncR.Sto_0885	Chr04	6253538	6254110	573	-	u	TAATCACTACGTCAACATTCAACAAGTATTATACTCAAAAAGTTTTAAAATATAGCAACACTAGTTCATATACGTATGTGAGTTCAATAACAAAAATAAAACAAATATTCAATTTCATGGATCATGACTAGCTTCTGATGATCTTCAACACGTTGGAGGTGATGTCTCTGTGATTCCCGTATTACTGTGAAGCTTCTAATTCTTGAGATTAGGCTGAAATTTGAAATAGGCTGTGAATGTGCTCAGTTAAAATTGAATGACTACAATTTATTGCATAGATCAGGAGTTTGCTGTGAAATTATTTCTGAAAAGCCAAACTCCTTTTGGTAGACATTGGCACAAATACTAAAACCCACACAGCCCCTTAATCCTTTTAATAATTGCAATTCAGCCAAGAGC…
lncR.Sto_0886	Chr04	6278679	6278932	254	-	u	TTTCTAGTATCACAAGACCCTCACAAATAAACTTGACTCGATCCTACCCCCGATATCATTCTAGGTCCCGAGGACCTTCTTTCCATATAAGGCTCCTTGAGCCACCATTTGCTTTTACAGTTCACATATACACGTACAGCACGTTATCACATATATTACAATTTAGGAACAACAATAGCATGTTATCTAACATGTAATTCCTACAAATGGGCAAGAAGGCAAACCATATATCCATATCCGCAGTCAACCCTATA
lncR.Sto_0887	Chr04	6377606	6385791	509	STO04G095520	x	ATAAGGAAAAGGTAGTGAGTAATAGAAGAGATACCGTCAAACGATCAGAGAGAATGAGAGGAGTGATTAGCTTGTATTTGGATAGTCTGCTGTACAATTAACAACTATATAATATAAACTCCGTAAATCCATTTACCCATTCAGTTGTTAACAATGCAAGTGAAACTATAAGAGATCAATAGATGAAACACACACCTTTGAGAAAAATATTGAACAACTAACTAGAACAGAAGAACGCTGAGAAAAAATCAGAAAATGATAATCAGATGCATTATTATTCACATAGAAGAACCAGTCATATATACAAGATATTAAGGAGCAAAGAAGTAAAACAAACAATCTAACTACCCAAGGCTACAAAGGTTTTACATTTCTAACCACCCTAACAAATAAATAAAA…
lncR.Sto_0888	Chr04	6385023	6386034	298	STO04G095520	x	GACGTGCCTCTTCACATATTTCTACAAATATACAGGGCAGTAATGCTTGTTCTTCTCCTTCAAGTGTCAGTGCATGATTATTAGTCAAAGAAAGAAAGAGGTAACATTAAGGACTAGCACAGATATATTTACTAATAGGGCATTATAGGTGTACTACATGGTCCACTGGGTATACTGAGATTACCCTCTTCCGTGTTGAAAGAAGAAGAAGAAGAAGTTAATTACAGTCAAGGATTACTTACCCCATTAAGCGAATGAGAGAAGCATAAGATGAAGTGATGGTGAAAAGTCTTGGCTC
lncR.Sto_0889	Chr04	6720979	6722913	624	-	u	CTCTCTTTTTTTTTTCTGTCTTTTATCTATAAAAACACAGCGTTTCATGGGTTGCCTTTTGCGTCCTTATGTACTGTGCTTTTGTTCTCTGAATCTCGATCTCTTCTGCATCGTTTCAACGAGGTGGGTGGAAGAAGATGTAGAAGACAACTATGATCTGCTCTTCAACGACCTTCATCACATTCAAATTCCTTCTTTCTTCTCCTATTGATGGACGAACATTTTCTAATTGAAAACCGTTTGACTCTTCGAGCAATAATGCCAGAGGTCAAGGCCAAAGAGGTGAAATGGGAGAGGGATTTAAATTGGAAGAGACTTGCAAATGCATACTTATTGCTGCTGTTTTTTTTTTGGTGTTGATGCTTTGTTTGATGTACATCAAAGATGCTGTAAATAGGT…
lncR.Sto_0890	Chr04	6841197	6841622	248	STO04G095900	x	AGTGGTTTTGGTGCTCCGATTGGAGTCGTCTTGGCTTGGGAGGAGCGTGGATCATGCCTTAACATATTCCGGACGACAAATCGCGGTCGGATCTCAGAAACCTTCACGAATTACGAGGCAAAAGACTCGTTGCGCAAGTGAGTCAAACACGTCGGTTCGCGTTGTATTCGCGAACGGGAGTGGTTTTGATGCCCCGATTGGAGTCGTCTTGGCATGGGAGGAGCGTGGATCATGTCTCAACATATTCC
lncR.Sto_0891	Chr04	6950840	6953384	297	STO04G096010	i	GTTCCCTTCAAAAAGACCATGTCAAAACAATCACAAGTCTCATAAAGTCTATTTGTCAGAAGTTTCTATGATGCATGTCAAATAGCTAAAACTACCAAGGGTCCGTACCCATCTACCTCAAGCTCCAATCCCCATCAGTCACCTATTCATCTTAATGAAGAAGATGGAAATTGAGAGGGTCCCTTGAGTGCTACTCCGGTCACCGGCCGCCGGATTCCGGCCACCCTTCACCTTCAACCTTCAAGACTCCTCCACTTTGGCTCTCTTAGGGTTTGAGAGCTCTCCCTTGGCTAAGTG
lncR.Sto_0892	Chr04	7273789	7274065	277	-	u	TCTTTTAAACCCAATTCCATAAAATTTATCCCAATTCCTCAAAAAATACCCTACAATCCAATTCCACAAAATTTACACACCAAATTACACAAAACCGATTCCACATAATTCAATTTCAATTCCACTTTAAAAGCTTTTAACATCTTACTATTTGATAGCTAGGTCAACATAGAGAGATGCTGAATCATTTTATCAAAAGGTGGCATTGGATAGAACAGATTATAAATTTATGAAATTTTCATGCACAAACGAATCCAATCATACTCACCGATGCTTC
lncR.Sto_0893	Chr04	7430226	7430956	731	-	u	CGTTATTTAAAAATTCATTAAATTATGTTTAATTTGATTCACATTACCTGAAGTTCCATTTTGAAGATAAAGTTTCTTTTAATTAAATTTTTGGCTAAAGTACTATTTTGGTTCTCAATGTTTGCATGAAGTTTAATGTTGGTCCTCAATGTTTTAAAAGTTTAATATTGGTCCTCAACATTTTTTTTGTCGATTTTGGTCCTTGAGCGTAACACCGTTAACTTTTTGCCGTTAAATGATGACGTGGTATGCTTATATGACACACTCTCTCTCCTACATGTCATATTTTAATGACGTGACATGACACATCACTGCCACGTCACCCCAGATGATGATGATAATGATGCTAATGAAAGAGAGAAGATGATGATTTGGCAATCTGAGGTGACGTGGCAATGA…
lncR.Sto_0894	Chr04	7786588	7787228	641	-	u	GTAGAACATATTTTTCTCTCTAATTTAGGCATGGATTTATGCTTGTAAGAGATTCTTTTTCTTGTTCAGGAGGTTCGCATAGGCTAGAATAGAAGGCGCGTAAAAGACTCTTATCCATTTTATTTATGTTGCACACAAAAATAAAAAATGTTATGCCTATAATTTAGCCATGAGTATGCACTTTTTATTGTTCGCAAACCAGATATAAAGCTTGTCCCACATCGAACAGGGACTAAAGAAAGCTATACTTTATATATGAATGACAGAGTGAAGTGATCGACCAAGTCCAACAGATCAAGGAAAACAAAAAAAAAACAAAAAAAACAAAAATACACAGGCTATAAAGGAACAAGAAAATACCACGTGACAAAGATTTGTTGGGCTTGGCCATTTTGCACC…
lncR.Sto_0895	Chr04	7869496	7870056	561	-	u	GCCATGAGGATGCACTTTAGATACTTTGCGAACCAATTATAAAACTTGTCCCACATCGGAGAGGGACTAAAGAAAGTTATACTTTATATATGAATGATAGAGTGAAGTGGTCGGCCAAGTCCAACTGATCAATACACGGTAAAAAAACAAATAAAACCAAAAAAAAAACCCAGGGTATAAAGGAAAAAAGAAAATACCACGTGACAAAGATCTGTTGGGCTTGGCCGTTTTGCACCCTGATAAAAGTAGTATCGTTTTTTGAAATTTTAACTTTTAGTAAACATTCAATATAATTGTCCATTCATTCGAAGGGGGCCACTCACATAGATCTTAAGTTTCTCTCTTCTCCAGTTTAAAGCATTTTTTCTTAGGATTGCCTCGATTCGACGAGGGCTCTTG…
lncR.Sto_0896	Chr04	7907278	7907595	318	-	u	GTTCGCGAACCAGATATAAAGCATGTTCCACATCGGAGAGGGACTAAAGAAACTTATACTGTATATATGAATGACAGAGTGAACTGATCGGCTAAGTCCAACAGATCAAGGAAAAAAACAAAAAAACAACCAAAATAAAGTACACAGGGTATAAAGGAACAAGAAAATACCACGTGACAAAAATTAGTTGGGCCTGGCCATTTTGAACCCCGATAAAAGTAGTATCGGTTTGTTAAATATTAACTTTTAGGAAACTTTCAATATAACTGTCTATTCGTTCAAAGGAGGCCACTCACATAGATATTAAGTTTATCTCTT
lncR.Sto_0897	Chr04	7908712	7908975	264	-	u	CCAACAGATCAAAGGAAAACAAAAACAAAAAAAAGAAAAAAAATACACAGGCTATAAAGGAACAAGAAAATACCACGTGATAAAGATCTGTTGGGCTTGGCCATTTTGCACCCCGATAAAAGTAGTATCTTTTTGTTAAATTTTTACTTTTAGGAAACGTTCAATGTAACTATATATTCGTTCAAAGGGACCACTCACATAGATCTTAAGTTTCTCTCTTCTCCAGTTTGAAGCATTTTTTCTTGCGATTGCCTCCATTCAACA
lncR.Sto_0898	Chr04	7931848	7932073	226	-	u	ACCAGATATAAAGCTTGTCCCACATCGGAGAGGGACTAAAGAAAGCTATACTTTATATATGAATGATAGAGTGAAGTGATTGGCCAAGTCCAAAAGATCAAGGAAAACAAAACAAAAAACAAAAAGAAAAAAAAATACACAGGCTATAAAGGAACAAGAAAATACTACGTGATAAAGATCTGTTGGGCTTGGCCATTTTGCACCCGATAAAAGTAGTATCTTTTTG
lncR.Sto_0899	Chr04	7931855	7932159	305	-	u	ATAAAGCTTGTCCCACATCGGAGAGGGACTAAAGAAAGCTATACTTTATATATGAATGATAGAGTGAAGTGATTGGCCAAGTCCAAAAGATCAAGGAAAACAAAACAAAAAACAAAAAGAAAAAAAAATACACAGGCTATAAAGGAACAAGAAAATACTACGTGATAAAGATCTGTTGGGCTTGGCCATTTTGCACCCGATAAAAGTAGTATCTTTTTGTTAATTTTTTTTTTGATAGAAATCTTTTTGTTAAATTTTAACTTTTAGGAAACGTTCAATGTAACTATCTATTCGTTCAAAGGGAC
lncR.Sto_0900	Chr04	7984810	7985226	417	-	u	GCTATACTTTATATATGAATGACAGAGTGAAGTGATCGGCCAAGTCCAACGGATCAAGGAAAACAAAAACAAAAACATAACAAAAAACCAAAAATACACATGCTATAAAGGAAAAAGAAAATACCACGTGACAAAGATTTGTTGGGCTTGGCCATTTTGCACCCCGATAAAAAGTAGTATCATTTTTTTAAATTTTAGCAAACGTTCAATATTACTGTCTATTCGTTCAAAGGAGTCTACTCATATAGATCTTAAGTTTCTCTCTTCTCCAGTTTGAAGCTTATTTTTTGGGATTGCCTCCATTCAACGAGGGCTCTTGTTCATCTTCTTTTCTATTATTTGTATTTTATTACTTTTCCTTTTTTATAGCCACTTATCCTTTCAAAGTACGATGCGTAC…
lncR.Sto_0901	Chr04	7990989	7991800	812	STO04G096890	p	CGTAAAACATCCTTATCCGTTTTATTTATGTTGCACACAATAATAAAAAATGTTATGCCTATAATTAAGCCACGAGTATGCACTTTATATTGCTCGCGAATCAGATATGAAGCTTGTCCCACATCGGAGAGGGATTAAAGAAAGCTATACTTTATATATGAATGACAGAGTGAAGTGATCGGCCAAGTCCAACAGATCAAGGAAAAAAACCCAAAAAAAATACATAGGGTATAAAGGAACAAGAAAATACCACGTGACAAAGATTTGTTGGGATTGGCCATTTTGCACCCCGATAAAAGTAGTATCGGTTTGTTAAATATTAACTTTTACGAAACGTTCAATATAACTGTCTATTCGTTCAAAGGAGGCCACTCACATAGATCTTAAGTTTATCTCTTC…
lncR.Sto_0902	Chr04	8029192	8029584	393	-	u	TTTATCAGGGTGCAAAACGGTCAAGCCCAAGAGATCTTTGTCACGTGGTATTTTCTTTTTTGTGTATATGCCCTGTGTATTTTTTTTGGTTTTTTTTTTGGTTTTTCTTTTCTTTGTATTGATCTGTTGGACTTGGCCGATCAGTTCACTCTGTCATTCATATATAAAGTATAAGTTTCTTTAGTCCCTTTCCGATGTGGGACAAACTTTATAACTGGTTCGCGAACTATCTAAAGTGCATACTCATGGCTTAATTATAGGTATAACATTTTTTTACTTTTGTGTGCAACATAAACAAAATGGATTAGGGTGTTTTACGAGCTTTCTATTCTAGCCTATGAGAACTTTCTGAACAAGAAAAAATTCATGTACAAGTATAAATCCTTGCCTAAA
lncR.Sto_0903	Chr04	8053954	8054814	861	-	u	CAAAAATTTGTCGAGGGTTGGAGAAGAAAGAAACTTTGGGCTTACGTACGCATCTTACTTTGAAAGGATAAGTGGCTATAAAGAAATGAAAAGTAATAAAATACAAATAGAAAAGAAGATGAAAAAGAGCCCTCGTCGAATGGAGGCAATCCCAAGAAAAATTGCTTCAAACTGGAGAAGAGAGAAACTTAAGATCTATGTGAGTGGCCTCCTTTGAACGAATAGATAGTTATATTGAACGTTTTCTAAAAGTTAAAATTTAACAAAACGATACTACTTTTATCAGGGTGCAAAACGGCCAAGCCCAAGAGATCTTTGTCACGTGGTATTTTCTTTTTCGTGTATATACCCTGTGTATTTTTTTAGTTTTTCTTTTCTTTGTATTGATCTGTTGGACTT…
lncR.Sto_0904	Chr04	8201004	8210252	670	-	u	CGGGCAAGTCTTTCAAATGCTATGCACCACCCTAGTGCCAGGCTAGGGCAATAGCCACAACGGGCAACCATGTAAATAAAATGCACCACCCTAGTGCCAGGCTAGGGCAATAGCCACAACGGGCAACCATGTATATGTAATGCACCACCCTAGTGCCAGGCTAGGGCAATAGCCACAACGGGCAAATGTCTGACGTCATATTTCATCTCTTACTTCCAATGGAATTTGTGACTCTATCTACCCATGAACTTCCCTAAGCATTTCTAATCAATTTATGAGATTCTCTATTATTTGCTTAGTACCAACCCTTGATCAGATGATAACCTACCTCTAAGGTATTTCCTAAGTTCATTTACCACAAATCACGTCGACGTGTAATAAGAAGTCAGTTTCATTTCC…
lncR.Sto_0905	Chr04	8201261	8202118	858	-	u	AGCATTTCTAATCAATTTATGAGATTCTCTATTATTTGCTTAGTACCAACCCTTGATCAGATGATAACCTACCTCTAAGGTATTTCCTAAGTTCATTTACCACAAATCACGTCGACGTGTAATAAGAAGTCAGTTTCATTTCCTTAATGGGTTTCTAATTGTTGGGACAAACCAAAAATTGTACGAAATCAATATCCTACCCCTTTTTACTTGTACTGTTGGCGTATCCCATGTCATCACATGGATACCCTCCAGTACCACTTCAACTTTAATCAATCACATATATACAAATATTTTCACAATTAACAGTTTAGGAACAACAATAGCATGTTATTACCTAACAAGTCTTACAAACAAGCAAGTAAGCAAACCACGTATTCACATCCTCATTCAACCCTG…
lncR.Sto_0906	Chr04	8337529	8337809	281	-	u	CTGGTGTAGTAGCGGGTACCACTACAACTGGGGAAGAGGAGCCAATCACAACCACATACGCATATAACGGGTTTAGGTTTTCATATATTAGGTGGTCAGGCAATTAACATATATTATATTCACAATAAAGAATTTAAAGCATGGATTTACATACATTTAAATTCACACATACATCATATCATGATTTAACATACAATTCCATGTGGTCCTCTGTATTCAAGTAATCATAATCATAAACTGGCCCGAAGGCAATATCTCACGTGAGCAATATGGGAACCTAG
lncR.Sto_0907	Chr04	10115054	10118990	1455	STO04G100790	j	GTTTTTTCTTCCTTTAGCGACGATTTTAACCGTCGCTAAAGATATAACGACGGTTATGTCAACCGCTGTTAAAGTTAGCGTCGGGAACAAAACCCAGCGACGCTTGACAGAACCGTCGCCATTGACCGTCGCTAAGGTCTTTTAAGATGATCTTTTTTTTATGTTTTAACGACGGTTTTGACCGTCGTAAAAGCAACGACGGTTTCAACCGTCGTTAAGTAACAATGTTTAGGATCTGAATTGGCGACAGTTTAAACCGTCGCTAAATCACTCTTTTTTTTAGCCTTTTTTTTTTAATTTTTTATATTTTATTTTCCTAAAAAAATATAAATACTTATTCAACCAAAATAATTTCATTTGTATTCAAGATATTGGTAAAGTTTAACATACAAAACATAT…
lncR.Sto_0908	Chr04	10451065	10451282	218	-	u	CCTTAGTGGGTTTCTAATTATTAGGACAAACCAAAAATTGAACGAAATCAATATCCTACCCCTTTTTACTTGTACTGTTTGGCGTATCCCATGTCATCACATGGATACCCTCCAGTACCACTTCAACTTTAATCAATCACATATATACAACTATTTTCACAATTAACAGTTTAGGAACAACAATAGCATGTTATTTCCTAACAATTCTTACAAACAAG
lncR.Sto_0909	Chr04	10571164	10571383	220	-	u	CTCTAAATAGAAACTTAAATTCTCTATATGTATATCATAGAGACTACATAGTAATAATGATTAAAATCCTAGTGCAAACCTTGTCAATTCCTCGACTTCAACCTTAAGTTATAAAAGCGATAACCCTAGCCATAACAAAATCCCCAAGGAGGACTACATGAATACCCACACTAACCATAAATAAATAAAGTGAATTATGTGAGAAAAGAATGGATGTGAA
lncR.Sto_0910	Chr04	10762128	10762415	288	-	u	GTAAAGAAGAAGCGCTGTCTTTCGAGAAATCTTGGTCAAATATTTAGAAGGTTTGATATTACTGGCTACCAAGATTAACCAGATTCGTGCTGTGGCATTCATGTCACTACGCAAAATGTAGCGCTTACTTCCCTCTTGTGGGTCCCAACATGCACCCAATTCCTCTTCAATTTCATTCCAAGGAAAATTCTTGTCGTCATCTTTCAGCTCTTCATAGCGGCACTCGTTGACACGAGGAAGATTGTAATATGACCTAATCCCAGAAGCATTGAAAGTTTTAACTTGAAC
lncR.Sto_0911	Chr04	12559355	12559693	339	-	u	CTTGTTGAGACATAAAGTCTCAGTCGCTAACTCCACATTCCAAAAACACTATGGCATGTATGGGAAAATAAAACATACAAGAGTATCTCAAACACAATTCATGTTTCATGCTAAAATCTTCGTGCAAATATTTGAGTTATGGCCAAAACTCATCAAATAAGATATAAGGGTAGGACTTAGCTCATCCAAACCCTTCATTACATCATACTCCTCACATGAGTTAGGGTAGGACTTAGCTCATCCAAACCCTTCATAATATCATACATCATAAGCATATAGAATATCAAGTATGCATACCACAAACACACACATAGCACATAAGGAATGGAAAGTAGCTAC
lncR.Sto_0912	Chr04	13420500	13420934	435	-	u	CTGGCATGTACCACCGTATTCTTTACGGAAAATCATTGCATTCTTATTCTTTATAAAATATGAAAACTTTAACTATTGGATGTAACATAACTTTCCTTTACCTGACGACATGCTTATCCAGTCATGACTAAAACATATGTGCTGAGCTTACTACGGCTGTACAGATAAGAGATATAGAGGATTTCAAATAAATCATACCTCATCTTGTAACATGATCCATCTTATACATATATGGAATTAAGAGCAACATATAATGACACATCAATGTCAAATCAAAGAGAAAACAAGAGTCATCGGGAGTGCCGCCCAGCGACCAACTCCACGTACCCCTACAGCACACATGAATGAAAACAATTCTCTTTGTGGTAGCTTGCCACAACTCTAGTACAATCTGAGGCG…
lncR.Sto_0913	Chr04	14027301	14032685	272	STO04G103210	o	GGATCATGTCTCAACATATTCCGGATGACAAATCGCGGTCGGATCTCAGAAACCTTCACGAATTACGAGGCAAAAGACTTGTTGCGCAAGTGAGTCAACACACGTCGGTTCGCGTTGTACTTGCGAACCGGAGTGGTTTTGATGCTCCAATTGGACTCGTCTCCGCATGGGACGAGCGTGGATCATGTCTCAACATATTCCGGACGACAAATCGCGGTCGGATCTCAGAAACCTTCACAAATTACGAGGCAAAAAACTTGTTGCGCAAGTGA
lncR.Sto_0914	Chr04	14528454	14530112	1602	-	u	GAACCACTCACATCCACATGCGCATGAAATTTCTGATTTATCATGTGTTATATAATGACCAGGCAACATTTATATAACATACGTCATAGATAAACCTAAAATCATACTCCTCTATCATGCTCCTTATAAGCAACCAATAGCATATATCAGTTTAAAAAAAGATTATAAATCACACAATCGACTCTAGTGCCATGCTAGAGCAATAGCCTCAACGGGCAATTCTTTTAAATAATATGCACCACCCTAGTGCCAGGCTAGGGCAATAGCCACAACGGCAAATGTATCATGTAATGCACCACCCTAGTGCCAGGCTAGGGCAATAGCCACAACGGGCAACCATTTTTATCTGTACTCACTTTCCAAGGCTTCCCTCGGAATTCTGACTCTATCTACCCAAGC…
lncR.Sto_0915	Chr04	14917766	14917977	212	-	u	TCCTTGCCCTACAGGGTTGAATGAGGGTGTGAATACGTGGTTTGCTTACTTGCTTGTTTGTAAGAATTGTTAGGTAATAACATGCTATTGTTGTTCCTAAACTGTTAATTGTGAAAATATTTGTATATATGTGATTGATTAAAGTTGAAGTAGTACTGGAGGGTATCCATGTGATGACATGGGATACGCCAAACAGTACAAGTGAAAAGGGG
lncR.Sto_0916	Chr04	14959721	14960116	396	-	u	TTGTCCTAATAATTAGAAACCCACTAAGGAAATGAAATTGACTTATTTATACACGTCGACGTGATTTGTGGTAAATGAACTTAGGAAATACCTTAGAGCTAGGTTATCATCTAATCAAGGGTTGAGTACTAAGTAAAGAGTAGTAAATCTCATAAATTGATTAGAAATTCTTAGGGATGTTTGCACTGCTGAGGTAAAGATACCTTAGAATAGAAATGGGTAGATAGAGTCACAAATTCCACTGAAAGTAAGAGAAGTGAAATATGACGTCAGATGATTGCCCGTTGTGGCTATTGCCCTAGCCTGGCACTAGGGTGGTGCATTTTATTCTCATGATTGCCCGTTGTGGCTATTGCCCTAGCCTGGCACTAGGGTGGTGCATAGCATTTGAAAGAC
lncR.Sto_0917	Chr04	14968280	14968823	544	-	u	CATAAACTAATTTATGTGAATATACCTGTGAATATGTGATTGATTGACATTGAGGTGGTACTGGAGGGTGCCCATGTGATGACATGGGATACGCCGAACAGTACAAATGATGGGGTAGGATGTTGATTTAGTTCAAGTTTCGGATTGTCCTAATAATTAGAAACCCACTAAGGAAATGAAATTGACTTATTTATACACGTCGACGTGATTTGTGGTAAATGAACTTAGGAAATACCTTAGAGCTAGGTTATCATCTAATCAAGGGTTGAGTACTAAGTAAAGAGTAGTAAATCTCATAAATTGATTAGAAATTCTTAGGGATGTTTGCACTGCTGAGGTAAAGATACCTTAGAATAGAAATGGGTAGATAGAGTCACAAATTCCACTGAAAGTAAGAGA…
lncR.Sto_0918	Chr04	15355864	15425570	225	STO04G103890	o	GCTTATGTGGATTACATGAGTATGTACATTCTCTGCTTGTCTGGTATGTGTTAGCTAGAGGTATAGAATGTTAAAGGAATAAAGGAACTAGAAAATAGGTTGTGGAAAGTAACTTAGATAGGAAGACATAGGAGTAGAGAGTAATTGTTTGCTATGATTGGTGTGTTACAAATCCAACTCATACACTCTGGAGGCATGATGAGTATTTTATTAAATCTTTTCCAC
lncR.Sto_0919	Chr04	15402467	15402735	269	-	u	GTGGGTTTCTAATTATTAGGACAAACCAAAAATTGAACGAAATCAATATCCTACCCCTTTTTACTTGTACTGTTTGGCGTATCCCATGTCATCACATGGATACCCTCCAGTACCACTTCAACTTTAATCAATCACATATATACAAATATTTTCACAAATAACGGTTTAGGAACAACAATAGCATGTTATTTCCTAACAATTCTTACAAACAAGCAAGTAAGCAAACCACGTATTCACATCCTCATTCAACCCTGTAGGGCAAGGATGGG
lncR.Sto_0920	Chr04	15409920	15411005	1086	-	u	GGGGTAAAAAGGTAATGAGAACAAGTGTGAGACACTTGAAAAATGGCATAAAGAGAAAAAGAGAAATTTAGACCAAGAATGTGATTCTTGGCAAAGTTAAACACATTCATATAGCATAAGCATTTCATATGCATACATGTTGCATAGAATATAAATGTTAATGACGTACGTATATTCGATAGGTAACCGCGAGTCATCTGGAGCGGGAGTGACTCCAGAATTGGAGCCGGGAAGCCGTCCAGGTGAGGGGTTTCCCATCCTTGCCCAGGGTTGGATGTGGATGTGTAAAGGTGGTTTGATTGATTTCTTGATTGCAGAAATTATTAGAAATTGACATGCTATTGTTGATCCTAAAAAGGATTTATTTGAATATATTTGTGTTTGCGAATATTACTCGTG…
lncR.Sto_0921	Chr04	15418482	15419729	1248	-	u	GGGGTAAAAAGGTAATGAGAACAAGTGTGAGACACTTGAAAAATGGCATAAAGAGAAAAAGAGAAATTTAGACCAAGAATGTGATTCTTGGCAAAGTTAAACACATTCATATAGCATAAGCATTTCATATGCATACATGTTGCATAGAATATAAATGTTAATGACGTACGTATATTCGATAGGTAACCGCGAGTCATCTGGAGCGGGAGTGACTCCAGAATTGGAGCCGGGAAGCCGTCCAGGTGAGGGGTTTCCCATCCTTGCCCAGGGTTGGATGTGGATGTGTAAAGGTGGTTTGATTGATTTCTTGATTGCAGAAATTATTAGAAATTGACATGCTATTGTTGATCCTAAAAAGGATTTATTTGAATATATTTGTGTTTGCGAATATTACTCGTG…
lncR.Sto_0922	Chr04	15597728	15598358	631	-	u	TGTTCCAAGTAAAGTCTTGGGGCCAGGGGTTCCTAGAATGATCAACTAGGTTCCTATATCGCTCACGTGAGATATTGCCTTCGGGCCAGATTGTCTCCTAACGGAAATATGCCTTCGGGCCAGTTTATGATTACGGTTATTTGAACATGGATATCCACATGAAGTTGCATGTTAAACTATGATATGATGTATGTGTGAATTTAAATGTATGTAGAACCATGCTTTAAATTCTTTATTGTGAATATGACATATGCTAATTGCCTGACCACCCAATATATGGAAATTCAAAATCTGTTATATGCGTATGTGTTTGTGATTGGCTCCTCTCCCCAGTTGTAGTGGTACCCGCTACTACACCAGGGATGGGAAAGCCTCTCACTGAGTCTGTTTGACTCACCC…
lncR.Sto_0923	Chr04	15648269	15648535	267	-	u	CTATCCCTGTCCTATAGGGTTGACTGCGGATATGGATATATGGTTTGCCTTCTTGCCTATTTGTAGGAATTACATGTTAGATAACATGCTATTGTTATTCCTAAATTACAGTATATGTGAAAACGTGCTATATGTGTGTTTGTGAATTGTAAAAGAAATTGTGGCTCATGAAGCCTTATATGAAAAGAAGGTCCACGGGACCTATACGATATCGGGGGTAGGATCGAGTAAATACTATCTGAAGGGTGTGGTTTTGTATGTAAGTCC
lncR.Sto_0924	Chr04	16195066	16195461	396	-	u	ACACTTTAGAATAGAAATGGGTAGTCCGTGTTACAAACCCCACTGAAAGTAAGAGAGTGAAATATGACGTCAGACATTTGCCCGTTGTGGCTATGGCCCTAGCCTGGCACTAGGGTGGTGCATTTCATATACATGGTTGCCCGTTGTGGCTATTGCCCTAGCCTGGCACTAGGGTGGTGCATAGCATTTGATAGACTTGCCCGTTGTGGCTATGGCCCTAGCCTGGCACTAGGGTGGTGCATTTCATATACATGGTTGCCCGTTGTGGCTATTGCCCTAGCCTGACACTAGGGTGGTGCATAGCATTTGATAGACTTGCCCGTTGTGGCTATTGCCCTAGCCTGGCACTAGGGTGGTGCATAGCATTTGATAGACTTGCCCGTTGTGGCTATTGCC
lncR.Sto_0925	Chr04	17744922	17745713	792	STO04G104800	p	ATGTGACTCAAAAAAAAGCCCCAAAAAATTCCATCGCCATTTTCAAATTCAAAGACCCTAATCCATCGTTGAAGAGCAGAGTACACCATTTTCCTACGCCCATAGCCACTCGTCGAAGAGTAACCAGTAACACTGAAGTTTCTTGATTCGCAACGTAGAGCTACAACCACAATTGTGATGAGCAAAGCATCGATAGCAAGGCAGAATATTTCAATCGTTTATGAAGACATCATTTATGATACGCAAGTGCTTCAATTTTTAGGGTACTCTACCTCGAATCCAAGTTCCAAGACATTAAAGCAAAGGCACCACTATATGGACGTTGGCAGTGGCAACAAGTTCGTTATTGAGTATTTGTAATGTTGTATTGGATTCAATATGGAAATATAATTCAAAGTC…
lncR.Sto_0926	Chr04	18138757	18147324	959	-	u	CGGGCAACCATGAATATGTAATGCACCACCCTAGTGCCAAGCTAGGGCAATAGCCACAACGGGCAACCATGAATATGTAATGCACCACCCTAGTGCCAAGCTAGGACAATAGCCACAATGGGCAACCATGAATATGTAATGTACCACCCTAGTGCCAAGCTAGGGCCATAGCCACAACGGGCAACCATGAATATGTAATGCACCACCCTAGTGCCAAGCTAGGGCCATAGCCACAACGGGCAAATGTCTGACGTCATATTTCACTCTCTTACTTTCAGTGGGGTTTGCAACACGAACTACCCATTTCTATTCTAAAGTGCCTTTACCTCAGCAGTGTGAACTCCACTAAGAATTTCTAATCAAATATGAGATTTTCTACTCTTTGTTTAGTACCCAACC…
lncR.Sto_0927	Chr04	18470595	18471257	663	-	u	CCACCCTAGTGCCAAGCTAGGGCAATAGCCACAACGGGCAACCATGAATTTGTAATGCACCACCCTAGTGCCAGGCTAGGGCCATAGCCACAACGGGCAACCATGAATATGTAATGTACCACCCTAGTGCCAGGCTAGGGCCATAGCCACAACGGGCAAATGTCTGACGTCATATTTCACTCTCTTACTTTCAGTGGGGTTTGCAACACGGACTACCCATTTCTATTCTAAAGTGTTTTTACCTCAGCAGTGTGAACTCCACTAAGAATTTCTAATCAATTATGAGATTTTCTACTCTTTGCTTAGTACCCAACCCTTGATTAGATGATAACCTAGCTCTAAGGTATTTCCTAAGTTCATTTACCACAAATCACGTCGACGTGTATAAATAAGTCAGTT…
lncR.Sto_0928	Chr04	18696237	18698628	1818	STO04G105350	x	CTCTTTTTCTTTTCATTTCTTCCTTTCCATTTCTTTTGGTTCTTTCCTCTGTTTCTCTCTTCCTTTCTTTCACCTTACATACACCACATCAACAACCACCGATCGCGGCCACCGTGCCGGCTACGCACCCGCCGCCACCGGCAACTTTCTCCTCAACGATTTTTTTCTTTCTCTCATTGTGATTCAGCCCCAATAATGGTGGTGGGGTTGTGATCACGTATGGGAGTCATAGATGAGGTGGTGAAACTTCTGCTTTAGCTCGACGTCACGGTGAGTGGATGATACTTACTATACAAATTTTCTTGCCTATCATATGTATTCTGAACACATTTTGGTCCATTAGATTAGTATGGGGAACAAACCGAATTCTTGAAGTTTTATCTCTCTCCTTTGATTTCT…
lncR.Sto_0929	Chr04	18697096	18698475	1380	-	u	TTACTATACAAATTTTCTTGCCTATCATATGTATTCTGAACACATTTTGGTCCATTAGATTAGTATGGGGAACAAACCGAATTCTTGAAGTTTTATCTCTCTCCTTTGATTTCTAATTGATGGTTTCGGTATACTTAAATGATCTTTTGATCATTGTTTTCTGCTATCTTTTGTGAGAATAAGTACAAGGTGATGGACTCACTACAAGTTAATTCATACTCACAGTATTTGTATAGTTATTGTTCTATATGCTCTTTTCCGAATTATGGCATATATTTGCATTAGTTAAACGTGTCCTCACCTTGGATTAAATCTAAAATGATTCAATTGGCATGAACTTCCTTAAAAGGTTGGTTGTTTCGGAATATTCTTTTATTTCTTGGAGTATGATTTATTATA…
lncR.Sto_0930	Chr04	8496368	8875031	271	STO04G098210	o	CGACCGCGATTTGTTGTCTGGAATATGTTAAGACATGATCCACGCTCCTCCCATGCCAAGACGACTCCAATCGGAGCATCAAAACCACTCCGGTTCGCGAACCGACGTATTTGACTCACTTGCGCAACAAGTCTTTTGCCTCGTAATTCGCGAAGGTTTCTGAGATCCGACCGTGATTTGTCGTCCGGAATATGTTAAGACATGATCCACGCTCCTCCCACGCCAAGACGACTCCAATCGGAGCATCAAAACCACTCTGGTTCGCGAATAC
lncR.Sto_0931	Chr04	8531396	8531602	207	-	u	GTGGTTTTGATGCTCCGATTGGAGTCGTCTCGGCGTGGGAGGAGCGTGGATCATGTCTTAACATATTCCGGACGACAAATCGCGGTCGGATCTCAGAAACCTTCACGAATTACGAGGCAAAAGACTTGTTGCGCATGTGAGTCAAACACGTCGGTTCGCGTTGTATTCGCGAACGAGAGTGGTTTTGATGCTCCGATTGGAGTCGTC
lncR.Sto_0932	Chr04	8560823	8589764	270	STO04G097650	x	ATATGTTAAGACATGATCCACGCTCCTCCCATGCCAAGACGACTCCAATCGGAGCATCGAAACCACTCCCGTTCGCGAATACAACGCGAACCGACTTGTTTGACTCACTTGCGCAACAAGTCTTTTGCCTCGTAATTCGTGAAGGTTTCTGAGATCCGACCGCGATTTGTCGTCCGGAATATGTTAAGACATGATCCACGCTCCTCCCATGCCAAGACGACTCCAATCGGGGCATCAAAACCACTCCCGTTCGCGAAAACAACGCGAACC
lncR.Sto_0933	Chr04	8698247	8699696	248	STO04G097910	x	AATATGCTAAGACATGATCCACGCTCCTCCCATGCCAAGACGACTCCAATCGGAGCATCAAAACCACTCCGGTTCGCGAATACAACGCGAACCGACGTGTTTGACTCACTTGCGCAACAAGTCTTTTGCCTCGTAATTCGTGAAGGTTTCTGAGATCCGACCACGATTTGTCGTCCGGAATATGTTAAGACATGATCCACGCTCCTCCCATGCCAAGACGACTCCAATCGGAGCATCAAAACCACTCC
lncR.Sto_0934	Chr04	8865610	8946745	267	STO04G098500	o	CACTTGCGCAACAAGTCTTTTGCCTCGTAATTCGTCAAGGTTTCAGAGATCCGACCGCGATTTGTCGTCCGGAATATGTTAAGACATGATCCACGGTCCTCCCATGCCAAGACGACTCCAATCGGAGCATCAAAACCACTCCGGTTCGCGAATACAACGCGAACCGACGTGTTTGACTCACTTGCGCAACAAGTCTTTTGCCTCGTAATTTGTGAAGGTTTCAGAGATCAGACCACGATTTGTCGTCCGGAATATGTTAAGACATGA
lncR.Sto_0935	Chr04	9291656	9321646	247	STO04G099550	o	CACGCTCCTCCCATGCCATGACGACTCCAATCGGAGCATCAAAAGCACTCCGGTTCGCGAATACAACGCGAACCGACGTGTTTGACTCACTTGCGCAACAAGTCTTTTGCCTCGTAATTCGTGAAGCTTTCTGAGATCCGACCGCGATTTGTCTTCCGGAATATGTTAAGACATGATCCACGCTCCTCCCATGCCAAGACGACTCCAATCGAAGCATCAAAACCACTCCGGTTCGAGAACCGACGTG
lncR.Sto_0936	Chr04	9296931	9297202	272	-	u	ATATGTTAAGACATTATCCGCGCTCCTCCCATGCCAAGACGACTCCAATCGGAGCATCAAAACCACTCCGGTTTGCGAATACAACGCGAACCCACGTGTTTGACTCACTTGCGCAACAAGTCTTTTGCCTCGTAATTCGTGAAGGTTTCTGAGATCCGACCGCGATTTGTTGTCCGGAATATGTTAAGACATGATCCACGGTCCTCCCATGCCAAGACGACTCCAATCGGAGCATCAAAACCACTCTGGTTCGCGAATACAACGCGAACAGA
lncR.Sto_0937	Chr04	9485160	9485516	357	-	u	AAAATAACATAAAATGAAACTAGAGCAACAAAATTAGACCCAAAAAAAAATCTGGCTTGATTTCAAAACACAAAAACTAGGACATCGAATCTACTAAATATTCTACCTAAAACCATCAACGATAAATAAATGATGACGATGATAATGATTGATGTTACCGGTAATGGTAAGGAGCCGGAAACACGACCAAGGCTATATAACTGTGAAACCTGCAAAAGCAATAGCAACAAGAGATGGTATTCTCCGAGTTGGTCCTCTGAAGTTAGTAACTAGAGAGGATGACGAAGCGAAAGAGATTGTGCAAATGTTTAGAATGTGCGTACCTGAGTAAGGACATTATCTCCCTTTATATAGCAT
lncR.Sto_0938	Chr04	9486268	9486783	516	-	u	AAAGGAGTGTCAAAAATTTAGTAAACATGTATATTATCCTTGTAAAACATTATTATTCCTCTTCAAACATCCACTGATTACTCTAAAGTTCTGACATATACATATAAGTAAACAAGAAACTTGATAATATACAACAAAGGCAGTACATTATCTAATCTACTAACTCTTTAGCACCTTCCATGAAGCCAAAAAATTATCTAATCTACAACAGAAACTTGATAAGCTTTGAGGACATAAATTTTTTTATCATAATAATAAGATAAACAAGATGGATTTTGTGAATAAGCTAATCACGGCACTTCATTCCATCACTTCATACCAAAAAGTGAGGGGAAACAGAATGGAAGAAACACAAATAACATTAAATGAAACTAGAGCAAAAAAATCATATTAAGAAAA…
lncR.Sto_0939	Chr04	9489996	9526374	650	STO04G099780	j	ATATTAGAATATGTGAGAATAGTTGTTGCATCATAATTAAGTGTTACATATAATTAAATGCCAAAAAGTGCCTAATTAAATACCCAAAAGTGCCAAAATAGTCATATAAGTGCTAATCAATACCTATTCATGATACCAAAAAGTGTCTAATACCTCCCTTAGTCACCTTTAACTTGTCCTAATCCAAACCTATTAATGACTAAGGGAGTATTGTGTTGTGCATGTTATATATTGCCTGAGACACAATAATCTCTTAAAAACTAATACAGGGCAGCTTGAAAGTGCAGCATGAGCGGCTTTATGAAGTGCATCCAACAGCTTCCCTTTGTCAAGCCATAGGCATCTTGTGGTAATTTTTATCTTCCCTTTTAAGGTATTTTCAACATGACTCTCAAAACT…
lncR.Sto_0940	Chr04	9524793	9525430	638	-	u	GAGAGAATGAGAGGAGTGATTAGCTTGTATTTGGATAGTTCCTTATGAACATACTATTGTACAATTAACAACTATATAATATAAACTCCGTAAATCCATTTACCCATTGAGTTGTTAACAATGCAAGTGAAACAATAAGAGATCAATGGATGAAACACACACCTTTGAGAAAAATATTGAACAACTAACTAAAAGAGAAGAACACTGAGAAAAAATCAGAAAATGATAATCAAATGTATTATTATTCACATAGAAGAACCAGTCATATATACAAGATATTAAGGAGCAAAGAAGTAAAACAAACAATCTAACTACCCAAGGCTATATAAAGGTAATTACATTTCTAACCACCCTAAAAATAAATAAAAACTTCCAGAAGTACATCATCCACTACAAAAA…
lncR.Sto_0941	Chr04	9575109	9578225	1142	STO04G099850	j	TGCTAAGTTATTATTTCTAAATTGTAGTTTTAACATAAGATTCAATTTCAACTCACAAAAAAAAAAAAAACACAAGATTCAATTTAATTTAATTTGTTTACAGTTACTCATTAGTCCTTATTAGGGATACCAATATAAAAGCGGAAGAGTTTCTCCATAAAATCTTTAACAAATATTAACAATCTTTATTCGGACCTCTATTTTTGCAATTTGTTTTAAATCAGTCATTTTGTATAAAATCATTTATTTTTTCCGTTAAATGATGACGTTACATGCTGACACTTTTGAAAAATTATATTTTCATACCTTCTTCAACCTTAAAATTTTCATTTCAATCCCAACTCCATAATTTAACAGAAGAAATAGACGGTGTTACAGAAAAAGACTGAGTTGAAATTT…
lncR.Sto_0942	Chr04	9713328	9725358	308	STO04G099940	o	AGTGGTTTTGAAGCTCCGATTGGAGTCGTCTTGGCATGGGAGGAGCGTGGATCGTGTCTTAACATATTCCGGACGACAAATCGCGGTCGGATCTCAGAAACCTTCACGAATTACGAGGCAAAAGACTCGTTGCGCAAGTGAGTCAAACACGTCGGTTCGCGAACGGGAGTGGTTTTGACGCTCCGATTGGAGTCGTCTTGGCATGGGAGGAGCGTGGATCATGTCTTCACATATACCGTACGGCAAATCGCGGTCGAATCTCAGAAACCTTCACGAATTACGAGGCAAAAGACTTGTTGCGCAAGTGA
lncR.Sto_0943	Chr04	9717216	9776740	233	STO04G099940	o	GGAGGAGCGTGGATCATGTCTTAACATATTCCGGACGACAAATCGCGGTCGGATCTCAGAAACCTTCACGAATTACGAGGCAAAAGACTTGTTGCGCAAGTGAGTCAAACACGTCGGTTCGCGAACCGGAGTGGTTTTGATGCTCCGATTGGAGTCGTCTTGGCATGGGAGGAGCGTGGATCATGTCTTAACATATTTCGGACGCAAATCGCGGTCGCATCTCAGAAACCTTC
lncR.Sto_0944	Chr04	9746770	9851576	245	STO04G099990	o	GTCCAATCGGAGCATCAAAACCACTCCCGTTCGCGAACTGACGTGTTAGACTCACTTGCGCAACAAGTCTTTTGCCTCGTAATTCGTGAAGGTTTCTGAGATCCGACCGCGATTTGTCGTCCGGAATATGTTGAGACATGATCCACGCTCCTCCCATGCGGAGACGACTCCAATTGGAGCATCAAAACCACTCCGGTTCGCAAGTACAACGCGAACCGACGTGTTTGACTCACTTGCGCAACAAG
lncR.Sto_0945	Chr04	9768604	9779190	427	STO04G100100	x	TATTCGCGAACCGAAGTGGTTTTGATGCTCCGATTGGAGTCGTCTTGGCATGGGAGGAGCGTGGATAATGTCTTAACATATTCCGGACGACAAATCGCGGTCGGATCTCAGAAACCTTCACGAATTACGAGGCAAAAGACTTGTTGCGCAAGTGAGTCAAACACGTCGGTTCGCGAACGGGAGTGGTTTTGATGCTCCGATTGGAGTCGTCTTGGCATGGGAGGAGCGTGGATCATGTCTTAACATATTACGGACGACAAATCGCGGTCGGATCTCAGAAACCTTCACGAATTACGAGGCAAAAGACTTGTTGCGCAAGTGAGTCAAACACGTCGGTTCGCGTTGTGTTCGCGAACGGGAGTGGTTTTGATGCTCCGATTGGAGTCGTCTTGGCATGGG…
lncR.Sto_0946	Chr04	9783067	9792869	272	-	u	GGGGAGTATTGTAACATCCCAAAAATGGAAACTCAACTTTGACCAAAAAGTCAAAGTGTTGACTTTTCTAAGTGGTTGACTTTTGTGTTGACTTTTCTTTAATTTGTTTGACTTTTTGATTTTTGAGTGTTTGAATGTGTTTGCCTTTGTTTTTGTTTGTAATTGAGTTTATGAAACCCTAAATAGAGGTCAAGAGACCCAAAAACCAGAGAAAAATGACCAGAGGAACCTTAACCCTAACACTAGGGACTAAATTGAAAAGAATAAGTTAG
lncR.Sto_0947	Chr04	9844257	9851945	227	STO04G100220	o	CGCGAACCGACGTGTTTGACTCACTTGCGCAACAAGCGTTTTGCCTCGTAATTTGTGAAGGTTTCTGAGATCCGACTGCGATTTGTCGTCCGGAAAATGTTAAGACATGACCCACGCTCCTCCCATGCCAAGACGACTCCAATCGGAGCATCAAAACCACTCCCGTTCGCGAATACAACGGGAACCGACGAGTTTGACTCACTTGCGCAACAAGACTTTTGCCTCAT
lncR.Sto_0948	Chr04	18853778	18858892	3878	-	u	GTTACAAGTGTGTGTGTTTGTTTTTTTTTTCTTTACAAAAGAATTTTGAATATATGCAGAAAAATAATGAATCCCCACCCAGAAAACGTGAATGCAGTTACATTATATTGTTGGTATACACAAAATTCTTTTGAAGAATATATACTTGAGAGCTTCTTAATGACTGTAAGAATTAACTTGGTATAGTAGATATCTCTAGGGTGGTCTTGAAAGTTTTGTTATTTTTATCACTCTTTTGAAATTTATTTTGTTCTTTTTATAGGTTGGTAGCTTAGAAGATGTATTGAAAAAAAATGAAGCTAATTAGTCTGCTAACAATTTGAGTTTTGATTTCTATTCTGCTAGGAAAAAGTCACTCTAAATATATACAAGAAAATTGGTCATTGTTGCAGGCCTCCA…
lncR.Sto_0949	Chr04	18932066	18934312	2247	STO04G105550	p	CCCTAGTCAACATTTTAAACCCTCCACACCCTCTCTTAGTCGACACCCTCACTCCCAAAATAGAGAAAGAAGAGCTCCCAGAGCTCAAAGGGAGAAACTTGGAGATTTTAGGTGGTGGGTGGCCGGAATCCGGCGGCCAGTGGCCAGAGCAAGGACTAGGAAGTCTTCTCAAACCTTCCTCTCATCTTCTCATACTTATTTCATGGTAGGTGAAGCAATCTTCCTCCATTCTTGATGTTGTTTTTGAAGCTCTTTGAAATATTTCTTCACTTTGACAATAATGGAGGCATAAACTTGCATTCTTAGATTTTTCTACATTTCTATTGGATGTATCTCATGATTGATGTGCTGGATTTGTTGGTTGTACGATTTGAGATTTATGTTTCATCATGTTCTTCA…
lncR.Sto_0950	Chr04	19197869	19198347	479	-	u	GGTGAGGGGCTTTCCTATCCTTGCCCTATAGGGTTGACTGTGGATATGGATATATGGTTTGCCTTCTTGCCTATTTGTAGGAATTACATGTTAGATAACATGCTATTGTTGTTCCTAAATTGTAATATATGTGATAACGTGCTGTACGTGTATATGTGAACTGTAAAAGCAAATGGTGGCTCAAGGAGCCTTATATGGAAAGAAGGTCCTCGGGACCTAGAATGATATTGGGGGTAGGATCGAGTCAAGTTTATTTGTGACGGTCTTGTGATACTAGAAACAAACCTCATCGATCATTACCTGAAAAGTGTGGTTTGTATGTAAATCCTTAAAGGAAATAAATGTAGGTGACTTGTTTTGAATCAAGAGTCCGAATTAGAAACCACTTGGAAGTCTAGG…
lncR.Sto_0951	Chr04	19498652	19500059	1408	-	u	CAATATTAAAGAGAGGAAAAAGGGTTAAGACCAAGGACTTGGTTCTTGGCGAAGTTTAATGAATTAATTTGACATGAGCATAGCATATGCATACAATTTGCATATAATAAAGATGATAATGACGTAAATATATTTGTTAGGTAACCACGAGTCGTCTGGAGCAGGAGTGACTCCAGGACAAGAAACAGGAAGCCGTCCAGGTGAGGGGTTTCCCATCCTTGCCCTACAGGGTTGAATGAGGATGTGAATACGTGGTTTGCTTACTTGCTTGTTTGTAAGACTTGTTAGGTAATAACATGCTATTGTTGTTCCTAAACTGTTAATTGTGAAAATATTTGTATATATGTGATTGATTTAAGTTGAAGTGGTACTGGAGGGTATCCATGTGATGACATGGGA…
lncR.Sto_0952	Chr04	19504209	19504417	209	-	u	AATTGGGGTCGTGACAAAGTTGGTATCAGAGCCTGGTTTAATCTTTAAGTCATGTGAAGCCATCGGTATAACCGGGTGTCGGTTTACCCTTCTTTGTGTACCCGGGCACAAAGTGGGAGTAAAAAGTCACTTGTGGGAATACCCAGGACAGTTTGAGTCAGCTTTTTATTCATTCCTCCATGAATTGTCATAGATAAGTAACTAACGAT
lncR.Sto_0953	Chr04	19510608	19512122	1515	STO04G105940	p	GTAAAAATCCCAATTTTCAAATATATTAGGCCACATGTGTTCGTATGTGAATATAAGTTGAAAGAGTGGTTGGGTAATTAACAACCATAGAAAAATTTGAGGCTATGAATATCCTAGGCCATCAATTGGATATGGGAATTGTGAAAAGTCACATACAAACACTTGTAGGTGAAAATGAGTATTCAAAGAAAGGGACAAAGAGATGAGATTAAGTGTGAGACACTTGGAAACAATATTAAAGAGAGGAAAAAGGGTTAAGACCAAGGACTTGGTTCTTGGCAAAGTTTAATGAATTAATTTGACATGAGCATAGCATATGCATACAATTTGCATATAATAAAGATGATAATGACGTAAATATATTTGTTAGGTAACCACGAGTCGTCTGGAGCAGGAGTG…
lncR.Sto_0954	Chr04	19875891	19876162	272	-	u	AGTGATCTAATGACATGTTAGGCTCATAAGAATAAGTACGCAATTAGGTTGTAGATGGATTAGTTCTGTTGGTTTATTTGCTGAATCCTTTTTCTATGTTTTCAGGACAGTATGTAATGTTTGTTGTAAATTCAGCAACCTAGCTATATATGCTGTTTTTTCCTCGTACTACCCCATCTATTGCTATTTTGTCATAGTCTTGATCTTGTCTTTTCTTCTTAATCTGATCACTTTGTAAAGCTTAATATCTTAAAGCTGCAATTATTATCACA
lncR.Sto_0955	Chr04	20182292	20183036	745	-	u	GTAAATAAAATGCACCACCCTAGTGCCAGGCTAGGGCAATAGCCACAACGGGCAACCATGTATATGTAATGCACCACCCTAGTGCCAGGCTAGGGCAATAGCCACAACGGGCAAATGTCTGAGTCATATTTCACTCTCTTACTTCCAATGGAATTTGTGACTCTATCTACCCGTGAACTTCCCTAAGCATTTCTAATCAATTTATGAGATTCTCTATTATTTGCTTAGTACCAACCCTTGATCAGATGATAACCTACCTCTAAGGTATTTCCTAAGTTCATTTACCACAAATCACGTCGACGTGTAATAAGAAGTCAGTTTCATTTCCTTAGTGGGTTTCTAATTGTTGGGACAAACCAAAAATTGTACGAAATCAATATCCTACCCCTTTTTACTTGT…
lncR.Sto_0956	Chr04	20190592	20191549	958	-	u	ACAATCGACTCTAGTGCCACGCTAGAGCAATAGCCTCAACGGGCAAGTCTTTCAAATGCTATGCACCACCCTAGTGCCAGGCTAGGGCAATAGCCACAACGGGCAACCATGTAAATAAAATGCACCACCCTAGTGCCAGGCTAGGGCAATAGCCACAACGGGCAACCATGTATATGTAATGCACCACCCTAGTGCCAGGCTAGGGCAATAGCCACAACGGGCAAATGTCTGAGTCATATTTCACTCTCTTACTTCCAATGGAATTTGTGACTCTATCTACCCGTGAACTTCCCTAAGCATTTCTAATCAATTTATGAGATTCTCTATTATTTGCTTAGTACCAACCCTTGATCAGATGATAACCTACCTCTAAGGTATTTCCTAAGTTCATTTACCACA…
lncR.Sto_0957	Chr04	20674291	20676666	513	-	u	ATATAATTTACATATTGATCACACCCCATAGGGTGTGACCTATCCTATTCACATGCGGAAGCAATTTATACTCATCATAATATTCATATATCCTATATTCCCATCCATGACCTAATTTTTAAACAGTATGAAGCCGACAAGTCTAGATTTGTACATATATTTATACATATAGCAATTGCCTATACATCAAAGGCTATACTCAAAATAATGTGTACATCAGTGAAATATGACAAAAGAATGTATACATCAAAAGATAAACCTCTCACGCGAACAATGCGTGAGGTCTCTAGGAATGTCCGCCTCCTTGAGAGGAAGTAGACGCGTGTCCGGTGCCCGCTACACCTGTATCTGGTTGGCACTTCGGATCAGCTCTCGGTGAACCCGAAGGTCCACTCACAG…
lncR.Sto_0958	Chr04	21183857	21184787	931	-	u	GGGAAGGGAGCCAATCACAATCACATACGCATATAACAGATTTTGAGATTTCATATAGTAAGTGATCAGACAATTAGCATATATCATATTCACAATAAAGAATTTAAAGGATGGTTTCACAACGTTCAAATTCATAGATACATCATATCATGATTTAACATACAATTCCATGTGGGCATCCGTATTCAATTAACCGTAATCATAAACTGGCCCGAAGGCATATCTCCGTTAGGAGAGAATCTGGCCCGAAGGCAATATATCACGTGAGCGATATAGGAAACTAGTTGATCATTCTAGGAACCCCTGGCCCCAAGACTTCACTTGGAGCATAGCCGGCGACTCATCTGACCTCGGTTTACCCAAGGCAATAGCCACAATGTGGTGTACTCATACACTTTG…
lncR.Sto_0959	Chr04	21315377	21316763	1387	-	u	CTGAGATTAAACAAATATGTCCTCTGCAAGTTGAACCACGTGGTGTGTAAGAAAAAGTGTATCTACTCTCCTTAATTTATGCAAGTCTTATCTAACCAAAAAGATAGAGTTGGTAGGTGATTGTTCTGCAGGCTATGGAAGATAAAAAGAAGGATAAATCTCATCTTCTGTAAAGTCTAGGAGACATGAAAGAAAGAAAAGATGTTGTCTTAAATATTTTTATCTGATCCATCGGTTCTCTTCCTTCTCCTGAGGGTCCAGCGACGAAAAATCTCAAAAGCATTTAATACAAGGAGCCTCTTGCATTAAATGAAGAAAGATGGAGAAGAAGGAGATTCAAAGTGGAAGAAGCTAGCGGCTAGTTTCTTGTCTTATTTAATGAAGAGGTTGAGGAAGCTG…
lncR.Sto_0960	Chr04	21428485	21439485	2514	STO04G107490	o	TTTGAACAATTCCATTCTACTCGACCCACCCTCACACTCTATTATTAATAACCCCATCTCTTCTCCTTGGGTTGCAACAAATCCTTCCTCTCTCTCCCTCTAGTCTTTGCTCCTCTGATCTCTTGCAACAGACCCTCTCTTCTCACGTCAGAACGAAACCAGATTGCCTTTGTATTCTCTCTCTCTCTCTCATTCATGCTTGCTTCTTCTTCCAATTTCTGCGATTGTTGATTTATCTGTAGAATTTTTTGTATTACGAATTCTGCGTTTCTTTATTCTCTTTTACCGTAGCTCCAACTTTTATTCCTTCTTCTCTGATACGAACACAAGTCCCTGAGAGAATCACGCTAAAAAACTAACTATTGCAGTGGGATAGCCCAATAAAGCCTTCTTGAAGAG…
lncR.Sto_0961	Chr04	21480083	21480366	284	STO04G107560	p	AGATGAGTGGTTAGAAAAAAAGAAACCCAAAGTCATGCATTTAATTAAAAGTCATAGTGCAAAATGCTTAGAAATGCAAAAATTAGAGCTCAAAGGGGGTGACTATGGATAACAAAAGAAGTGATTTGTGTATGAGATATGGGTGATTGAAACAAATGCCTCAATTATTTTCACTTAACTAACGCATGACAAGCTTTAACAAGATTTCAATCAAGTTCTAGAAAGTGACTAAGTAAGCAGACAACACACAAATATATCCAAGAAAAACAATAAAGTGTTTGGCT
lncR.Sto_0962	Chr04	21695237	21697760	2524	-	u	CTGTATCGCAGTATAATTAATCCTGATCTTTAAGGTGTGTGAAGCTGACAGTTCTAGATTTAGTGATACAATTTAATTGGGTACGTCTACCCTTTACTTTATAATACAATAATAAAGTAAATTACAATTACAATTACACTTTATTCACCCACAGAAACAAGTTGTGGGTCTTGGAAAAGTGTTGTTCAACCCTCGTTCCACCGAGACTCCTTCCACCTGTACTTAACCTGTCTCTGTGTAGTAAAAATGAGGTGTGAGTCTTAACCACGCGACTCAGTGAGGACTCTCCCATCCCCGGCGCAAGGTGGGTGCCATAGCGCTGGGTTTGGGAGTCATACACAACCACATGCAAAAGCAACTAGTTACTGTTGTTAGCATACATTCTTGGTGATCACACAA…
lncR.Sto_0963	Chr04	21977319	21981384	593	-	u	TCTTCTCCATTCCCTTTATCTCTTCTTCTTCACATTTTCTCTCTTAGGGCAAGCAACAAGTGAAGAAATCCTTCAGTTTCCACCATGTTTCTTGCTTCCTCCCACCAATTCTATGCCTCATCAAGCTCCCTCCACCATTTTTAAGCATTAACAAGTTTGGGCAACCTCCATGGATTTTCAAATTTGGACTTCCCCAAAGGGTTCAAGTACTTCCTTGGAGACCATAGTGCTCAAAGTGAATGCTAAGTCAAGCGGTCAAGGTGATAAGACTTACAGGCATAGAGATATTCCCTGTGTTTGTGCCGGTCACGGTCCTCTAAACAGCGATCGTGATAGAGAGATGGGTAAGGATCTGTGAGTTTGTATGGACACAATTTCGTTGTAAGTGGATTTGTGAAA…
lncR.Sto_0964	Chr04	22283623	22283926	304	STO04G108100	x	GGCAGAATTCCTACGCGACATCATATAGAACTGATGTAGGGAATCTTTTGTTCTGGGGACGAGACTTCTTAGACTTGTTTAATATTCTGTATTATGATGTAGGTGATTTACTGTATTAAGTGAATGGTACTAATTAATATTTTGATGTAGGTATGTATAAGTGAATGGTACTGATTAATATTTTGATGTAGGTATGTATTAAGTCCATGGTACTAATTAATATTTTCATGTAGCTGTGTATTAAGTGAATGGTACTGATTAATATTTTGATGTAGGTGTGTATCAAGTGTACTTATTTAGTTAG
lncR.Sto_0965	Chr04	22297749	22298273	525	STO04G108120	p	CCGAAGATCAAATCAATAATTTACTCTTAAATTTTACTTATAAAAGACTTTTGAGTCTTGTTAGATGTCTACTATCAGCACAAAATGCTAAGGTGATTGACTAGTTTTTTGGTTTATCTAACAAGTAACAACTATTTCGACATTTTTAAGGTTGTGTTGTGATTAGTTGAGAGAGAATTTATTATTCTGACCAGTATTTAAAGCATTGTCTTGACTAATATGAATTCGACTCGTGTCGCATACCTGACTATGATGAGAGAGTCTCCCAACGGGAATAATTACATTCACAAGCTCTCTAACTCGAGATTTTGCTTAAACGATACCAAATTACTTACCACTTAGACCAACCCTACATTAGTCTTGAAATAAATCTTTAACCTGGGCAATAATTAGCAAAAC…
lncR.Sto_0966	Chr04	22384264	22386582	777	-	u	CTCTCTCTCTCTCCGTCACTTTGCTATTTCTTTCTTCTTTCTCTTTCTTTTTCTCTCATTTTCTCTCTCTGAACCCACGCCACTTCCTCTCCTTCTTTCCCTTTATTATACATTCACATACCACACAACCTTCATCACTCACCCTCACCGCCGGAAATTGTCTCCGACCACCGCCACTAACGCCGGCCGCCATTTCTCCACAGGATTGATCAACAATCACGCCATTTTTCCCTCCATCTCTATCTTTCACGATTTCAACTGCTAGCCATCAAAATTGATGAAAGAGGGGCCTCTGAGAATACTCGCGATATAGAAGCTTGATTGGAGAACTCTGAAAGTGCATCCTCACAACTTGGGTTATCTATTCAGGTGTAGTTCCGGACTCGTCCCCCTAGGTGT…
lncR.Sto_0967	Chr04	22733025	22733300	276	-	u	CTTGCTCATGCTTCTATTCCTACTTCCTAGTATTATCTTCAATGTTGGCTAGAGGTTTTTCTTTTTGTGCAGTTATTTAGTAATCCTTATTTTTGTTGTTGGTAATCTAAAATATTTGTTGATGTTTGAGAATTCTTATAGCTCTTGTTTGTTTTCTAGCTAGATGCATTGTTTGGGTATCTTTGTGAACAATCAATCACAATATTGGAAATATAATCATGGCATCCTTGACAGCAATTGGTAATGTTGCATCAGCAATGGGACAAGACATTGAAG
lncR.Sto_0968	Chr04	22776446	22777190	621	-	u	CACAATAGAAAGTATTGAAGCTAATTTTGCACTATCATATTGCCTCTTAGTGATAAGGACCCAAGTTTTTCAAATTAATATCAAAAGCACTAATGGCATGACAAGAAAGAGTATTTCTAAAATAAAATGATTCCCACGTCAAAATTAACACATCCTGCAAAATAAAACAAAGATGGAAACTCTATTCTTTAGAAAAGCACCAGGTAAAACAATGAAAATATCCTAAAAAAAAATACAGCAGAAAACTATGTTCAACAAGAAAAAAAACGATAAATCCTGGAATTTAATTAAAAGGTCATTAGGGGATGAAATTGAACGATAAAACCACTTATAGGTACACATCAAAAAGAACCTTGTAAACAAAAACCTCTCGATACTCTGACCTCTCTTTGCACAAGA…
lncR.Sto_0969	Chr04	22912073	22928947	373	STO04G108700	o	CTCCATAGCTATCTTCTTCCTTTCTTTACAATTGTGCATCACTAAACTTAATGTCAAGAATCAAGATCATTCATACACATTGAGGAAAGATGTTGTGGTCCCATCATGCATCATCCGTCAATTTTGAGACTCCATGCACTTTGGTCTTTGAACCATAGTTAAAATATAAGACTAAACATGTCCATATCCACTGTGATGAGTCACATTATTTGCTACTTAAAGTATGAGTCACAAAGCCCCCCTTCTTGGACAACTTGCTTCCCGTCCAAGTTGCTCACTCGAGCTTTCATGGAGTTGCTTGCAGCTTCTATTTCAGATCAGAATCAGAATCGAACAAGCGAGAAACGAGTGATTCTGTTATATATATATATAT
lncR.Sto_0970	Chr04	22961781	22962297	517	STO04G108750	p	AATACATAAAAAAAAGTTAATTACATACAAAAAATGAATTTTGCTTTTTTTTCATATTTTTGGTAAAAAAATTGATAGTAAGGGAAAGTACTCCCAAATCTCATATACTATCGGACAAGACACAATAACATGTTAAAGAGACCAACAGAGATTAAATAAGAATTATTGTAGAGACCTAACCCGCAAACAATTTTACCCAACTAACTCTTGTGTGCTACAATTTTGAATCACTACGGAAGTATGATTCATCACTAAACCAAGCATCAGGCCCCAAAAAAAATCACTATACCAAGCTAATTGTTCCAAATTGAGATTCATCACTGTTTTTTCAGGTGATTGGAGCCATCTGCATACAATTCTTCATATAAATATGTACGGAGATTTTTTTTTTTTCCCCAG…
lncR.Sto_0971	Chr04	22959987	22961479	1493	STO04G108750	p	CTCCTCATTTCCTTCCTCATTTCTTTGTAAAAAACATACCCTTAGTTTTTTTATTTTTTCATTTTTATCAACTTAAAAAAAATGGTCATTTTAATACATTTATATTCTATTTCCATTACCAAACTTTTACTACTAAACACATCAAATGCATTCCGTTTCCGTTTCCGTTTTCATTTTTACCTAATGAACATGCCCGTAAACTTAACCATATGTTTGGACATGTTTGGACGGAAGTTTAAGGAAGGGTTTAGGACTTTAGGTATGGGTTTATTGGTTTGAGAAAGGGAATATATATGGCTCGTTTGATTAATAGATTTATTGTGACGGAGTGAAAATATTTAAGTTCGATATGATCTAAAAAAATAAGAAAATAAAGTTAATAATATGAATATAAAAGAG…
lncR.Sto_0972	Chr04	23195270	23195488	219	-	u	GGCTTCGCTTCTTCTTCCACTCTATCTATATCCCCTCAGTTTCGCACAAAAGGATCCTAAAATCATCAATTGTTCTTCTATCCAAGAGGACCTTCTCCCAATCTGACATTGAGGATTCTCCCAATTTGATCGCTACTCAGAAGCGGAGAAGAGAGGCTGAATCGTATTCCGCTGCTTTAGGAAAAGATGGATTTGGCTGTCACTGATATTACTTCTACG
lncR.Sto_0973	Chr04	23309412	23310226	815	STO04G109060	p	ACTAGTTTGTCTTCCTAAGCTAAGCTAATTGACTGCTTCCATACCAAACACATCTTAATGTCAATGGAAAATGACATCTCTTCTTGTTTGTTTGGACTATTTTGTTTAGCTCCCTCTAAGGGGTACCACTCCTATGTGGGCCCCACCCCCCTCTTTCTTTTCTAAATCTTATCCTTAAAAAAAAAAATTTTTTAAAAAAATCTAAGAACCATACACTTGGCCCTTTTGTATTTGATTGCACTTTGCAAAGATCCAATTTTGAATATGTGACATTGTATTTTAACCATACATGACACTTCTCATTACATTTTTTTTTTAAAATTCGGGGTTTCTCTCACTTTCACCTTTAATGTATTTTTATTGTCAATTGTAACTCTAATGTTGCGTGTTTCTCGTAAT…
lncR.Sto_0974	Chr04	23420478	23420751	274	STO04G109190	p	AGCTGGTGAAGTTTTCAAGGGATTACTAAAGTACATTCCAGATGCTCAAGAAAGTAGTTTTTGTTTTAGCATTTTGCAGATACTGAGATTGCAATTACTAAGAATAAATAGATTTATCTGTAGCTTATTAAGAAATCTATAAGAAATGCTGAAGATGGTTGTGTTGCATTTTGGAACTTTTCACAGGTGTAAACAACTTTAATTTTTGAAAAAAAAAAATTAGAATCATCTTAGAAACTATCAGTGTATGCCTGCCACATGGATCTTATCTTGG
lncR.Sto_0975	Chr04	23437073	23441478	449	-	u	GTAGAAGTGTAATTATAGGAAAGGGAGGGTAGTACTTTACAAATATCAGATGTTTCGTTGAGACCCTTTCTTTATAAATAGGGTGTTCTTTCCTTGGTTTGATAACTAGGGTTTTACACCGCCTTCCTAATCTCAGGAATTGGTGGTCTCTGTTTGGGTTAAATTAGAGAAGAACTTGCCTTAAGCAGGATTTTACTACTTGGCATTGAAGGTGTTTGTCGACCAGACATAGTCAGGTGTCTACTATGATTATCACTTTGGTAGGGACTGTTACATGTCTGGGAAATGAAATATGGAGAAAGATTTTGATGAATGAGATTCTCATTTTTCTGAAATACTTCTCTTGAAGGTGTCCATCGTTGCCCAATAATATGCATTTGTTGTTATTTGAGCTACATC…
lncR.Sto_0976	Chr04	23539338	23541844	2228	STO04G109310	j	AACGAATAAAATTCCGTATTAGATTCCTTACTTTCTCTCTAAAATTCATGCCAATCCTGCGCTTTCCGATCTCACTGCGTATCGGTTTATGAGGCTCTGCTGAAGATTTCTAGCTCATCTTCAATCCTCATCGATCATTCATGCCTAGAGAGAAGAGCCCTGGCTTGAAGATCCTATGGATTTGGACCATTGGAACCGCCGCTATTCTGGTTACCAGTGTAGTAAGGACGAGAATGAGAGAGCTCGAGAACGCCATGAACACTCAACATCAACAACAGAACCATAATGCTTCTTCCATCGATTCAGCTATAGTGGACACCTTTCCTCCTGCTGAAGAACTAAATTCAGATGAGAAACTATAGGTGGAGCTTCTTCCATTACCTCTCTTTATTTGTTCGC…
lncR.Sto_0977	Chr04	23567594	23568699	1106	STO04G109340	p	CTCAAGACAGGAATCGAACTCCTGACATTTAATTAGATAGTTTTTCCATCTAAACTTAACAAAACTTGCCCAAAAATCCTCCTTAAACTTTAATTTTTCCTAAGGCAACCTCTTTTAAACTTTAATTTTTTTGTGCAAAAAAACGTTTTAAATAATTTGATTTATCTACCGTTTAATTTATTCGTTAGGATTTTAAATGAAAGTTGACGGATGAAATTTTTTTCACAAATTAAAAAAATTGAGTAGGCTCTATGTCAATTTTCATAATTAAAAAAATATCGGTCAAAACTCCAAATTGGTCCTTTATGTTTGCACGAAGTTTCATATTGGTCCTTTATGTTTCAAAAAGTCCAAATTGGTCCTTTATGTTTGCAAGAAGTTCTAAATTGGTCCTTCCGT…
lncR.Sto_0978	Chr04	23735029	23735231	203	-	u	CTCCTTCTCTCCTTTTTCTAAGTGACACCTCCTTCCCTCGAGATAGAAAAGCTCATCACCATCTCTTCTGCTACCAAACAAACTTATAATGGCACGTTCTTTACACAGAAAGGAAATGAGAATGTATTTGTTGTGTTTGGTAGTAAAAATTAAGAATGAAAATGTATTAAAATTACTACTTTACTCCTTGTATTAAAACTCCA
lncR.Sto_0979	Chr04	23973045	23973265	221	-	u	ATTACATTCAAGGATTGATCAAATTGGAATAAATAATAAAATAAAATTACATGAACTTAGATCACTCAAATGCTGATATTTCTATGCAAAAATTTGGTCTAACCAATTGATTTAGATTTATTTTATTCATATGGGATCATGATAAATAAAAGGAAGAGAAGGCTTTAAAAACGTGAGATTCAAAAAGATAGCGGAAGAGGAGATCCAACTAACTGTATATA
lncR.Sto_0980	Chr04	24077069	24078502	1250	-	u	GGAAATAATTGATACCTTTGATTCTGAGAACCTCCTGAGAAGAAGCAAAAGTCCTTTTGCATTTTAGGAAAAAGATACTAATTGAGAGGAGAGATCTAAGAGAGGGATGGAATCTCTTGTTCAAATGACAATATGCATCTAGGCAAGTCAAGTTGAAGATTCTGGTGGCAATGCTGTCCTTAAACATAAAAAATTAGGCTAAAGTATTATTTTGGTCCTCAATGTTTGTATGAAGTTTAATGTTGGTCCTCAATGTTTCAAAAGTTTAATGTTGATCCTCAAAGTTTTTTTGTTCTTTGTCGATTTTGGTCCTCGAGCGTAACACCGTTAAATGATGACGTGGCATGCTTATGTAGGACACCCTTTCTCCTACGTGTCATATTTTAATGACATGGTATG…
[truncated: 2,305 more rows]
