# Supplementary material for: Genome-enabled discovery of anthraquinone biosynthesis in Senna tora
Source: Nat Commun. 2020 Nov 18;11:5875. doi: 10.1038/s41467-020-19681-1 (PMC7674472; doi:10.1038/s41467-020-19681-1)
Supplement: Supplementary file 6 — Supplementary Data 2 [file 41467_2020_19681_MOESM6_ESM.xlsx]

## Sheet: Supplementary Data 2
Supplementary Data 2. All significantly enriched biological process GO and KEGG categories of expanding gene families in S. tora compared to other 15 species (C. fasciculata, M. pudica, F. albida, A. hpogaea, M. truncatula, C. arientinum, C. reticulatum, P. Sativum, G. max, C.cajan, P. vulgaris, V. radiata, V. angularis, V. unguiculata, and V. vinifera)
GO ID	GO description	Number of genes	FDR-corrected (p-value)
GO:0006259	DNA metabolic process	86	3.78e-21
GO:0009559	embryo sac central cell differentiation	12	8.84e-09
GO:0006278	RNA-dependent DNA replication	41	1.18e-08
GO:1905642	negative regulation of DNA methylation	16	7.57e-08
GO:0046777	protein autophosphorylation	74	9.17e-08
GO:0051570	regulation of histone H3-K9 methylation	16	1.12e-07
GO:0019438	aromatic compound biosynthetic process	27	6.33e-07
GO:0045596	negative regulation of cell differentiation	9	1.48e-06
GO:0051170	nuclear import	9	1.48e-06
GO:0044238	primary metabolic process	36	4.17e-06
GO:0006310	DNA recombination	74	4.21e-06
GO:0031936	negative regulation of chromatin silencing	16	4.66e-06
GO:0090304	nucleic acid metabolic process	28	4.66e-06
GO:0034645	cellular macromolecule biosynthetic process	12	6.19e-06
GO:0000723	telomere maintenance	44	1.07e-05
GO:2000014	regulation of endosperm development	9	1.51e-05
GO:0043170	macromolecule metabolic process	25	1.67e-05
GO:0051276	chromosome organization	29	1.67e-05
GO:0044237	cellular metabolic process	22	3.29e-05
GO:0009970	cellular response to sulfate starvation	10	3.33e-05
GO:0043170	sulfate transport	18	3.91e-05
GO:0019219	regulation of nucleobase-containing compound metabolic process	7	4.77e-05
GO:0001560	regulation of cell growth by extracellular stimulus	8	7.86e-05
GO:0007231	osmosensory signaling pathway	10	0.0001251
GO:0032196	transposition	19	0.0001594
GO:0006323	DNA packaging	7	0.0001594
GO:0060255	regulation of macromolecule metabolic process	7	0.0001594
GO:0097185	cellular response to azide	9	0.0005956
GO:1901360	organic cyclic compound metabolic process	6	0.0011473
GO:0006281	DNA repair	79	0.0016177
GO:0010930	negative regulation of auxin mediated signaling pathway	5	0.0024979
GO:0010584	pollen exine formation	18	0.0028375
GO:0050896	response to stimulus	14	0.0048265
GO:0009308	amine metabolic process	10	0.0071305
GO:0006783	heme biosynthetic process	8	0.0071305
GO:0006807	nitrogen compound metabolic process	28	0.0084892
GO:0009698	phenylpropanoid metabolic process	11	0.0126304
GO:0009294	DNA mediated transformation	11	0.0213555
GO:0009987	cellular process	34	0.0213555
GO:0019761	glucosinolate biosynthetic process	7	0.0279205
GO:0045723	positive regulation of fatty acid biosynthetic process	5	0.0305075
GO:0050792	regulation of viral process	3	0.0320584
GO:0046246	terpene biosynthetic process	3	0.0320584
GO:0071897	DNA biosynthetic process	31	0.0376
GO:0010235	guard mother cell cytokinesis	4	0.0376
GO:0022417	protein maturation by protein folding	4	0.0376
GO:0009259	ribonucleotide metabolic process	4	0.0376
KEGG ID	KEGG description	Number of genes	FDR-corrected
			p-value
PATH:ko00940	phenylpropanoid biosynthesis	28	1.66e-08
PATH:ko00130	ubiquinone and other terpenoid quinone biosynthesis	17	1.66e-08
PATH:ko03430	mismatch repair	17	1.87e-06
PATH:ko03460	fanconi anemia pathway	17	4.54e-06
PATH:ko00943	DNA replication	17	1.57e-05
PATH:ko00943	isoflavonoid biosynthesis	8	4.63e-05
PATH:ko03420	nucleotide excision repair	17	5.89e-05
PATH:ko03440	homologous recombination	17	5.89e-05
PATH:ko04141	protein processing in endoplasmic reticulum	27	0.0002704
PATH:ko04013	MAPK signaling pathway	10	0.0068477
PATH:ko03020	RNA polymerase	8	0.0110749
PATH:ko00010	glycolysis/gluconeogenesis	13	0.0226861
PATH:ko04120	ubiquitin mediated proteolysis	18	0.0319568
PATH:ko05131	shigellosis	14	0.0498615
