# Supplementary material for: Genome-enabled discovery of anthraquinone biosynthesis in Senna tora
Source: Nat Commun. 2020 Nov 18;11:5875. doi: 10.1038/s41467-020-19681-1 (PMC7674472; doi:10.1038/s41467-020-19681-1)
Supplement: Supplementary file 7 — Supplementary Data 3 [file 41467_2020_19681_MOESM7_ESM.xlsx]

## Sheet: Summary
Supplementary Data 3. Genes and metabolic domain enrichment of families that expanded specifically or rapidly+specifically expanded in S. tora or families that expanded / rapidly expanded in S. tora and other species.
"Dataset 1-4" sheets contain expanded gene families and corresponding genes
"Enrichment 1-4" sheets contain enriched StoraCyc pathways from each test set
	Gene Families	Genes	Description
Dataset 1	2874	15921	Genes from all gene families labeled "rapid_expansion" or "expansion" in Senna tora in CAFE analysis
Dataset 2	1775	10571	Genes from gene families labeled “rapid_expansion” or “expansion” in Sena tora; excluding gene families labeled “rapid_expansion” or “expansion” in other species in CAFE analysis
Dataset 3	411	7382	Genes from gene families labeled “rapid_expansion” in Senna tora; including gene families labeled “rapid_expansion” or “expansion” in other species in CAFE analysis
Dataset 4	306	5693	Genes from gene families labeled “rapid_expansion” in Senna tora; excluding gene families labeled “rapid_expansion” in other species in CAFE analysis

## Sheet: Dataset 1
groupid	gene ids
SETOT1	Sto11g374330
SETOT2	Sto01g000210,Sto03g073660,Sto04g105900,Sto05g118210,Sto06g174090,Sto07g207140,Sto08g260500,Sto11g372520,Sto12g389490,Sto01g008160,Sto02g039020,Sto04g106390,Sto07g224070,Sto08g275090,Sto11g350670,Sto01g010110,Sto05g144200,Sto05g146400,Sto13g414860,Sto13g418770,Sto13g420900,Sto01g010120,Sto01g014830,Sto03g073800,Sto06g162870,Sto01g010870,Sto02g046400,Sto04g107310,Sto05g127240,Sto07g225200,Sto13g407…
SETOT3	Sto04g102760,Sto10g332190,Sto00g447020,Sto08g266570,Sto05g148850,Sto08g272170,Sto00g448040,Sto03g077520,Sto03g077550,Sto04g104510,Sto05g145120,Sto05g153070,Sto06g176320,Sto06g180640,Sto08g261670,Sto03g075480,Sto11g374470,Sto12g400770,Sto02g036760,Sto05g140880,Sto10g328230,Sto10g328940,Sto08g271430,Sto04g098840,Sto10g333790,Sto06g197120,Sto08g269450,Sto08g269540,Sto08g271130,Sto12g399920,Sto12g400…
SETOT7	Sto09g286660,Sto11g365570,Sto11g349690,Sto02g035490,Sto05g146530,Sto08g239290,Sto13g437140,Sto10g346750
SETOT12	Sto08g260360
SETOT15	Sto01g001070,Sto02g025550,Sto01g003680,Sto01g003690,Sto03g083090,Sto04g093640,Sto06g171020,Sto06g171030,Sto06g171100,Sto07g229020,Sto08g239340,Sto09g281270,Sto09g281300,Sto10g321070,Sto10g339430,Sto13g439590,Sto13g439620,Sto08g272470,Sto10g339390,Sto08g272480
SETOT18	Sto00g445180,Sto01g008450,Sto01g012350,Sto02g035100,Sto03g074760,Sto03g075110,Sto03g081080,Sto04g104910,Sto04g105200,Sto04g105940,Sto05g140070,Sto06g168440,Sto06g174920,Sto06g176400,Sto06g178740,Sto06g180400,Sto06g181230,Sto06g181450,Sto06g183950,Sto08g260870,Sto08g261510,Sto08g266950,Sto08g273540,Sto09g288300,Sto09g310750,Sto10g330180,Sto10g334870,Sto10g337880,Sto10g338940,Sto10g343000,Sto11g351…
SETOT24	Sto13g416570,Sto13g419220,Sto08g264310,Sto13g412290,Sto08g262290,Sto04g100150,Sto04g100160,Sto04g100170,Sto04g103730,Sto05g142910,Sto05g143570,Sto07g206770,Sto08g262350,Sto09g286750,Sto09g286790,Sto10g336240,Sto10g336500,Sto10g336600,Sto10g336610,Sto10g336650,Sto10g336790,Sto13g415890,Sto13g415990,Sto13g416640,Sto13g417340,Sto13g417410,Sto13g417420,Sto13g419200,Sto13g419480,Sto07g222210,Sto11g374…
SETOT30	Sto00g449510,Sto02g045430,Sto02g045450,Sto02g045500,Sto02g047440,Sto02g047490,Sto02g049400,Sto06g169730,Sto02g036820,Sto02g045570,Sto02g047150,Sto02g045470,Sto02g045550,Sto02g045650,Sto04g109650,Sto04g109660,Sto04g109670,Sto04g109680,Sto05g132940,Sto05g132950,Sto06g169680,Sto06g169750,Sto06g169770,Sto06g169780,Sto06g202830,Sto09g287810,Sto09g303000,Sto03g065990,Sto12g387130,Sto04g108350,Sto06g169…
SETOT36	Sto02g033810,Sto02g034220,Sto02g049480,Sto02g049510,Sto02g049550,Sto02g049560,Sto02g049570,Sto02g049600,Sto07g227710,Sto07g227720,Sto07g227730,Sto07g227800,Sto07g228960,Sto07g228970,Sto07g229240,Sto07g229260,Sto07g229270,Sto07g229360,Sto07g229490,Sto07g229500,Sto07g229630,Sto07g229720,Sto07g229730,Sto07g230020,Sto07g230030,Sto07g230040,Sto07g230050,Sto07g230070,Sto09g294470,Sto10g340470,Sto10g340…
SETOT41	Sto04g088220,Sto04g088140,Sto04g088150,Sto04g088170,Sto04g088180,Sto04g088210,Sto04g088200,Sto07g221060,Sto07g221540,Sto07g221650,Sto07g226470,Sto11g357940,Sto12g375260,Sto12g375280,Sto12g375290,Sto12g375310,Sto07g226340,Sto07g221580,Sto07g226310,Sto07g226320,Sto07g226330,Sto07g226440,Sto07g226350,Sto07g226380,Sto08g254080,Sto10g321960,Sto04g109530
SETOT44	Sto02g046110,Sto02g046120,Sto02g046130,Sto02g048420,Sto02g048680,Sto02g048690,Sto02g048710,Sto02g048730,Sto02g048740,Sto02g048760,Sto02g048800,Sto02g048840,Sto02g048890,Sto02g052700,Sto02g052710,Sto02g052730,Sto05g160300,Sto02g048860,Sto05g139830,Sto05g155910,Sto05g155950,Sto05g155980,Sto05g156370,Sto09g295850,Sto09g297820,Sto05g156080,Sto05g159080,Sto05g159090,Sto05g159130,Sto05g159140,Sto05g156…
SETOT53	Sto03g060420,Sto03g058660,Sto03g064130,Sto06g186360,Sto07g225940,Sto08g232640,Sto08g239460,Sto12g389330,Sto13g436880,Sto13g443300,Sto04g116350,Sto07g209160,Sto05g123910,Sto11g350730,Sto11g350750,Sto06g193600
SETOT54	Sto00g448220,Sto02g046540,Sto02g046750,Sto02g046810,Sto02g046840,Sto02g046850,Sto08g264110,Sto13g430180,Sto13g430190,Sto02g046590,Sto02g046960,Sto13g426640,Sto08g262600,Sto08g264090,Sto08g264140,Sto02g047000,Sto02g047010,Sto13g430200,Sto02g047050,Sto02g047060,Sto02g047110,Sto08g264970
SETOT56	Sto03g075160,Sto05g131070,Sto08g273580,Sto13g406260,Sto10g337950,Sto06g191850,Sto06g177090,Sto08g275790,Sto11g373200,Sto04g105970,Sto08g272720,Sto13g413230
SETOT57	Sto00g444330,Sto01g008360,Sto02g038010,Sto02g040400,Sto02g040620,Sto03g060520,Sto03g060540,Sto03g082930,Sto03g083070,Sto04g095010,Sto04g102020,Sto04g107590,Sto05g151800,Sto07g223430,Sto07g226830,Sto08g260980,Sto08g275670,Sto09g287990,Sto09g289080,Sto09g289740,Sto09g290620,Sto10g332660,Sto10g339500,Sto11g349650,Sto11g373420,Sto11g373580,Sto12g392190,Sto12g398210,Sto13g409400,Sto13g414060,Sto13g415…
SETOT66	Sto01g000390,Sto03g064540,Sto06g197850,Sto07g227770,Sto08g245090,Sto09g286410,Sto11g366590,Sto12g388530,Sto12g388540,Sto12g388590,Sto12g388610,Sto13g438230,Sto12g388580,Sto05g128800,Sto13g431730,Sto12g388560
SETOT67	Sto03g056020,Sto03g066940,Sto04g090120,Sto05g158380,Sto12g398740,Sto03g085890,Sto04g108130,Sto04g114400,Sto07g211300,Sto12g380940,Sto12g380950,Sto13g425670,Sto12g393770,Sto12g396070,Sto12g393790,Sto12g396060
SETOT68	Sto01g013440,Sto05g141150,Sto05g156480,Sto06g164440,Sto06g174240,Sto06g178240,Sto08g263080,Sto09g284960,Sto10g328700,Sto10g348980,Sto04g087420,Sto08g267780,Sto06g184450,Sto13g407940,Sto03g074860,Sto10g326500,Sto06g162180,Sto05g154950,Sto06g186860,Sto08g267790,Sto09g291640,Sto06g187970,Sto07g226030
SETOT69	Sto02g039050,Sto03g084670,Sto06g185100,Sto07g222430,Sto01g023860,Sto02g039210,Sto09g283920,Sto13g414760,Sto07g217250,Sto13g419820,Sto04g105550
SETOT71	Sto02g034300,Sto11g352580,Sto13g419510
SETOT73	Sto02g051020,Sto04g113630,Sto04g115800,Sto07g208530,Sto08g233170,Sto10g346650,Sto13g415320,Sto13g442820,Sto03g069800,Sto04g089160,Sto07g211250,Sto08g259600,Sto12g380980,Sto12g383840,Sto13g421390
SETOT74	Sto01g015100,Sto02g050930,Sto07g210470,Sto08g234550,Sto08g234560,Sto08g235490,Sto08g250140,Sto09g286690,Sto13g440710,Sto03g061450,Sto04g117440,Sto08g234530,Sto13g424070,Sto13g424150
SETOT77	Sto01g003410,Sto01g003430,Sto01g003440,Sto01g003450,Sto01g003460,Sto01g003480,Sto08g251860,Sto09g281570,Sto09g281620,Sto09g281630,Sto09g281640,Sto09g281650,Sto09g281720,Sto09g281750,Sto10g348790,Sto09g281580,Sto09g281710,Sto09g281730,Sto09g281590,Sto09g281600,Sto09g281700,Sto01g003270,Sto01g003420
SETOT82	Sto02g029150,Sto02g037120,Sto03g053990,Sto03g054100,Sto05g118390,Sto06g199270,Sto06g199280,Sto10g317240,Sto10g321580,Sto11g365380,Sto11g365390,Sto12g379510,Sto13g429570,Sto13g429590,Sto13g429600,Sto04g112200,Sto06g195510,Sto07g230320,Sto02g047320
SETOT85	Sto00g447800,Sto04g095560,Sto10g334410,Sto10g334460,Sto03g076280,Sto03g076200,Sto02g037970,Sto13g414190,Sto03g075970,Sto04g102700,Sto03g075900,Sto05g144890,Sto03g076270,Sto03g076000,Sto03g076380,Sto03g076040,Sto05g144990,Sto01g012890,Sto05g153420,Sto02g038110,Sto10g333840,Sto10g334450,Sto05g144740,Sto05g144940,Sto05g144280,Sto02g038080,Sto02g038160,Sto07g221490,Sto04g104140,Sto01g012860,Sto05g145…
SETOT94	Sto02g033950,Sto04g111190,Sto06g202300,Sto07g212770,Sto07g212780,Sto11g363220,Sto11g363230,Sto12g379640,Sto05g127200,Sto05g127210,Sto05g127220,Sto06g166450,Sto06g166460,Sto06g202290
SETOT96	Sto05g120500,Sto05g132770,Sto06g170020,Sto06g170030,Sto06g170040,Sto06g170060,Sto06g170070,Sto11g365230,Sto11g365250,Sto11g365260,Sto09g315100
SETOT97	Sto02g052860,Sto09g309510,Sto13g428540,Sto02g052880,Sto02g052900,Sto02g052910,Sto05g160310,Sto05g160320,Sto10g343620,Sto13g428560,Sto13g428580,Sto13g428600,Sto13g428610,Sto13g428620,Sto08g244950,Sto13g431790,Sto08g244960
SETOT104	Sto06g173500,Sto12g399970,Sto12g400060,Sto08g271320
SETOT106	Sto02g031060,Sto02g031080,Sto10g319720,Sto10g319820,Sto10g319830,Sto02g031070,Sto02g031090,Sto02g031100,Sto02g031140,Sto02g031150,Sto10g319740,Sto10g319760,Sto10g319780,Sto10g319790,Sto10g319800,Sto10g319840,Sto08g241390,Sto08g241420,Sto08g241460,Sto13g434980,Sto13g435010
SETOT115	Sto03g068380,Sto05g128680,Sto09g314960,Sto10g320660,Sto11g360010,Sto12g382740,Sto13g424090,Sto13g424160,Sto05g120620,Sto05g146070
SETOT120	Sto00g447740,Sto05g151270,Sto06g177750,Sto05g150750,Sto05g151150,Sto05g149140,Sto05g152800,Sto06g179450,Sto05g148640,Sto05g153090,Sto05g148520,Sto05g147530,Sto05g150110,Sto05g148420,Sto05g150150,Sto05g148680,Sto05g150470,Sto05g152830,Sto05g152410,Sto09g286830,Sto05g148890,Sto05g150130,Sto05g149230,Sto05g148130,Sto05g151670,Sto06g177820,Sto05g148040,Sto03g078400,Sto03g078430,Sto03g078390,Sto03g082…
SETOT121	Sto03g056980,Sto10g347120,Sto03g057000,Sto04g094350,Sto04g114590,Sto05g158470,Sto07g207190,Sto07g221840,Sto08g277300,Sto10g347150,Sto11g354940
SETOT127	Sto05g138840,Sto09g308150
SETOT128	Sto05g133400,Sto05g133370,Sto05g133410,Sto05g133420,Sto05g156690,Sto05g156700,Sto05g156760,Sto05g156780,Sto08g242200,Sto09g303540,Sto05g156790,Sto05g156720,Sto13g434300
SETOT131	Sto09g288070,Sto09g295670
SETOT137	Sto01g013220,Sto01g013470,Sto04g107120,Sto04g107170,Sto04g107150,Sto06g163570,Sto06g163580,Sto06g163590,Sto08g254790,Sto08g254800,Sto08g254840,Sto08g254860,Sto08g254890,Sto11g362560,Sto06g163500,Sto08g254810,Sto06g173230,Sto01g017650,Sto01g017640,Sto06g163470,Sto01g016870,Sto06g163670
SETOT141	Sto03g056300,Sto05g125750,Sto09g311850,Sto08g245820,Sto08g245830,Sto08g245840,Sto08g245860,Sto06g168940
SETOT143	Sto05g130220,Sto05g130250,Sto05g130330,Sto05g130350,Sto09g295910,Sto09g306740,Sto09g306750,Sto12g389090,Sto12g389110,Sto12g389150,Sto09g306720
SETOT162	Sto03g059580,Sto05g133590,Sto06g193790,Sto09g285830,Sto09g303580,Sto07g218160,Sto06g193840,Sto13g441940,Sto08g232430,Sto13g443480
SETOT168	Sto01g016130,Sto01g016140,Sto01g016160,Sto01g016290,Sto01g016320,Sto01g016340,Sto01g016380,Sto01g016390,Sto01g016420,Sto01g016430,Sto01g016450,Sto06g195080,Sto07g228680,Sto01g016120
SETOT171	Sto03g060880,Sto04g117090,Sto05g125420,Sto09g311670,Sto03g071050,Sto12g384900,Sto08g247550,Sto13g406040,Sto03g071040,Sto04g090690
SETOT174	Sto06g189270,Sto06g189330,Sto11g355940,Sto06g189310,Sto06g189340,Sto11g355910,Sto11g355930,Sto08g254290,Sto10g322620,Sto08g253560,Sto11g355970
SETOT175	Sto11g357680,Sto03g067250,Sto03g067270,Sto03g067280,Sto03g067300,Sto03g067390,Sto03g067420,Sto03g067430,Sto03g067450,Sto03g067460,Sto03g067470,Sto03g067490,Sto03g067330,Sto03g067410,Sto03g067380,Sto03g067290,Sto03g067320,Sto03g067360,Sto03g067350,Sto03g067370,Sto03g067500,Sto03g067510,Sto03g070330,Sto06g191180,Sto08g278360,Sto12g384420
SETOT186	Sto05g130940,Sto05g135260,Sto08g248540,Sto09g306220,Sto09g306230,Sto10g344070,Sto10g344080,Sto11g349210,Sto11g349220,Sto11g353860,Sto13g408550,Sto08g257580
SETOT190	Sto02g029050,Sto02g029060,Sto04g117230,Sto05g136780,Sto08g234790,Sto08g234800,Sto10g321700,Sto12g379460
SETOT194	Sto06g198260,Sto06g198270,Sto06g198290,Sto06g198300,Sto06g198320,Sto06g198330,Sto06g198350,Sto06g198360
SETOT198	Sto01g001320,Sto03g062630,Sto05g126520,Sto05g126540,Sto08g234070,Sto09g283700,Sto12g385720,Sto13g441870
SETOT199	Sto03g069160,Sto12g383350,Sto05g134080,Sto07g217840,Sto09g304100,Sto12g376120,Sto06g168280,Sto11g359010,Sto02g029640
SETOT206	Sto03g068050,Sto04g117430,Sto05g125920,Sto08g235520,Sto09g283090,Sto12g382360,Sto13g440680
SETOT207	Sto05g144960,Sto03g076100,Sto05g145040,Sto05g144930,Sto12g403270,Sto03g076250,Sto02g043140,Sto03g076400,Sto03g076450,Sto12g402830,Sto10g334150,Sto09g288780,Sto05g144870,Sto02g043310,Sto05g145030,Sto02g043290,Sto05g144020,Sto05g143500,Sto02g038090,Sto12g402760,Sto12g403080,Sto12g402530,Sto01g012540,Sto12g403300,Sto12g397070,Sto12g397230,Sto08g268950,Sto08g270420,Sto12g402550,Sto12g395150,Sto12g397…
SETOT213	Sto06g189980,Sto11g356430,Sto06g190030,Sto08g253170,Sto10g345500,Sto11g356470,Sto05g161760,Sto09g302090,Sto06g189950
SETOT226	Sto09g290650,Sto09g288100
SETOT244	Sto06g168190,Sto07g218070,Sto12g376000,Sto12g376020,Sto12g376040,Sto07g218030,Sto07g218090
SETOT248	Sto00g445510,Sto03g068600,Sto04g093900,Sto05g142100,Sto06g167440,Sto13g423020,Sto11g368360,Sto11g372530,Sto05g127550,Sto07g225220,Sto12g398350,Sto07g222860,Sto12g392700,Sto06g163830,Sto01g015190,Sto01g004580,Sto01g012170,Sto03g072740,Sto04g107960,Sto05g125470,Sto06g175320,Sto07g217810,Sto08g259200,Sto09g282900,Sto10g327820,Sto12g391840,Sto12g399550,Sto13g419970,Sto13g437980,Sto13g420220,Sto06g178…
SETOT251	Sto02g030000,Sto02g030010,Sto13g439020,Sto03g056590,Sto08g237200,Sto13g442590
SETOT253	Sto02g029220,Sto07g212840,Sto12g379540,Sto05g122190,Sto09g308820,Sto09g308830,Sto07g230710,Sto06g192550
SETOT255	Sto01g005180,Sto02g049820,Sto09g279800,Sto13g427640,Sto01g021350,Sto02g030400,Sto06g165750,Sto10g320490,Sto13g404330,Sto05g131910,Sto06g165740
SETOT261	Sto03g064980,Sto05g160950,Sto08g244880,Sto12g388110,Sto13g431820
SETOT268	Sto01g004020,Sto02g030520,Sto04g111480,Sto06g170890,Sto07g229520,Sto10g320370,Sto07g229990
SETOT271	Sto01g005850,Sto04g117030,Sto09g279390,Sto11g355100,Sto08g279010,Sto10g330420,Sto03g060760
SETOT272	Sto08g232280,Sto08g232290,Sto13g443600,Sto08g232300,Sto08g232310,Sto13g443580,Sto13g443590
SETOT275	Sto05g149150,Sto05g151470,Sto03g078090,Sto05g152240,Sto05g151140,Sto05g148620,Sto05g151510,Sto03g078330,Sto05g150850,Sto05g148980,Sto06g179500,Sto03g078380,Sto06g179480,Sto05g152960,Sto05g150560,Sto05g152310,Sto05g149280,Sto05g149810,Sto05g151960,Sto05g150970,Sto05g152220,Sto05g151130,Sto05g152910,Sto05g152110,Sto05g147580,Sto05g148120,Sto05g152930,Sto05g149700,Sto05g148960,Sto06g179460,Sto05g150…
SETOT276	Sto02g044560,Sto07g209590,Sto07g209330,Sto07g209340,Sto07g209400,Sto07g209410,Sto07g209420,Sto07g209480,Sto07g209500,Sto07g209510,Sto07g209520,Sto02g044480
SETOT282	Sto01g011400,Sto06g175890,Sto06g176360,Sto10g328190,Sto01g012850,Sto01g013700,Sto02g035370,Sto03g073970,Sto05g138120,Sto06g179430,Sto08g261830,Sto08g263460,Sto08g264180,Sto09g286340,Sto12g398330,Sto12g403010,Sto13g411460,Sto03g073960,Sto13g407630,Sto10g334210,Sto08g261320,Sto02g042940,Sto04g095580,Sto05g140690,Sto05g143170,Sto05g143360,Sto05g143750,Sto05g144030,Sto08g274730,Sto08g276420,Sto13g410…
SETOT283	Sto08g244480,Sto13g432160,Sto08g249020,Sto13g407910,Sto03g059370
SETOT297	Sto01g020390,Sto03g071910,Sto03g071930,Sto08g242600,Sto09g280870,Sto11g353150,Sto13g433880,Sto06g176130
SETOT302	Sto01g004060,Sto09g287700,Sto13g420450,Sto05g137480,Sto08g268580,Sto07g227040,Sto13g418080,Sto07g213670,Sto05g132580,Sto12g385470,Sto11g358030,Sto04g115630,Sto13g416210,Sto04g096700,Sto11g364920,Sto07g209260,Sto08g236050,Sto06g164220,Sto06g163200,Sto06g178020,Sto07g208840,Sto13g413950,Sto13g406830,Sto11g357590,Sto09g285000,Sto13g417060,Sto01g023210,Sto06g173330,Sto09g297450,Sto05g132200,Sto12g400…
SETOT303	Sto01g014730,Sto06g172520,Sto06g194000,Sto07g216130,Sto07g216450,Sto12g377040,Sto07g216090,Sto07g224500
SETOT305	Sto01g020200,Sto01g020220,Sto01g020230,Sto01g020210,Sto01g020260,Sto01g020300,Sto01g020310,Sto01g020330,Sto01g020340,Sto01g020350,Sto01g020360,Sto06g170730
SETOT306	Sto01g003110,Sto05g124290,Sto01g008310,Sto10g323130,Sto10g323140,Sto08g253780
SETOT310	Sto01g017270,Sto01g017300,Sto01g017310,Sto01g017400,Sto04g112230,Sto04g112280,Sto06g165290,Sto04g112240,Sto11g353870,Sto11g353900,Sto11g353950,Sto11g353960,Sto07g230330
SETOT312	Sto04g116510,Sto06g198220,Sto07g209550,Sto07g212280,Sto08g236760,Sto10g320230,Sto11g366240,Sto11g366250,Sto11g366260
SETOT321	Sto02g033250,Sto05g124020,Sto08g243850,Sto09g308080,Sto10g318230,Sto03g060440,Sto12g387140
SETOT322	Sto05g138080,Sto05g138040,Sto05g137610,Sto05g137500,Sto05g137740,Sto05g137520,Sto05g137560,Sto05g137930,Sto05g137510,Sto05g137540,Sto05g137580,Sto05g137590,Sto05g137600,Sto05g137620,Sto05g137630,Sto05g137650,Sto05g137690,Sto05g137700,Sto05g137710,Sto05g137720,Sto05g137750,Sto05g137800,Sto05g137810,Sto05g137820,Sto05g137840,Sto05g137850,Sto05g137880,Sto05g137900,Sto05g137920,Sto05g138000,Sto05g138…
SETOT327	Sto02g035020,Sto02g035050,Sto08g253900,Sto08g253910,Sto08g253930,Sto08g253940,Sto02g035030,Sto05g160520,Sto07g210230,Sto13g424860,Sto13g424870,Sto04g115420,Sto07g210240
SETOT329	Sto06g204240,Sto09g310220,Sto09g310230,Sto09g310250,Sto11g361540,Sto11g361900
SETOT330	Sto02g039390,Sto05g138760,Sto06g186570,Sto07g229570,Sto11g362820
SETOT332	Sto05g129530,Sto09g314650,Sto02g026530,Sto13g424780,Sto02g026540,Sto08g256060
SETOT337	Sto04g107380,Sto04g107420,Sto04g107530,Sto07g226040,Sto13g443330,Sto05g159380,Sto08g232580
SETOT344	Sto02g042740,Sto03g079650,Sto04g105750,Sto07g223210,Sto07g223140,Sto05g153620,Sto00g445260,Sto01g008480,Sto13g412220,Sto11g372800,Sto09g285220,Sto07g223150,Sto07g223300,Sto08g276040,Sto11g351780,Sto03g075710,Sto00g447660,Sto08g262700,Sto02g041290,Sto05g154800,Sto13g418200,Sto08g275920,Sto07g222500,Sto07g217590,Sto13g420320,Sto03g078830,Sto10g329440,Sto13g420300,Sto00g449870,Sto13g419000,Sto11g370…
SETOT350	Sto05g131650,Sto05g131680,Sto05g131690,Sto05g131700,Sto05g131710,Sto05g131720,Sto05g131660,Sto05g131670,Sto06g183330,Sto06g183410
SETOT351	Sto02g049200,Sto07g227500,Sto05g155300,Sto07g207490
SETOT359	Sto05g140320,Sto13g409190,Sto13g409240,Sto13g410560,Sto08g255010,Sto08g255050,Sto10g330190,Sto11g354590,Sto11g354610,Sto13g409130,Sto13g409160,Sto13g409210,Sto05g124090
SETOT361	Sto01g004370,Sto02g052580,Sto03g063860,Sto05g127840,Sto09g280570,Sto09g313390,Sto12g389070,Sto03g063880
SETOT367	Sto04g087370,Sto07g210050,Sto04g087330,Sto07g210060,Sto04g087310
SETOT369	Sto01g002200,Sto01g002210,Sto01g006180,Sto01g021320,Sto03g075370,Sto04g107440,Sto06g188140,Sto03g075360,Sto10g321530,Sto01g014560
SETOT374	Sto07g211190,Sto08g251400,Sto08g254560,Sto08g251430,Sto08g251440,Sto08g251460,Sto12g381070,Sto07g211200
SETOT377	Sto03g073180,Sto04g088460,Sto05g130110,Sto08g260790,Sto09g306840,Sto05g142360
SETOT383	Sto01g002980,Sto02g047650,Sto05g124420,Sto07g215420,Sto09g281990,Sto09g310770,Sto12g377580
SETOT386	Sto01g020280,Sto08g249480,Sto12g381680,Sto03g067100,Sto03g083630,Sto03g083650,Sto04g093330,Sto04g093400
SETOT415	Sto01g014130,Sto01g018680,Sto08g254350,Sto08g260810,Sto01g018710,Sto01g018730,Sto10g322520,Sto01g014090
SETOT419	Sto00g446200,Sto00g449630,Sto12g400240,Sto08g269150,Sto08g269390,Sto08g269260,Sto08g269230,Sto08g269500,Sto08g271020,Sto08g269410,Sto08g271090,Sto08g270900,Sto08g269250,Sto12g400180,Sto08g271220,Sto08g269170,Sto08g271120,Sto08g270660,Sto12g400490,Sto00g449390,Sto08g270970,Sto12g400030,Sto08g269080,Sto08g271190,Sto08g269530,Sto08g269110,Sto08g269470,Sto08g270690,Sto08g271160,Sto08g271110,Sto08g270…
SETOT420	Sto00g446220,Sto08g269430,Sto08g271260,Sto12g399420,Sto12g399960,Sto07g224830,Sto08g270750,Sto00g451780,Sto08g271150,Sto00g451620,Sto12g399980,Sto12g399530,Sto00g449550,Sto00g452490,Sto08g269200,Sto12g400580,Sto00g450230,Sto08g270960,Sto12g400440,Sto12g400510,Sto00g450630,Sto12g400320,Sto00g450020,Sto00g452660,Sto00g448580,Sto00g448940,Sto00g449830,Sto00g450060,Sto00g450560,Sto00g450920,Sto00g452…
SETOT423	Sto08g233600,Sto08g233620,Sto08g233640,Sto03g063200,Sto08g236850
SETOT424	Sto03g070470,Sto06g190950,Sto06g191900,Sto11g357460,Sto11g357470,Sto11g358330,Sto12g384540,Sto12g384560
SETOT425	Sto03g082360,Sto06g185350,Sto11g352730,Sto11g352670,Sto11g352640
SETOT428	Sto01g006770,Sto01g007320,Sto01g007380,Sto01g007420,Sto09g302020,Sto09g302030,Sto09g302040,Sto09g302060,Sto09g302070
SETOT438	Sto03g078950,Sto08g249050,Sto13g407730,Sto07g231620
SETOT446	Sto00g446330,Sto00g451020,Sto02g037640,Sto04g097490,Sto04g097500,Sto04g097580,Sto04g098700,Sto04g099990,Sto04g102780,Sto04g105440,Sto05g148330,Sto05g150980,Sto06g175010,Sto07g218310,Sto07g218670,Sto09g287410,Sto09g288370,Sto09g289090,Sto09g289720,Sto09g289940,Sto12g393410,Sto12g402930,Sto13g416650,Sto13g419210,Sto00g447000,Sto05g153200,Sto00g448050,Sto03g073940,Sto13g413850,Sto00g449190,Sto00g451…
SETOT450	Sto08g239750,Sto08g239830,Sto12g378140,Sto13g436640,Sto08g241490,Sto13g434970
SETOT453	Sto00g446700,Sto00g451530,Sto00g446730,Sto08g257250,Sto08g261410,Sto08g261430,Sto08g257200,Sto08g257240,Sto08g257000
SETOT461	Sto02g026730,Sto02g026890,Sto02g026900,Sto02g026910,Sto02g026920
SETOT465	Sto02g037010,Sto06g174200,Sto03g078610,Sto06g174640,Sto06g180020,Sto03g081980,Sto09g287350,Sto09g291380,Sto11g349600,Sto05g142420,Sto08g271200,Sto09g287450,Sto10g326050,Sto08g274760,Sto10g325690,Sto07g219400,Sto11g369910,Sto09g303800,Sto08g271720
SETOT467	Sto07g215360,Sto08g240730,Sto08g255920,Sto12g377610,Sto13g435620
SETOT475	Sto01g003980,Sto01g007900,Sto04g110840,Sto04g110950,Sto09g293670,Sto04g111050,Sto04g111020,Sto04g110970,Sto04g110860,Sto04g110990,Sto04g110980,Sto04g110930,Sto04g111650,Sto04g110850,Sto04g110940,Sto04g110960,Sto04g111000,Sto04g111040,Sto06g191050,Sto07g229110
SETOT479	Sto03g061470,Sto06g196800,Sto03g061490,Sto04g117540,Sto03g061500,Sto06g192120,Sto11g358590
SETOT494	Sto06g171260,Sto06g194890,Sto11g369560
SETOT498	Sto06g179140,Sto02g040960
SETOT505	Sto01g000880,Sto09g284830,Sto03g069670,Sto11g358390,Sto12g383720,Sto01g000890,Sto09g284810
SETOT508	Sto01g010510,Sto12g390950,Sto12g391460,Sto12g392550,Sto12g392780,Sto12g393830,Sto12g397750,Sto12g390910,Sto12g398180,Sto09g290450
SETOT510	Sto04g108500,Sto04g108510,Sto04g108520,Sto08g244360,Sto08g244370,Sto08g244380,Sto13g432290
SETOT517	Sto00g445720,Sto00g450480,Sto04g103800,Sto05g145100,Sto07g222980,Sto10g334760,Sto11g353290,Sto13g417230,Sto01g011100,Sto12g398670,Sto12g398680,Sto07g219150,Sto02g042350,Sto05g149920,Sto10g332680,Sto10g333990,Sto05g152440,Sto10g329420,Sto00g448240,Sto02g046710,Sto10g338670,Sto07g221230,Sto03g078070,Sto07g217660,Sto04g101380,Sto06g175770,Sto08g260140,Sto05g149910,Sto02g042990,Sto02g042360,Sto05g145…
SETOT525	Sto02g036520,Sto06g201790,Sto10g317260,Sto11g363570,Sto05g118520
SETOT531	Sto01g006130,Sto03g063640,Sto05g130180,Sto05g141220,Sto07g213150,Sto09g293630,Sto13g433950,Sto05g118860,Sto05g123520,Sto10g321060,Sto09g293880,Sto01g015410,Sto05g133880,Sto08g235340,Sto01g018840,Sto05g153980,Sto08g276970,Sto11g354350,Sto13g406580,Sto07g214140,Sto10g340480,Sto11g350530,Sto07g222160,Sto02g047640,Sto01g018850,Sto05g141370,Sto12g396370,Sto11g350540,Sto01g019020,Sto06g190110,Sto06g184…
SETOT532	Sto01g000450,Sto01g025090,Sto05g125110,Sto05g128390,Sto09g311450,Sto09g313830
SETOT544	Sto03g067810,Sto08g240970,Sto10g318260,Sto10g324590,Sto13g435440,Sto07g214980,Sto12g377880
SETOT546	Sto01g002550,Sto08g252680,Sto10g348130,Sto11g364790,Sto10g318670,Sto02g032340
SETOT554	Sto01g003630,Sto05g128130,Sto09g281330,Sto09g313660,Sto12g382270
SETOT561	Sto06g198750,Sto11g365880,Sto13g440370
SETOT566	Sto00g447070,Sto01g002440,Sto01g002500,Sto03g062960,Sto04g093650,Sto10g348020
SETOT572	Sto03g077870,Sto05g146710,Sto05g146890,Sto05g146490,Sto04g100910,Sto04g104590,Sto03g078020,Sto12g403000,Sto07g219360,Sto12g401970,Sto07g219650,Sto04g105150,Sto10g331950,Sto12g402640,Sto11g349250,Sto04g103920,Sto12g401900,Sto12g401860,Sto12g402520,Sto12g401630,Sto06g177710,Sto12g403150,Sto12g401750,Sto12g402700,Sto09g282720
SETOT573	Sto06g178220,Sto03g072130,Sto01g010980,Sto01g015830,Sto05g120220,Sto12g395900,Sto12g391560,Sto11g368220,Sto05g139010,Sto01g021500,Sto03g056150,Sto06g162940,Sto09g283970,Sto02g048880,Sto06g175160,Sto05g146720,Sto06g175170,Sto05g146920,Sto09g285770,Sto04g101160,Sto08g274860,Sto11g372510,Sto08g274410,Sto13g415110,Sto05g155390,Sto02g030860,Sto03g077050,Sto08g260450,Sto03g074240,Sto13g418960,Sto12g393…
SETOT576	Sto02g034530,Sto02g034560,Sto02g047610,Sto02g047630,Sto12g386090
SETOT577	Sto02g052770,Sto04g091590,Sto13g428320,Sto04g117370
SETOT580	Sto02g048120,Sto05g141200,Sto10g332430,Sto06g163000,Sto05g145590,Sto10g332620
SETOT585	Sto01g023100,Sto06g167380,Sto08g237590,Sto05g135720,Sto13g430660
SETOT587	Sto01g007140,Sto04g100990,Sto04g106480,Sto11g351480,Sto13g411640,Sto01g012070,Sto08g262660,Sto08g262250,Sto01g018380,Sto02g043950,Sto03g074790,Sto03g080950,Sto03g083130,Sto03g083620,Sto04g106070,Sto04g107280,Sto08g261590,Sto10g330740,Sto11g351350,Sto04g107720,Sto07g218900,Sto08g275120,Sto13g418530
SETOT590	Sto00g451820,Sto00g449940,Sto04g100080,Sto04g097420,Sto04g097450,Sto04g103300,Sto04g099050,Sto08g264320,Sto04g098050,Sto10g336850,Sto04g099100,Sto05g143580,Sto10g336530,Sto04g100090,Sto09g286930,Sto10g336510,Sto04g103020,Sto04g102980,Sto10g336420,Sto04g103240,Sto08g264340,Sto04g099300,Sto04g103700,Sto13g416760,Sto04g099160,Sto10g336820,Sto04g097670,Sto04g103250,Sto04g103260,Sto04g099060,Sto04g103…
SETOT592	Sto01g023400,Sto05g133340,Sto06g167740,Sto09g303470,Sto02g037070,Sto05g118450
SETOT597	Sto02g044730,Sto02g052310,Sto07g206880,Sto09g295110,Sto13g430370,Sto13g430380
SETOT598	Sto03g055440,Sto06g170210,Sto13g430840,Sto09g313950,Sto09g313940
SETOT603	Sto08g248270,Sto03g074920,Sto13g409010,Sto04g116610
SETOT604	Sto01g020680,Sto05g136570,Sto05g139610,Sto06g170440,Sto06g181380
SETOT610	Sto02g034980,Sto05g118920,Sto10g317610,Sto08g255970,Sto02g034970
SETOT612	Sto03g086170,Sto05g121290,Sto09g307750,Sto05g121270,Sto04g089880
SETOT613	Sto01g013300,Sto01g018170,Sto13g430550,Sto02g046010,Sto06g197080,Sto06g197090,Sto06g197100,Sto06g197130
SETOT622	Sto07g213690,Sto12g378760,Sto13g433970
SETOT635	Sto04g091620,Sto04g091630,Sto04g091660,Sto04g091670,Sto04g091680,Sto04g091690,Sto04g091700,Sto04g091710,Sto04g091720,Sto04g091730,Sto04g091740,Sto04g091750,Sto04g091760,Sto04g091770,Sto04g091790,Sto04g091800,Sto04g091810,Sto04g091820,Sto04g091830,Sto04g091840,Sto04g091850,Sto04g091860,Sto04g091870,Sto04g091880,Sto04g091900,Sto04g091910,Sto04g091920,Sto04g091930,Sto04g091940,Sto04g091950,Sto04g091…
SETOT640	Sto01g024100,Sto06g168420,Sto04g116010,Sto07g208760,Sto04g116100,Sto07g208740
SETOT654	Sto08g231950,Sto13g443240,Sto08g232700,Sto13g406320
SETOT660	Sto04g110020,Sto04g110030,Sto04g110040,Sto04g110050,Sto04g110060,Sto04g110160,Sto04g110880,Sto04g110110,Sto04g110130,Sto04g110120,Sto04g110140,Sto10g329040,Sto08g255200,Sto08g255190
SETOT661	Sto01g023750,Sto06g168130,Sto02g028810,Sto02g028820
SETOT662	Sto00g449290,Sto01g016670,Sto02g041050,Sto02g043860,Sto02g043990,Sto08g265910,Sto09g289800,Sto11g358510,Sto07g222050,Sto06g181550,Sto02g042610
SETOT665	Sto07g208780,Sto08g250000,Sto08g250010,Sto07g208790,Sto08g232250
SETOT668	Sto01g001470,Sto03g065930,Sto06g173430,Sto09g283590
SETOT669	Sto05g133760,Sto05g133770,Sto08g252900,Sto09g303720
SETOT682	Sto03g066850,Sto03g066860,Sto03g083050,Sto08g249170,Sto04g099870,Sto07g225370
SETOT699	Sto01g007910,Sto02g035070,Sto06g179290,Sto04g103810,Sto01g013310,Sto01g014230,Sto10g336910,Sto01g013060,Sto02g037340,Sto07g222630,Sto06g171920,Sto07g219920,Sto10g336060,Sto12g395980,Sto10g337460,Sto05g138110
SETOT701	Sto03g066480,Sto05g136520,Sto09g299210,Sto12g386690,Sto09g299200
SETOT711	Sto03g084600,Sto09g309100,Sto09g295530,Sto09g295540,Sto09g295580,Sto09g295600,Sto09g295620,Sto09g295630,Sto09g295640,Sto09g295650,Sto09g309130,Sto09g309140,Sto09g309150,Sto09g309160,Sto09g309120,Sto09g295690,Sto04g091250
SETOT720	Sto01g003900,Sto06g194900,Sto09g281110,Sto11g369570,Sto10g329620,Sto10g342070
SETOT727	Sto01g004990,Sto01g005000,Sto10g326510,Sto01g015270,Sto01g022400
SETOT728	Sto05g130080,Sto13g421100,Sto09g306880
SETOT731	Sto05g161350,Sto09g301320,Sto09g301330,Sto09g301340,Sto09g301290,Sto09g301280
SETOT736	Sto03g071020,Sto06g190270,Sto12g384860,Sto06g190220,Sto11g356670
SETOT737	Sto08g238650,Sto13g437660,Sto13g437670,Sto13g437680
SETOT756	Sto12g399160,Sto12g399190,Sto13g405970
SETOT757	Sto08g257620,Sto10g344110,Sto08g257630,Sto10g344120,Sto10g348470,Sto08g257590
SETOT766	Sto05g128640,Sto06g173800,Sto08g240080,Sto13g436300
SETOT791	Sto07g228690,Sto10g320510,Sto10g320530,Sto10g320540,Sto10g320550,Sto10g320560,Sto10g320580,Sto10g320590
SETOT806	Sto01g005350,Sto07g228800,Sto08g278660,Sto09g290310,Sto12g378550,Sto08g267800,Sto01g019670,Sto07g214470
SETOT809	Sto03g070610,Sto06g190760,Sto11g357130,Sto12g384670
SETOT819	Sto02g031220,Sto10g319570,Sto05g129400,Sto09g314540
SETOT820	Sto01g018860,Sto07g222150,Sto07g213140,Sto12g389480,Sto06g163320,Sto05g153990,Sto04g110410,Sto02g036420,Sto12g392730
SETOT833	Sto01g022850,Sto04g095350,Sto04g095430,Sto04g099820,Sto04g095250,Sto04g095300,Sto04g095380,Sto04g095470,Sto04g096050,Sto04g098630,Sto04g098670,Sto04g099700,Sto04g095540,Sto04g097220,Sto04g097270,Sto04g097320,Sto13g425970
SETOT846	Sto01g013350,Sto06g180460,Sto04g102720,Sto10g329700,Sto06g184500,Sto08g261520,Sto05g142670,Sto10g337750,Sto03g075470,Sto02g027770,Sto04g099830,Sto09g300960,Sto08g257950,Sto12g400870,Sto04g109010,Sto02g041900,Sto05g147410,Sto04g104540,Sto05g147390,Sto04g103110,Sto02g035150,Sto04g107100,Sto02g037830,Sto05g147370,Sto06g162010,Sto06g178560,Sto05g147280,Sto10g337080,Sto10g335250,Sto07g222110,Sto09g287…
SETOT847	Sto08g239940,Sto08g256260,Sto08g256270,Sto12g376920
SETOT862	Sto05g135020,Sto05g158000,Sto09g302620,Sto09g296610
SETOT878	Sto04g087280,Sto07g210190,Sto08g239030,Sto13g437300
SETOT890	Sto12g380490,Sto12g380500,Sto12g394180,Sto13g426660
SETOT892	Sto06g205250,Sto11g360310,Sto11g360320,Sto11g360330,Sto12g382600
SETOT893	Sto01g004260,Sto09g314270,Sto06g165580
SETOT898	Sto03g061150,Sto04g117240,Sto08g234740,Sto12g386120
SETOT899	Sto01g010460,Sto04g095040,Sto04g100870,Sto04g102330,Sto06g163260,Sto07g224580,Sto08g271550,Sto08g271790,Sto09g285380,Sto10g324350,Sto10g325390,Sto11g349450,Sto13g413020,Sto13g413200,Sto08g272960,Sto04g100830,Sto08g271610,Sto09g292490,Sto10g340840,Sto06g193580,Sto02g035920,Sto10g337780,Sto06g186170
SETOT913	Sto07g209850,Sto07g209870,Sto07g209880,Sto07g209890,Sto04g087590
SETOT916	Sto00g444560,Sto06g163900,Sto06g174550,Sto12g394550,Sto12g401570,Sto05g142600,Sto08g273300,Sto10g334830,Sto10g338920,Sto12g400970,Sto06g174880,Sto04g106680,Sto06g180480,Sto13g413320,Sto10g330150,Sto00g444570,Sto08g260900,Sto06g174540,Sto10g334840,Sto01g012320,Sto09g288270,Sto12g394540,Sto06g180490,Sto00g444580,Sto10g330160,Sto12g394530,Sto06g178720,Sto04g104640,Sto10g334850,Sto05g142590,Sto08g266…
SETOT935	Sto07g211450,Sto07g211470,Sto07g211460,Sto07g211480
SETOT959	Sto03g072780,Sto05g126500,Sto09g312350,Sto12g386060,Sto05g126460,Sto09g312330
SETOT962	Sto01g020370,Sto06g170700,Sto08g251100,Sto13g420230
SETOT972	Sto04g116880,Sto08g260200,Sto03g060360
SETOT979	Sto04g103460,Sto08g265010,Sto13g415260,Sto13g415250,Sto13g412240,Sto13g414230,Sto03g076990,Sto05g144150,Sto04g099320,Sto04g099270,Sto08g264680,Sto04g100270,Sto04g099480,Sto04g103040,Sto04g099310,Sto04g097400,Sto04g102830,Sto04g100000,Sto04g100040,Sto08g264470,Sto08g262440,Sto04g099470,Sto08g264260,Sto04g100070,Sto04g097440,Sto08g264300,Sto04g102940,Sto04g100290,Sto08g264390,Sto04g099360,Sto08g264…
SETOT989	Sto02g052930,Sto04g093080,Sto12g376660,Sto13g428680
SETOT1017	Sto09g314290,Sto11g366220,Sto07g228000
SETOT1032	Sto08g233490,Sto08g237710,Sto13g442330
SETOT1033	Sto13g438990,Sto13g442580
SETOT1055	Sto03g067010,Sto08g258060,Sto10g337510,Sto08g258150
SETOT1056	Sto03g065050,Sto12g388070,Sto03g065060
SETOT1057	Sto10g345150,Sto10g345180,Sto10g345200,Sto10g345220,Sto10g345210,Sto10g345140
SETOT1058	Sto03g063250,Sto03g063260,Sto06g165400,Sto10g346380,Sto11g363440,Sto13g439360
SETOT1061	Sto01g022630,Sto06g166980,Sto05g132700,Sto09g304570
SETOT1065	Sto09g294580,Sto09g294590,Sto05g138480,Sto09g294540,Sto09g294570,Sto09g294830,Sto09g295170,Sto09g295660,Sto09g294600,Sto09g294730,Sto09g294740,Sto09g294780,Sto09g294800,Sto09g294840,Sto03g084640
SETOT1066	Sto02g053310,Sto06g204310,Sto13g428970
SETOT1084	Sto05g150840,Sto05g147690,Sto05g152770,Sto05g147970,Sto05g149620,Sto05g150280,Sto06g179470,Sto05g148950,Sto05g149000,Sto05g149020,Sto03g078160,Sto05g148310,Sto05g149080,Sto05g153220,Sto05g150500,Sto05g151250,Sto05g149860,Sto05g150360,Sto05g152890,Sto03g082710,Sto05g152780,Sto05g147800,Sto05g150320,Sto05g151030,Sto05g148210,Sto05g152810,Sto05g148460,Sto05g149590,Sto05g149470,Sto05g149320,Sto06g177…
SETOT1090	Sto02g051860,Sto07g229640
SETOT1096	Sto07g215190,Sto12g377780,Sto07g215210
SETOT1108	Sto08g254460,Sto08g254500,Sto08g254450,Sto08g254510,Sto08g254490
SETOT1110	Sto06g177620,Sto05g147820,Sto05g149530,Sto05g149060,Sto05g151750,Sto05g153240,Sto03g078120,Sto05g150730,Sto05g150460,Sto05g149560,Sto05g151930,Sto03g078170,Sto03g078320,Sto05g153130,Sto05g149300,Sto05g148030,Sto05g150430,Sto03g082700,Sto05g151620,Sto03g082670,Sto06g177670,Sto06g179490,Sto05g147960,Sto05g150610,Sto05g150650,Sto05g148160,Sto05g151810,Sto05g148690,Sto05g148750,Sto05g148050,Sto05g148…
SETOT1112	Sto01g009340,Sto02g040820,Sto02g043400,Sto02g045380,Sto08g255360,Sto08g255350,Sto10g327780,Sto08g255390,Sto08g255370
SETOT1133	Sto03g070680,Sto12g392330,Sto12g392280,Sto12g392290,Sto12g393630
SETOT1135	Sto10g323690,Sto01g021750,Sto08g266880,Sto01g020470,Sto02g045150,Sto04g105930,Sto05g129310,Sto09g281810,Sto09g298330,Sto09g310400,Sto10g340780,Sto12g392030,Sto09g300940,Sto04g108310,Sto02g045160,Sto02g032410,Sto04g093910,Sto03g072680,Sto02g047680,Sto08g257960,Sto12g399690,Sto05g157440,Sto06g164430,Sto03g060580,Sto06g176880,Sto11g371400,Sto09g282290,Sto08g273250,Sto06g187750,Sto11g358880
SETOT1146	Sto08g237250,Sto10g346760,Sto13g439060
SETOT1147	Sto06g205840,Sto11g368780,Sto11g359540,Sto11g359620,Sto08g251110
SETOT1155	Sto06g187020,Sto02g047460,Sto08g267680,Sto09g290240,Sto10g316910,Sto13g414650,Sto06g174940,Sto04g110360,Sto05g139390,Sto06g178780,Sto10g316900,Sto11g371330,Sto11g371460,Sto13g412910,Sto13g412770
SETOT1156	Sto03g073200,Sto06g181760
SETOT1158	Sto00g448280,Sto00g448300,Sto00g448320,Sto00g448370,Sto00g448450,Sto00g448560,Sto00g448610,Sto00g448670,Sto00g448690,Sto00g448780,Sto00g448810,Sto00g448860,Sto00g448880,Sto00g448980,Sto00g449000,Sto00g449410,Sto00g449530,Sto00g449570,Sto00g449700,Sto00g449820,Sto00g450070,Sto00g450220,Sto00g450260,Sto00g450670,Sto00g450750,Sto00g450780,Sto00g450840,Sto00g450910,Sto00g451350,Sto00g451390,Sto00g451…
SETOT1168	Sto05g160250,Sto05g160270,Sto07g227960
SETOT1185	Sto02g027890,Sto02g035420,Sto05g141110,Sto07g218110,Sto07g230130,Sto08g274550,Sto09g290910,Sto09g292790,Sto09g295560,Sto10g333070,Sto11g372290,Sto13g413650,Sto02g047420,Sto05g129830,Sto10g328600,Sto13g419690,Sto13g418160,Sto07g225760,Sto06g182420,Sto11g372360,Sto06g181830,Sto10g326830,Sto10g334530,Sto03g074960,Sto04g107990,Sto02g045710,Sto06g177440,Sto08g272150,Sto07g222970,Sto03g073280,Sto04g096…
SETOT1190	Sto03g070360,Sto07g211850,Sto12g380530,Sto12g384480
SETOT1207	Sto02g050830,Sto08g259630,Sto13g421330
SETOT1216	Sto12g386010,Sto09g312340
SETOT1237	Sto02g028250,Sto13g429690,Sto09g291730
SETOT1240	Sto06g189590,Sto11g356070,Sto06g205540,Sto11g359900
SETOT1246	Sto05g123650,Sto09g310130,Sto09g310140
SETOT1249	Sto00g448340,Sto04g104030,Sto03g083240,Sto11g369260,Sto08g269210,Sto00g450330,Sto01g012980,Sto05g142290,Sto05g147850,Sto07g222770,Sto08g262770,Sto08g263880,Sto09g290720,Sto10g331990,Sto13g415580,Sto01g009880,Sto10g327270,Sto08g270740,Sto13g418890,Sto05g155540,Sto08g263500,Sto08g262750,Sto08g262810,Sto11g350010,Sto13g407750
SETOT1254	Sto05g132540,Sto09g304760,Sto05g161260,Sto09g301140
SETOT1258	Sto06g205170,Sto11g360430,Sto03g068090,Sto12g382430
SETOT1263	Sto08g277790,Sto10g323540,Sto13g436350
SETOT1276	Sto05g119660,Sto09g315660
SETOT1291	Sto01g004770,Sto03g064110,Sto07g214430,Sto12g389410
SETOT1296	Sto07g224220,Sto12g375170,Sto07g224230
SETOT1306	Sto01g004530,Sto01g004550,Sto01g004570,Sto01g004620,Sto01g004590,Sto01g004610,Sto01g004600,Sto01g004520
SETOT1311	Sto02g031540,Sto10g318930,Sto05g120710,Sto09g314890
SETOT1318	Sto02g033260,Sto12g396910,Sto12g397530
SETOT1328	Sto06g201970,Sto10g317100,Sto11g363390
SETOT1348	Sto01g011230,Sto03g077950,Sto08g242220,Sto13g403750,Sto13g415740,Sto10g335880,Sto08g263370,Sto08g249310
SETOT1353	Sto08g259380,Sto11g357290,Sto10g343450,Sto13g408640,Sto05g136920,Sto11g358220,Sto06g190860
SETOT1361	Sto02g047830,Sto02g047860,Sto02g047880,Sto07g215220,Sto08g255960,Sto10g327860,Sto12g377700
SETOT1362	Sto07g216870,Sto07g216900,Sto07g216970,Sto12g376720
SETOT1372	Sto10g343300,Sto12g386980
SETOT1390	Sto06g163760,Sto06g163780,Sto07g213130,Sto12g379250
SETOT1398	Sto01g020820,Sto08g260130,Sto10g349080
SETOT1409	Sto05g119070,Sto09g316110
SETOT1410	Sto03g085710,Sto04g090260,Sto05g120870,Sto09g307170
SETOT1419	Sto01g001480,Sto03g053950,Sto09g283570,Sto01g001510
SETOT1437	Sto08g237940,Sto13g438500,Sto08g237950,Sto13g438480
SETOT1446	Sto08g247230,Sto08g247240,Sto08g247250
SETOT1452	Sto05g158740,Sto09g297380
SETOT1463	Sto05g136280,Sto06g201630,Sto09g298010,Sto07g212810
SETOT1464	Sto03g067580,Sto12g381940,Sto13g407130
SETOT1467	Sto06g205100,Sto03g068010
SETOT1496	Sto08g278690,Sto12g384240,Sto13g421900,Sto04g088340
SETOT1515	Sto09g294130,Sto13g405510,Sto05g138960
SETOT1518	Sto05g127090,Sto09g312820,Sto02g051960,Sto09g312810
SETOT1523	Sto10g323330,Sto10g323360,Sto10g323370,Sto10g323340,Sto10g323400,Sto10g323380
SETOT1543	Sto06g195880,Sto11g368430
SETOT1545	Sto11g357790,Sto11g370100,Sto11g369460
SETOT1558	Sto04g101630,Sto06g177450,Sto08g249490
SETOT1559	Sto01g024650,Sto06g169030,Sto03g057080,Sto03g057070
SETOT1569	Sto08g247710,Sto08g257690,Sto10g344190,Sto10g344200
SETOT1577	Sto04g087850,Sto04g115140,Sto07g207820,Sto07g210680,Sto09g281340
SETOT1585	Sto00g446590,Sto10g347780,Sto10g347790,Sto08g253010
SETOT1586	Sto04g112540,Sto04g112570,Sto04g112580,Sto04g112590,Sto04g112600,Sto04g112610,Sto04g112630,Sto04g112620
SETOT1597	Sto06g162500,Sto08g259170
SETOT1613	Sto13g441400,Sto08g234520
SETOT1618	Sto05g135420,Sto09g302310,Sto05g135400
SETOT1620	Sto01g012700,Sto01g012740,Sto01g012780,Sto01g012790,Sto01g012810,Sto01g012710
SETOT1632	Sto09g298110,Sto09g298140,Sto09g298120,Sto06g162740
SETOT1636	Sto02g053580,Sto05g123890,Sto09g310430
SETOT1645	Sto07g212980,Sto02g029030,Sto10g321710,Sto12g379450
SETOT1657	Sto02g033220,Sto06g184460,Sto06g184510,Sto10g318210
SETOT1669	Sto02g049650,Sto10g338750,Sto13g427870
SETOT1673	Sto02g032150,Sto08g246230,Sto04g093580,Sto07g229330
SETOT1691	Sto05g160620,Sto09g300160,Sto09g300170
SETOT1696	Sto03g065240,Sto05g123540,Sto09g310040,Sto12g387910
SETOT1697	Sto03g071410,Sto12g385160
SETOT1704	Sto04g115220,Sto07g207950,Sto04g115230,Sto07g207960
SETOT1723	Sto12g399470,Sto00g450490,Sto12g400300,Sto00g450270,Sto00g452420,Sto00g452560,Sto00g450090,Sto00g448150,Sto00g448180,Sto00g448200,Sto00g448260,Sto00g448390,Sto00g448420,Sto00g448590,Sto00g448930,Sto00g449340,Sto00g449380,Sto00g449590,Sto00g449670,Sto00g450040,Sto00g450290,Sto00g450550,Sto00g450580,Sto00g450640,Sto00g450710,Sto00g450810,Sto00g451250,Sto00g451380,Sto00g451420,Sto00g451490,Sto00g451…
SETOT1726	Sto02g025900,Sto13g425260
SETOT1733	Sto02g042320,Sto09g297710,Sto09g300900
SETOT1758	Sto05g134660,Sto08g276260,Sto09g302880,Sto10g344530
SETOT1763	Sto08g243630,Sto13g432990,Sto03g054490
SETOT1770	Sto13g407040,Sto08g249620
SETOT1779	Sto02g047780,Sto10g324090,Sto10g324110
SETOT1784	Sto07g230830,Sto07g230810
SETOT1801	Sto06g196030,Sto11g368580
SETOT1805	Sto03g061590,Sto06g171720,Sto12g391580,Sto08g245490,Sto06g171660,Sto06g171670
SETOT1806	Sto07g225250,Sto07g227400,Sto12g374880
SETOT1817	Sto01g017470,Sto01g017490,Sto06g199850,Sto06g199830
SETOT1821	Sto13g439630,Sto13g439640,Sto08g236650
SETOT1829	Sto02g031480,Sto02g031490
SETOT1831	Sto10g341430,Sto10g341440,Sto10g341500,Sto10g341490,Sto10g341470
SETOT1835	Sto03g055000,Sto03g055010
SETOT1838	Sto03g084830,Sto03g081340,Sto03g081460,Sto03g081480,Sto03g081510,Sto03g082190,Sto03g082330,Sto03g082760,Sto03g082830,Sto03g084780,Sto03g084800,Sto03g082290,Sto03g081430,Sto03g081560,Sto03g081410,Sto03g081370,Sto03g082880,Sto03g084750,Sto03g082210,Sto10g328760,Sto06g186540,Sto03g082150,Sto03g082910,Sto03g082310,Sto03g082130,Sto03g082750,Sto03g082270,Sto03g081350,Sto03g081470,Sto03g081490,Sto03g081…
SETOT1890	Sto05g139350,Sto09g293890,Sto09g293940,Sto09g293970
SETOT1891	Sto05g121310,Sto09g307760,Sto12g387350
SETOT1896	Sto01g005540,Sto01g006860,Sto03g064270,Sto09g279920,Sto09g279930,Sto09g279950,Sto09g279970,Sto09g279980,Sto09g280000,Sto09g280030
SETOT1902	Sto05g132110,Sto09g305190,Sto05g161680
SETOT1904	Sto01g009100,Sto01g021400,Sto02g037030,Sto04g095780,Sto07g224990,Sto10g328210,Sto07g225910,Sto02g045610,Sto06g178900,Sto08g252240,Sto10g324280,Sto12g399200,Sto12g388790,Sto07g224740,Sto07g216560,Sto07g217970,Sto13g415520
SETOT1910	Sto07g214240,Sto12g378360
SETOT1912	Sto00g444430,Sto05g145430,Sto13g412190,Sto00g444790,Sto02g037960,Sto00g446520,Sto06g182650,Sto11g349270,Sto13g410980,Sto03g077960,Sto05g151080,Sto00g446510,Sto03g074720,Sto10g331750,Sto00g448900,Sto01g013640,Sto00g446840,Sto01g011600,Sto04g101680,Sto06g177930,Sto08g268420,Sto08g268980,Sto12g397300,Sto08g268190,Sto08g268850,Sto08g268820,Sto12g396200,Sto09g288400,Sto02g039970,Sto03g078620,Sto03g080…
SETOT1913	Sto01g007720,Sto07g218430,Sto11g352170,Sto03g080030,Sto12g395010,Sto03g074820,Sto01g008540,Sto08g271960,Sto01g015640,Sto08g273910,Sto04g101990,Sto12g394610,Sto02g042550,Sto13g412060,Sto13g409940,Sto13g410710,Sto12g395740,Sto06g186220,Sto07g222080,Sto08g272500,Sto04g101280,Sto02g036480,Sto12g394040,Sto13g411940,Sto09g287630,Sto09g285060,Sto12g394300,Sto12g396010,Sto06g163230,Sto05g142400,Sto06g183…
SETOT1933	Sto07g213440,Sto07g213450,Sto07g213360,Sto12g379080
SETOT1942	Sto02g051460,Sto13g404110
SETOT1943	Sto02g027070,Sto09g296880,Sto13g423160
SETOT1968	Sto01g004850,Sto09g280390
SETOT1972	Sto06g188740,Sto06g188760,Sto08g277400,Sto08g277410,Sto11g355450,Sto11g355470,Sto11g353380
SETOT1975	Sto11g357710,Sto06g191270
SETOT1986	Sto10g321910,Sto10g321930,Sto10g321920
SETOT1991	Sto00g444730,Sto02g040000,Sto08g274150,Sto13g415070,Sto05g148100,Sto05g148710,Sto06g174440,Sto05g150270,Sto08g268050,Sto05g143290,Sto08g273040,Sto12g397600,Sto07g219120,Sto02g040580,Sto10g337100,Sto01g012680,Sto05g150250,Sto09g286890,Sto08g268350,Sto05g147660,Sto00g445410,Sto02g044930,Sto10g336990,Sto12g402170,Sto10g334270,Sto13g408590,Sto12g396510,Sto01g009740,Sto13g413370,Sto09g290630,Sto04g104…
SETOT1998	Sto06g196630,Sto11g367800,Sto11g367820
SETOT2005	Sto04g116440,Sto07g209280,Sto07g209290
SETOT2011	Sto07g212600,Sto12g379840
SETOT2017	Sto05g127960,Sto06g192320,Sto09g313540,Sto11g358840
SETOT2026	Sto05g118910,Sto06g201440,Sto11g363760
SETOT2029	Sto08g252700,Sto10g348100,Sto10g348110
SETOT2034	Sto05g130820,Sto06g173810,Sto09g306290
SETOT2043	Sto01g015450,Sto07g212060,Sto07g212050
SETOT2054	Sto05g138510,Sto09g294490,Sto09g294500
SETOT2058	Sto06g172200,Sto08g244670
SETOT2073	Sto11g357230,Sto11g357210
SETOT2075	Sto00g445230,Sto08g264100,Sto02g041820,Sto03g075510,Sto02g042640,Sto02g037840,Sto02g040920,Sto08g262240,Sto02g042260,Sto01g012190,Sto03g081710,Sto05g147360,Sto04g106720,Sto05g154470,Sto12g398220,Sto05g158230,Sto11g352250,Sto02g041740,Sto02g042170,Sto01g006380,Sto05g151000,Sto05g151390,Sto05g148540,Sto01g009940,Sto02g042070,Sto02g037720,Sto06g180090,Sto06g177970,Sto02g041470,Sto13g416080,Sto09g288…
SETOT2084	Sto08g245340,Sto08g245350,Sto08g245370,Sto13g431160
SETOT2086	Sto01g017700,Sto01g017710,Sto06g165000
SETOT2089	Sto02g039840,Sto02g039860
SETOT2095	Sto02g050030,Sto02g050040,Sto13g427430
SETOT2102	Sto05g121790,Sto09g308460,Sto11g372930,Sto11g355170
SETOT2141	Sto05g158650,Sto07g207280,Sto09g297250
SETOT2146	Sto00g444950,Sto02g044250,Sto00g445060,Sto02g040470,Sto00g447670,Sto02g040460,Sto02g040490,Sto04g103390,Sto00g445540,Sto12g398070,Sto00g450000,Sto09g291420,Sto12g397980,Sto01g006890,Sto06g179220,Sto05g144240,Sto13g411790
SETOT2147	Sto01g006670,Sto08g273160,Sto10g326760,Sto01g015470,Sto06g181680,Sto08g272100,Sto03g074040,Sto09g285120,Sto10g335240,Sto02g035440,Sto01g013500,Sto03g075610,Sto04g108830,Sto10g339800,Sto03g079460,Sto13g408010,Sto12g393880,Sto01g014890,Sto09g308890,Sto06g181670,Sto03g056460,Sto06g198280,Sto07g209740,Sto08g272090,Sto12g392000,Sto13g410690,Sto13g417820,Sto10g339070,Sto06g187880,Sto06g181660,Sto13g408…
SETOT2153	Sto03g079730,Sto08g269880,Sto08g269770,Sto08g269780,Sto08g269920,Sto08g270110,Sto08g269560,Sto08g269930,Sto08g269750,Sto08g269810,Sto08g269950,Sto08g269910,Sto08g269800,Sto03g079750,Sto08g269730,Sto08g269710,Sto08g270090,Sto08g270120,Sto08g269720,Sto08g270010,Sto08g270180,Sto08g270170,Sto03g079760,Sto08g270040,Sto08g270050,Sto08g269790,Sto08g268700,Sto03g079740,Sto08g269980,Sto08g270020,Sto08g269…
SETOT2199	Sto02g051050,Sto03g068680,Sto12g382900,Sto12g382910
SETOT2210	Sto05g118120,Sto10g317050,Sto10g317030
SETOT2213	Sto07g226860,Sto07g226890
SETOT2223	Sto05g127800,Sto09g313360,Sto05g127420
SETOT2231	Sto03g055050,Sto12g399050
SETOT2233	Sto02g033880,Sto02g034030,Sto02g033800
SETOT2236	Sto04g115580,Sto07g208340
SETOT2237	Sto08g266000,Sto02g045910,Sto08g273620,Sto12g393740,Sto13g435930,Sto04g108490,Sto03g073300,Sto03g071420,Sto12g375780,Sto05g146350,Sto10g333030,Sto08g261620,Sto08g241910,Sto09g291790
SETOT2238	Sto09g293620,Sto09g293660,Sto08g273940,Sto09g290860,Sto09g290870,Sto09g291020,Sto08g249570
SETOT2245	Sto05g145630,Sto13g411680,Sto01g009180,Sto06g182540,Sto10g329930,Sto08g271490,Sto06g181710,Sto10g329560,Sto06g180600,Sto07g218500,Sto12g395590,Sto06g179880,Sto02g039000,Sto03g079010,Sto08g271990,Sto07g218490,Sto11g371030,Sto03g073820,Sto07g217890,Sto07g218250,Sto02g043080,Sto10g329570,Sto06g175540,Sto06g163140,Sto10g334200,Sto03g079560,Sto13g411100,Sto04g096870,Sto08g271910,Sto12g398530,Sto05g154…
SETOT2248	Sto05g142280,Sto05g142780,Sto08g244570
SETOT2249	Sto09g288160,Sto09g288180,Sto04g090660
SETOT2251	Sto02g026940,Sto11g361790,Sto06g203250
SETOT2255	Sto03g067740,Sto12g382100
SETOT2259	Sto13g436060,Sto12g398040,Sto05g140140,Sto05g144620,Sto13g427000,Sto06g184030,Sto06g176700,Sto11g350870
SETOT2265	Sto01g012990,Sto06g173130,Sto06g193310
SETOT2272	Sto06g164640,Sto06g165370
SETOT2279	Sto07g213380,Sto07g213460,Sto12g379070,Sto07g213390
SETOT2284	Sto06g194150,Sto11g370570
SETOT2288	Sto02g033640,Sto02g033650,Sto05g133450,Sto05g133470,Sto05g133520,Sto05g133530,Sto06g204480,Sto10g326320,Sto05g133510
SETOT2309	Sto05g156820,Sto09g296350,Sto06g197540
SETOT2320	Sto02g031230,Sto02g031410,Sto02g031240,Sto02g031400,Sto02g031260,Sto02g031250,Sto10g319530,Sto10g319560,Sto10g319550,Sto10g319540
SETOT2322	Sto09g311250,Sto05g124820
SETOT2339	Sto02g046760,Sto10g337230,Sto10g338410,Sto06g183790,Sto03g077040,Sto10g338690,Sto03g083200,Sto09g292170,Sto10g327290,Sto06g184490,Sto08g275660,Sto13g412810,Sto08g273280,Sto13g407580,Sto13g415410
SETOT2343	Sto00g446560,Sto10g347810,Sto09g285260,Sto02g046040,Sto13g417910,Sto08g260720,Sto02g046050,Sto13g407490,Sto00g446570,Sto03g057520,Sto07g222940,Sto08g260710,Sto09g295770,Sto10g328540,Sto10g339000,Sto12g385590,Sto12g389720,Sto13g425170,Sto02g036280,Sto06g177210,Sto06g182360,Sto13g417900,Sto01g014280,Sto13g407470,Sto11g372960,Sto13g417890,Sto02g039150,Sto01g006550,Sto10g336090,Sto02g039160,Sto04g106…
SETOT2359	Sto01g006200,Sto01g006210,Sto13g418290
SETOT2397	Sto01g025150,Sto01g025200,Sto06g170260,Sto08g232230
SETOT2398	Sto08g277710,Sto08g277750,Sto10g323730,Sto10g323740,Sto13g436290
SETOT2402	Sto04g088820,Sto04g088830,Sto08g248450
SETOT2408	Sto13g443370,Sto08g232570
SETOT2409	Sto02g031430,Sto10g319320,Sto12g390040,Sto03g057470
SETOT2413	Sto08g257210,Sto12g376670,Sto08g259300
SETOT2423	Sto05g157110,Sto05g157120,Sto05g157170,Sto05g157130,Sto05g157190,Sto05g157150
SETOT2425	Sto00g444130,Sto04g106150,Sto05g147120,Sto11g372200,Sto06g184900,Sto02g040080,Sto02g041990,Sto12g398770,Sto05g152130,Sto07g220650,Sto10g331700,Sto10g331530,Sto00g444180,Sto08g270500,Sto05g149960,Sto12g398480,Sto00g444450,Sto12g398700,Sto13g418740,Sto12g391830,Sto10g331170,Sto05g149510,Sto05g143160,Sto00g448080,Sto11g373040,Sto10g331620,Sto00g444460,Sto08g270810,Sto05g146610,Sto13g415530,Sto05g147…
SETOT2433	Sto05g124030,Sto06g204030,Sto13g404160,Sto13g420130,Sto13g420140
SETOT2440	Sto09g314980,Sto09g314990,Sto13g422240,Sto13g422250,Sto13g422260,Sto13g422280
SETOT2469	Sto06g171910,Sto11g361020,Sto11g361040
SETOT2478	Sto03g084290,Sto04g091600,Sto04g091610
SETOT2487	Sto06g198900,Sto11g365740
SETOT2495	Sto13g405770,Sto13g437500,Sto01g006220
SETOT2496	Sto12g392240,Sto13g405750,Sto13g437510
SETOT2500	Sto08g249280,Sto13g406650
SETOT2506	Sto09g316580,Sto10g317000,Sto10g317010
SETOT2507	Sto06g202280,Sto11g363240,Sto09g316600
SETOT2515	Sto05g125230,Sto09g311530
SETOT2535	Sto12g382450,Sto12g382460
SETOT2553	Sto05g119790,Sto05g119800,Sto05g119810
SETOT2554	Sto03g073090,Sto04g088610
SETOT2555	Sto07g231300,Sto04g113120
SETOT2556	Sto01g015770,Sto01g016780,Sto09g283880,Sto08g250040,Sto01g017860,Sto08g263810,Sto06g167770,Sto09g283860,Sto10g324770,Sto10g324780,Sto03g072690,Sto04g114370,Sto04g114380,Sto03g066680,Sto03g068420,Sto03g068450,Sto03g068490,Sto03g068430,Sto03g068540,Sto10g332720
SETOT2561	Sto12g383170,Sto01g006700,Sto04g108070,Sto05g140350,Sto02g035600,Sto06g195930,Sto13g434550,Sto10g338250,Sto09g290890,Sto05g155750,Sto06g200120,Sto10g347020,Sto10g319730,Sto08g241190,Sto13g409630,Sto10g347010
SETOT2582	Sto06g194090,Sto11g370590,Sto03g056840
SETOT2590	Sto10g323790,Sto10g323800,Sto10g323810,Sto10g323830,Sto10g323900,Sto10g324040,Sto10g324510,Sto10g327810
SETOT2591	Sto02g033870,Sto02g034080,Sto02g033910,Sto02g034110,Sto02g034180
SETOT2663	Sto01g015240,Sto01g022410,Sto01g024380,Sto02g052750
SETOT2664	Sto09g286100,Sto09g286090
SETOT2666	Sto00g447940,Sto01g010880,Sto06g162860,Sto07g225210,Sto11g351680,Sto06g174490,Sto04g106340,Sto08g272250,Sto04g095850,Sto08g271410,Sto02g035120,Sto05g133490,Sto10g327230,Sto07g218570,Sto06g174190,Sto07g219560,Sto07g219900,Sto09g293780,Sto07g219910,Sto07g219570,Sto06g186350,Sto06g174180,Sto02g035890,Sto12g393870,Sto03g072770,Sto08g273420,Sto03g083600,Sto04g107320,Sto08g265530,Sto05g145560,Sto05g145…
SETOT2670	Sto06g179850,Sto00g447410,Sto12g393190,Sto12g382700,Sto06g202260,Sto09g299690,Sto11g364290,Sto13g405700,Sto13g422740,Sto09g294560,Sto10g326410,Sto02g045200,Sto04g088290,Sto05g133050,Sto08g258660,Sto01g013070,Sto01g019120,Sto10g325340,Sto02g049230,Sto06g165240,Sto11g357440,Sto03g054840,Sto07g217420,Sto03g083950,Sto03g069200,Sto03g066370,Sto09g281260,Sto05g134830,Sto09g279640,Sto12g390970,Sto13g404…
SETOT2671	Sto00g444110,Sto05g152350,Sto01g014520,Sto06g183580,Sto12g394070,Sto13g417540,Sto07g219600,Sto13g414790,Sto12g397380,Sto05g139760,Sto06g163170,Sto03g080760,Sto12g397670,Sto02g041940,Sto12g402880,Sto06g180910,Sto02g041110,Sto02g039470,Sto02g042180,Sto00g445520,Sto02g041080,Sto00g446340,Sto00g444120,Sto08g265340,Sto03g076190,Sto06g182950,Sto04g102180,Sto07g226800,Sto01g011340,Sto12g394340,Sto00g444…
SETOT2672	Sto00g448140,Sto00g448270,Sto00g448290,Sto00g448310,Sto00g448550,Sto00g448600,Sto00g448680,Sto00g448700,Sto00g448870,Sto00g449710,Sto00g449810,Sto00g450900,Sto00g451240,Sto00g451860,Sto00g452090,Sto12g400370,Sto12g400390,Sto12g400410,Sto00g448380,Sto00g451990,Sto00g452180,Sto00g448820,Sto00g448970,Sto00g449600,Sto00g449660,Sto00g450680,Sto00g450800,Sto00g451340,Sto00g451840,Sto00g452070,Sto00g452…
SETOT2675	Sto01g014710,Sto03g074740,Sto09g290930,Sto02g042680
SETOT2693	Sto05g120440,Sto09g315160,Sto09g315170
SETOT2694	Sto08g234440,Sto13g441480
SETOT2696	Sto07g211210,Sto12g381060
SETOT2707	Sto04g112900,Sto04g112920
SETOT2727	Sto05g123380,Sto09g309960,Sto09g315630
SETOT2730	Sto13g411320,Sto13g411300
SETOT2735	Sto00g446090,Sto09g300470
SETOT2745	Sto07g215460,Sto12g377540
SETOT2761	Sto05g134700,Sto09g302830
SETOT2763	Sto02g026720,Sto03g058960,Sto07g206280,Sto08g263900,Sto03g083040,Sto06g165990,Sto13g405440,Sto08g243200,Sto02g037090,Sto13g420170,Sto09g303900,Sto09g279500,Sto13g432620
SETOT2793	Sto06g181750,Sto09g299380
SETOT2801	Sto05g130670,Sto09g306460,Sto05g130660
SETOT2814	Sto10g325730,Sto10g325750,Sto10g325790,Sto10g325820,Sto10g325830,Sto10g325930,Sto10g325950,Sto10g325970,Sto10g325990,Sto10g326060,Sto10g326090,Sto10g326100,Sto10g326190,Sto10g326200,Sto10g326220,Sto10g325760,Sto10g325740,Sto10g325800,Sto10g326000,Sto10g326080,Sto08g278920
SETOT2821	Sto07g210580,Sto04g087750
SETOT2822	Sto05g122170,Sto09g308800,Sto03g067170
SETOT2825	Sto03g086900,Sto04g089370,Sto05g159270
SETOT2830	Sto08g276770,Sto10g344880
SETOT2835	Sto12g393220,Sto12g398060,Sto12g398130,Sto12g398970
SETOT2848	Sto03g068780,Sto12g382980
SETOT2849	Sto08g273570,Sto10g341360
SETOT2850	Sto08g257740,Sto08g257760,Sto08g257770,Sto08g257730
SETOT2858	Sto03g054370,Sto08g247300,Sto13g405780
SETOT2859	Sto03g082530,Sto10g345990,Sto13g407850
SETOT2868	Sto09g306580,Sto05g130470
SETOT2876	Sto08g257280,Sto10g343430,Sto10g343440
SETOT2897	Sto07g217220,Sto08g254240,Sto08g263570,Sto08g262840,Sto08g262830,Sto08g262760,Sto08g261940,Sto08g262740,Sto08g263550,Sto08g262800,Sto08g261910,Sto08g262720,Sto08g254230,Sto07g217230,Sto08g261880,Sto08g254220,Sto08g254210,Sto08g262820,Sto08g262680,Sto08g263580,Sto08g262850,Sto08g262860,Sto08g262710,Sto08g261920,Sto08g262780
SETOT2906	Sto09g280360,Sto01g004890
SETOT2911	Sto00g449320,Sto00g449370,Sto00g449400,Sto00g449610,Sto00g449650,Sto00g449780,Sto00g450250,Sto00g450280,Sto00g450620,Sto00g450650,Sto00g450690,Sto00g450740,Sto00g450770,Sto00g451500,Sto00g451600,Sto00g451830,Sto00g452150,Sto00g452440,Sto00g452550,Sto00g452620,Sto12g399270,Sto12g399340,Sto00g450930,Sto12g400500,Sto12g400520,Sto00g451280,Sto12g400330,Sto12g400040,Sto00g450880,Sto08g271360,Sto08g270…
SETOT2912	Sto00g446260,Sto00g448130,Sto00g449330,Sto00g451480,Sto11g350680,Sto08g270340,Sto08g267990,Sto10g328970,Sto00g449030,Sto00g451710,Sto00g449800,Sto00g450540,Sto00g450890,Sto00g451580,Sto12g400050,Sto12g399950,Sto12g400690,Sto05g145980,Sto06g183280,Sto13g408310,Sto13g417800,Sto06g183140,Sto13g416820,Sto13g416860,Sto06g162630,Sto13g410790,Sto08g276980,Sto13g408300,Sto08g260750,Sto04g104270,Sto01g007…
SETOT2916	Sto05g126050,Sto05g126070,Sto05g126080,Sto05g137380,Sto05g139970,Sto05g139990,Sto07g229980
SETOT2924	Sto08g242170,Sto13g434330,Sto12g378530,Sto07g214050
SETOT2940	Sto08g238240,Sto13g438190,Sto12g390820
SETOT2969	Sto01g021130,Sto06g165640
SETOT3018	Sto06g189940,Sto11g356410,Sto10g329240
SETOT3020	Sto10g335150,Sto10g335140
SETOT3021	Sto10g337690,Sto10g337660
SETOT3023	Sto02g050100,Sto13g427380,Sto02g050090
SETOT3032	Sto08g241670,Sto13g434720,Sto13g434730
SETOT3034	Sto04g095730,Sto10g328370,Sto10g328360,Sto10g328490,Sto10g328380
SETOT3043	Sto10g325890,Sto10g326260
SETOT3053	Sto08g239570,Sto13g436790
SETOT3062	Sto01g010540,Sto04g105320,Sto02g036510,Sto13g431320,Sto08g260580,Sto02g037660,Sto03g073570,Sto03g073320,Sto03g073430,Sto03g073330,Sto03g073460,Sto03g073390,Sto03g073400,Sto03g073440,Sto03g073420,Sto03g073340,Sto03g073540,Sto03g073590,Sto03g073520,Sto03g073360,Sto08g277180,Sto08g277210,Sto08g277060,Sto11g353520,Sto09g298990,Sto08g277120,Sto11g353470,Sto04g087490,Sto05g145400,Sto13g406550,Sto13g406…
SETOT3082	Sto03g061730,Sto03g061740
SETOT3092	Sto01g018440,Sto01g018450,Sto01g018460,Sto01g018480,Sto01g018490,Sto01g018510,Sto01g018520
SETOT3097	Sto01g023830,Sto06g168170
SETOT3100	Sto01g021600,Sto06g166360,Sto09g301600
SETOT3116	Sto05g133730,Sto09g303680
SETOT3144	Sto01g016630,Sto01g016690,Sto01g016680,Sto01g016660,Sto01g016640,Sto01g016710,Sto01g016720,Sto01g016650,Sto13g441300
SETOT3162	Sto04g113910,Sto07g206840
SETOT3181	Sto08g233450,Sto13g442390
SETOT3188	Sto08g239050,Sto08g239060
SETOT3197	Sto00g444150,Sto06g177410,Sto13g417240,Sto03g078690,Sto13g416330,Sto03g077300,Sto08g266160,Sto11g374530,Sto00g449230,Sto04g103140,Sto07g219310,Sto05g153180,Sto00g444160,Sto04g103150,Sto10g334700,Sto11g349390,Sto10g329350,Sto08g266150,Sto13g417250,Sto11g352350,Sto00g445970,Sto03g078680,Sto05g153190,Sto07g219320,Sto08g275420,Sto00g451900,Sto06g175580,Sto13g416320,Sto08g274780,Sto03g077140,Sto05g147…
SETOT3226	Sto00g446500,Sto05g146970,Sto06g179150,Sto04g101670,Sto00g448910,Sto00g448890,Sto08g270430,Sto06g176390,Sto03g077970,Sto06g182640,Sto08g268970,Sto01g011610,Sto08g268180,Sto08g270260,Sto12g396210,Sto05g151070,Sto08g268830,Sto06g177940,Sto06g179010
SETOT3229	Sto03g066450,Sto05g126770,Sto12g386790
SETOT3241	Sto07g224640,Sto07g224650
SETOT3246	Sto07g210430,Sto07g210440,Sto07g210450
SETOT3250	Sto04g095660,Sto12g381490,Sto03g066910
SETOT3254	Sto02g025450,Sto07g211550,Sto13g426120
SETOT3286	Sto09g316200,Sto09g316220,Sto13g432050
SETOT3297	Sto11g355280,Sto11g355300
SETOT3310	Sto09g307930,Sto09g307940
SETOT3321	Sto04g114420,Sto07g206950
SETOT3344	Sto02g026660,Sto02g026670,Sto02g026680,Sto13g423460
SETOT3348	Sto04g112370,Sto07g230800
SETOT3355	Sto00g445680,Sto04g098880,Sto05g147980,Sto01g006830,Sto05g146930,Sto13g408070,Sto07g221950,Sto02g047670,Sto13g417980,Sto05g141500,Sto05g146730,Sto02g045620,Sto01g011950,Sto06g176730,Sto09g290940,Sto02g041160,Sto06g175660,Sto09g288830,Sto04g107740,Sto05g142060,Sto08g265170,Sto13g414550,Sto04g106470,Sto05g139480,Sto03g081290,Sto04g104980,Sto12g396650,Sto04g105570,Sto07g221640,Sto12g398710,Sto05g145…
SETOT3362	Sto02g038390,Sto02g038340
SETOT3377	Sto02g028450,Sto13g429470,Sto02g028470
SETOT3384	Sto09g294900,Sto05g138390
SETOT3395	Sto01g016610,Sto06g171600
SETOT3399	Sto02g033620,Sto02g033630,Sto11g364200
SETOT3400	Sto00g449080,Sto07g212880
SETOT3401	Sto08g234170,Sto08g236120,Sto13g440130
SETOT3403	Sto07g211310,Sto12g380930
SETOT3413	Sto02g049450,Sto02g049460,Sto13g427930
SETOT3425	Sto03g057990,Sto08g267820
SETOT3429	Sto11g357450,Sto06g190940
SETOT3445	Sto08g234730,Sto08g235390,Sto13g441360
SETOT3446	Sto08g233410,Sto13g442450
SETOT3451	Sto13g409870,Sto13g409850
SETOT3468	Sto05g128780,Sto09g314070
SETOT3469	Sto07g215100,Sto12g377820
SETOT3478	Sto00g447100,Sto01g002470,Sto01g002520,Sto01g002530,Sto09g282310
SETOT3489	Sto11g361280,Sto06g186990
SETOT3498	Sto08g251120,Sto08g251130,Sto13g420270
SETOT3501	Sto03g069270,Sto12g383410,Sto06g192360
SETOT3503	Sto04g108220,Sto04g108270
SETOT3504	Sto08g243600,Sto13g433000
SETOT3508	Sto01g015310,Sto01g022390,Sto01g024370,Sto02g052740
SETOT3516	Sto03g057700,Sto12g390160
SETOT3519	Sto05g126340,Sto09g312230,Sto12g385710
SETOT3533	Sto11g352880,Sto11g352960,Sto11g352940,Sto12g375850
SETOT3539	Sto00g445320,Sto08g271460,Sto00g446100,Sto00g447210,Sto00g450210,Sto00g446830,Sto05g147260,Sto00g448090,Sto09g289570,Sto11g373630,Sto10g331200,Sto10g331440,Sto11g373600,Sto12g403120,Sto10g331380,Sto04g105480,Sto10g331160,Sto10g333720,Sto06g182910,Sto06g175190,Sto08g268870,Sto01g011270,Sto10g332520,Sto05g146640,Sto01g013930,Sto08g270240,Sto00g447040,Sto13g412740,Sto06g163340,Sto01g007340,Sto05g144…
SETOT3577	Sto01g018040,Sto01g018320,Sto10g317880
SETOT3600	Sto05g134300,Sto06g188040,Sto09g304280,Sto11g354160
SETOT3621	Sto07g217350,Sto12g376400,Sto08g239650
SETOT3652	Sto05g133580,Sto05g133830,Sto09g302630
SETOT3660	Sto01g002780,Sto09g282200
SETOT3681	Sto02g051060,Sto02g051110,Sto02g051120
SETOT3688	Sto04g110620,Sto07g223840,Sto07g228870,Sto07g228880
SETOT3694	Sto13g421130,Sto13g421140,Sto13g421190
SETOT3697	Sto02g051690,Sto04g100630,Sto13g422700
SETOT3703	Sto01g017790,Sto01g017810,Sto08g235130
SETOT3718	Sto03g061020,Sto03g061070
SETOT3732	Sto01g010560,Sto05g157890,Sto05g143100,Sto05g143450,Sto05g145930,Sto05g143800,Sto05g143420,Sto05g143940,Sto05g145920,Sto05g143980,Sto05g145880,Sto05g143440,Sto05g145910,Sto05g143960,Sto05g143820,Sto05g159860,Sto05g143430,Sto05g143110,Sto05g143970,Sto05g143810,Sto05g159880,Sto05g159870,Sto05g145900,Sto05g157920,Sto05g157960,Sto05g157790,Sto05g157820,Sto05g154680,Sto05g157840,Sto05g157740,Sto05g157…
SETOT3733	Sto01g013020,Sto10g332590,Sto11g368800,Sto04g103970,Sto07g218710,Sto13g420730,Sto06g180550,Sto04g104960,Sto11g351690,Sto04g107540,Sto05g154910,Sto07g217990,Sto13g407740
SETOT3734	Sto04g101520,Sto04g102160,Sto04g102140,Sto04g102110,Sto04g102280,Sto04g101850,Sto04g102100,Sto12g401510,Sto12g401380,Sto04g101580,Sto04g101900,Sto04g102150,Sto04g102120,Sto04g102260,Sto12g401430,Sto04g101720,Sto04g101560,Sto04g101760,Sto08g275620,Sto12g401400,Sto12g401320,Sto04g102130,Sto04g101820,Sto04g102050,Sto12g401350,Sto04g101750,Sto08g275560,Sto04g102220,Sto04g101770,Sto04g101810,Sto04g102…
SETOT3752	Sto06g197500,Sto11g367060
SETOT3753	Sto06g197200,Sto11g367400,Sto11g367410,Sto11g367420,Sto11g367440
SETOT3756	Sto10g322820,Sto11g353360
SETOT3760	Sto01g004490,Sto09g280520,Sto12g389300
SETOT3768	Sto02g029870,Sto10g343200,Sto08g250870,Sto04g117360
SETOT3780	Sto02g032110,Sto13g438470
SETOT3817	Sto06g205290,Sto11g360270
SETOT3872	Sto01g013120,Sto08g276480
SETOT3895	Sto03g086360,Sto04g089720
SETOT3928	Sto09g282360,Sto09g282380,Sto09g282410,Sto09g282420,Sto09g282430,Sto09g282450,Sto09g282460
SETOT3957	Sto07g206380,Sto09g283900,Sto13g418090,Sto03g083970,Sto13g427940,Sto01g018970,Sto02g048750,Sto12g395170,Sto06g178380,Sto12g402150,Sto12g396880,Sto08g263660,Sto12g402890,Sto12g402070,Sto08g263870,Sto10g343780,Sto12g397460,Sto06g175070,Sto07g206570,Sto10g344660,Sto08g254880,Sto04g097590,Sto04g097630,Sto12g402950,Sto05g152470,Sto12g402330,Sto12g397010,Sto06g179070,Sto12g397100,Sto06g180150,Sto05g155…
SETOT3970	Sto04g102590,Sto07g219110,Sto00g445640,Sto01g011590,Sto13g414020,Sto00g448720,Sto02g040440,Sto09g287020,Sto13g413280,Sto08g268930,Sto12g401300,Sto12g398290,Sto10g333240,Sto09g288590,Sto00g445770,Sto00g445920,Sto00g449770,Sto02g040420,Sto00g450340,Sto01g010900,Sto06g175910,Sto05g144250,Sto07g219540,Sto05g144220,Sto10g329940,Sto06g175900,Sto05g151170,Sto01g011210,Sto12g398850,Sto02g040390,Sto10g334…
SETOT3971	Sto02g030780,Sto13g414900,Sto02g048030,Sto08g272790,Sto06g166610,Sto11g371070,Sto08g239130,Sto05g118660,Sto02g034250,Sto08g239150,Sto05g126820,Sto08g248670,Sto08g272770,Sto13g405830,Sto05g122390,Sto05g118670,Sto02g034260,Sto06g176220,Sto12g400940,Sto06g178280,Sto03g073510,Sto06g166600,Sto06g171290,Sto11g366430,Sto02g048020,Sto02g044420,Sto08g239140,Sto13g423320,Sto05g158350,Sto08g272780,Sto12g379…
SETOT3990	Sto11g369710,Sto06g194970
SETOT3991	Sto12g381910,Sto12g381920
SETOT3992	Sto03g060310,Sto04g116830
SETOT4011	Sto10g346990,Sto10g347030,Sto10g347050,Sto10g347060,Sto10g347070
SETOT4028	Sto01g003130,Sto01g003160,Sto08g252020
SETOT4043	Sto06g187090,Sto06g187100
SETOT4058	Sto06g200980,Sto06g200990
SETOT4059	Sto04g088030,Sto06g187320
SETOT4074	Sto09g305960,Sto01g007450,Sto00g444810
SETOT4088	Sto01g025130,Sto01g025170,Sto01g025180
SETOT4093	Sto09g306520,Sto05g130550
SETOT4101	Sto09g284770,Sto01g001060
SETOT4117	Sto02g053570,Sto13g429130
SETOT4131	Sto04g116560,Sto03g079070
SETOT4161	Sto09g279650,Sto01g005480
SETOT4162	Sto06g198100,Sto11g366470
SETOT4174	Sto06g199060,Sto11g365620,Sto06g199050
SETOT4176	Sto01g001160,Sto01g001170,Sto01g001180
SETOT4177	Sto08g254700,Sto10g322350
SETOT4191	Sto01g008770,Sto08g262960,Sto13g407140,Sto01g008850,Sto13g411500,Sto09g284160,Sto01g009780,Sto02g036450,Sto11g371850,Sto07g216740,Sto12g401050,Sto02g035760,Sto02g035670,Sto12g401080,Sto02g033690,Sto03g074870,Sto09g293300,Sto06g174360,Sto05g137240,Sto09g284150,Sto09g293520,Sto08g263090,Sto02g035770,Sto05g156390,Sto13g408130,Sto05g156470,Sto02g046910,Sto05g137250,Sto03g075340,Sto06g174350,Sto06g185…
SETOT4192	Sto13g419420,Sto05g140440,Sto09g288470,Sto09g288310,Sto05g156730,Sto09g288610,Sto02g037220,Sto03g075290,Sto03g079550,Sto13g409040,Sto09g291300,Sto02g041270,Sto08g268040,Sto04g104100,Sto13g415560,Sto04g108040,Sto05g155630,Sto03g074640,Sto07g218720,Sto11g351820,Sto09g291360,Sto08g267400,Sto10g335190,Sto08g273800,Sto07g220730,Sto04g104020,Sto04g104010,Sto09g290230,Sto13g417730,Sto04g101390,Sto13g415…
SETOT4195	Sto03g085080,Sto10g342260,Sto03g085140
SETOT4204	Sto08g258590,Sto08g258300,Sto08g258760,Sto08g258750,Sto08g258680,Sto08g258690,Sto08g258770,Sto08g258780,Sto08g258790,Sto08g258720,Sto08g258640,Sto08g258390,Sto08g258510,Sto08g258410,Sto08g258520,Sto08g258570,Sto08g258670,Sto08g258730,Sto08g258400,Sto08g258550,Sto08g258650,Sto08g258310,Sto08g258480,Sto08g258450
SETOT4207	Sto05g158440,Sto09g296930
SETOT4215	Sto03g062360,Sto10g345330,Sto03g062350
SETOT4216	Sto10g346480,Sto10g346500,Sto10g346510,Sto10g346530,Sto03g063360
SETOT4223	Sto03g062830,Sto03g063140,Sto03g063110,Sto04g093490
SETOT4245	Sto07g211830,Sto12g380590
SETOT4264	Sto05g134680,Sto07g226690,Sto07g226700,Sto10g325250
SETOT4267	Sto06g205240,Sto11g360340
SETOT4269	Sto06g205980,Sto11g359140
SETOT4287	Sto03g065890,Sto12g387380
SETOT4339	Sto09g293830,Sto09g293840
SETOT4340	Sto03g060430,Sto12g387150,Sto12g387200,Sto03g060450,Sto09g304600,Sto09g304630,Sto12g387230,Sto06g193610,Sto06g193640
SETOT4354	Sto05g122090,Sto09g308720
SETOT4366	Sto08g235250,Sto13g440900
SETOT4377	Sto08g236610,Sto13g439720,Sto13g439710
SETOT4381	Sto04g110540,Sto07g228990
SETOT4403	Sto06g167450,Sto06g167490,Sto06g167510,Sto06g167470,Sto01g023200
SETOT4406	Sto05g146140,Sto05g146150
SETOT4410	Sto13g428270,Sto05g122650
SETOT4423	Sto01g000620,Sto01g016920,Sto01g018980,Sto01g019850,Sto02g044760,Sto03g068720,Sto04g110070,Sto07g210370,Sto08g276640,Sto09g309600,Sto10g339110,Sto12g391700,Sto04g109800,Sto01g015300,Sto01g006730,Sto06g191560,Sto01g014860
SETOT4424	Sto06g163690,Sto03g074180,Sto10g329220,Sto10g339590,Sto10g330680,Sto08g268640,Sto11g371220,Sto11g372730,Sto04g104940,Sto10g337890,Sto11g349810,Sto09g286470,Sto06g181040,Sto08g265480,Sto04g104060,Sto06g184130,Sto03g080720,Sto04g113170,Sto09g285150,Sto13g409860,Sto13g429360,Sto08g275760,Sto04g095050,Sto11g361050,Sto10g335790,Sto10g316920,Sto08g274560,Sto12g396300,Sto12g396290
SETOT4425	Sto06g182300,Sto01g011830,Sto04g095100,Sto07g206030,Sto09g293450,Sto06g184840,Sto03g054040,Sto10g325380,Sto05g140730,Sto06g186200,Sto09g284630,Sto03g081030,Sto03g081000,Sto05g157080,Sto09g290400,Sto02g038350,Sto03g073900,Sto11g349460,Sto12g392440,Sto04g117450,Sto02g034230,Sto04g094970,Sto10g328340,Sto02g038380,Sto06g186400,Sto05g142500,Sto10g339620,Sto11g356790,Sto12g398510,Sto11g371450,Sto08g274…
SETOT4448	Sto06g197240,Sto11g367320
SETOT4470	Sto08g234780,Sto11g357870
SETOT4496	Sto03g060380,Sto03g060600
SETOT4505	Sto05g123290,Sto06g204550,Sto11g360940
SETOT4510	Sto09g303850,Sto09g303860,Sto09g303870,Sto09g303880,Sto09g303890,Sto01g023710
SETOT4534	Sto05g130520,Sto09g306530
SETOT4548	Sto01g005460,Sto09g279690
SETOT4555	Sto05g117720,Sto09g316780
SETOT4580	Sto07g222410,Sto12g375470
SETOT4583	Sto07g213660,Sto12g378780
SETOT4586	Sto07g226740,Sto07g226770,Sto07g226780,Sto07g226790
SETOT4599	Sto04g091330,Sto04g091340
SETOT4613	Sto10g318990,Sto02g031700
SETOT4628	Sto01g007260,Sto08g259560
SETOT4639	Sto01g006050,Sto09g279280
SETOT4656	Sto00g447980,Sto03g075300,Sto07g223710,Sto10g325910,Sto05g134120,Sto03g067210,Sto05g137090,Sto02g039580,Sto09g300920,Sto13g419040,Sto01g006360,Sto01g017910,Sto13g408330,Sto03g080040,Sto13g420550,Sto05g136510,Sto07g214120,Sto02g044650,Sto01g024400,Sto02g031790,Sto05g156520,Sto05g139450,Sto04g096490,Sto10g341380,Sto10g324890,Sto05g155930
SETOT4657	Sto02g046660,Sto01g022020,Sto05g120700,Sto05g131360,Sto08g233460,Sto03g079270,Sto10g328270,Sto01g022030,Sto02g046210,Sto09g285810,Sto06g201940,Sto12g401010,Sto05g159120,Sto11g374390,Sto10g328260,Sto02g046250,Sto13g409100,Sto02g046170,Sto11g374250,Sto03g066440,Sto11g349350,Sto11g374480,Sto03g073070,Sto08g272280,Sto09g308320
SETOT4658	Sto09g303490,Sto09g303520,Sto09g303510
SETOT4684	Sto00g447110,Sto01g002480,Sto01g002540,Sto08g269050,Sto12g398960,Sto05g122850,Sto13g421520,Sto12g374860,Sto01g016400,Sto06g178680,Sto07g223930,Sto13g443910,Sto11g359380,Sto01g003190,Sto12g385740,Sto01g005570,Sto05g123610,Sto01g015820,Sto10g332690,Sto02g037470,Sto13g440210,Sto03g073790,Sto13g413110,Sto12g391710,Sto02g045120,Sto12g391720,Sto10g332070,Sto10g336200,Sto06g184740,Sto06g192010,Sto07g213…
SETOT4685	Sto01g008090,Sto06g205430,Sto10g329590,Sto10g329260,Sto12g401040,Sto12g393840,Sto05g141690,Sto04g101550,Sto01g009810,Sto10g324880,Sto07g218520,Sto10g339310,Sto03g072890,Sto01g009970,Sto06g184090,Sto06g176000,Sto05g141570,Sto12g394130,Sto01g010680,Sto05g138910,Sto08g271900,Sto02g039170,Sto12g392670,Sto06g185010,Sto04g094770,Sto04g101890,Sto05g141860,Sto09g293210,Sto13g412020,Sto10g329600,Sto13g412…
SETOT4686	Sto13g416910,Sto13g416940,Sto13g416950,Sto13g417200,Sto13g417600,Sto13g417640,Sto13g417680,Sto13g417280,Sto13g417030,Sto13g417660,Sto13g417170,Sto13g416920,Sto13g417620,Sto13g417020,Sto13g415690,Sto13g416880,Sto13g416400,Sto13g416310,Sto13g416120,Sto13g416050,Sto13g416030,Sto13g415830,Sto13g415810,Sto13g415800,Sto13g416360,Sto13g416430,Sto13g416340,Sto13g416470,Sto13g415730,Sto13g416290,Sto13g415…
SETOT4688	Sto08g256670,Sto10g325670
SETOT4691	Sto01g022510,Sto04g111720,Sto07g214890
SETOT4706	Sto12g382680,Sto03g068340
SETOT4709	Sto03g066150,Sto03g066170
SETOT4710	Sto03g081180,Sto03g081200
SETOT4720	Sto07g215510,Sto08g278770
SETOT4732	Sto11g357390,Sto11g357400,Sto11g357410,Sto11g357420
SETOT4739	Sto12g379990,Sto12g379980
SETOT4740	Sto07g211840,Sto07g209110,Sto12g380550
SETOT4741	Sto04g093630,Sto07g211590,Sto07g211600,Sto07g211630,Sto13g413890
SETOT4742	Sto07g208710,Sto07g210350,Sto13g425730
SETOT4818	Sto08g247870,Sto13g410100
SETOT4845	Sto05g121710,Sto09g308280
SETOT4847	Sto04g114860,Sto05g122450,Sto09g309080
SETOT4850	Sto09g313740,Sto09g313750
SETOT4866	Sto13g443230,Sto08g232740
SETOT4877	Sto11g363210,Sto11g363160
SETOT4905	Sto03g063090,Sto04g093510,Sto04g093540
SETOT4909	Sto08g233210,Sto13g442770
SETOT4914	Sto09g300110,Sto11g366960
SETOT4922	Sto03g054790,Sto08g243030
SETOT4927	Sto01g001800,Sto09g283260
SETOT4949	Sto03g055160,Sto07g211420,Sto07g211400,Sto07g211430
SETOT4955	Sto02g047810,Sto07g214550,Sto09g279550,Sto09g281670,Sto13g406770,Sto13g415480,Sto12g397200,Sto04g106640,Sto12g402440,Sto12g397190,Sto12g402850,Sto09g284790,Sto09g288410,Sto13g414510,Sto04g114690,Sto08g276920,Sto12g395200,Sto13g414520,Sto06g178870,Sto06g181100,Sto08g267960,Sto07g226420,Sto12g395190
SETOT4969	Sto00g444970,Sto10g328620,Sto03g082020,Sto03g075020,Sto02g040410,Sto07g222920,Sto04g106060,Sto13g415590,Sto08g275940,Sto10g334930,Sto13g415150,Sto05g147150,Sto04g101470,Sto10g332670,Sto00g444990,Sto13g417700,Sto02g038020,Sto02g041840,Sto11g352790,Sto05g151480,Sto03g082940,Sto02g042240,Sto08g267190,Sto13g409300,Sto09g292040,Sto00g447880,Sto01g012050,Sto01g012060,Sto02g040930,Sto07g222930
SETOT4970	Sto00g445660,Sto01g013390,Sto02g035710,Sto02g046180,Sto02g046220,Sto02g046240,Sto02g048000,Sto03g072980,Sto06g199550,Sto06g201930,Sto09g304030,Sto12g401020,Sto11g374270,Sto08g264040,Sto02g046260,Sto11g374320,Sto05g159110,Sto03g072950,Sto11g351160,Sto01g025160,Sto02g046200,Sto11g374490,Sto03g073080,Sto09g285600,Sto09g292740,Sto11g374410,Sto08g256910,Sto11g374380,Sto13g418900,Sto02g044920
SETOT4971	Sto01g008430,Sto05g156800,Sto03g080370,Sto06g162440,Sto01g013270,Sto08g273790,Sto03g073450,Sto06g176750,Sto02g043590,Sto07g222320,Sto10g326870,Sto07g220480,Sto04g103160,Sto09g287030,Sto03g082450,Sto06g177400,Sto09g291600,Sto06g176680,Sto09g288490,Sto11g349860,Sto07g219810,Sto05g156600,Sto06g175490,Sto10g338660,Sto10g338650,Sto08g274610,Sto06g174630,Sto09g287170,Sto06g176530,Sto08g273780
SETOT5008	Sto06g193430,Sto06g193440
SETOT5011	Sto06g186720,Sto12g391190,Sto12g391220,Sto12g391150,Sto12g391160,Sto12g391170
SETOT5022	Sto01g023480,Sto06g167790
SETOT5023	Sto08g246460,Sto13g405020
SETOT5026	Sto01g017220,Sto08g233100
SETOT5027	Sto12g377950,Sto07g214910
SETOT5028	Sto07g215620,Sto07g215630
SETOT5030	Sto02g032360,Sto10g318640
SETOT5033	Sto05g160330,Sto09g289680
SETOT5077	Sto03g071650,Sto05g130510
SETOT5104	Sto06g190150,Sto11g356600
SETOT5147	Sto09g313440,Sto05g127920
SETOT5150	Sto12g375920,Sto07g218420
SETOT5164	Sto04g089170,Sto04g089190
SETOT5181	Sto02g029700,Sto10g321050
SETOT5188	Sto02g053590,Sto13g429140
SETOT5189	Sto10g346080,Sto03g083080,Sto12g382860
SETOT5197	Sto01g001670,Sto03g085460
SETOT5200	Sto04g112380,Sto07g230790
SETOT5223	Sto06g190730,Sto06g190750
SETOT5239	Sto03g061010,Sto03g061060,Sto04g117210
SETOT5241	Sto05g138350,Sto09g294950
SETOT5254	Sto00g446410,Sto02g050480,Sto13g427210
SETOT5259	Sto07g227020,Sto10g319010,Sto10g318410,Sto10g318400
SETOT5281	Sto13g441950,Sto08g233850
SETOT5288	Sto01g013370,Sto06g180450,Sto04g105250,Sto04g106020,Sto04g105960,Sto04g106040,Sto04g101650,Sto06g177100,Sto10g330020,Sto10g332410,Sto02g042250,Sto03g080280,Sto08g273590,Sto02g041810,Sto06g162160,Sto12g396130,Sto10g329710,Sto04g101930,Sto04g102730,Sto06g180860,Sto06g184070,Sto02g041830,Sto10g332450,Sto03g075140,Sto09g287840,Sto12g396140,Sto04g105000,Sto11g350210,Sto04g105080
SETOT5306	Sto07g216840,Sto07g216960,Sto07g216930,Sto07g216940,Sto07g216950
SETOT5307	Sto02g038770,Sto12g398200
SETOT5315	Sto03g064530,Sto12g388520
SETOT5319	Sto03g061780,Sto12g389740
SETOT5320	Sto03g062330,Sto03g070030
SETOT5323	Sto02g028570,Sto13g429370
SETOT5328	Sto03g069680,Sto12g383730
SETOT5350	Sto06g163360,Sto06g164580,Sto06g164590
SETOT5356	Sto07g217430,Sto12g376360
SETOT5381	Sto02g052960,Sto02g052970,Sto02g052980,Sto02g052990
SETOT5399	Sto02g052270,Sto13g429480
SETOT5407	Sto08g250160,Sto08g250070
SETOT5419	Sto01g024360,Sto03g087020
SETOT5427	Sto06g197960,Sto11g366580
SETOT5435	Sto07g215310,Sto07g231080
SETOT5436	Sto11g371480,Sto11g371540
SETOT5451	Sto08g239720,Sto13g436670
SETOT5452	Sto08g239760,Sto08g239840
SETOT5456	Sto08g240310,Sto13g436090
SETOT5475	Sto09g303250,Sto05g133200
SETOT5487	Sto02g050700,Sto05g119350
SETOT5514	Sto03g064390,Sto12g391010,Sto12g391040
SETOT5535	Sto05g122210,Sto05g122220,Sto09g308880
SETOT5547	Sto08g255020,Sto10g328990
SETOT5552	Sto05g133360,Sto09g303500
SETOT5576	Sto08g235890,Sto13g440380,Sto13g440390
SETOT5583	Sto03g070190,Sto03g070220,Sto12g384320
SETOT5594	Sto02g051330,Sto13g403710
SETOT5595	Sto00g450380,Sto08g254370,Sto10g322450
SETOT5616	Sto09g302460,Sto05g135280
SETOT5642	Sto01g009190,Sto02g039060,Sto08g267550,Sto06g181590,Sto06g180740,Sto10g329920,Sto13g412130,Sto03g079540,Sto09g291320,Sto03g078930,Sto06g181990,Sto13g411090,Sto06g179870,Sto09g291400,Sto03g079030,Sto05g153360,Sto10g329050,Sto03g079100,Sto12g396020,Sto09g288510,Sto05g154830,Sto13g419070,Sto06g182530,Sto08g272340,Sto05g153380,Sto08g271660,Sto06g181720,Sto13g413990
SETOT5643	Sto10g333630,Sto08g268370,Sto12g395360,Sto08g268100,Sto08g268150,Sto12g394910,Sto06g177110,Sto10g333550,Sto08g270630,Sto10g330950,Sto03g078650,Sto03g082640,Sto10g333260,Sto08g268110,Sto08g271380,Sto08g270320,Sto10g333770,Sto08g269850,Sto08g268610,Sto10g333430,Sto08g268090,Sto06g178050,Sto10g333800,Sto10g333660,Sto08g270640,Sto08g267980,Sto07g225540,Sto10g337590
SETOT5644	Sto04g091640,Sto04g091780,Sto04g091890,Sto04g091960,Sto04g092210,Sto04g092290,Sto04g092340,Sto04g092470,Sto04g092490,Sto04g092520,Sto04g092560,Sto04g092650,Sto04g092670,Sto04g092680,Sto04g092730,Sto04g092750,Sto04g092800,Sto04g092590,Sto04g092550,Sto04g092820,Sto04g092540,Sto04g091650,Sto04g092760,Sto05g136950,Sto04g092740,Sto04g092570
SETOT5650	Sto08g248780,Sto08g248820,Sto13g408060
SETOT5688	Sto03g070480,Sto12g384580
SETOT5689	Sto03g070270,Sto03g070280,Sto08g278540
SETOT5702	Sto13g435420,Sto08g240980
SETOT5712	Sto01g022700,Sto06g167050
SETOT5715	Sto04g099840,Sto12g395890,Sto06g192220
SETOT5716	Sto07g214320,Sto12g378290
SETOT5744	Sto04g091230,Sto03g084610
SETOT5748	Sto02g025810,Sto13g425370
SETOT5762	Sto03g056480,Sto10g346720
SETOT5764	Sto02g029470,Sto02g029480
SETOT5779	Sto08g244620,Sto13g432080,Sto13g432300
SETOT5795	Sto08g250630,Sto08g250600
SETOT5809	Sto08g236360,Sto13g439910
SETOT5814	Sto08g232260,Sto13g443630
SETOT5840	Sto07g207510,Sto07g207500
SETOT5845	Sto05g121430,Sto05g121440,Sto09g307960
SETOT5846	Sto05g121810,Sto09g308480
SETOT5863	Sto04g109380,Sto04g109360
SETOT5873	Sto01g011650,Sto09g296730,Sto09g296740,Sto09g296750,Sto09g296760,Sto10g326970,Sto07g223880,Sto10g326990,Sto09g296770,Sto09g296700,Sto09g296720
SETOT5874	Sto01g002450,Sto01g002510
SETOT5916	Sto11g349680,Sto11g349700
SETOT5926	Sto08g242390,Sto13g434130
SETOT5932	Sto09g290180,Sto13g404320
SETOT5937	Sto12g388000,Sto12g388010,Sto12g388020,Sto12g388030
SETOT5948	Sto06g197470,Sto11g367100
SETOT5949	Sto10g323350,Sto11g364430
SETOT5960	Sto13g429500,Sto02g028390
SETOT5962	Sto01g024580,Sto01g019370
SETOT5968	Sto11g373950,Sto11g373850,Sto01g004780,Sto11g371700,Sto03g080490,Sto01g006250,Sto08g255040,Sto05g157720,Sto01g010290,Sto08g273850,Sto03g073120,Sto04g094280,Sto04g108860,Sto07g220490,Sto08g261100,Sto03g083350,Sto06g184160,Sto03g077200,Sto05g153960,Sto09g292560,Sto07g217640,Sto03g081800,Sto03g083360,Sto09g292570,Sto08g241370,Sto10g336040
SETOT5979	Sto06g178160,Sto09g284250
SETOT5985	Sto04g110820,Sto08g259370,Sto07g229090
SETOT5989	Sto04g089840,Sto03g086200
SETOT6003	Sto08g241970,Sto13g434470
SETOT6009	Sto10g319350,Sto02g031420,Sto02g031390
SETOT6013	Sto04g105160,Sto12g403040,Sto12g401640,Sto12g402510,Sto10g332600,Sto12g403160,Sto12g401950,Sto12g401890,Sto12g402710,Sto13g415760,Sto12g401960
SETOT6017	Sto00g444270,Sto05g155050,Sto00g444320,Sto07g219240,Sto05g146810,Sto10g338370,Sto06g164090,Sto02g040900,Sto02g041610,Sto06g180180,Sto12g402630,Sto08g268030,Sto00g446640,Sto02g043010,Sto10g329780,Sto03g080410,Sto00g444370,Sto08g275220,Sto12g395510,Sto10g333250,Sto08g274790,Sto04g103120,Sto03g072440,Sto05g141410,Sto06g179860,Sto08g275330,Sto13g407770
SETOT6018	Sto01g013450,Sto03g074850,Sto09g292340,Sto06g178250,Sto05g155160,Sto02g033660,Sto05g136400,Sto01g015070,Sto07g222480,Sto05g157570,Sto04g096030,Sto01g015080,Sto03g087150,Sto13g407500,Sto02g046370,Sto02g033670,Sto02g035810,Sto02g047380,Sto03g074840,Sto12g394850,Sto08g261730,Sto06g182270,Sto08g274820,Sto13g411490,Sto10g335780,Sto07g226450,Sto06g205720
SETOT6024	Sto08g256770,Sto10g325630
SETOT6045	Sto06g198070,Sto11g366490
SETOT6064	Sto10g347160,Sto10g347260,Sto10g347310
SETOT6072	Sto01g006950,Sto01g008070
SETOT6080	Sto05g119430,Sto09g315850
SETOT6098	Sto01g023010,Sto06g167310
SETOT6102	Sto01g017420,Sto06g165210
SETOT6136	Sto05g155740,Sto11g369930
SETOT6146	Sto06g192050,Sto11g358520
SETOT6161	Sto12g389910,Sto03g062010
SETOT6168	Sto07g228510,Sto06g166650
SETOT6177	Sto06g199930,Sto11g364870
SETOT6185	Sto08g243610,Sto08g243640
SETOT6191	Sto00g448770,Sto01g004500,Sto01g004510
SETOT6200	Sto08g255740,Sto10g327550
SETOT6212	Sto08g236200,Sto13g440060
SETOT6214	Sto01g005960,Sto01g005950
SETOT6218	Sto06g173610,Sto06g173620
SETOT6235	Sto06g164660,Sto01g018020
SETOT6271	Sto09g309400,Sto05g122800
SETOT6276	Sto07g224840,Sto12g374980
SETOT6303	Sto08g234240,Sto13g441650
SETOT6312	Sto06g188920,Sto11g355560
SETOT6336	Sto05g127330,Sto09g312860,Sto09g313070
SETOT6370	Sto10g323220,Sto10g323270
SETOT6398	Sto11g366730,Sto10g320630
SETOT6414	Sto02g034730,Sto10g341960,Sto05g154330,Sto08g265860,Sto07g210280,Sto09g283980,Sto06g166400,Sto07g221810
SETOT6424	Sto06g164130,Sto08g277670
SETOT6425	Sto08g235100,Sto13g441090
SETOT6456	Sto06g192770,Sto11g372660
SETOT6457	Sto03g061000,Sto03g061050,Sto04g117180
SETOT6458	Sto12g390270,Sto03g057920
SETOT6465	Sto03g063520,Sto04g115940,Sto03g063550,Sto08g255660
SETOT6468	Sto10g318690,Sto10g318700,Sto10g318710
SETOT6541	Sto09g288030,Sto09g288010
SETOT6550	Sto01g017500,Sto06g165170
SETOT6575	Sto00g447600,Sto12g381170
SETOT6583	Sto03g073290,Sto12g386630
SETOT6584	Sto08g252260,Sto10g348480
SETOT6605	Sto03g056620,Sto10g346830
SETOT6612	Sto03g064480,Sto12g388410
SETOT6633	Sto11g359880,Sto06g205520
SETOT6636	Sto11g360630,Sto06g205010
SETOT6654	Sto08g252690,Sto10g348120
SETOT6676	Sto08g239710,Sto13g436680
SETOT6688	Sto08g248210,Sto03g074990
SETOT6690	Sto08g248550,Sto13g408460
SETOT6702	Sto05g133020,Sto05g133010
SETOT6712	Sto09g308230,Sto09g308240
SETOT6725	Sto06g189250,Sto06g170870
SETOT6731	Sto05g122860,Sto09g309470
SETOT6742	Sto07g211950,Sto12g380480
SETOT6772	Sto08g234310,Sto13g441580
SETOT6792	Sto11g356230,Sto06g189780
SETOT6807	Sto03g085940,Sto04g090080
SETOT6821	Sto12g393120,Sto12g393140
SETOT6828	Sto05g128060,Sto09g313620
SETOT6830	Sto02g027180,Sto07g228150,Sto07g228160,Sto07g228180,Sto07g228210,Sto07g228220,Sto07g228230,Sto07g228240,Sto07g228250,Sto07g228260,Sto07g228270,Sto07g228300,Sto07g228310,Sto07g228320,Sto07g228370,Sto07g228380
SETOT6844	Sto01g011910,Sto06g172610
SETOT6845	Sto08g242190,Sto13g434320
SETOT6863	Sto01g007330,Sto08g279020
SETOT6866	Sto08g278550,Sto13g422000
SETOT6902	Sto04g112870,Sto08g255450
SETOT6912	Sto00g446890,Sto00g446900,Sto05g124180
SETOT6919	Sto06g203780,Sto11g362330
SETOT6948	Sto01g013090,Sto12g396360,Sto05g130980,Sto07g214390,Sto03g083860,Sto12g400890,Sto10g337930,Sto12g392620,Sto11g355520,Sto13g423100,Sto08g270390,Sto10g341100,Sto05g147030,Sto06g174210,Sto05g138190,Sto04g105610,Sto08g260670,Sto08g270400,Sto10g337340,Sto09g299150,Sto05g134520,Sto10g330960,Sto10g340580,Sto12g384270,Sto10g337580
SETOT6949	Sto02g040800,Sto02g043700,Sto02g043430,Sto02g044110,Sto02g044180,Sto02g044130,Sto02g044070,Sto02g044190,Sto02g043710,Sto02g044200,Sto02g043490,Sto10g330660,Sto02g045290,Sto02g045220,Sto02g043480,Sto02g045250,Sto02g045280,Sto10g331140,Sto10g330830,Sto02g043470,Sto02g044120,Sto02g043690,Sto02g044080,Sto02g044160,Sto02g045410
SETOT6962	Sto10g336190,Sto10g340660,Sto10g340680,Sto10g340690
SETOT6964	Sto09g298780,Sto09g299270,Sto09g299260
SETOT6980	Sto11g365650,Sto06g198990
SETOT6987	Sto09g302180,Sto09g302190
SETOT7043	Sto02g025520,Sto07g215780
SETOT7054	Sto13g403450,Sto13g403420
SETOT7055	Sto02g033240,Sto10g318220
SETOT7076	Sto08g253080,Sto10g347730
SETOT7093	Sto09g303910,Sto09g303920,Sto09g303930
SETOT7102	Sto03g084180,Sto13g406590
SETOT7127	Sto06g167030,Sto06g167040,Sto06g167020
SETOT7138	Sto06g198090,Sto11g366480
SETOT7195	Sto13g405100,Sto08g246550
SETOT7196	Sto02g050200,Sto06g191210,Sto06g191230
SETOT7221	Sto04g107240,Sto07g225740
SETOT7230	Sto09g315970,Sto05g119290
SETOT7239	Sto05g122790,Sto09g309380
SETOT7270	Sto01g004840,Sto09g280400
SETOT7297	Sto02g026500,Sto13g423300
SETOT7327	Sto02g037440,Sto11g351180
SETOT7328	Sto04g096550,Sto04g096670,Sto04g096630
SETOT7354	Sto06g195820,Sto11g368390
SETOT7358	Sto06g164980,Sto10g327700,Sto10g327720,Sto10g327680,Sto10g327610,Sto10g327730,Sto10g327620
SETOT7374	Sto06g169820,Sto01g024880
SETOT7381	Sto07g223070,Sto12g394470,Sto12g375500
SETOT7396	Sto13g438540,Sto08g237910
SETOT7406	Sto03g072930,Sto03g072940
SETOT7408	Sto11g362130,Sto06g203530
SETOT7410	Sto00g449070,Sto07g212870
SETOT7437	Sto13g425150,Sto02g025930
SETOT7444	Sto02g033340,Sto10g318120
SETOT7453	Sto01g010800,Sto10g321160,Sto08g276750,Sto01g014740,Sto06g164020,Sto01g017330,Sto02g025480,Sto03g080130,Sto08g276740,Sto03g081070,Sto05g136050,Sto06g176020,Sto07g221970,Sto08g265720
SETOT7463	Sto00g444410,Sto02g044840,Sto08g272330,Sto02g040590,Sto04g099960,Sto10g331450,Sto04g101170,Sto11g372860,Sto08g270520,Sto02g039930,Sto10g331390,Sto08g269020,Sto02g040720,Sto12g393440,Sto02g040600,Sto08g268220,Sto07g219670,Sto02g044830,Sto12g403090,Sto03g058440,Sto08g268230,Sto03g083190,Sto05g155820,Sto08g275070
SETOT7464	Sto13g410360,Sto11g372600,Sto01g008800,Sto11g349750,Sto08g272350,Sto12g393350,Sto13g412080,Sto06g180610,Sto13g411150,Sto04g096880,Sto01g009690,Sto06g175420,Sto13g411760,Sto02g039100,Sto01g008840,Sto03g079950,Sto04g096830,Sto11g349300,Sto06g162620,Sto13g411250,Sto03g079660,Sto08g271740,Sto11g352380,Sto12g400990
SETOT7467	Sto08g245200,Sto13g431640
SETOT7483	Sto12g379570,Sto12g379590,Sto07g212820
SETOT7494	Sto00g451290,Sto06g180930,Sto08g265160,Sto10g341580,Sto13g441790,Sto05g137390,Sto03g077420
SETOT7495	Sto06g202460,Sto11g362900
SETOT7516	Sto03g071490,Sto03g071530,Sto12g385240
SETOT7543	Sto06g168700,Sto01g024290
SETOT7552	Sto01g017630,Sto06g165050
SETOT7567	Sto06g184320,Sto07g207130,Sto06g184330
SETOT7590	Sto12g388900,Sto03g063760
SETOT7600	Sto02g053040,Sto02g053010
SETOT7602	Sto04g093300,Sto13g408520
SETOT7603	Sto13g425410,Sto02g025830
SETOT7632	Sto08g240990,Sto13g435410
SETOT7637	Sto08g269120,Sto12g396780,Sto12g399910,Sto12g396790
SETOT7648	Sto08g231790,Sto08g231760
SETOT7650	Sto06g188690,Sto11g355340
SETOT7651	Sto06g197650,Sto11g366890
SETOT7654	Sto06g199020,Sto11g365630
SETOT7661	Sto05g157330,Sto05g157360,Sto05g157390,Sto05g157410,Sto09g297440,Sto09g297540,Sto09g297550
SETOT7668	Sto11g357720,Sto06g191290
SETOT7695	Sto08g245260,Sto13g431580
SETOT7698	Sto03g084040,Sto13g440150
SETOT7710	Sto13g434270,Sto13g434290
SETOT7734	Sto05g131980,Sto09g305310
SETOT7737	Sto05g138380,Sto09g294920
SETOT7751	Sto04g113370,Sto04g113380,Sto09g282040
SETOT7752	Sto01g002820,Sto09g282130
SETOT7807	Sto10g341370,Sto10g341390
SETOT7829	Sto05g132840,Sto09g304480
SETOT7831	Sto10g319490,Sto02g031300
SETOT7843	Sto05g127630,Sto09g313270
SETOT7846	Sto04g111410,Sto07g229430
SETOT7857	Sto08g259590,Sto13g421430
SETOT7899	Sto05g130800,Sto09g306340
SETOT7901	Sto06g180360,Sto06g167710
SETOT7919	Sto01g013000,Sto02g032560,Sto03g069400,Sto05g131740,Sto05g145300,Sto08g249840,Sto08g264130,Sto09g285720,Sto10g337390,Sto13g403820,Sto05g123190,Sto09g283710,Sto01g014500,Sto08g259950,Sto05g131530,Sto05g136820,Sto09g287780,Sto13g430670,Sto13g418810,Sto07g224030,Sto12g397620
SETOT7957	Sto11g358140,Sto06g191700,Sto06g191710
SETOT7965	Sto08g243040,Sto13g433380
SETOT7970	Sto13g441240,Sto08g234920
SETOT7986	Sto08g266990,Sto11g352990,Sto10g337300
SETOT7987	Sto02g032780,Sto10g318440
SETOT7988	Sto04g106690,Sto05g155120,Sto10g338420,Sto13g407310,Sto08g260940
SETOT8021	Sto00g446930,Sto09g310590
SETOT8045	Sto06g199000,Sto11g365640
SETOT8074	Sto12g385340,Sto12g385360
SETOT8103	Sto01g021680,Sto06g166500
SETOT8109	Sto13g439550,Sto08g236680
SETOT8129	Sto12g380830,Sto12g393510
SETOT8149	Sto02g053240,Sto06g184150
SETOT8170	Sto09g294340,Sto05g138820
SETOT8177	Sto02g029130,Sto10g321590
SETOT8200	Sto01g020840,Sto09g287760
SETOT8243	Sto09g288240,Sto09g288250
SETOT8244	Sto08g244420,Sto13g432250
SETOT8264	Sto08g242110,Sto13g434380
SETOT8265	Sto13g434100,Sto08g242420
SETOT8280	Sto05g125170,Sto09g311490
SETOT8286	Sto09g305030,Sto05g132370
SETOT8288	Sto05g133000,Sto09g303030
SETOT8318	Sto05g122940,Sto09g309610
SETOT8325	Sto10g343530,Sto12g375430
SETOT8334	Sto12g378680,Sto07g213840
SETOT8344	Sto03g073000,Sto04g115460
SETOT8405	Sto02g026280,Sto13g424350
SETOT8406	Sto05g155810,Sto13g425060,Sto13g425070
SETOT8413	Sto02g049830,Sto02g049850
SETOT8415	Sto10g345740,Sto03g080250
SETOT8444	Sto08g239670,Sto10g328450
SETOT8467	Sto06g198820,Sto13g424800
SETOT8468	Sto01g021060,Sto06g165630
SETOT8491	Sto13g403780,Sto02g051350
SETOT8509	Sto13g435590,Sto08g240800
SETOT8525	Sto07g230550,Sto07g211170
SETOT8549	Sto01g001580,Sto09g283510
SETOT8558	Sto02g027950,Sto07g224680,Sto13g411400
SETOT8562	Sto08g258050,Sto10g337380
SETOT8570	Sto03g065090,Sto12g388050
SETOT8585	Sto00g447580,Sto12g381190,Sto07g211060
SETOT8588	Sto06g168140,Sto10g344850,Sto01g023760
SETOT8610	Sto09g311460,Sto05g125120
SETOT8612	Sto07g207070,Sto07g207780
SETOT8621	Sto03g077100,Sto06g175080,Sto06g184580,Sto12g395720,Sto13g419840,Sto01g014850,Sto06g164380,Sto03g077340,Sto08g261060,Sto10g329670,Sto13g408770,Sto07g214410,Sto09g294520,Sto03g083330,Sto06g179950,Sto07g222990
SETOT8630	Sto08g237700,Sto12g389600
SETOT8631	Sto00g444290,Sto02g037790,Sto02g040270,Sto05g147220,Sto10g331670,Sto09g288340,Sto05g154560,Sto10g331790,Sto02g040640,Sto10g330010,Sto08g272190,Sto12g396980,Sto00g447390,Sto13g413290,Sto01g012250,Sto13g414440,Sto09g289760,Sto00g445860,Sto02g045210,Sto10g333160,Sto11g374550,Sto12g393760
SETOT8632	Sto00g446180,Sto04g099770,Sto04g098610,Sto04g099690,Sto04g098640,Sto04g097260,Sto04g095280,Sto04g099740,Sto10g331280,Sto04g095460,Sto04g095340,Sto04g099800,Sto04g095260,Sto08g264220,Sto04g096060,Sto04g097300,Sto08g264880,Sto04g108720,Sto08g264950
SETOT8633	Sto02g040030,Sto05g146990,Sto06g173890,Sto06g178460,Sto10g333810,Sto13g418280,Sto07g213850,Sto09g303740,Sto02g044140,Sto08g273700,Sto05g146900,Sto13g407230,Sto06g180580,Sto01g011460,Sto07g223250,Sto12g398390,Sto03g075260,Sto06g177130,Sto08g261840,Sto05g140300,Sto08g263170,Sto08g262080
SETOT8634	Sto01g009300,Sto02g039350,Sto10g337650,Sto04g106980,Sto05g135810,Sto08g267640,Sto04g105470,Sto01g009070,Sto10g338490,Sto03g081790,Sto06g181940,Sto12g394930,Sto13g404240,Sto07g224200,Sto12g398050,Sto06g176690,Sto10g329850,Sto03g082980,Sto08g265680,Sto13g436050,Sto08g265690,Sto07g225060
SETOT8635	Sto01g008590,Sto07g225270,Sto03g072810,Sto01g011580,Sto01g014510,Sto13g434420,Sto05g155780,Sto05g138850,Sto02g032830,Sto05g146630,Sto10g337620,Sto03g079440,Sto03g080640,Sto12g395690,Sto04g117290,Sto05g124900,Sto06g184170,Sto11g373110,Sto13g410620,Sto05g155940,Sto07g223050,Sto09g303670
SETOT8636	Sto13g405340,Sto08g246870
SETOT8639	Sto02g045790,Sto05g146650,Sto13g413560,Sto06g178860,Sto09g287180,Sto03g077160,Sto03g077280,Sto13g414590,Sto13g414500,Sto13g414490,Sto10g337850,Sto12g396230,Sto13g413550,Sto13g413430,Sto13g413500,Sto13g414630,Sto02g037560,Sto05g140020,Sto03g077290,Sto03g077150,Sto08g258290,Sto01g012370
SETOT8643	Sto00g446910,Sto05g124190,Sto09g310570
SETOT8651	Sto05g131510,Sto09g305770
SETOT8658	Sto01g005310,Sto09g279730
SETOT8671	Sto05g137190,Sto05g137210
SETOT8690	Sto06g196090,Sto11g368230
SETOT8714	Sto03g062730,Sto10g344960
SETOT8723	Sto03g071680,Sto12g385310
SETOT8737	Sto08g238360,Sto13g438010
SETOT8741	Sto08g239080,Sto13g437270
SETOT8751	Sto02g053130,Sto04g114310,Sto04g113860
SETOT8785	Sto07g227350,Sto07g227270
SETOT8790	Sto07g212900,Sto03g077600
SETOT8805	Sto04g113940,Sto07g206810
SETOT8806	Sto10g348320,Sto08g252470
SETOT8840	Sto13g422940,Sto02g027570
SETOT8844	Sto06g187140,Sto11g351720
SETOT8876	Sto06g165780,Sto01g021300
SETOT8884	Sto06g194190,Sto06g172370
SETOT8885	Sto08g232020,Sto08g232030
SETOT8889	Sto03g070810,Sto03g070820,Sto03g070830,Sto03g070870,Sto04g099890,Sto05g146380,Sto07g217300,Sto05g146390,Sto07g217280
SETOT8900	Sto04g090830,Sto10g322120
SETOT8913	Sto08g252460,Sto10g348360
SETOT8943	Sto08g235080,Sto13g441100
SETOT8952	Sto13g436560,Sto13g436580
SETOT8953	Sto10g332860,Sto11g354530,Sto13g438530
SETOT8959	Sto08g241880,Sto13g434500
SETOT8987	Sto09g301870,Sto05g161650
SETOT8988	Sto06g177310,Sto06g177490
SETOT9013	Sto09g307080,Sto05g129780
SETOT9028	Sto12g379800,Sto07g212620
SETOT9056	Sto12g391500,Sto03g064360
SETOT9059	Sto03g059760,Sto12g391860
SETOT9066	Sto03g064320,Sto12g390430
SETOT9103	Sto05g132360,Sto09g305040
SETOT9104	Sto10g319430,Sto10g319440
SETOT9114	Sto09g313120,Sto05g127360
SETOT9118	Sto04g112400,Sto07g230900
SETOT9119	Sto12g382470,Sto03g068120
SETOT9149	Sto11g362160,Sto06g203610
SETOT9160	Sto13g442760,Sto08g233250
SETOT9165	Sto01g008410,Sto05g155490,Sto05g155970,Sto01g022120,Sto03g082600,Sto03g084390,Sto04g108640,Sto06g187480,Sto08g234000,Sto09g292210,Sto05g138570,Sto11g372640,Sto13g413170
SETOT9215	Sto01g022430,Sto06g166840
SETOT9221	Sto03g084280,Sto11g372310
SETOT9223	Sto02g053840,Sto13g418730
SETOT9230	Sto04g094670,Sto08g253470
SETOT9237	Sto06g187720,Sto11g353100
SETOT9260	Sto05g129270,Sto09g314380
SETOT9300	Sto06g178200,Sto09g284280
SETOT9318	Sto08g254630,Sto08g254730
SETOT9342	Sto09g280770,Sto09g284550
SETOT9345	Sto01g007030,Sto08g272160,Sto03g076650,Sto08g272000,Sto08g260110,Sto12g388180,Sto09g288890,Sto08g267710
SETOT9352	Sto01g010350,Sto00g445950,Sto05g146000,Sto06g174720,Sto11g350150,Sto10g330860,Sto00g445450,Sto04g105950,Sto11g368700,Sto05g150380,Sto04g103090,Sto02g041120,Sto05g151020,Sto00g449260,Sto00g445480,Sto05g146960,Sto10g330870,Sto05g154400,Sto00g449270,Sto09g288230,Sto06g181330
SETOT9353	Sto00g444690,Sto09g289470,Sto05g144720,Sto05g144770,Sto06g180720,Sto09g289290,Sto09g289400,Sto09g289510,Sto06g179250,Sto09g289260,Sto06g180300,Sto09g289600,Sto06g179970,Sto11g373120,Sto09g289500,Sto13g411210,Sto06g180210,Sto08g265980,Sto09g289560,Sto06g180250,Sto09g289320
SETOT9354	Sto00g446110,Sto08g264820,Sto04g099750,Sto00g446170,Sto04g095310,Sto04g098650,Sto04g097310,Sto02g046880,Sto02g046900,Sto08g264860,Sto08g264870,Sto08g264800,Sto08g264840,Sto08g264190,Sto08g264210,Sto08g264200,Sto08g264790,Sto04g095420,Sto04g095270,Sto04g099810,Sto08g264830
SETOT9355	Sto01g009040,Sto13g417960,Sto11g370410,Sto05g140850,Sto04g106620,Sto13g418070,Sto03g080110,Sto10g327790,Sto05g141010,Sto11g350450,Sto05g154440,Sto04g105680,Sto12g401270,Sto10g326460,Sto04g107560,Sto06g186680,Sto12g399760,Sto12g401200,Sto09g288540,Sto07g218630,Sto13g420430
SETOT9356	Sto02g045700,Sto05g142710,Sto04g097140,Sto10g339470,Sto08g240520,Sto02g049210,Sto05g155290,Sto10g338440,Sto09g282060,Sto06g187560,Sto04g105820,Sto06g186340,Sto08g274020,Sto04g108600,Sto13g407540,Sto04g108650,Sto13g425860,Sto08g244460,Sto10g342280
SETOT9389	Sto09g300140,Sto05g160610
SETOT9398	Sto11g363730,Sto06g201460
SETOT9414	Sto12g382710,Sto12g382720
SETOT9421	Sto12g387010,Sto03g066140
SETOT9437	Sto03g061030,Sto03g061080
SETOT9453	Sto01g008440,Sto06g173870
SETOT9469	Sto08g239770,Sto08g239850
SETOT9473	Sto01g023150,Sto06g167410
SETOT9504	Sto12g380240,Sto12g380360
SETOT9508	Sto07g215240,Sto12g377680
SETOT9514	Sto10g348450,Sto08g252320
SETOT9520	Sto04g088110,Sto03g066790
SETOT9536	Sto03g085370,Sto04g090570
SETOT9560	Sto01g002380,Sto01g002400
SETOT9575	Sto10g321260,Sto10g321270
SETOT9600	Sto01g024910,Sto06g169860
SETOT9644	Sto05g144630,Sto11g350310
SETOT9651	Sto06g191360,Sto11g357770
SETOT9652	Sto06g192300,Sto11g358780
SETOT9696	Sto08g245580,Sto08g245590
SETOT9721	Sto08g246570,Sto13g405120
SETOT9741	Sto09g288220,Sto05g155150
SETOT9749	Sto05g146220,Sto05g146190
SETOT9761	Sto07g228700,Sto07g228710
SETOT9785	Sto05g123640,Sto09g310100
SETOT9786	Sto09g313410,Sto05g127870
SETOT9792	Sto01g003830,Sto09g281150
SETOT9824	Sto09g281090,Sto01g003930
SETOT9825	Sto01g004220,Sto09g280690
SETOT9883	Sto03g083400,Sto10g346300
SETOT9964	Sto07g227740,Sto12g395260
SETOT9979	Sto09g311810,Sto09g311820
SETOT9988	Sto04g114360,Sto09g283850
SETOT9991	Sto12g388500,Sto12g388510
SETOT9992	Sto13g431180,Sto08g245460
SETOT10002	Sto02g036940,Sto06g198340,Sto06g193920,Sto10g330720,Sto12g394790
SETOT10006	Sto06g163660,Sto06g182410
SETOT10018	Sto09g304920,Sto09g304930
SETOT10037	Sto12g390570,Sto10g327590
SETOT10043	Sto05g126560,Sto09g312430
SETOT10045	Sto06g172530,Sto09g315560
SETOT10051	Sto11g370150,Sto06g194480
SETOT10057	Sto02g033420,Sto02g033440,Sto02g033430
SETOT10069	Sto11g363990,Sto06g201260
SETOT10073	Sto05g132740,Sto09g304540
SETOT10122	Sto05g129680,Sto05g129670,Sto05g129660
SETOT10130	Sto05g129650,Sto09g314710
SETOT10150	Sto06g197300,Sto06g197310
SETOT10167	Sto00g446760,Sto02g031800,Sto10g331360,Sto04g096150,Sto05g121340,Sto13g421420,Sto08g276600,Sto08g273480,Sto10g328170,Sto06g177200,Sto09g292430,Sto13g406680,Sto09g287470,Sto09g286390,Sto08g268800,Sto02g036030,Sto01g009060,Sto10g327310,Sto09g292440,Sto03g074380
SETOT10168	Sto00g449090,Sto04g102770,Sto04g098820,Sto06g175180,Sto09g289950,Sto12g402690,Sto13g419240,Sto08g265380,Sto13g413710,Sto04g096720,Sto04g106760,Sto10g333780,Sto01g014080,Sto06g175000,Sto10g331100,Sto11g373430,Sto04g104890,Sto09g289100,Sto02g037650,Sto05g144540
SETOT10169	Sto01g007590,Sto10g332320,Sto05g153710,Sto11g351830,Sto04g095910,Sto11g371110,Sto12g398690,Sto01g009520,Sto02g044330,Sto11g351860,Sto03g080010,Sto11g350040,Sto05g144230,Sto07g217940,Sto10g334230,Sto02g036900,Sto05g144810,Sto07g220750,Sto11g371770,Sto01g009580
SETOT10170	Sto02g034880,Sto12g393000,Sto05g140860,Sto03g080120,Sto11g350430,Sto10g327800,Sto11g350410,Sto10g334960,Sto04g105670,Sto13g417970,Sto12g401280,Sto07g218640,Sto13g413260,Sto04g096330,Sto06g180840,Sto06g176930,Sto12g396590,Sto10g335120,Sto08g263770,Sto06g180970
SETOT10171	Sto09g293110,Sto09g292620,Sto09g293090,Sto09g292990,Sto09g292870,Sto09g293060,Sto09g292630,Sto09g292940,Sto10g323630,Sto09g292640,Sto09g293100,Sto09g292860,Sto09g293070,Sto09g292920,Sto09g293020,Sto09g292900,Sto09g292910,Sto09g292960,Sto09g293010,Sto09g292970
SETOT10229	Sto11g368260,Sto06g196050
SETOT10243	Sto03g065220,Sto12g387930
SETOT10283	Sto13g436440,Sto08g239980
SETOT10320	Sto05g142120,Sto05g160530
SETOT10338	Sto04g113870,Sto04g114290,Sto04g113880
SETOT10340	Sto12g386650,Sto03g066500
SETOT10379	Sto11g358400,Sto11g358410
SETOT10403	Sto10g347470,Sto03g057200
SETOT10425	Sto10g319850,Sto02g031040
SETOT10454	Sto11g364050,Sto06g201210
SETOT10461	Sto10g319630,Sto10g319650
SETOT10482	Sto01g013890,Sto10g332340,Sto01g013950,Sto08g253660
SETOT10506	Sto04g113530,Sto04g113550
SETOT10576	Sto07g225680,Sto04g107070
SETOT10587	Sto04g096120,Sto07g225620
SETOT10589	Sto06g168030,Sto06g168020
SETOT10609	Sto09g306930,Sto05g130010
SETOT10626	Sto07g213870,Sto12g378640
SETOT10640	Sto00g447440,Sto07g208670
SETOT10669	Sto09g287640,Sto09g287650
SETOT10710	Sto10g323250,Sto10g323300
SETOT10716	Sto12g394620,Sto12g394640
SETOT10739	Sto03g054950,Sto03g054920
SETOT10747	Sto02g031690,Sto10g318970
SETOT10752	Sto09g305760,Sto05g131520
SETOT10809	Sto05g121400,Sto05g121410,Sto05g121420,Sto11g360380
SETOT10826	Sto08g259410,Sto11g351900
SETOT10859	Sto09g287530,Sto09g287570,Sto09g287620
SETOT10863	Sto02g043600,Sto03g077730,Sto03g080400,Sto04g095770,Sto06g176560,Sto08g275130,Sto06g181430,Sto12g395030,Sto09g293460
SETOT10871	Sto05g134430,Sto05g134450,Sto05g134480,Sto05g134930,Sto05g134950,Sto05g134970,Sto05g134820,Sto05g134810,Sto05g134940
SETOT10928	Sto07g231640,Sto10g344320
SETOT10972	Sto11g362940,Sto06g202360
SETOT10990	Sto03g085750,Sto04g090230
SETOT10995	Sto08g276880,Sto08g276890
SETOT11034	Sto01g011450,Sto06g172940
SETOT11035	Sto03g070130,Sto12g384230
SETOT11045	Sto11g367310,Sto06g197250
SETOT11060	Sto06g201300,Sto11g363890
SETOT11068	Sto13g433800,Sto08g242720
SETOT11069	Sto06g168840,Sto06g168870
SETOT11073	Sto09g289860,Sto09g293290,Sto09g293360,Sto09g293340
SETOT11083	Sto09g283130,Sto07g214920
SETOT11085	Sto09g285230,Sto08g271400,Sto00g444980,Sto08g275230,Sto09g295360,Sto07g223180,Sto08g261180,Sto10g326540,Sto08g261240,Sto03g080320,Sto05g138650,Sto07g225810,Sto07g223270,Sto08g269840,Sto13g415600,Sto11g371200,Sto11g372790,Sto09g295350
SETOT11086	Sto05g152530,Sto06g178440,Sto12g395300,Sto06g178360,Sto05g152460,Sto06g178950,Sto06g178510,Sto06g179030,Sto12g402300,Sto12g402010,Sto12g402290,Sto12g396900,Sto12g402090,Sto12g402910,Sto12g402970,Sto06g178480,Sto12g397120,Sto12g397540,Sto08g263730
SETOT11087	Sto01g007530,Sto06g162800,Sto09g296090,Sto10g327630,Sto09g285210,Sto09g296100,Sto09g296060,Sto09g296020,Sto06g185700,Sto09g295980,Sto06g185730,Sto09g295990,Sto09g296120,Sto06g185720,Sto09g296080,Sto09g296050,Sto06g185740,Sto09g289790,Sto06g185680
SETOT11088	Sto06g184190,Sto02g040210,Sto07g212310,Sto05g156430,Sto05g124360,Sto06g177520,Sto09g301960,Sto05g153880,Sto13g418390,Sto05g159330,Sto05g156350,Sto13g418630,Sto06g162450,Sto10g343950,Sto06g163460,Sto13g425620,Sto06g164240
SETOT11089	Sto08g262050,Sto08g262220,Sto08g263220,Sto08g263300,Sto08g262060,Sto08g263160,Sto08g263130,Sto08g263150,Sto08g263330,Sto08g262110,Sto08g263200,Sto08g263260,Sto08g263270,Sto08g263280,Sto08g262130,Sto08g261820,Sto08g262020,Sto08g261870,Sto08g261780
SETOT11132	Sto12g377240,Sto07g215690
SETOT11160	Sto03g054630,Sto03g054640
SETOT11204	Sto09g291920,Sto09g292010,Sto09g292090,Sto09g292180,Sto09g292190,Sto09g292280,Sto09g292460,Sto09g292480,Sto09g292470
SETOT11216	Sto08g244840,Sto13g431870
SETOT11236	Sto03g071740,Sto04g094830
SETOT11269	Sto02g030220,Sto07g211050
SETOT11322	Sto13g429410,Sto02g028510
SETOT11377	Sto06g191460,Sto11g357910
SETOT11401	Sto04g113020,Sto04g113040
SETOT11415	Sto08g239040,Sto13g437290
SETOT11416	Sto08g238870,Sto13g437400
SETOT11443	Sto13g407920,Sto08g249010
SETOT11472	Sto09g300640,Sto09g300650
SETOT11578	Sto03g059520,Sto12g392210
SETOT11631	Sto05g127110,Sto09g312840
SETOT11667	Sto13g421120,Sto13g421150,Sto13g421180
SETOT11688	Sto10g323280,Sto10g323230
SETOT11719	Sto09g298450,Sto09g298470
SETOT11747	Sto13g442890,Sto08g233050
SETOT11776	Sto01g000870,Sto09g284850
SETOT11784	Sto09g280720,Sto01g004210
SETOT11788	Sto08g234230,Sto10g320130
SETOT11794	Sto06g166620,Sto01g021840
SETOT11857	Sto13g431470,Sto08g245300
SETOT11867	Sto02g052570,Sto13g404570
SETOT11893	Sto09g307090,Sto05g129770
SETOT11897	Sto04g116950,Sto03g060700
SETOT11903	Sto08g246300,Sto13g430770
SETOT11912	Sto06g178290,Sto09g284300
SETOT11970	Sto00g444060,Sto00g444080,Sto13g418680,Sto02g038730,Sto07g220820,Sto03g075560,Sto12g398100,Sto11g373740,Sto02g041890,Sto02g036050,Sto00g447260,Sto11g350160,Sto03g074980,Sto12g401130,Sto08g270460,Sto12g396040,Sto09g298170
SETOT11971	Sto08g274500,Sto01g007390,Sto06g204370,Sto05g140780,Sto05g140740,Sto09g293500,Sto12g395790,Sto01g007400,Sto07g224060,Sto05g153550,Sto11g369320,Sto12g396700,Sto08g274160,Sto13g417940,Sto11g351910,Sto09g293490,Sto08g248790,Sto09g308310
SETOT11972	Sto00g446780,Sto08g267650,Sto02g036040,Sto06g176310,Sto01g008010,Sto02g031810,Sto03g074390,Sto04g106970,Sto06g177180,Sto09g292450,Sto11g350940,Sto13g407090,Sto09g290510,Sto01g009080,Sto10g331350,Sto05g135820
SETOT11973	Sto07g224520,Sto02g044460,Sto08g232720,Sto04g095210,Sto04g095550,Sto13g440200,Sto04g095400,Sto04g099720,Sto04g097230,Sto09g280150,Sto04g097150,Sto04g099790,Sto10g331300,Sto04g095240,Sto04g097160,Sto04g097240,Sto07g212040,Sto13g408910
SETOT11974	Sto00g447370,Sto11g373390,Sto12g402670,Sto04g106440,Sto08g272180,Sto04g103570,Sto10g333150,Sto02g037800,Sto02g040280,Sto02g040260,Sto03g077530,Sto02g037780,Sto05g147230,Sto12g396970,Sto12g396990,Sto11g350260,Sto05g147210,Sto00g444280
SETOT11975	Sto03g080620,Sto05g156120,Sto04g096420,Sto01g009250,Sto01g009360,Sto04g096410,Sto04g096430,Sto04g096440,Sto04g096450,Sto13g418440,Sto03g060150,Sto09g290100,Sto05g142440,Sto11g371380,Sto03g074430,Sto06g163060,Sto09g285270,Sto09g285280
SETOT11976	Sto02g041180,Sto03g078230,Sto02g042020,Sto08g262560,Sto08g268140,Sto08g268590,Sto04g096790,Sto13g407800,Sto08g268650,Sto08g275150,Sto06g163160,Sto11g373250,Sto13g417710,Sto13g408830,Sto05g144380,Sto10g329100,Sto08g269590,Sto08g266450
SETOT11977	Sto06g167480,Sto06g167500
SETOT11989	Sto11g362140,Sto04g114190
SETOT12005	Sto09g303220,Sto05g133180
SETOT12011	Sto13g405990,Sto08g247480
SETOT12094	Sto03g058690,Sto12g394330
SETOT12099	Sto00g444420,Sto05g146770,Sto02g042120,Sto02g041690,Sto01g011310,Sto03g074730,Sto08g268430,Sto05g145440,Sto02g041910,Sto01g013630,Sto02g040950,Sto06g176380,Sto02g042190,Sto02g041920,Sto03g078630,Sto08g268170
SETOT12100	Sto03g068350,Sto12g382690
SETOT12101	Sto03g059050,Sto12g393360
SETOT12115	Sto07g215880,Sto07g215870
SETOT12133	Sto07g212180,Sto12g380150
SETOT12264	Sto08g235990,Sto13g440280
SETOT12269	Sto01g013550,Sto06g173250
SETOT12287	Sto08g247400,Sto13g405950
SETOT12410	Sto08g248750,Sto10g345850
SETOT12448	Sto01g017610,Sto06g165120
SETOT12502	Sto01g008700,Sto08g261350,Sto10g326900,Sto09g292830,Sto02g035170,Sto03g071920,Sto03g079140,Sto06g183710,Sto07g210930,Sto12g400920,Sto10g337900,Sto10g337210,Sto10g336960,Sto05g142510
SETOT12538	Sto02g032030,Sto02g032040
SETOT12543	Sto10g343860,Sto10g343870,Sto10g343890,Sto10g343900,Sto10g343910,Sto10g343880
SETOT12544	Sto03g054740,Sto07g222590,Sto07g222710,Sto10g327110,Sto10g327120,Sto11g370780,Sto11g370800,Sto11g370870,Sto11g370770,Sto07g222540,Sto07g222750
SETOT12616	Sto01g000110,Sto01g000100
SETOT12624	Sto02g034150,Sto02g033920,Sto02g034190
SETOT12650	Sto02g035380,Sto10g317540
SETOT12687	Sto12g375950,Sto07g218700
SETOT12709	Sto13g443200,Sto08g232790
SETOT12758	Sto11g364600,Sto06g200350
SETOT12793	Sto01g012120,Sto10g335820,Sto01g012130,Sto05g156450,Sto02g047450,Sto13g412950,Sto03g082480,Sto08g231780,Sto06g197510,Sto12g400790,Sto04g087320,Sto06g163990,Sto11g373080
SETOT12795	Sto09g307400,Sto09g307420,Sto09g307410
SETOT12806	Sto00g446920,Sto05g124200
SETOT12807	Sto00g452590,Sto07g223480,Sto05g145390,Sto08g265230,Sto05g156900,Sto05g156930,Sto01g009130,Sto02g040760,Sto02g043120,Sto02g040770,Sto12g397740,Sto02g038790,Sto08g269620,Sto02g035570,Sto13g414570,Sto05g145160,Sto11g374540
SETOT12808	Sto01g003350,Sto10g331860,Sto01g014030,Sto01g014040,Sto02g033530,Sto02g033560,Sto02g033570,Sto10g333190,Sto10g331900,Sto02g035790,Sto10g333180,Sto01g014070,Sto02g033550,Sto02g033580,Sto02g035690,Sto02g035780,Sto02g035700
SETOT12809	Sto01g010840,Sto07g212400,Sto11g371920,Sto07g219470,Sto05g145800,Sto01g010850,Sto02g048150,Sto01g012400,Sto06g179620,Sto13g435320,Sto07g219480,Sto05g145810,Sto06g178940,Sto11g371910,Sto09g295010,Sto13g408700,Sto13g414910
SETOT12810	Sto03g077440,Sto09g285610,Sto03g077630,Sto05g150550,Sto13g413470,Sto09g316670,Sto06g184630,Sto10g338820,Sto10g338830,Sto03g083410,Sto13g408380,Sto08g264060,Sto04g096390,Sto07g225670,Sto09g286110,Sto11g372400
SETOT12811	Sto02g050120,Sto02g050220,Sto02g050170,Sto02g050280,Sto02g050150,Sto02g050660,Sto02g050210,Sto02g050300,Sto02g050130,Sto02g050670,Sto02g050690,Sto02g050620,Sto02g050590,Sto02g050600,Sto02g050720,Sto02g050650
SETOT12812	Sto03g056660,Sto03g056670
SETOT12813	Sto03g082350,Sto03g081380,Sto03g081520,Sto03g084810,Sto03g081440,Sto03g082220,Sto03g082820,Sto03g084840,Sto03g084820,Sto03g082160,Sto03g084760,Sto03g082250,Sto03g082900,Sto03g082870,Sto03g082300,Sto03g081580
SETOT12814	Sto06g197560,Sto06g197570
SETOT12815	Sto06g203220,Sto06g203230
SETOT12817	Sto08g239210,Sto08g239230,Sto08g239220,Sto13g437180
SETOT12818	Sto08g240500,Sto13g435900
SETOT12819	Sto11g354270,Sto11g354390,Sto11g354280,Sto11g354490,Sto11g354340,Sto11g354310,Sto11g354460,Sto11g354330,Sto11g354480,Sto11g354440,Sto11g354450,Sto11g354430,Sto11g354300,Sto11g354570,Sto11g354510,Sto11g354500,Sto11g354410
SETOT12909	Sto12g388080,Sto03g065030
SETOT13052	Sto09g301540,Sto05g161420
SETOT13093	Sto02g030260,Sto10g320680
SETOT13110	Sto04g090430,Sto03g085500
SETOT13156	Sto02g047570,Sto04g109030
SETOT13175	Sto06g178190,Sto09g284260
SETOT13214	Sto03g066650,Sto06g173540
SETOT13251	Sto13g429860,Sto13g429850
SETOT13314	Sto05g122890,Sto09g309560
SETOT13349	Sto12g379580,Sto12g379600
SETOT13357	Sto01g016350,Sto13g418660,Sto05g128510
SETOT13430	Sto05g161490,Sto05g161550,Sto05g161560
SETOT13444	Sto01g016180,Sto06g180030,Sto01g016190,Sto06g177010,Sto10g328050
SETOT13449	Sto11g371710,Sto02g036360,Sto03g077210,Sto13g418780,Sto03g077250,Sto08g273880,Sto02g041430,Sto08g265660,Sto10g339740,Sto06g179000,Sto12g401560,Sto07g220510,Sto05g143200,Sto10g330220,Sto06g179410,Sto08g273860
SETOT13450	Sto01g014210,Sto06g162710,Sto02g046390,Sto08g256550,Sto06g163650,Sto06g179720,Sto09g282560,Sto01g014350,Sto04g095820,Sto04g110240,Sto07g211360,Sto12g401110,Sto05g140530,Sto04g105870,Sto08g266980,Sto06g164180
SETOT13451	Sto03g087160,Sto05g146940,Sto05g139950,Sto07g223230,Sto12g396090,Sto12g393900,Sto13g410230,Sto11g349380,Sto05g141790,Sto12g393890,Sto05g145310,Sto13g408080,Sto13g409910,Sto13g410260,Sto02g044710,Sto01g011960
SETOT13452	Sto09g314310,Sto12g394230
SETOT13501	Sto11g358240,Sto06g191790
SETOT13502	Sto05g153500,Sto09g291870
SETOT13514	Sto11g359670,Sto06g205500
SETOT13538	Sto13g435460,Sto08g240960
SETOT13564	Sto13g424810,Sto13g425790,Sto13g425800
SETOT13600	Sto05g157200,Sto04g107350
SETOT13746	Sto07g215650,Sto04g099910,Sto07g219130,Sto11g368790,Sto10g329840,Sto08g265700
SETOT13817	Sto09g306050,Sto05g131200
SETOT13860	Sto02g034810,Sto02g034780
SETOT13894	Sto10g346700,Sto03g056370
SETOT13921	Sto03g075740,Sto03g075750
SETOT13936	Sto12g377260,Sto12g377270
SETOT13953	Sto12g383200,Sto12g383210
SETOT13991	Sto00g444100,Sto07g224920,Sto11g367040,Sto13g414800,Sto10g323580,Sto03g083920,Sto04g095680,Sto09g294040,Sto10g340640,Sto08g260090
SETOT13992	Sto00g446250,Sto12g399490,Sto12g399410,Sto00g448830,Sto00g451640,Sto00g451690,Sto00g451700,Sto00g451760,Sto12g400640,Sto00g448960,Sto00g450530,Sto00g451330,Sto00g452350,Sto00g449790,Sto00g451590
SETOT13993	Sto13g407710,Sto01g016410,Sto07g210270,Sto12g401170,Sto07g223000,Sto10g324840,Sto13g415470,Sto09g283990,Sto08g259660,Sto05g154270,Sto05g154340,Sto08g265850,Sto06g203090,Sto07g221780
SETOT13994	Sto01g015600,Sto07g227070,Sto02g045810,Sto02g043390,Sto02g043680,Sto02g045840,Sto02g045870,Sto02g043370,Sto02g043210,Sto01g015610,Sto02g045760,Sto02g043380,Sto02g045830,Sto02g044020
SETOT13995	Sto01g022250,Sto01g022320,Sto11g349770,Sto01g022330,Sto11g349820,Sto01g022380,Sto01g022260,Sto01g022310,Sto01g022290,Sto01g022300,Sto01g022280,Sto01g022350,Sto01g022360
SETOT13996	Sto02g036630,Sto12g396540,Sto10g331730,Sto13g410640,Sto06g181980,Sto12g396420,Sto10g334510,Sto06g186450,Sto12g396620,Sto10g331740,Sto09g284010,Sto12g396610,Sto12g396550,Sto12g393960,Sto06g176920
SETOT13997	Sto04g094170,Sto04g094320,Sto04g097080,Sto04g094220,Sto04g094200,Sto04g097070,Sto04g094250,Sto04g094270,Sto04g094310,Sto04g097100,Sto04g094550,Sto04g094210,Sto04g094260,Sto04g094230,Sto04g094300
SETOT13998	Sto09g298870,Sto09g298890
SETOT14018	Sto06g201520,Sto05g118790
SETOT14082	Sto13g433230,Sto08g243330
SETOT14105	Sto06g186290,Sto13g411540,Sto12g398460,Sto10g338550,Sto10g338710
SETOT14117	Sto06g174020,Sto01g007880
SETOT14157	Sto04g093710,Sto04g093720
SETOT14214	Sto08g259060,Sto08g259070
SETOT14225	Sto09g303650,Sto06g173110
SETOT14277	Sto06g176150,Sto02g041440,Sto10g328960,Sto02g041460,Sto04g103670,Sto06g183720,Sto13g411730
SETOT14335	Sto04g115430,Sto04g111580
SETOT14397	Sto06g179570,Sto10g330450
SETOT14403	Sto02g042720,Sto09g292050,Sto02g048170,Sto13g420000,Sto09g291150
SETOT14460	Sto04g103870,Sto11g351520,Sto12g402480,Sto12g403050,Sto03g082720,Sto06g175590,Sto08g267030,Sto04g103080,Sto12g396960,Sto12g395210,Sto12g401840,Sto12g402620,Sto12g397180,Sto12g403210
SETOT14461	Sto00g446130,Sto04g095410,Sto04g099730,Sto04g097290,Sto04g095490,Sto04g095230,Sto04g095290,Sto10g331290,Sto04g097250,Sto04g097180,Sto04g097340,Sto04g099760,Sto04g095360,Sto10g334810
SETOT14462	Sto00g447170,Sto02g041170,Sto11g373750,Sto10g326240,Sto11g373880,Sto10g334670,Sto08g265510,Sto00g447180,Sto08g262570,Sto10g334660,Sto02g049980,Sto02g044870,Sto13g416180,Sto07g219410
SETOT14463	Sto00g448510,Sto01g009320,Sto02g039340,Sto05g121320,Sto05g123700,Sto06g194420,Sto08g276610,Sto12g382400,Sto13g421410,Sto13g443960,Sto11g374020,Sto09g291480,Sto02g041320
SETOT14464	Sto01g007780,Sto07g221860,Sto06g162360,Sto02g035960,Sto07g224930,Sto12g394660,Sto07g224010,Sto12g400710,Sto13g407260,Sto06g182180,Sto06g203420,Sto07g223860,Sto09g287730,Sto10g327920
SETOT14465	Sto01g009990,Sto06g180220,Sto02g039070,Sto08g265970,Sto05g144780,Sto09g289330,Sto06g179280,Sto06g180120,Sto10g335010,Sto06g179960,Sto06g181350,Sto09g289550,Sto06g179240,Sto13g411840
SETOT14466	Sto01g010370,Sto11g371160,Sto13g411020,Sto08g266060,Sto06g175880,Sto08g266820,Sto08g266210,Sto08g266280,Sto08g266040,Sto13g411660,Sto08g266240,Sto08g266310,Sto08g266390,Sto08g266410
SETOT14467	Sto01g020320,Sto09g284490,Sto11g373260,Sto03g071360,Sto08g269650,Sto10g331410,Sto11g355000,Sto02g031990,Sto06g164360,Sto09g296810,Sto09g294820,Sto09g303530,Sto06g166230,Sto03g071880
SETOT14468	Sto03g064790,Sto03g074020
SETOT14469	Sto05g151180,Sto04g095760,Sto06g166590,Sto10g336920,Sto06g163600,Sto11g349550,Sto10g337280,Sto06g180760,Sto05g146120,Sto10g337180,Sto09g284530,Sto13g413160,Sto09g280750,Sto12g398500
SETOT14470	Sto10g343940,Sto10g343970,Sto10g344040,Sto10g344050,Sto10g344010,Sto10g344020
SETOT14590	Sto12g377850,Sto12g377860,Sto12g377870
SETOT14606	Sto00g446480,Sto02g050530
SETOT14719	Sto06g164030,Sto09g298910,Sto09g298920,Sto09g298880,Sto09g298940,Sto09g299430,Sto09g298900,Sto09g308350
SETOT14723	Sto05g146980,Sto07g222250,Sto08g263420,Sto10g339980,Sto06g182550
SETOT14727	Sto07g227620,Sto07g227630,Sto07g227640,Sto07g227650,Sto07g228020,Sto07g228030,Sto07g229750
SETOT14731	Sto01g006650,Sto01g006680,Sto01g006720,Sto01g006760,Sto01g007520,Sto01g007550,Sto01g007460,Sto01g007480
SETOT14759	Sto07g231140,Sto07g231210
SETOT14761	Sto09g279840,Sto09g279850,Sto06g170740
SETOT14762	Sto07g229830,Sto12g388140,Sto12g388150,Sto08g261190,Sto08g261200,Sto08g261160,Sto09g290390
SETOT14789	Sto13g405890,Sto08g247360
SETOT14839	Sto11g365600,Sto11g365580
SETOT14856	Sto09g291120,Sto10g330050,Sto02g046530,Sto05g153910,Sto08g261340,Sto03g081600
SETOT14864	Sto11g369470,Sto09g295400
SETOT14872	Sto07g209250,Sto07g209270
SETOT14874	Sto07g213400,Sto07g213470
SETOT14919	Sto02g050360,Sto10g335800,Sto03g080020,Sto01g014390,Sto09g284950,Sto10g337310,Sto11g370880,Sto04g117500,Sto04g094960,Sto03g054130,Sto11g349570,Sto13g406620
SETOT14920	Sto00g449500,Sto06g181700,Sto02g035800,Sto05g153940,Sto06g163740,Sto04g093860,Sto09g293230,Sto05g154820,Sto07g218480,Sto12g394170,Sto13g411980,Sto08g271920,Sto09g287230
SETOT14921	Sto01g001820,Sto06g198890,Sto03g077580,Sto10g317690,Sto13g420120,Sto13g420110,Sto06g163420,Sto01g008670,Sto02g036560,Sto02g036530,Sto04g108060,Sto06g162840,Sto04g087710
SETOT14922	Sto01g007580,Sto12g394500,Sto03g075730,Sto13g418710,Sto05g158510,Sto13g414940,Sto06g184040,Sto11g352000,Sto08g272460,Sto06g185690,Sto01g011880,Sto08g272550,Sto03g081690
SETOT14923	Sto01g008490,Sto02g039890,Sto02g042500,Sto04g101480,Sto08g271640,Sto01g010420,Sto02g038860,Sto10g329530,Sto13g411040,Sto06g162280,Sto12g393450,Sto04g096810,Sto04g096730
SETOT14924	Sto01g008830,Sto13g412670,Sto06g182190,Sto02g039110,Sto06g175550,Sto13g412490,Sto03g077680,Sto09g289000,Sto06g184650,Sto13g415010,Sto07g216910,Sto13g420520,Sto08g279040
SETOT14925	Sto01g008920,Sto13g410850,Sto03g080800,Sto11g349230,Sto08g272210,Sto05g146080,Sto06g174270,Sto01g009960,Sto03g075330,Sto05g153830,Sto10g329270,Sto10g329080,Sto06g179820
SETOT14926	Sto02g041190,Sto02g041230,Sto08g276250,Sto12g395370,Sto12g395380,Sto09g295390,Sto08g276240,Sto03g082550,Sto07g221670,Sto13g406250,Sto05g142490,Sto13g419400,Sto07g221660
SETOT14927	Sto01g010240,Sto13g411050,Sto06g182200,Sto07g221240,Sto05g144840,Sto13g412480,Sto03g079360,Sto06g175560,Sto07g218260,Sto03g079930,Sto13g412040,Sto04g096850,Sto03g075870
SETOT14928	Sto02g043330,Sto02g043930,Sto06g162930,Sto06g162980,Sto06g169560,Sto02g043920,Sto06g169540,Sto12g390230,Sto06g170570,Sto06g170550,Sto06g162990,Sto06g169530,Sto12g390200
SETOT14929	Sto02g043360,Sto10g328320,Sto02g043670,Sto02g045880,Sto02g045850,Sto07g227080,Sto02g045860,Sto02g045780,Sto02g044010,Sto02g045750,Sto02g045770
SETOT14930	Sto02g045140,Sto06g188280,Sto06g188200
SETOT14931	Sto02g051260,Sto03g076550,Sto12g395390,Sto03g075500,Sto12g398720,Sto11g373620,Sto07g221630,Sto04g102420,Sto11g373610,Sto07g221560,Sto07g223970
SETOT14932	Sto08g257930,Sto13g425580,Sto12g392340,Sto09g297500,Sto09g297330,Sto09g295140,Sto09g297340,Sto13g422270,Sto12g392360,Sto12g389560,Sto12g392350,Sto08g257940,Sto09g295150
SETOT14988	Sto06g167760,Sto01g023440
SETOT15085	Sto03g067140,Sto03g067150
SETOT15103	Sto00g447060,Sto01g002430
SETOT15156	Sto01g015800,Sto13g410090,Sto08g260180,Sto12g400840,Sto06g198740
SETOT15158	Sto08g272880,Sto01g018910,Sto06g188470,Sto05g117880,Sto02g034620,Sto04g090720,Sto05g158120,Sto04g102370,Sto06g178060,Sto11g358130,Sto12g401600
SETOT15163	Sto11g369690,Sto01g007000,Sto10g346790,Sto03g082340,Sto05g146470,Sto05g142480,Sto09g298220,Sto12g402990,Sto13g438490
SETOT15165	Sto01g009090,Sto01g012090,Sto03g081190,Sto11g350120,Sto01g010150,Sto13g409060,Sto05g140460,Sto13g409280
SETOT15275	Sto03g073880,Sto03g084380,Sto06g175940,Sto10g335710
SETOT15290	Sto02g030410,Sto10g320480
SETOT15298	Sto06g187800,Sto06g187770,Sto06g187840,Sto06g187790,Sto06g187830,Sto06g187860,Sto06g187850,Sto06g187810
SETOT15306	Sto06g187370,Sto11g353660
SETOT15309	Sto08g248290,Sto13g408840
SETOT15333	Sto00g447730,Sto08g266720,Sto04g106730,Sto05g150640,Sto02g041750,Sto02g041030,Sto01g006870,Sto05g143950,Sto13g410870,Sto02g042060,Sto02g038740,Sto02g046620
SETOT15334	Sto00g448500,Sto01g009310,Sto05g121330,Sto05g123690,Sto10g337640,Sto06g194410,Sto10g325510,Sto10g332760,Sto11g374010,Sto10g340530,Sto02g041360,Sto12g382390
SETOT15335	Sto00g449100,Sto00g449140,Sto04g100500,Sto09g289240,Sto09g289220,Sto00g449130,Sto04g100430,Sto04g100530,Sto03g076240,Sto00g450110,Sto04g100400,Sto09g289190
SETOT15336	Sto01g003550,Sto13g418240,Sto09g287580,Sto12g379950,Sto03g073500,Sto02g030770,Sto09g287590,Sto11g366140,Sto06g176210,Sto13g423310,Sto11g371080,Sto13g418250
SETOT15337	Sto01g008150,Sto04g105810,Sto04g106380,Sto07g224080,Sto06g179780,Sto08g259920,Sto03g073260,Sto13g408350,Sto03g073270,Sto09g290130,Sto07g224160,Sto09g290150
SETOT15338	Sto01g008550,Sto09g287260,Sto08g265870,Sto09g287880,Sto05g140640,Sto07g222570,Sto05g155450,Sto07g222530,Sto06g175860,Sto07g222690,Sto11g352100,Sto08g272230
SETOT15339	Sto01g009020,Sto09g284040,Sto09g284070,Sto02g045370,Sto03g075400,Sto08g265460,Sto02g040850,Sto02g045400
SETOT15340	Sto13g412780,Sto01g015540,Sto03g056010,Sto04g104180,Sto06g182440,Sto03g056000,Sto13g406970,Sto03g055970,Sto03g055990,Sto10g317040,Sto13g427340,Sto09g285320
SETOT15341	Sto01g014310,Sto12g395730,Sto13g414420,Sto01g015430,Sto13g433570,Sto03g077110,Sto03g077320,Sto08g261070,Sto05g139800,Sto07g228360,Sto08g271850,Sto10g329680
SETOT15342	Sto01g014320,Sto08g263800,Sto11g351410,Sto01g016910,Sto06g180130,Sto10g329660,Sto02g046300,Sto06g179930,Sto08g263860,Sto06g179940,Sto06g180140,Sto13g408780
SETOT15343	Sto02g029760,Sto04g102390,Sto03g077060,Sto03g077390,Sto04g103860,Sto11g371590,Sto11g351630,Sto02g048400,Sto10g339450,Sto06g185180,Sto10g340790,Sto10g339630
SETOT15344	Sto12g401180,Sto03g073720,Sto13g429210,Sto03g073750,Sto06g174370,Sto13g406020,Sto13g419800,Sto05g118550,Sto11g367280,Sto05g142810,Sto07g218780,Sto10g341300
SETOT15345	Sto04g101050,Sto07g226020,Sto10g319390,Sto08g247140,Sto06g177020,Sto07g227600,Sto08g260970,Sto10g341410,Sto11g350980,Sto07g218020,Sto06g177030,Sto10g342640
SETOT15346	Sto06g174700,Sto06g180000,Sto06g179170,Sto06g180160,Sto06g180260,Sto09g289340,Sto06g179320,Sto06g180070,Sto06g180280,Sto09g289360,Sto09g289580,Sto09g289620
SETOT15348	Sto09g294620,Sto09g294640,Sto09g294680,Sto09g294700,Sto09g294710,Sto13g425050,Sto13g425020,Sto13g424970,Sto13g424950,Sto13g425030,Sto13g425040,Sto13g424980
SETOT15413	Sto08g237520,Sto13g438810
SETOT15536	Sto10g343570,Sto10g343590,Sto10g343600
SETOT15574	Sto10g331960,Sto06g175220,Sto07g221690,Sto06g183700,Sto08g261720,Sto10g330970
SETOT15606	Sto03g062770,Sto03g062780
SETOT15609	Sto05g138150,Sto05g138230
SETOT15610	Sto05g144370,Sto06g202770
SETOT15627	Sto03g062990,Sto03g063000
SETOT15698	Sto06g163300,Sto07g225160,Sto09g279590,Sto09g279600
SETOT15731	Sto09g293750,Sto09g293760
SETOT15734	Sto12g389160,Sto12g389170
SETOT15786	Sto00g450610,Sto02g042110,Sto02g043660,Sto12g402260,Sto10g334310,Sto06g176330,Sto02g042160,Sto07g220200,Sto11g370000
SETOT15787	Sto00g451300,Sto12g402490,Sto03g081700,Sto08g270350,Sto12g397170,Sto12g396950,Sto12g397480,Sto12g395220,Sto12g402200,Sto12g403200,Sto12g401850
SETOT15788	Sto01g008040,Sto13g407640,Sto10g347820,Sto04g106210,Sto02g046030,Sto09g285250,Sto08g273170,Sto02g052060,Sto09g293330,Sto13g425180,Sto10g328550
SETOT15789	Sto02g027880,Sto10g333080,Sto10g333060,Sto07g211410,Sto03g056130,Sto07g230120,Sto07g230140,Sto09g295550,Sto08g243990,Sto09g295570,Sto07g222960
SETOT15790	Sto02g039640,Sto02g040010,Sto06g178320,Sto06g178150,Sto04g106930,Sto02g039680,Sto06g178310,Sto13g419720,Sto06g186940,Sto05g153480,Sto08g274080
SETOT15791	Sto02g039650,Sto08g263340,Sto08g262210,Sto08g263250,Sto08g262230,Sto08g262010,Sto08g262070,Sto08g262190,Sto08g263180,Sto08g261770,Sto08g262090
SETOT15792	Sto02g040870,Sto10g331120,Sto12g389470,Sto13g405060,Sto05g140920,Sto05g154940,Sto02g045960,Sto02g045970,Sto03g067940,Sto11g369510,Sto05g140930
SETOT15793	Sto05g154420,Sto05g140670,Sto05g154290,Sto05g154370,Sto05g154380,Sto05g157990,Sto05g154300,Sto05g154230,Sto05g154280,Sto05g154310,Sto05g154240
SETOT15794	Sto06g164670,Sto06g169460,Sto06g164690,Sto06g164710
SETOT15836	Sto03g076950,Sto08g267620,Sto04g103030,Sto07g219970,Sto00g452260,Sto07g219870,Sto03g076890,Sto13g416600,Sto05g147320,Sto08g264730,Sto04g100010
SETOT15840	Sto05g134320,Sto13g420950
SETOT15887	Sto13g421170,Sto13g421160
SETOT16067	Sto03g071750,Sto13g407510,Sto04g106780,Sto11g350880,Sto09g290520,Sto04g108100
SETOT16072	Sto06g164540,Sto07g218890,Sto05g139600
SETOT16073	Sto02g027170,Sto02g027210,Sto02g027220,Sto02g027190,Sto07g210260,Sto02g027200,Sto07g210300,Sto07g210310
SETOT16109	Sto11g359440,Sto11g359560,Sto11g359460,Sto11g359470,Sto11g359580,Sto11g359600,Sto11g359590
SETOT16176	Sto00g447480,Sto07g208630
SETOT16280	Sto00g445670,Sto09g304040,Sto11g351170,Sto01g022010,Sto03g079260,Sto05g131370,Sto06g199560,Sto01g013400,Sto03g072970,Sto02g046190
SETOT16281	Sto00g445780,Sto00g450970,Sto00g451090,Sto02g044260,Sto02g040450,Sto08g268860,Sto13g409170,Sto00g446630,Sto00g450960,Sto12g398010
SETOT16282	Sto00g447250,Sto06g174380,Sto11g356740,Sto06g186010,Sto10g331850,Sto09g288050,Sto05g144420,Sto04g107200,Sto10g334380,Sto04g108470
SETOT16283	Sto05g148580,Sto05g148180,Sto05g151690,Sto05g149490,Sto05g151460,Sto05g152090,Sto05g150190,Sto05g151920,Sto06g177810,Sto06g177840
SETOT16284	Sto01g007240,Sto04g090050,Sto13g408760,Sto06g162410,Sto06g185590,Sto08g276900,Sto02g052720,Sto07g226750,Sto09g290360,Sto07g227460
SETOT16285	Sto01g008570,Sto05g143070,Sto01g009290,Sto09g279570,Sto01g019160,Sto01g019070,Sto01g019130,Sto01g011700,Sto04g107370,Sto08g259220
SETOT16286	Sto01g010000,Sto12g394360,Sto03g079420,Sto05g153350,Sto06g163310,Sto09g289440,Sto06g174650,Sto06g175360,Sto06g175110,Sto13g410290
SETOT16287	Sto05g141740,Sto02g038670,Sto13g411000,Sto11g373270,Sto05g141560,Sto05g141600,Sto05g141680,Sto05g141850,Sto05g141610,Sto02g038660
SETOT16288	Sto07g222420,Sto10g342480,Sto03g069630,Sto04g102460,Sto13g419320,Sto08g267100,Sto13g414770,Sto06g184770,Sto06g185110,Sto09g288350
SETOT16289	Sto02g037870,Sto04g102740,Sto05g152660,Sto02g042270,Sto02g040910,Sto02g041800,Sto02g041660,Sto10g332460,Sto04g104720,Sto13g410050
SETOT16290	Sto02g045130,Sto06g166170,Sto03g083100,Sto09g298210,Sto04g097210,Sto09g292660,Sto10g332700,Sto05g145510,Sto09g292650,Sto10g326010
SETOT16291	Sto03g066980,Sto13g418190,Sto06g169970,Sto05g138930,Sto06g186440,Sto11g355120,Sto10g347990,Sto07g223080,Sto12g396450,Sto12g396480
SETOT16292	Sto03g073650,Sto09g294250,Sto09g291740,Sto12g401060,Sto08g274650,Sto09g287140,Sto13g406930,Sto09g287160,Sto13g411480,Sto03g078010
SETOT16293	Sto03g078000,Sto04g100900,Sto09g289850,Sto04g104580,Sto05g146510,Sto13g410440,Sto05g146690,Sto11g351070,Sto06g177730,Sto05g151120
SETOT16294	Sto08g253750,Sto08g253760,Sto06g187520,Sto06g187540,Sto06g187550,Sto06g187980,Sto06g188000,Sto06g187990,Sto06g187920,Sto06g188020
SETOT16295	Sto06g189440,Sto06g189450,Sto13g404840,Sto12g388690,Sto09g293730,Sto07g209090,Sto07g209180,Sto09g293680,Sto09g293740
SETOT16296	Sto06g201890,Sto06g201900
SETOT16297	Sto08g266090,Sto08g266760,Sto08g266800,Sto08g266270,Sto08g266230,Sto08g266620,Sto08g266190,Sto08g266440,Sto08g266340,Sto08g266300
SETOT16298	Sto08g267760,Sto08g270610,Sto08g268880,Sto08g267840,Sto13g414320,Sto08g268520,Sto10g333400,Sto08g268530,Sto10g333470,Sto08g270620
SETOT16299	Sto08g275860,Sto10g338560,Sto08g275970,Sto13g414870,Sto10g330260
SETOT16300	Sto13g415620,Sto13g415680,Sto13g416040,Sto13g416060,Sto13g416980,Sto13g416020,Sto13g417130,Sto13g415720,Sto13g417610,Sto13g416140
SETOT16375	Sto10g348800,Sto08g251840
SETOT16524	Sto06g199080,Sto11g365520
SETOT16567	Sto02g029730,Sto02g029750,Sto02g029780,Sto02g029770
SETOT16610	Sto12g401090,Sto07g218280,Sto10g333590
SETOT16618	Sto00g446380,Sto02g050460,Sto00g446390,Sto00g446400,Sto02g050450,Sto02g050470
SETOT16649	Sto01g003310,Sto01g003320,Sto01g003340
SETOT16833	Sto00g445190,Sto00g446860,Sto06g181180,Sto08g268570,Sto08g268130,Sto10g329720,Sto12g397890,Sto04g102530,Sto08g270540
SETOT16834	Sto00g448070,Sto13g415900,Sto05g150990,Sto13g413860,Sto06g184050,Sto08g261680,Sto04g103170,Sto06g187040,Sto06g178990
SETOT16835	Sto01g013660,Sto12g398080,Sto12g397870,Sto01g012950,Sto07g221400,Sto04g102640,Sto03g076230,Sto10g335410,Sto02g044240
SETOT16836	Sto01g006170,Sto07g221700,Sto09g291680,Sto04g088190,Sto07g210500,Sto01g017510,Sto03g077610,Sto09g283800,Sto10g322100
SETOT16837	Sto01g007350,Sto05g139400,Sto03g078550,Sto03g078080,Sto13g411260,Sto02g040560,Sto08g267130,Sto04g100720,Sto09g292890
SETOT16838	Sto06g175530,Sto01g008890,Sto06g174310,Sto03g075820,Sto06g175520,Sto02g036590,Sto13g411750,Sto03g079620,Sto02g039480
SETOT16839	Sto01g012420,Sto01g013740,Sto10g341530,Sto03g075060,Sto07g218470,Sto10g334880,Sto13g408990,Sto10g338260,Sto12g399640
SETOT16840	Sto13g414180,Sto13g414150,Sto04g103500,Sto13g414110,Sto13g414310,Sto08g267860,Sto09g288700,Sto10g333350,Sto09g288690
SETOT16841	Sto10g338190,Sto01g016590,Sto10g341350,Sto08g260280,Sto02g027710,Sto12g389800,Sto05g157480,Sto10g339960,Sto10g322330
SETOT16842	Sto11g372250,Sto06g174560,Sto07g225440,Sto07g225430,Sto07g225400,Sto11g372500,Sto06g174590,Sto06g174610
SETOT16843	Sto02g038920,Sto05g154700,Sto03g071790,Sto06g183340,Sto06g183430,Sto03g072590,Sto12g388380,Sto10g327900,Sto09g305610
SETOT16844	Sto04g112190,Sto05g153890,Sto02g047480,Sto13g419230,Sto05g155110,Sto09g289770,Sto08g276850,Sto05g145500,Sto08g274960
SETOT16845	Sto03g060590,Sto07g216410,Sto05g133150,Sto12g376010,Sto05g154870,Sto07g216310,Sto07g216350,Sto07g216320,Sto07g216360
SETOT16846	Sto03g074780,Sto10g330750,Sto13g418520,Sto13g418420,Sto13g418510,Sto13g418480,Sto13g418490,Sto13g418560,Sto13g418590
SETOT16847	Sto03g078920,Sto08g267750,Sto08g265320,Sto08g260990,Sto06g180950,Sto04g096210,Sto10g335130,Sto06g177340,Sto06g177540
SETOT16848	Sto10g331720,Sto06g186460,Sto12g396400,Sto11g374370,Sto12g396500,Sto12g396440,Sto12g396470,Sto10g334500,Sto13g419780
SETOT16849	Sto05g144460,Sto05g145250,Sto05g144490,Sto05g145260,Sto05g144470,Sto05g145240,Sto05g144500,Sto05g144480,Sto05g145230
SETOT16850	Sto05g154480,Sto05g154540,Sto05g154490,Sto05g154520,Sto08g263480,Sto08g262650,Sto11g352270,Sto08g265590,Sto11g352230
SETOT16851	Sto05g156100,Sto08g266770,Sto08g266810,Sto08g266180,Sto08g266290,Sto08g266260,Sto08g266330,Sto08g266220,Sto13g418970
SETOT16852	Sto06g178370,Sto06g179020,Sto12g402080,Sto12g402310,Sto12g396890,Sto12g397110,Sto12g397550,Sto06g179080,Sto06g174750
SETOT16853	Sto07g221310,Sto07g221340,Sto11g373870,Sto11g373980,Sto07g221280,Sto05g146450,Sto07g220440,Sto05g145130,Sto07g220290
SETOT16854	Sto08g268390,Sto08g268620,Sto10g333690,Sto08g268690,Sto08g270280,Sto08g270290,Sto10g333560,Sto08g270300,Sto08g270310
SETOT16855	Sto09g281030,Sto12g402250,Sto12g402720,Sto12g395250,Sto12g397510,Sto12g401650,Sto12g401740,Sto12g401940
SETOT16856	Sto10g345600,Sto11g354060,Sto11g354020,Sto11g354000,Sto11g354010,Sto11g354040,Sto11g354070,Sto11g354050
SETOT16943	Sto01g006110,Sto09g279200
SETOT16991	Sto02g044290,Sto13g426880
SETOT17107	Sto01g019250,Sto01g019260,Sto01g019280
SETOT17152	Sto01g023790,Sto01g023780
SETOT17238	Sto09g298830,Sto09g298840,Sto09g298860
SETOT17366	Sto04g092840,Sto04g092830
SETOT17472	Sto03g077920,Sto07g219180,Sto07g219930,Sto09g289060,Sto03g077480,Sto07g219580,Sto09g288900,Sto10g329990
SETOT17473	Sto00g444780,Sto05g147010,Sto02g044150,Sto09g313780,Sto09g303750,Sto13g410600,Sto08g261010,Sto13g408410
SETOT17474	Sto00g445460,Sto05g147440,Sto10g348600
SETOT17475	Sto12g401820,Sto00g447400,Sto00g448470,Sto06g181850,Sto10g339320,Sto06g170540,Sto03g078780,Sto04g093790
SETOT17476	Sto00g448110,Sto13g418400,Sto05g149430,Sto01g013820,Sto10g332500,Sto08g270270,Sto07g219660,Sto09g295130
SETOT17477	Sto01g000970,Sto05g122130,Sto01g016840,Sto12g385970,Sto11g361530,Sto02g032960,Sto07g221370,Sto10g322370
SETOT17478	Sto01g004150,Sto01g015370,Sto04g104310,Sto09g281660,Sto06g169150,Sto02g046550,Sto03g074620,Sto08g254910
SETOT17479	Sto06g174830,Sto01g019840,Sto08g251510,Sto09g309940,Sto09g283630,Sto11g350290,Sto12g393150,Sto12g392690
SETOT17480	Sto11g370060,Sto01g009830,Sto01g007210,Sto12g393680,Sto13g413520,Sto06g183290,Sto01g011820,Sto07g212130
SETOT17481	Sto01g012410,Sto08g265430,Sto11g373380,Sto05g151980,Sto05g154510,Sto02g037940,Sto02g041140,Sto10g333450
SETOT17482	Sto01g022930,Sto04g094340,Sto05g124490,Sto13g431590,Sto13g433670,Sto07g219350
SETOT17483	Sto02g030870,Sto02g030930,Sto02g030920,Sto02g030890,Sto02g030900,Sto02g030910,Sto02g030940,Sto02g030950
SETOT17484	Sto02g037690,Sto10g331540,Sto10g331030,Sto10g331610,Sto09g291410,Sto05g145840,Sto11g372970,Sto08g262690
SETOT17485	Sto02g039660,Sto08g262180,Sto08g263120,Sto08g262030,Sto08g262170,Sto08g262140,Sto08g263190,Sto08g263310
SETOT17486	Sto02g040610,Sto07g219160,Sto03g074470,Sto13g407990,Sto05g138440,Sto13g411610,Sto08g261690,Sto08g265210
SETOT17487	Sto02g046780,Sto07g215060,Sto10g327850,Sto05g140970,Sto13g418110,Sto06g163540,Sto06g195540,Sto05g140980
SETOT17488	Sto10g335830,Sto03g079390,Sto09g286560,Sto10g329190,Sto10g337800,Sto12g400800
SETOT17489	Sto02g048160,Sto02g048180,Sto02g048200,Sto02g048240,Sto02g048220,Sto02g048090,Sto02g048140,Sto02g048100
SETOT17490	Sto03g075200,Sto05g138750,Sto13g410700,Sto04g101290,Sto12g395000,Sto12g394290,Sto10g330230,Sto11g349740
SETOT17491	Sto03g082520,Sto13g409070,Sto13g403490,Sto04g101100,Sto07g225360,Sto05g138200,Sto11g372080,Sto06g180890
SETOT17492	Sto04g096800,Sto06g182560,Sto13g408230,Sto06g176140,Sto13g410610,Sto08g267490,Sto11g351810,Sto00g447650
SETOT17493	Sto05g145770,Sto10g332780,Sto08g268280,Sto07g206350,Sto13g419660,Sto10g332770,Sto10g326030,Sto13g408720
SETOT17494	Sto05g157420,Sto10g345460,Sto09g308980,Sto07g230270,Sto12g381520,Sto13g417520,Sto07g225120,Sto13g408450
SETOT17495	Sto06g179200,Sto06g179210,Sto06g179260,Sto09g289610,Sto09g289390,Sto06g180060,Sto12g395820,Sto06g179300
SETOT17496	Sto09g281020,Sto12g403220,Sto12g402610,Sto12g401830,Sto12g395180,Sto12g397000,Sto12g397470,Sto12g402190
SETOT17497	Sto09g297470,Sto09g297510,Sto13g419170,Sto13g419610,Sto13g417510,Sto13g419100
SETOT17498	Sto10g344750,Sto10g344760,Sto10g345100,Sto10g345110,Sto10g345090,Sto10g345120,Sto10g345080,Sto10g345070
SETOT17547	Sto06g199970,Sto11g364830
SETOT17553	Sto08g236230,Sto13g440020
SETOT17745	Sto08g256430,Sto03g067060
SETOT17769	Sto04g111150,Sto12g389340,Sto12g390480
SETOT17788	Sto01g001240,Sto01g001260
SETOT17884	Sto10g334560,Sto13g411580,Sto13g411780
SETOT17886	Sto01g006450,Sto01g006610,Sto01g006480,Sto01g006540,Sto01g006570
SETOT18112	Sto01g024590,Sto01g024620
SETOT18155	Sto02g026170,Sto11g371610
SETOT18186	Sto10g344000,Sto10g344060
SETOT18321	Sto06g181120,Sto09g288420
SETOT18339	Sto00g444520,Sto03g078660,Sto12g393550,Sto02g041350,Sto06g176790,Sto12g393530,Sto10g340540
SETOT18340	Sto00g445240,Sto00g445500,Sto00g445890,Sto00g447700,Sto01g011380
SETOT18341	Sto00g445280,Sto05g153860,Sto09g289300,Sto06g180110,Sto09g289380,Sto09g289490,Sto08g267290
SETOT18342	Sto00g445310,Sto00g452190,Sto05g147190,Sto00g445630,Sto06g178540,Sto08g271420,Sto05g134460
SETOT18343	Sto05g152620,Sto09g286900,Sto10g330590,Sto05g156710,Sto13g415060,Sto04g104480,Sto11g372590
SETOT18344	Sto00g446670,Sto05g141420,Sto05g141380,Sto05g141250,Sto05g141440,Sto00g446690,Sto05g141290
SETOT18345	Sto00g446750,Sto10g331370,Sto04g106990,Sto09g292420,Sto13g406670,Sto10g338470,Sto09g287480
SETOT18346	Sto09g291470,Sto06g161990,Sto11g350660,Sto01g011160,Sto02g041370,Sto07g221360,Sto03g078250
SETOT18347	Sto01g002950,Sto04g102570,Sto12g383880,Sto02g036320,Sto02g051440,Sto06g176230,Sto06g176200
SETOT18348	Sto08g265390,Sto09g293050,Sto05g135760,Sto05g139430,Sto13g420490,Sto09g293080,Sto09g293000
SETOT18349	Sto01g003880,Sto04g094950,Sto07g215860,Sto01g020140,Sto04g106500,Sto03g083570,Sto05g154500
SETOT18350	Sto05g142620,Sto09g292930,Sto02g048010,Sto12g376390,Sto09g284060,Sto09g284090,Sto08g242280
SETOT18351	Sto01g007950,Sto03g073730,Sto04g095080,Sto08g261370,Sto12g387680,Sto03g084540,Sto13g433310
SETOT18352	Sto01g009210,Sto02g036610,Sto13g412200,Sto08g268010,Sto02g043240,Sto02g044230,Sto08g270360
SETOT18353	Sto01g010210,Sto03g078850,Sto04g111760,Sto02g035550,Sto13g419360,Sto10g329460,Sto13g419300
SETOT18354	Sto05g142680,Sto12g399210,Sto03g072480,Sto03g072380,Sto12g400730,Sto03g072410,Sto03g072450
SETOT18355	Sto08g275850,Sto04g105630,Sto03g080670,Sto06g175030,Sto05g146780,Sto08g257540,Sto13g407860
SETOT18356	Sto01g012630,Sto08g273550,Sto11g373180,Sto05g154880,Sto04g105220
SETOT18357	Sto01g012660,Sto01g013330,Sto03g076670,Sto03g076660,Sto13g414850,Sto02g040240,Sto13g414880
SETOT18358	Sto01g015790,Sto12g397580,Sto06g188180,Sto12g397590,Sto03g072120,Sto09g298370,Sto12g399010
SETOT18359	Sto02g034610,Sto06g183450,Sto07g224570,Sto06g183370,Sto10g319620,Sto08g278580,Sto09g287200
SETOT18360	Sto09g291630,Sto02g045060,Sto03g072910,Sto05g140330,Sto08g275410,Sto06g186850,Sto07g219300
SETOT18361	Sto02g036890,Sto02g037280,Sto02g045460,Sto02g045440,Sto02g045560,Sto02g045480,Sto02g045600
SETOT18362	Sto05g157800,Sto05g154720,Sto06g183940,Sto05g157830,Sto05g157900,Sto05g157930,Sto06g164230
SETOT18363	Sto02g040970,Sto07g220760,Sto02g042150,Sto05g144550,Sto02g042100,Sto05g145170,Sto05g146850
SETOT18364	Sto02g042340,Sto03g078240,Sto05g142530,Sto08g266550,Sto05g140030,Sto13g414370,Sto03g077170
SETOT18365	Sto05g138280,Sto02g047290,Sto10g334780,Sto05g145280,Sto04g096940,Sto10g332350,Sto11g350790
SETOT18366	Sto02g045540,Sto05g158240,Sto06g174150,Sto12g393080,Sto08g260680,Sto10g334970,Sto08g247030
SETOT18367	Sto02g047070,Sto02g047100,Sto03g074070,Sto08g279000
SETOT18368	Sto03g081500,Sto03g082180,Sto03g081570,Sto03g081550,Sto03g082280,Sto03g084720,Sto03g081360
SETOT18369	Sto04g105330,Sto06g182720,Sto12g392380,Sto08g276070,Sto05g141120,Sto12g392370,Sto08g276080
SETOT18370	Sto04g105400,Sto04g105420,Sto07g222600,Sto06g189430,Sto12g396800,Sto06g177070,Sto06g174160
SETOT18371	Sto05g137230,Sto12g396600,Sto12g396460,Sto11g365490,Sto11g374360,Sto12g401210,Sto09g289930
SETOT18372	Sto06g168400,Sto06g168410,Sto11g353340,Sto09g285240,Sto09g285200,Sto11g353280
SETOT18373	Sto06g171790,Sto11g349950,Sto07g223530,Sto07g223800,Sto07g223620,Sto07g223690,Sto07g223770
SETOT18374	Sto06g181870,Sto10g338270,Sto09g290460,Sto13g409760,Sto09g290440,Sto10g335700,Sto12g396320
SETOT18375	Sto07g215550,Sto08g253710,Sto07g222820,Sto09g294760,Sto10g324210,Sto07g226920,Sto09g283240
SETOT18376	Sto08g242760,Sto13g433720
SETOT18377	Sto08g256950,Sto08g257230,Sto08g260380,Sto08g257190
SETOT18378	Sto08g258370,Sto08g258380,Sto08g258470,Sto08g258610,Sto08g258490,Sto08g258560,Sto08g258630
SETOT18379	Sto08g267770,Sto10g333340,Sto08g268550,Sto13g414120,Sto10g333540,Sto08g268540,Sto10g333530
SETOT18483	Sto09g310290,Sto05g123780
SETOT18662	Sto01g019980,Sto01g019990
SETOT18785	Sto13g426150,Sto13g426170
SETOT19110	Sto04g105130,Sto09g288260
SETOT19201	Sto09g282740,Sto09g282750
SETOT19314	Sto05g146280,Sto06g175450,Sto10g334990,Sto12g392970
SETOT19324	Sto06g176570,Sto06g176590,Sto06g176630
SETOT19354	Sto10g330000,Sto00g447380,Sto11g372540,Sto05g154550,Sto02g040630,Sto10g331800
SETOT19355	Sto00g444470,Sto00g446350,Sto06g177390,Sto08g274670,Sto07g220600,Sto07g219630
SETOT19356	Sto00g445820,Sto02g034950,Sto05g154590,Sto12g395520,Sto09g285420,Sto13g419570
SETOT19357	Sto01g005020,Sto09g279490,Sto03g071690,Sto13g418260,Sto13g426920
SETOT19358	Sto01g005260,Sto05g132790,Sto12g379690,Sto10g342220,Sto06g166150,Sto11g355020
SETOT19359	Sto01g006030,Sto13g408740,Sto05g144610,Sto13g418000,Sto05g144600,Sto13g417990
SETOT19360	Sto01g006190,Sto13g415850,Sto13g407070,Sto09g292540,Sto02g046600,Sto13g416480
SETOT19361	Sto01g006300,Sto11g372460,Sto04g108790,Sto05g139820,Sto12g393470,Sto12g398120
SETOT19362	Sto01g006440,Sto05g141490,Sto05g141780,Sto01g012440,Sto12g398340,Sto05g141350
SETOT19363	Sto01g007750,Sto06g163490,Sto10g325150,Sto01g007760,Sto05g156890,Sto12g394920
SETOT19364	Sto01g008470,Sto05g147160
SETOT19365	Sto01g009500,Sto06g162230,Sto02g042420,Sto13g416390,Sto11g352310,Sto13g416380
SETOT19366	Sto01g009930,Sto06g179180,Sto10g338100,Sto04g108810,Sto02g041550,Sto04g104610
SETOT19367	Sto01g010330,Sto05g143470,Sto02g042780,Sto05g145860,Sto05g143930,Sto05g145870
SETOT19368	Sto01g011250,Sto10g335860,Sto10g333700,Sto10g335870,Sto08g243260,Sto03g074150
SETOT19369	Sto01g013360,Sto04g105270,Sto08g275800,Sto06g168430,Sto06g191860,Sto03g080270
SETOT19370	Sto01g014470,Sto03g081130,Sto10g341450,Sto09g287440,Sto06g186030,Sto07g222140
SETOT19371	Sto01g015150,Sto11g351560,Sto07g225820
SETOT19372	Sto08g273980,Sto02g038330,Sto05g138180,Sto05g139080,Sto05g138900,Sto05g138690
SETOT19373	Sto01g017110,Sto01g017160,Sto01g017120,Sto01g017150
SETOT19374	Sto01g023090,Sto10g339220,Sto09g298970,Sto13g420910,Sto05g158540,Sto11g368060
SETOT19375	Sto01g024330,Sto01g024470,Sto01g024420,Sto01g024440,Sto13g404830
SETOT19376	Sto01g024410,Sto01g024490,Sto02g052760,Sto01g024450,Sto01g024430,Sto01g024500
SETOT19377	Sto01g025110,Sto13g430680,Sto06g182710,Sto03g057120,Sto10g333010
SETOT19378	Sto02g027480,Sto07g216820,Sto02g032590,Sto07g216810,Sto07g216830
SETOT19379	Sto02g034040,Sto02g033890,Sto02g034050,Sto02g034020,Sto02g033940,Sto02g034070
SETOT19380	Sto02g035140,Sto11g371340,Sto02g038810,Sto02g038570,Sto06g161970,Sto07g225780
SETOT19381	Sto03g073840,Sto06g183270,Sto06g164520,Sto04g096960,Sto04g096990,Sto10g342050
SETOT19382	Sto02g037630,Sto11g374280,Sto11g374450,Sto02g040160,Sto04g089550,Sto02g040200
SETOT19383	Sto02g038490,Sto08g260470,Sto07g218270,Sto08g271800,Sto02g038300,Sto02g038500
SETOT19384	Sto08g261710,Sto10g331970,Sto06g175230,Sto07g216170,Sto13g417850,Sto10g330980
SETOT19385	Sto02g041520,Sto06g182170,Sto03g075520,Sto10g333270,Sto03g079170,Sto00g447850
SETOT19386	Sto12g397850,Sto13g414070,Sto13g414210,Sto04g096300,Sto05g138780,Sto11g370400
SETOT19387	Sto02g047020,Sto13g419730,Sto03g062220,Sto06g178650,Sto09g297940,Sto13g408670
SETOT19388	Sto02g049880,Sto02g051660,Sto02g051670,Sto02g051680,Sto02g051630,Sto02g051620
SETOT19389	Sto03g058360,Sto03g058370,Sto03g058380,Sto03g058390,Sto05g138790
SETOT19390	Sto03g061320,Sto03g062210,Sto03g062130,Sto03g062920,Sto06g169520
SETOT19391	Sto03g075150,Sto05g140080,Sto11g373190,Sto04g106310,Sto06g184080,Sto10g329690
SETOT19392	Sto05g146550,Sto03g080590,Sto05g155100,Sto11g372450,Sto08g269630,Sto08g268630
SETOT19393	Sto04g087350,Sto05g147040,Sto04g112860,Sto10g326730,Sto06g175600,Sto12g388750
SETOT19394	Sto04g090180,Sto04g113690,Sto09g279360,Sto04g096950,Sto04g097020,Sto04g096980
SETOT19395	Sto04g091150,Sto04g105620,Sto04g113680,Sto04g113640,Sto04g113670
SETOT19396	Sto04g095970,Sto06g174250,Sto05g155140,Sto08g276230,Sto10g337490,Sto01g010920
SETOT19397	Sto04g101020,Sto08g274870,Sto07g224910,Sto06g162750,Sto08g260960,Sto10g338610
SETOT19398	Sto04g102440,Sto04g108690,Sto05g155700,Sto08g275210,Sto13g419370,Sto04g108610
SETOT19399	Sto04g103320,Sto05g138630,Sto05g138560,Sto04g103380,Sto05g138580,Sto05g138620
SETOT19400	Sto10g343990,Sto04g117120,Sto05g136660,Sto10g343980,Sto05g128710,Sto13g410650
SETOT19401	Sto04g112220,Sto04g112260
SETOT19402	Sto05g135780,Sto06g202430,Sto05g135860,Sto05g135840,Sto07g227100
SETOT19403	Sto10g328640,Sto07g217380,Sto11g350910,Sto07g224250,Sto11g349490,Sto09g291440
SETOT19404	Sto05g155680,Sto07g214540,Sto08g274920,Sto08g276910,Sto08g276930,Sto10g323050
SETOT19405	Sto06g164620,Sto09g296300,Sto13g425560,Sto07g227300,Sto08g272420,Sto11g371950
SETOT19406	Sto06g165070,Sto09g292690,Sto07g224670,Sto10g325350,Sto09g292700,Sto12g391260
SETOT19407	Sto06g174690,Sto06g179160,Sto09g289530,Sto06g180010,Sto06g180240,Sto09g289460
SETOT19408	Sto06g178390,Sto12g394490,Sto12g403250,Sto12g402450,Sto12g402560,Sto12g397260
SETOT19409	Sto06g179090,Sto12g402140,Sto12g402000,Sto12g402280,Sto12g402980,Sto12g402100
SETOT19410	Sto06g179110,Sto12g401990,Sto12g402660,Sto12g401880,Sto12g402130,Sto10g323970
SETOT19411	Sto07g219260,Sto07g219270,Sto07g219610,Sto07g219330,Sto07g219800,Sto07g219520
SETOT19412	Sto07g223110,Sto07g223360,Sto07g223340,Sto10g327770,Sto10g327740,Sto10g327750
SETOT19413	Sto08g263100,Sto08g263110,Sto08g263540,Sto08g265610,Sto08g265620,Sto08g263490
SETOT19414	Sto08g267830,Sto10g333490,Sto09g288680,Sto08g270600,Sto13g414140,Sto13g414170
SETOT19415	Sto09g280920,Sto09g280940,Sto09g281000,Sto09g280960,Sto09g280980,Sto09g280950
SETOT19416	Sto09g289810,Sto10g332870,Sto11g358500,Sto11g354520,Sto02g041040,Sto08g265900
SETOT19417	Sto09g301460,Sto09g301500,Sto09g301470
SETOT19418	Sto10g328560,Sto10g335480,Sto10g335360,Sto10g335630,Sto10g335570,Sto10g335470
SETOT19419	Sto13g413440,Sto13g413480,Sto13g413510,Sto13g413530,Sto13g413570
SETOT19563	Sto10g325960,Sto10g326070,Sto10g326160,Sto10g326210,Sto10g325770,Sto10g325940
SETOT19730	Sto04g115240,Sto07g207990
SETOT19807	Sto10g345160,Sto10g345190
SETOT20514	Sto06g201310,Sto11g363880
SETOT20532	Sto10g343060,Sto10g343190
SETOT20582	Sto04g094980,Sto04g095110
SETOT20759	Sto07g227030,Sto10g328290
SETOT20793	Sto00g444070,Sto00g444090,Sto10g330770,Sto12g395410,Sto13g411950
SETOT20794	Sto06g179910,Sto01g010040,Sto03g077810,Sto11g373590,Sto05g145110
SETOT20795	Sto00g444670,Sto09g289410,Sto06g174680,Sto06g179990,Sto09g289270
SETOT20796	Sto00g445580,Sto13g413880,Sto12g397330,Sto08g265240,Sto05g144340
SETOT20797	Sto00g445600,Sto03g076390,Sto00g445930,Sto00g448030
SETOT20798	Sto00g446140,Sto04g099710,Sto04g095480,Sto04g095440,Sto13g411380
SETOT20799	Sto00g446650,Sto08g268060,Sto10g334280,Sto05g143650,Sto03g082080
SETOT20800	Sto00g446820,Sto10g334260,Sto02g041790,Sto02g040880,Sto02g042290
SETOT20801	Sto00g447140,Sto08g262640,Sto08g264980,Sto10g328080
SETOT20802	Sto00g447320,Sto12g393310,Sto12g398940,Sto12g397760,Sto12g398190
SETOT20803	Sto00g447870,Sto00g448250,Sto00g451080,Sto13g412580,Sto02g046700
SETOT20804	Sto03g080510,Sto01g008200,Sto03g080500,Sto10g338680,Sto11g373360
SETOT20805	Sto00g448010,Sto07g223740,Sto07g223560,Sto08g260160
SETOT20806	Sto00g449450,Sto07g221870,Sto05g143140,Sto11g350130,Sto11g368930
SETOT20807	Sto00g450980,Sto01g012610,Sto09g292020,Sto06g182460,Sto04g105910
SETOT20808	Sto00g452320,Sto04g105980,Sto03g077880,Sto07g220710,Sto05g153000
SETOT20809	Sto01g001430,Sto06g205390,Sto05g160850
SETOT20810	Sto01g005600,Sto01g005610,Sto01g005620,Sto01g005630,Sto01g005640
SETOT20811	Sto01g005660,Sto07g219280,Sto07g219620,Sto07g219340,Sto07g219550
SETOT20812	Sto01g005990,Sto10g340450,Sto04g109180,Sto04g097090,Sto05g160050
SETOT20813	Sto02g028690,Sto11g352820,Sto05g156200,Sto06g183170,Sto10g336220
SETOT20814	Sto01g007170,Sto12g396530,Sto01g011690,Sto10g326110,Sto04g105460
SETOT20815	Sto01g009910,Sto03g075170,Sto08g273320,Sto01g014300,Sto05g142630
SETOT20816	Sto01g010440,Sto12g397700,Sto07g218040,Sto08g265490,Sto12g403190
SETOT20817	Sto01g010990,Sto12g398000,Sto12g398280,Sto12g397820,Sto02g036860
SETOT20818	Sto01g011040,Sto04g099880,Sto11g374520,Sto11g373900,Sto11g373770
SETOT20819	Sto01g012140,Sto10g340240,Sto08g231770,Sto13g412960,Sto13g412860
SETOT20820	Sto01g012230,Sto01g012300,Sto01g012280,Sto06g183600,Sto06g183520
SETOT20821	Sto01g012720,Sto01g012800,Sto01g012760,Sto01g012750,Sto09g287720
SETOT20822	Sto01g012730,Sto01g013980,Sto08g272610,Sto04g087540,Sto07g216770
SETOT20823	Sto04g101940,Sto04g101660,Sto04g102030,Sto04g104690,Sto04g105050
SETOT20824	Sto01g013510,Sto09g290590
SETOT20825	Sto01g015030,Sto02g039140,Sto02g036270,Sto11g356770,Sto13g408100
SETOT20826	Sto01g016600,Sto02g032620,Sto10g332880,Sto08g244350
SETOT20827	Sto01g016760,Sto09g300380,Sto09g300400,Sto01g016770,Sto09g297100
SETOT20828	Sto01g018500,Sto11g366290,Sto10g340330,Sto05g133460,Sto09g286580
SETOT20829	Sto01g018570,Sto10g339240,Sto08g260510,Sto02g046950,Sto04g104370
SETOT20830	Sto01g019610,Sto01g019630,Sto01g019640,Sto01g019680
SETOT20831	Sto06g162190,Sto08g261790,Sto05g141140,Sto06g181920,Sto06g180690
SETOT20832	Sto01g019880,Sto01g019940,Sto01g019920,Sto01g019950,Sto01g019890
SETOT20833	Sto01g020570,Sto10g331330,Sto10g331660,Sto10g331230,Sto10g331430
SETOT20834	Sto07g222870,Sto11g350710,Sto03g071860,Sto12g394800,Sto03g071890
SETOT20835	Sto01g023720,Sto07g207000,Sto13g437640,Sto11g366340,Sto08g278440
SETOT20836	Sto05g156000,Sto07g224690,Sto08g272800,Sto03g073640,Sto13g413770
SETOT20837	Sto09g295020,Sto08g247220,Sto09g295330,Sto10g328220,Sto10g323020
SETOT20838	Sto02g034760,Sto09g301220,Sto10g339010,Sto04g106240,Sto08g260700
SETOT20839	Sto08g260690,Sto03g080070,Sto03g080100,Sto03g080080,Sto03g080090
SETOT20840	Sto12g401100,Sto02g041250,Sto11g372190,Sto10g331520,Sto10g331710
SETOT20841	Sto02g041560,Sto04g102350,Sto04g101570,Sto04g101860,Sto04g101610
SETOT20842	Sto10g330840,Sto02g045230,Sto02g045260,Sto02g045270,Sto10g331130
SETOT20843	Sto02g045110,Sto04g108620,Sto08g274930,Sto08g231860,Sto02g045180
SETOT20844	Sto07g226870,Sto10g332130,Sto11g374100,Sto11g374190,Sto11g374200
SETOT20845	Sto10g324310,Sto05g136110,Sto05g155530,Sto06g186300,Sto10g327240
SETOT20846	Sto02g048110,Sto02g048260,Sto02g048210,Sto02g048230,Sto11g351330
SETOT20847	Sto02g048510,Sto11g369790,Sto13g408500,Sto10g327600,Sto11g368970
SETOT20848	Sto08g273200,Sto09g296230,Sto09g296220,Sto09g296210,Sto09g296240
SETOT20849	Sto03g058740,Sto05g141320,Sto03g060560,Sto04g105170,Sto07g226370
SETOT20850	Sto03g060500,Sto05g124010,Sto06g193620,Sto13g430640,Sto06g193650
SETOT20851	Sto06g202780,Sto06g190160,Sto10g322850,Sto09g300120,Sto11g368160
SETOT20852	Sto03g073350,Sto03g073580,Sto03g073410,Sto03g073380,Sto09g293930
SETOT20853	Sto10g335110,Sto08g274990,Sto10g339330,Sto12g396430,Sto12g391520
SETOT20854	Sto03g075210,Sto05g143480,Sto05g142830,Sto05g143210,Sto05g143920
SETOT20855	Sto03g075540,Sto04g106490,Sto05g141510
SETOT20856	Sto03g076610,Sto03g076640,Sto13g414750,Sto13g414840,Sto13g414740
SETOT20857	Sto03g079580,Sto11g351710,Sto08g267540,Sto07g219090,Sto01g006900
SETOT20858	Sto03g081090,Sto04g096970,Sto09g291040,Sto04g097000
SETOT20859	Sto03g083670,Sto13g416440,Sto13g417190,Sto13g416280,Sto13g417290
SETOT20860	Sto10g327330,Sto11g350650,Sto08g273510,Sto10g332750
SETOT20861	Sto12g401330,Sto08g275540,Sto12g401360,Sto12g401530,Sto04g101840
SETOT20862	Sto04g101540,Sto05g141670,Sto05g141550,Sto05g141730,Sto02g038680
SETOT20863	Sto04g103830,Sto08g262730
SETOT20864	Sto04g104570,Sto05g151640,Sto05g149670,Sto13g407400,Sto06g176350
SETOT20865	Sto04g105350,Sto10g333740,Sto02g040980,Sto02g042090,Sto02g042140
SETOT20866	Sto04g106260,Sto13g415100,Sto13g414780,Sto09g291750,Sto09g290680
SETOT20867	Sto04g106450,Sto09g291230,Sto10g325540,Sto05g143120,Sto04g103770
SETOT20868	Sto04g106740,Sto06g182630,Sto05g142040,Sto05g157180,Sto06g178420
SETOT20869	Sto04g107600,Sto04g107610,Sto04g107660,Sto04g107730,Sto04g107710
SETOT20870	Sto04g107630,Sto06g191030,Sto10g327930,Sto10g330900,Sto10g331110
SETOT20871	Sto04g112030,Sto10g337010,Sto10g337120,Sto10g337250,Sto02g038480
SETOT20872	Sto04g114300,Sto05g136140,Sto08g253670,Sto05g133910,Sto09g279860
SETOT20873	Sto05g119150,Sto09g316070
SETOT20874	Sto05g124050,Sto05g124060,Sto07g217260,Sto06g174460,Sto10g332390
SETOT20875	Sto05g135190,Sto08g255140,Sto08g255150,Sto08g255170,Sto08g255180
SETOT20876	Sto05g137760,Sto05g137910,Sto05g137830,Sto05g137870,Sto05g137970
SETOT20877	Sto05g142840,Sto07g221900,Sto08g260650,Sto08g263630,Sto09g287550
SETOT20878	Sto05g143090,Sto05g143400,Sto05g144000,Sto05g143770,Sto06g182000
SETOT20879	Sto06g172350,Sto06g183540,Sto06g183670,Sto06g185960
SETOT20880	Sto05g145460,Sto13g414050,Sto08g267050,Sto13g415630,Sto10g327380
SETOT20881	Sto05g155130,Sto09g291770,Sto06g179060,Sto06g179100,Sto06g179360
SETOT20882	Sto05g159300,Sto05g159350,Sto05g159360,Sto05g159370
SETOT20883	Sto06g162130,Sto13g416350,Sto13g417650,Sto13g416450,Sto13g417000
SETOT20884	Sto06g162960,Sto13g418760,Sto12g387080,Sto09g307650,Sto09g307670
SETOT20885	Sto06g166020,Sto09g300340,Sto13g409570,Sto08g252620,Sto10g334040
SETOT20886	Sto06g178210,Sto13g418310,Sto10g340340,Sto12g395440,Sto11g349340
SETOT20887	Sto06g178910,Sto07g216230,Sto08g246150,Sto08g258420,Sto11g372230
SETOT20888	Sto06g179750,Sto09g291450,Sto10g327000,Sto10g326980,Sto10g338130
SETOT20889	Sto06g184400,Sto10g325850,Sto06g195550,Sto13g415360,Sto12g395770
SETOT20890	Sto06g188230,Sto07g227480,Sto11g366870
SETOT20891	Sto06g190670,Sto06g190690,Sto06g190680,Sto06g190700
SETOT20892	Sto06g193010,Sto06g193020
SETOT20893	Sto06g199250,Sto11g367870,Sto09g306390
SETOT20894	Sto07g208580,Sto07g208590,Sto07g208600,Sto07g208610,Sto07g208620
SETOT20895	Sto07g210900,Sto07g210910
SETOT20896	Sto07g216240,Sto07g216250,Sto07g216280,Sto07g216270,Sto07g216260
SETOT20897	Sto07g216680,Sto09g297480,Sto09g297420,Sto09g297520,Sto13g419540
SETOT20898	Sto07g220410,Sto07g220470,Sto12g399030,Sto12g393780,Sto11g353790
SETOT20899	Sto07g223100,Sto07g223240,Sto07g223290,Sto07g223170,Sto07g223350
SETOT20900	Sto07g227090,Sto07g227110
SETOT20901	Sto08g233150,Sto08g233160
SETOT20902	Sto08g268720,Sto08g269670,Sto08g268760,Sto08g270210,Sto08g268790
SETOT20903	Sto08g268740,Sto08g269700,Sto10g335180,Sto12g398600,Sto03g079880
SETOT20904	Sto09g298250,Sto09g298270,Sto09g298280,Sto09g298310,Sto09g298300
SETOT20905	Sto09g300950,Sto12g376500,Sto10g330560,Sto12g398730,Sto13g420340
SETOT20906	Sto10g323910,Sto10g324000,Sto10g323930,Sto10g323950,Sto10g323980
SETOT20907	Sto10g324530,Sto10g324600,Sto10g324560,Sto10g324550
SETOT20908	Sto10g324910,Sto10g324920
SETOT20909	Sto10g325780,Sto10g326140,Sto10g325880,Sto10g325810,Sto10g326180
SETOT20910	Sto10g347190,Sto10g347280,Sto10g347210,Sto10g347250,Sto10g347290
SETOT20911	Sto12g400360,Sto12g400380,Sto12g400400,Sto12g400420
SETOT20912	Sto13g415820,Sto13g416130,Sto13g416410,Sto13g415780,Sto06g163730
SETOT21118	Sto05g149900,Sto13g417210,Sto07g221210,Sto04g103790,Sto02g043020
SETOT21119	Sto10g330520,Sto10g330530,Sto10g330550,Sto10g330500,Sto10g330510
SETOT21120	Sto03g063910,Sto07g209620,Sto06g164770,Sto10g335770,Sto02g035320
SETOT21183	Sto09g280070,Sto09g280110
SETOT21690	Sto02g029810,Sto02g029830
SETOT21913	Sto12g380210,Sto12g380320
SETOT22083	Sto08g256980,Sto08g256990
SETOT22124	Sto05g156190,Sto13g418830
SETOT22726	Sto09g286700,Sto13g408610
SETOT22825	Sto00g444140,Sto02g040090,Sto06g184910,Sto05g149520
SETOT22826	Sto00g444360,Sto00g446660,Sto00g444250,Sto00g444260
SETOT22827	Sto00g444660,Sto02g041330,Sto09g288450,Sto12g393540
SETOT22828	Sto00g445000,Sto05g152870,Sto11g349660,Sto13g415140
SETOT22829	Sto10g337110,Sto10g337000,Sto10g337240,Sto02g036680
SETOT22830	Sto00g445900,Sto00g450990,Sto04g103760,Sto08g268270
SETOT22831	Sto00g445980,Sto08g266670,Sto01g010930,Sto07g221320
SETOT22832	Sto00g446070,Sto09g300450
SETOT22833	Sto00g446210,Sto12g400000,Sto12g400160,Sto12g400250
SETOT22834	Sto00g447150,Sto08g268000,Sto05g139520,Sto06g179670
SETOT22835	Sto00g447510,Sto12g381240,Sto12g381250
SETOT22836	Sto00g447620,Sto07g220170,Sto06g175150,Sto10g332940
SETOT22837	Sto00g448000,Sto07g223570,Sto07g223730,Sto07g223830
SETOT22838	Sto00g448120,Sto01g011290,Sto13g414930,Sto01g013520
SETOT22839	Sto00g448480,Sto02g041620,Sto02g041590,Sto02g041630
SETOT22840	Sto08g273490,Sto01g011140,Sto10g325520,Sto04g096180
SETOT22841	Sto12g400450,Sto12g400630,Sto08g271350,Sto12g400270
SETOT22842	Sto00g449250,Sto04g106090,Sto05g147080,Sto10g331680
SETOT22843	Sto00g450320,Sto05g147840,Sto05g139650,Sto08g270730
SETOT22844	Sto00g450350,Sto04g103910,Sto02g037620,Sto04g097830
SETOT22845	Sto01g000340,Sto08g261390,Sto03g082590,Sto11g358630
SETOT22846	Sto10g341230,Sto12g393620,Sto12g397090,Sto12g397390
SETOT22847	Sto01g001380,Sto08g261360,Sto06g200520,Sto09g290530
SETOT22848	Sto01g003390,Sto01g003360,Sto01g003370,Sto01g003380
SETOT22849	Sto01g004640,Sto13g409890,Sto10g346960,Sto04g105880
SETOT22850	Sto01g006930,Sto07g219050,Sto05g140360,Sto09g290900
SETOT22851	Sto05g141470,Sto05g141340,Sto05g141480,Sto05g141770
SETOT22852	Sto01g008270,Sto06g175500,Sto01g015990,Sto02g046980
SETOT22853	Sto04g095180,Sto11g373300,Sto11g373320,Sto12g400900
SETOT22854	Sto01g009330,Sto04g105120,Sto08g265420,Sto11g373370
SETOT22855	Sto01g009380,Sto13g414660,Sto07g219790,Sto02g043450
SETOT22856	Sto01g010100,Sto02g041580,Sto08g269610,Sto13g414970
SETOT22857	Sto01g011570,Sto07g223680,Sto07g223630,Sto05g120370
SETOT22858	Sto07g227450,Sto08g232050,Sto09g285310,Sto12g375010
SETOT22859	Sto01g011930,Sto05g142380,Sto10g337940,Sto06g177420
SETOT22860	Sto01g012270,Sto01g012290,Sto06g183660,Sto06g183530
SETOT22861	Sto01g012560,Sto07g218870,Sto07g229250,Sto06g181140
SETOT22862	Sto05g130270,Sto09g306630,Sto12g393750,Sto11g351580
SETOT22863	Sto01g013380,Sto02g047990,Sto02g046650,Sto05g153590
SETOT22864	Sto01g013860,Sto10g332300,Sto01g013880
SETOT22865	Sto01g015040,Sto06g186730,Sto03g073770,Sto06g189280
SETOT22866	Sto01g015870,Sto09g295380,Sto09g292880,Sto08g267140
SETOT22867	Sto03g058140,Sto12g392460,Sto04g092990,Sto07g218390
SETOT22868	Sto01g016490,Sto10g337130,Sto10g337260,Sto10g337020
SETOT22869	Sto01g017370,Sto12g391230,Sto07g226300,Sto04g108340
SETOT22870	Sto01g018360,Sto01g018410,Sto01g018400,Sto01g018390
SETOT22871	Sto01g020170,Sto01g020180,Sto01g020190,Sto08g240280
SETOT22872	Sto01g020590,Sto05g128000,Sto12g381110,Sto06g164410
SETOT22873	Sto01g022950,Sto01g022960,Sto06g166740
SETOT22874	Sto01g025360,Sto09g316860,Sto13g444050
SETOT22875	Sto02g026080,Sto10g343080,Sto06g162250,Sto13g409390
SETOT22876	Sto02g033010,Sto02g033090,Sto02g033150,Sto02g033130
SETOT22877	Sto02g033850,Sto02g033900
SETOT22878	Sto02g034200,Sto02g045030,Sto02g045070,Sto02g045080
SETOT22879	Sto02g035530,Sto10g327940,Sto07g225590,Sto08g274030
SETOT22880	Sto02g035980,Sto04g087340,Sto06g185330,Sto03g074690
SETOT22881	Sto02g036080,Sto02g044980,Sto05g153310,Sto06g182820
SETOT22882	Sto02g036100,Sto06g186150,Sto06g189480,Sto04g117060
SETOT22883	Sto02g036990,Sto07g221920,Sto08g261150,Sto02g044470
SETOT22884	Sto02g037000,Sto07g222300,Sto06g176290,Sto02g039560
SETOT22885	Sto02g037020,Sto02g048040,Sto06g169190,Sto07g224280
SETOT22886	Sto02g038070,Sto02g038120,Sto04g105190,Sto13g412710
SETOT22887	Sto08g262540,Sto03g078050,Sto03g078060,Sto08g271600
SETOT22888	Sto02g038310,Sto04g104340,Sto02g038530,Sto12g398570
SETOT22889	Sto02g038950,Sto12g402860,Sto10g338760,Sto09g291340
SETOT22890	Sto02g039240,Sto05g156070,Sto08g266600,Sto07g213830
SETOT22891	Sto02g039570,Sto08g260630,Sto07g221930,Sto07g222310
SETOT22892	Sto03g081590,Sto10g330800,Sto06g179230,Sto10g329070
SETOT22893	Sto02g040230,Sto03g079370,Sto10g340570,Sto13g416960
SETOT22894	Sto02g040810,Sto02g044170,Sto02g043420,Sto02g045240
SETOT22895	Sto02g042520,Sto07g219450
SETOT22896	Sto02g043200,Sto05g154030,Sto04g110090,Sto04g110100
SETOT22897	Sto02g043440,Sto02g044090,Sto02g043500,Sto02g043720
SETOT22898	Sto02g043840,Sto02g043970,Sto08g273050,Sto09g291200
SETOT22899	Sto02g043850,Sto02g043980,Sto08g273060,Sto09g291210
SETOT22900	Sto02g044410,Sto09g304010,Sto10g338960
SETOT22901	Sto02g044530,Sto04g104710,Sto05g148840,Sto03g078600
SETOT22902	Sto13g407760,Sto08g275810,Sto08g275840
SETOT22903	Sto02g053340,Sto02g053350,Sto02g053370,Sto02g053360
SETOT22904	Sto03g053970,Sto04g108290,Sto06g187160,Sto12g394390
SETOT22905	Sto03g054520,Sto06g165110,Sto13g429460,Sto07g218800
SETOT22906	Sto03g055120,Sto03g055130,Sto03g055150
SETOT22907	Sto03g060390,Sto06g177240,Sto08g265540,Sto03g075220
SETOT22908	Sto03g060460,Sto05g124000,Sto09g304610,Sto05g123970
SETOT22909	Sto03g067190,Sto03g067230,Sto03g067200,Sto03g067220
SETOT22910	Sto09g283050,Sto10g341480,Sto11g352600,Sto10g325900
SETOT22911	Sto03g071440,Sto06g192600,Sto10g341930,Sto04g106410
SETOT22912	Sto03g072760,Sto13g409660,Sto06g184820
SETOT22914	Sto06g184730,Sto09g290340,Sto11g351440,Sto07g214300
SETOT22915	Sto03g075130,Sto10g338810,Sto03g075550,Sto13g410200
SETOT22916	Sto03g075720,Sto10g332380,Sto11g370790,Sto02g034790
SETOT22917	Sto10g335440,Sto10g328580,Sto10g335560,Sto10g335460
SETOT22918	Sto03g076580,Sto08g268320,Sto03g076600,Sto03g078570
SETOT22919	Sto03g076620,Sto13g414730,Sto03g076630,Sto13g414830
SETOT22920	Sto03g077180,Sto03g077270,Sto13g414710,Sto13g414530
SETOT22921	Sto03g077190,Sto13g414540,Sto13g414430,Sto13g414620
SETOT22922	Sto03g077660,Sto12g402750,Sto12g401680,Sto11g351510
SETOT22923	Sto03g077840,Sto04g098010,Sto04g098260,Sto05g150120
SETOT22924	Sto03g077930,Sto04g105800,Sto04g103880,Sto13g432800
SETOT22925	Sto03g079020,Sto05g154060,Sto04g104430,Sto06g162300
SETOT22926	Sto03g081220,Sto05g141230,Sto05g123510
SETOT22927	Sto03g081390,Sto03g081450,Sto09g288800,Sto03g082230
SETOT22928	Sto03g081780,Sto06g177190,Sto07g225070,Sto10g338500
SETOT22929	Sto03g082370,Sto06g183230,Sto11g371750,Sto09g292290
SETOT22930	Sto04g091110,Sto09g306330,Sto04g091130,Sto06g177550
SETOT22931	Sto04g094400,Sto12g399710,Sto05g153560,Sto06g204360
SETOT22932	Sto04g095370,Sto04g095330,Sto04g098620,Sto04g097350
SETOT22933	Sto04g100700,Sto08g274810,Sto13g407590,Sto05g154630
SETOT22934	Sto04g101870,Sto05g154810,Sto05g141820,Sto05g142750
SETOT22935	Sto04g110870,Sto05g121010,Sto05g156260,Sto10g320030
SETOT22936	Sto04g113480,Sto04g113540,Sto04g113560,Sto04g113570
SETOT22937	Sto04g113510,Sto10g331210,Sto11g371650,Sto06g174840
SETOT22938	Sto04g117690,Sto12g393720,Sto13g411910,Sto10g330470
SETOT22939	Sto05g152790,Sto05g139000,Sto08g273990,Sto10g338070
SETOT22940	Sto05g138130,Sto08g238250,Sto07g212470,Sto09g284940
SETOT22941	Sto05g141540,Sto05g141660,Sto05g141720,Sto10g334900
SETOT22942	Sto05g143060,Sto12g399150,Sto10g336150,Sto13g413870
SETOT22943	Sto05g144410,Sto05g144450,Sto10g328400,Sto05g145270
SETOT22944	Sto07g221390,Sto07g218560,Sto11g373910,Sto07g220260
SETOT22945	Sto05g147200,Sto09g306790
SETOT22946	Sto05g157310,Sto05g157350,Sto05g157380,Sto05g157320
SETOT22947	Sto08g272700,Sto07g222730,Sto08g278510,Sto12g386410
SETOT22948	Sto05g160970,Sto05g160990,Sto05g160980,Sto05g161230
SETOT22949	Sto06g163510,Sto12g398950,Sto12g393260,Sto12g397770
SETOT22950	Sto06g169110,Sto06g169160,Sto06g169170
SETOT22951	Sto06g170560,Sto06g185990,Sto11g372270,Sto04g104740
SETOT22952	Sto06g174740,Sto06g178980,Sto12g402900,Sto12g402960
SETOT22953	Sto06g175390,Sto13g409950,Sto06g184790,Sto10g328410
SETOT22954	Sto06g176740,Sto13g410220,Sto13g410250,Sto12g396100
SETOT22955	Sto06g179270,Sto06g180100,Sto06g179920,Sto09g289310
SETOT22956	Sto06g179440,Sto08g264160,Sto13g411470,Sto12g403030
SETOT22957	Sto06g180080,Sto06g180230,Sto09g289540,Sto06g180170
SETOT22958	Sto07g207150,Sto09g291110,Sto09g291070,Sto09g291100
SETOT22959	Sto07g216730,Sto13g419550,Sto09g297460,Sto09g297490
SETOT22960	Sto07g220180,Sto11g373820,Sto11g373930,Sto11g373810
SETOT22961	Sto08g259470,Sto08g275250,Sto08g275290
SETOT22962	Sto08g268730,Sto08g268780,Sto08g269550,Sto08g268750
SETOT22963	Sto08g275530,Sto12g401480,Sto08g275580,Sto12g401340
SETOT22964	Sto09g291370,Sto12g389550,Sto12g389570,Sto12g389590
SETOT22965	Sto09g306640,Sto10g328590,Sto10g335450,Sto10g335350
SETOT22966	Sto09g315150,Sto10g340500,Sto10g340420,Sto10g340460
SETOT22967	Sto10g320830,Sto10g320880,Sto10g320850,Sto10g320860
SETOT22968	Sto10g327140,Sto11g371940,Sto11g370710,Sto11g370920
SETOT22969	Sto10g331240,Sto10g331310,Sto10g331510,Sto10g331460
SETOT22970	Sto10g340620,Sto10g340650,Sto10g340630
SETOT22971	Sto10g343100,Sto10g343110,Sto10g343150,Sto10g343120
SETOT22972	Sto11g354890,Sto11g354900
SETOT22973	Sto12g392070,Sto12g393160,Sto12g393180,Sto12g393400
SETOT22974	Sto12g395230,Sto12g397490,Sto12g401660,Sto12g403180
SETOT22975	Sto12g401700,Sto12g402800,Sto12g402020,Sto12g401710
SETOT22976	Sto13g415460,Sto13g416010,Sto13g416840,Sto13g416800
SETOT22977	Sto13g415790,Sto13g417300,Sto13g416260,Sto13g417180
SETOT22978	Sto13g437760,Sto13g437770
SETOT23278	Sto01g019180,Sto09g285430,Sto12g382190,Sto06g185090
SETOT23279	Sto04g103480,Sto07g222170,Sto07g222180,Sto07g222190
SETOT23280	Sto08g260660,Sto09g287540,Sto02g045800,Sto02g045820
SETOT23281	Sto06g174980,Sto08g267340,Sto09g293710,Sto03g080380
SETOT23282	Sto04g096560,Sto04g096640,Sto04g096600,Sto04g096570
SETOT23608	Sto03g069480,Sto11g353210
SETOT26488	Sto00g444190,Sto11g355400,Sto11g370470
SETOT26489	Sto00g444220,Sto12g397310,Sto02g040510
SETOT26490	Sto00g444230,Sto05g152000,Sto12g401760
SETOT26491	Sto11g373890,Sto11g373760,Sto13g416190
SETOT26492	Sto00g444380,Sto05g147470,Sto01g011370
SETOT26493	Sto00g444390,Sto05g147480,Sto10g327100
SETOT26494	Sto00g444540,Sto02g037770,Sto02g040100
SETOT26495	Sto00g445070,Sto00g445790,Sto00g445800
SETOT26496	Sto00g445200,Sto06g181160,Sto02g029860
SETOT26497	Sto00g445210,Sto06g181150,Sto04g102340
SETOT26498	Sto00g445360,Sto00g447240,Sto01g014980
SETOT26499	Sto00g445370,Sto07g221350,Sto07g219380
SETOT26500	Sto00g445430,Sto08g268380,Sto05g147130
SETOT26501	Sto00g445570,Sto02g038550,Sto01g006040
SETOT26502	Sto00g446010,Sto00g446060,Sto09g300440
SETOT26503	Sto00g446020,Sto00g446050,Sto09g300430
SETOT26504	Sto00g446490,Sto02g050550,Sto13g427160
SETOT26505	Sto00g446710,Sto08g261420,Sto00g446740
SETOT26506	Sto00g446720,Sto11g350370,Sto11g360290
SETOT26507	Sto00g446980,Sto05g124240
SETOT26508	Sto00g447200,Sto00g447220,Sto03g079340
SETOT26509	Sto00g447630,Sto05g153400,Sto08g262930
SETOT26510	Sto11g364710,Sto07g219780,Sto12g385860
SETOT26511	Sto00g448520,Sto04g088950,Sto01g001310
SETOT26512	Sto00g449240,Sto00g451890,Sto10g329640
SETOT26513	Sto00g451450,Sto01g017450,Sto01g017440
SETOT26514	Sto12g402650,Sto12g402120,Sto12g403130
SETOT26515	Sto01g001960,Sto01g004760,Sto13g420530
SETOT26516	Sto01g006490,Sto13g435170,Sto02g031190
SETOT26517	Sto01g006750,Sto10g328480,Sto10g328500
SETOT26518	Sto01g006960,Sto05g153580,Sto05g143150
SETOT26519	Sto01g007010,Sto06g162330,Sto10g323880
SETOT26520	Sto01g008930,Sto12g398260,Sto09g289670
SETOT26521	Sto01g009030,Sto01g016030,Sto06g189140
SETOT26522	Sto01g009620,Sto13g410420,Sto06g183310
SETOT26523	Sto02g035610,Sto02g035830,Sto02g035730
SETOT26524	Sto01g009890,Sto03g074410,Sto02g037300
SETOT26525	Sto01g010700,Sto04g101640,Sto05g141590
SETOT26526	Sto01g010950,Sto08g266680,Sto11g357780
SETOT26527	Sto01g011500,Sto09g290550,Sto02g039440
SETOT26528	Sto01g011620,Sto08g268160,Sto05g146760
SETOT26529	Sto01g012460,Sto10g332240,Sto12g398900
SETOT26530	Sto01g012650,Sto07g216700,Sto04g100800
SETOT26531	Sto01g012820,Sto10g326700,Sto13g427110
SETOT26532	Sto01g013080,Sto10g325920,Sto10g337350
SETOT26533	Sto03g072990,Sto03g072960,Sto09g287670
SETOT26534	Sto03g080540,Sto11g372090,Sto07g209950
SETOT26535	Sto01g013780,Sto10g332470,Sto11g374110
SETOT26536	Sto01g014020,Sto13g415660,Sto10g326250
SETOT26537	Sto01g014060,Sto10g331880,Sto10g332110
SETOT26538	Sto01g014140,Sto12g392390,Sto06g164460
SETOT26539	Sto01g015570,Sto02g035930,Sto13g413030
SETOT26540	Sto01g015850,Sto11g354830,Sto03g075690
SETOT26541	Sto01g016210,Sto04g104500,Sto03g077860
SETOT26542	Sto01g016940,Sto02g032400,Sto07g215770
SETOT26543	Sto01g017620,Sto05g146830,Sto02g040540
SETOT26544	Sto13g416200,Sto13g417050,Sto13g418320
SETOT26545	Sto01g018470,Sto11g374340,Sto11g374400
SETOT26546	Sto01g018530,Sto01g018560,Sto01g018590
SETOT26547	Sto01g019090,Sto01g019140,Sto02g044050
SETOT26548	Sto01g019510,Sto05g156030,Sto05g156040
SETOT26549	Sto02g027430,Sto11g351110
SETOT26551	Sto02g030790,Sto04g115660,Sto04g115680
SETOT26552	Sto02g032840,Sto10g324060,Sto05g161900
SETOT26553	Sto02g033540,Sto02g035720,Sto10g332100
SETOT26554	Sto02g035330,Sto03g063900,Sto07g209630
SETOT26555	Sto02g035340,Sto02g037700,Sto06g177950
SETOT26556	Sto02g036190,Sto04g105510,Sto11g372760
SETOT26557	Sto02g036210,Sto04g105540,Sto05g146160
SETOT26558	Sto05g157520,Sto05g141160,Sto13g421370
SETOT26559	Sto02g037270,Sto05g150790,Sto12g394860
SETOT26560	Sto02g037330,Sto11g350200,Sto06g180870
SETOT26561	Sto02g037570,Sto08g267260,Sto13g419890
SETOT26562	Sto02g037740,Sto02g040120,Sto12g399810
SETOT26563	Sto02g037820,Sto08g273220,Sto03g082100
SETOT26564	Sto02g038400,Sto03g074540,Sto03g079960
SETOT26565	Sto02g038760,Sto02g050270,Sto04g095790
SETOT26566	Sto02g038780,Sto07g223030,Sto02g039540
SETOT26567	Sto02g039080,Sto07g217010,Sto13g411570
SETOT26568	Sto10g331580,Sto13g413310,Sto13g413300
SETOT26569	Sto02g039960,Sto02g040740,Sto02g040190
SETOT26570	Sto02g040830,Sto13g419390,Sto02g045390
SETOT26571	Sto02g040990,Sto02g041710,Sto02g042080
SETOT26572	Sto02g041000,Sto02g041720,Sto02g042000
SETOT26573	Sto02g041200,Sto02g041240,Sto02g041070
SETOT26574	Sto02g041300,Sto13g420350,Sto04g117100
SETOT26575	Sto02g041380,Sto02g041410,Sto02g041600
SETOT26576	Sto02g041480,Sto02g041770,Sto02g042050
SETOT26577	Sto02g041510,Sto08g265640,Sto04g108480
SETOT26578	Sto02g042030,Sto10g333300,Sto05g144560
SETOT26579	Sto11g373860,Sto11g373960,Sto11g373970
SETOT26580	Sto02g042800,Sto13g409480,Sto09g286370
SETOT26581	Sto02g042930,Sto07g220680,Sto07g217730
SETOT26582	Sto02g042950,Sto13g418930,Sto08g273470
SETOT26583	Sto02g043620,Sto03g077740,Sto06g176540
SETOT26584	Sto02g044310,Sto08g271710,Sto05g153390
SETOT26585	Sto02g044740,Sto03g077800
SETOT26586	Sto02g044880,Sto02g044910,Sto03g078840
SETOT26587	Sto02g045360,Sto02g045350,Sto10g339150
SETOT26588	Sto02g046140,Sto07g221510,Sto13g417570
SETOT26589	Sto02g046290,Sto06g205590,Sto10g328470
SETOT26590	Sto02g046580,Sto09g292070,Sto12g399620
SETOT26591	Sto02g046670,Sto05g154350,Sto09g296000
SETOT26592	Sto02g046830,Sto08g264120,Sto08g264930
SETOT26593	Sto04g101830,Sto04g101600,Sto04g102070
SETOT26594	Sto02g047080,Sto02g047090,Sto08g278990
SETOT26595	Sto02g047870,Sto07g229710,Sto03g055680
SETOT26596	Sto02g049500,Sto02g049530,Sto02g049540
SETOT26597	Sto02g049580,Sto06g165940,Sto07g222580
SETOT26598	Sto02g050140,Sto02g050630,Sto02g050290
SETOT26599	Sto02g051560,Sto02g051570,Sto11g368490
SETOT26600	Sto03g060470,Sto05g123980,Sto12g387190
SETOT26601	Sto03g065160,Sto05g154170,Sto06g165870
SETOT26602	Sto03g065350,Sto08g243130,Sto12g395500
SETOT26603	Sto03g066540,Sto04g104660,Sto10g333830
SETOT26604	Sto03g070710,Sto07g217800,Sto10g338140
SETOT26605	Sto03g071250,Sto06g163240,Sto13g429250
SETOT26606	Sto10g325480,Sto08g242780,Sto08g242790
SETOT26607	Sto03g071800,Sto03g071830,Sto03g071850
SETOT26608	Sto03g073140,Sto07g210520,Sto04g087690
SETOT26609	Sto03g073990,Sto07g224000,Sto04g109330
SETOT26610	Sto03g074280,Sto06g182880,Sto13g410540
SETOT26611	Sto03g074330,Sto10g326560,Sto08g267120
SETOT26612	Sto03g074660,Sto04g100670,Sto04g100660
SETOT26613	Sto06g162170,Sto12g396150,Sto10g328830
SETOT26614	Sto03g077230,Sto13g414720,Sto13g414610
SETOT26615	Sto03g077510,Sto03g077770,Sto13g434230
SETOT26616	Sto03g079040,Sto04g108450,Sto11g349880
SETOT26617	Sto03g079410,Sto13g408020,Sto05g155570
SETOT26618	Sto03g079530,Sto05g139660,Sto08g262620
SETOT26619	Sto03g079710,Sto08g269680,Sto08g270220
SETOT26620	Sto03g079980,Sto12g399080,Sto12g399090
SETOT26621	Sto03g080190,Sto04g093940,Sto13g410680
SETOT26622	Sto03g080360,Sto11g373130,Sto12g401250
SETOT26623	Sto07g223310,Sto07g223090,Sto07g223120
SETOT26624	Sto06g183690,Sto09g286970,Sto09g288810
SETOT26625	Sto03g081770,Sto12g375330,Sto12g397800
SETOT26626	Sto03g084240,Sto05g140540,Sto05g154220
SETOT26627	Sto03g084470,Sto13g407460,Sto10g335750
SETOT26628	Sto04g090380,Sto07g218000,Sto13g440160
SETOT26629	Sto04g095320,Sto04g095500,Sto04g095450
SETOT26630	Sto04g095600,Sto10g338840,Sto09g288080
SETOT26631	Sto04g095830,Sto11g356750,Sto06g164170
SETOT26632	Sto04g100820,Sto07g215970,Sto04g106880
SETOT26633	Sto06g178640,Sto04g100920,Sto13g413690
SETOT26634	Sto04g102230,Sto12g396820,Sto07g223890
SETOT26635	Sto04g104210,Sto11g372380,Sto09g291160
SETOT26636	Sto04g104240,Sto10g346800,Sto09g284720
SETOT26637	Sto04g104520,Sto09g287100,Sto10g331000
SETOT26638	Sto04g104730,Sto09g315960
SETOT26639	Sto04g104830,Sto09g292670,Sto06g187000
SETOT26640	Sto04g105430,Sto10g332120,Sto06g175060
SETOT26641	Sto04g106610,Sto12g396580,Sto06g200340
SETOT26642	Sto04g106660,Sto07g220150,Sto07g219370
SETOT26643	Sto11g350950,Sto10g330350
SETOT26644	Sto04g107640,Sto04g107760,Sto04g107870
SETOT26645	Sto04g107690,Sto04g107700,Sto04g107790
SETOT26646	Sto04g107890,Sto11g353500,Sto06g161960
SETOT26647	Sto04g108820,Sto04g108850,Sto04g108840
SETOT26648	Sto07g221620,Sto07g221590,Sto07g224350
SETOT26649	Sto04g109870,Sto04g110190,Sto04g110200
SETOT26650	Sto04g110010,Sto04g110080,Sto04g110150
SETOT26651	Sto04g112520,Sto06g177160,Sto13g424900
SETOT26652	Sto04g112550,Sto08g254470,Sto12g390610
SETOT26653	Sto04g113520,Sto11g373400,Sto11g373560
SETOT26654	Sto04g113650,Sto04g113710,Sto04g113660
SETOT26655	Sto04g114640,Sto04g114650
SETOT26656	Sto05g118420,Sto10g327710,Sto07g213890
SETOT26657	Sto05g122400,Sto05g122420
SETOT26658	Sto05g122690,Sto08g260930,Sto08g260910
SETOT26659	Sto05g123460,Sto06g195460,Sto13g421350
SETOT26660	Sto05g123680,Sto06g194400,Sto12g382380
SETOT26661	Sto05g132410,Sto06g166520
SETOT26662	Sto05g136200,Sto05g159690,Sto05g159730
SETOT26663	Sto05g137220,Sto05g137290,Sto05g137330
SETOT26664	Sto05g139570,Sto06g203180,Sto12g392080
SETOT26665	Sto05g140410,Sto05g140420,Sto06g195250
SETOT26666	Sto05g140790,Sto08g248800,Sto08g248810
SETOT26667	Sto10g343360,Sto08g266350,Sto13g421920
SETOT26668	Sto05g141280,Sto13g417040,Sto13g416930
SETOT26669	Sto05g141970,Sto05g142020,Sto05g142010
SETOT26670	Sto05g142540,Sto05g154450,Sto13g403940
SETOT26671	Sto05g143410,Sto12g392770,Sto12g393810
SETOT26672	Sto05g143990,Sto06g192780,Sto10g332310
SETOT26673	Sto05g145640,Sto13g411670,Sto12g398550
SETOT26674	Sto05g146410,Sto11g373990
SETOT26675	Sto05g146500,Sto05g146700,Sto05g146880
SETOT26676	Sto05g146670,Sto10g331590,Sto10g331560
SETOT26677	Sto05g146870,Sto05g147020,Sto07g220830
SETOT26678	Sto05g152340,Sto08g265350,Sto03g080770
SETOT26679	Sto08g248390,Sto09g280800,Sto13g437120
SETOT26680	Sto05g155790,Sto10g325330
SETOT26681	Sto05g157300,Sto05g157340,Sto05g157370
SETOT26682	Sto06g178800,Sto06g174960,Sto08g251720
SETOT26683	Sto05g158570,Sto05g158600,Sto05g158590
SETOT26684	Sto05g159650,Sto05g159720,Sto09g305280
SETOT26685	Sto05g161320,Sto11g356510,Sto07g227940
SETOT26686	Sto06g162140,Sto13g417010,Sto13g416460
SETOT26687	Sto06g162510,Sto08g259160,Sto06g169760
SETOT26688	Sto12g395780,Sto07g224810,Sto13g415370
SETOT26689	Sto06g163560,Sto11g370980,Sto06g184430
SETOT26690	Sto06g165190,Sto12g393040,Sto07g226410
SETOT26691	Sto06g171930,Sto13g444030,Sto09g316850
SETOT26692	Sto06g174770,Sto12g379470,Sto06g178500
SETOT26693	Sto06g175210,Sto07g220560,Sto13g417110
SETOT26694	Sto06g176010,Sto10g334950,Sto13g412120
SETOT26695	Sto06g176600,Sto06g176650,Sto06g181080
SETOT26696	Sto09g287520,Sto10g330700,Sto10g330880
SETOT26697	Sto06g178100,Sto12g401620,Sto06g178120
SETOT26698	Sto06g178620,Sto10g330240,Sto08g265400
SETOT26699	Sto13g419580,Sto12g392200,Sto13g419110
SETOT26700	Sto06g179040,Sto06g179380,Sto13g416100
SETOT26701	Sto06g179050,Sto06g179370,Sto12g401120
SETOT26702	Sto06g179330,Sto09g289520,Sto06g180200
SETOT26703	Sto06g180500,Sto06g185490,Sto10g334860
SETOT26704	Sto06g182920,Sto06g182940,Sto09g288710
SETOT26705	Sto06g182930,Sto06g182960,Sto06g182970
SETOT26706	Sto06g183390,Sto06g183470,Sto08g272860
SETOT26707	Sto06g183760,Sto09g296070,Sto11g364700
SETOT26708	Sto06g184230,Sto10g339180,Sto10g339140
SETOT26709	Sto06g185570,Sto11g352830,Sto07g221570
SETOT26710	Sto09g291590,Sto09g291550,Sto09g291560
SETOT26711	Sto06g186890,Sto06g202390,Sto06g188130
SETOT26712	Sto06g191000,Sto06g191010,Sto06g191020
SETOT26713	Sto06g191040,Sto11g362040,Sto10g344430
SETOT26714	Sto07g216220,Sto08g246140,Sto08g258430
SETOT26715	Sto07g216370,Sto07g216420,Sto07g217820
SETOT26716	Sto07g217270,Sto08g266590,Sto12g393250
SETOT26717	Sto07g219250,Sto08g263230,Sto08g271470
SETOT26718	Sto07g220550,Sto11g351700,Sto11g370820
SETOT26719	Sto07g222330,Sto10g335040,Sto11g351040
SETOT26720	Sto07g224750,Sto07g227290
SETOT26721	Sto07g225230,Sto12g398860,Sto12g398420
SETOT26722	Sto07g230240,Sto09g284050,Sto09g284080
SETOT26723	Sto08g239820,Sto08g239870
SETOT26724	Sto08g254260,Sto12g388490,Sto11g359830
SETOT26725	Sto08g256930,Sto09g286670,Sto02g046330
SETOT26726	Sto09g285970,Sto12g397350,Sto09g286030
[truncated: 875 more rows]

## Sheet: Dataset 2
groupid	gene ids
SETOT24	Sto13g416570,Sto13g419220,Sto08g264310,Sto13g412290,Sto08g262290,Sto04g100150,Sto04g100160,Sto04g100170,Sto04g103730,Sto05g142910,Sto05g143570,Sto07g206770,Sto08g262350,Sto09g286750,Sto09g286790,Sto10g336240,Sto10g336500,Sto10g336600,Sto10g336610,Sto10g336650,Sto10g336790,Sto13g415890,Sto13g415990,Sto13g416640,Sto13g417340,Sto13g417410,Sto13g417420,Sto13g419200,Sto13g419480,Sto07g222210,Sto11g374…
SETOT85	Sto00g447800,Sto04g095560,Sto10g334410,Sto10g334460,Sto03g076280,Sto03g076200,Sto02g037970,Sto13g414190,Sto03g075970,Sto04g102700,Sto03g075900,Sto05g144890,Sto03g076270,Sto03g076000,Sto03g076380,Sto03g076040,Sto05g144990,Sto01g012890,Sto05g153420,Sto02g038110,Sto10g333840,Sto10g334450,Sto05g144740,Sto05g144940,Sto05g144280,Sto02g038080,Sto02g038160,Sto07g221490,Sto04g104140,Sto01g012860,Sto05g145…
SETOT120	Sto00g447740,Sto05g151270,Sto06g177750,Sto05g150750,Sto05g151150,Sto05g149140,Sto05g152800,Sto06g179450,Sto05g148640,Sto05g153090,Sto05g148520,Sto05g147530,Sto05g150110,Sto05g148420,Sto05g150150,Sto05g148680,Sto05g150470,Sto05g152830,Sto05g152410,Sto09g286830,Sto05g148890,Sto05g150130,Sto05g149230,Sto05g148130,Sto05g151670,Sto06g177820,Sto05g148040,Sto03g078400,Sto03g078430,Sto03g078390,Sto03g082…
SETOT207	Sto05g144960,Sto03g076100,Sto05g145040,Sto05g144930,Sto12g403270,Sto03g076250,Sto02g043140,Sto03g076400,Sto03g076450,Sto12g402830,Sto10g334150,Sto09g288780,Sto05g144870,Sto02g043310,Sto05g145030,Sto02g043290,Sto05g144020,Sto05g143500,Sto02g038090,Sto12g402760,Sto12g403080,Sto12g402530,Sto01g012540,Sto12g403300,Sto12g397070,Sto12g397230,Sto08g268950,Sto08g270420,Sto12g402550,Sto12g395150,Sto12g397…
SETOT275	Sto05g149150,Sto05g151470,Sto03g078090,Sto05g152240,Sto05g151140,Sto05g148620,Sto05g151510,Sto03g078330,Sto05g150850,Sto05g148980,Sto06g179500,Sto03g078380,Sto06g179480,Sto05g152960,Sto05g150560,Sto05g152310,Sto05g149280,Sto05g149810,Sto05g151960,Sto05g150970,Sto05g152220,Sto05g151130,Sto05g152910,Sto05g152110,Sto05g147580,Sto05g148120,Sto05g152930,Sto05g149700,Sto05g148960,Sto06g179460,Sto05g150…
SETOT302	Sto01g004060,Sto09g287700,Sto13g420450,Sto05g137480,Sto08g268580,Sto07g227040,Sto13g418080,Sto07g213670,Sto05g132580,Sto12g385470,Sto11g358030,Sto04g115630,Sto13g416210,Sto04g096700,Sto11g364920,Sto07g209260,Sto08g236050,Sto06g164220,Sto06g163200,Sto06g178020,Sto07g208840,Sto13g413950,Sto13g406830,Sto11g357590,Sto09g285000,Sto13g417060,Sto01g023210,Sto06g173330,Sto09g297450,Sto05g132200,Sto12g400…
SETOT419	Sto00g446200,Sto00g449630,Sto12g400240,Sto08g269150,Sto08g269390,Sto08g269260,Sto08g269230,Sto08g269500,Sto08g271020,Sto08g269410,Sto08g271090,Sto08g270900,Sto08g269250,Sto12g400180,Sto08g271220,Sto08g269170,Sto08g271120,Sto08g270660,Sto12g400490,Sto00g449390,Sto08g270970,Sto12g400030,Sto08g269080,Sto08g271190,Sto08g269530,Sto08g269110,Sto08g269470,Sto08g270690,Sto08g271160,Sto08g271110,Sto08g270…
SETOT420	Sto00g446220,Sto08g269430,Sto08g271260,Sto12g399420,Sto12g399960,Sto07g224830,Sto08g270750,Sto00g451780,Sto08g271150,Sto00g451620,Sto12g399980,Sto12g399530,Sto00g449550,Sto00g452490,Sto08g269200,Sto12g400580,Sto00g450230,Sto08g270960,Sto12g400440,Sto12g400510,Sto00g450630,Sto12g400320,Sto00g450020,Sto00g452660,Sto00g448580,Sto00g448940,Sto00g449830,Sto00g450060,Sto00g450560,Sto00g450920,Sto00g452…
SETOT590	Sto00g451820,Sto00g449940,Sto04g100080,Sto04g097420,Sto04g097450,Sto04g103300,Sto04g099050,Sto08g264320,Sto04g098050,Sto10g336850,Sto04g099100,Sto05g143580,Sto10g336530,Sto04g100090,Sto09g286930,Sto10g336510,Sto04g103020,Sto04g102980,Sto10g336420,Sto04g103240,Sto08g264340,Sto04g099300,Sto04g103700,Sto13g416760,Sto04g099160,Sto10g336820,Sto04g097670,Sto04g103250,Sto04g103260,Sto04g099060,Sto04g103…
SETOT635	Sto04g091620,Sto04g091630,Sto04g091660,Sto04g091670,Sto04g091680,Sto04g091690,Sto04g091700,Sto04g091710,Sto04g091720,Sto04g091730,Sto04g091740,Sto04g091750,Sto04g091760,Sto04g091770,Sto04g091790,Sto04g091800,Sto04g091810,Sto04g091820,Sto04g091830,Sto04g091840,Sto04g091850,Sto04g091860,Sto04g091870,Sto04g091880,Sto04g091900,Sto04g091910,Sto04g091920,Sto04g091930,Sto04g091940,Sto04g091950,Sto04g091…
SETOT846	Sto01g013350,Sto06g180460,Sto04g102720,Sto10g329700,Sto06g184500,Sto08g261520,Sto05g142670,Sto10g337750,Sto03g075470,Sto02g027770,Sto04g099830,Sto09g300960,Sto08g257950,Sto12g400870,Sto04g109010,Sto02g041900,Sto05g147410,Sto04g104540,Sto05g147390,Sto04g103110,Sto02g035150,Sto04g107100,Sto02g037830,Sto05g147370,Sto06g162010,Sto06g178560,Sto05g147280,Sto10g337080,Sto10g335250,Sto07g222110,Sto09g287…
SETOT916	Sto00g444560,Sto06g163900,Sto06g174550,Sto12g394550,Sto12g401570,Sto05g142600,Sto08g273300,Sto10g334830,Sto10g338920,Sto12g400970,Sto06g174880,Sto04g106680,Sto06g180480,Sto13g413320,Sto10g330150,Sto00g444570,Sto08g260900,Sto06g174540,Sto10g334840,Sto01g012320,Sto09g288270,Sto12g394540,Sto06g180490,Sto00g444580,Sto10g330160,Sto12g394530,Sto06g178720,Sto04g104640,Sto10g334850,Sto05g142590,Sto08g266…
SETOT979	Sto04g103460,Sto08g265010,Sto13g415260,Sto13g415250,Sto13g412240,Sto13g414230,Sto03g076990,Sto05g144150,Sto04g099320,Sto04g099270,Sto08g264680,Sto04g100270,Sto04g099480,Sto04g103040,Sto04g099310,Sto04g097400,Sto04g102830,Sto04g100000,Sto04g100040,Sto08g264470,Sto08g262440,Sto04g099470,Sto08g264260,Sto04g100070,Sto04g097440,Sto08g264300,Sto04g102940,Sto04g100290,Sto08g264390,Sto04g099360,Sto08g264…
SETOT1084	Sto05g150840,Sto05g147690,Sto05g152770,Sto05g147970,Sto05g149620,Sto05g150280,Sto06g179470,Sto05g148950,Sto05g149000,Sto05g149020,Sto03g078160,Sto05g148310,Sto05g149080,Sto05g153220,Sto05g150500,Sto05g151250,Sto05g149860,Sto05g150360,Sto05g152890,Sto03g082710,Sto05g152780,Sto05g147800,Sto05g150320,Sto05g151030,Sto05g148210,Sto05g152810,Sto05g148460,Sto05g149590,Sto05g149470,Sto05g149320,Sto06g177…
SETOT1110	Sto06g177620,Sto05g147820,Sto05g149530,Sto05g149060,Sto05g151750,Sto05g153240,Sto03g078120,Sto05g150730,Sto05g150460,Sto05g149560,Sto05g151930,Sto03g078170,Sto03g078320,Sto05g153130,Sto05g149300,Sto05g148030,Sto05g150430,Sto03g082700,Sto05g151620,Sto03g082670,Sto06g177670,Sto06g179490,Sto05g147960,Sto05g150610,Sto05g150650,Sto05g148160,Sto05g151810,Sto05g148690,Sto05g148750,Sto05g148050,Sto05g148…
SETOT1185	Sto02g027890,Sto02g035420,Sto05g141110,Sto07g218110,Sto07g230130,Sto08g274550,Sto09g290910,Sto09g292790,Sto09g295560,Sto10g333070,Sto11g372290,Sto13g413650,Sto02g047420,Sto05g129830,Sto10g328600,Sto13g419690,Sto13g418160,Sto07g225760,Sto06g182420,Sto11g372360,Sto06g181830,Sto10g326830,Sto10g334530,Sto03g074960,Sto04g107990,Sto02g045710,Sto06g177440,Sto08g272150,Sto07g222970,Sto03g073280,Sto04g096…
SETOT1723	Sto12g399470,Sto00g450490,Sto12g400300,Sto00g450270,Sto00g452420,Sto00g452560,Sto00g450090,Sto00g448150,Sto00g448180,Sto00g448200,Sto00g448260,Sto00g448390,Sto00g448420,Sto00g448590,Sto00g448930,Sto00g449340,Sto00g449380,Sto00g449590,Sto00g449670,Sto00g450040,Sto00g450290,Sto00g450550,Sto00g450580,Sto00g450640,Sto00g450710,Sto00g450810,Sto00g451250,Sto00g451380,Sto00g451420,Sto00g451490,Sto00g451…
SETOT1913	Sto01g007720,Sto07g218430,Sto11g352170,Sto03g080030,Sto12g395010,Sto03g074820,Sto01g008540,Sto08g271960,Sto01g015640,Sto08g273910,Sto04g101990,Sto12g394610,Sto02g042550,Sto13g412060,Sto13g409940,Sto13g410710,Sto12g395740,Sto06g186220,Sto07g222080,Sto08g272500,Sto04g101280,Sto02g036480,Sto12g394040,Sto13g411940,Sto09g287630,Sto09g285060,Sto12g394300,Sto12g396010,Sto06g163230,Sto05g142400,Sto06g183…
SETOT1991	Sto00g444730,Sto02g040000,Sto08g274150,Sto13g415070,Sto05g148100,Sto05g148710,Sto06g174440,Sto05g150270,Sto08g268050,Sto05g143290,Sto08g273040,Sto12g397600,Sto07g219120,Sto02g040580,Sto10g337100,Sto01g012680,Sto05g150250,Sto09g286890,Sto08g268350,Sto05g147660,Sto00g445410,Sto02g044930,Sto10g336990,Sto12g402170,Sto10g334270,Sto13g408590,Sto12g396510,Sto01g009740,Sto13g413370,Sto09g290630,Sto04g104…
SETOT2075	Sto00g445230,Sto08g264100,Sto02g041820,Sto03g075510,Sto02g042640,Sto02g037840,Sto02g040920,Sto08g262240,Sto02g042260,Sto01g012190,Sto03g081710,Sto05g147360,Sto04g106720,Sto05g154470,Sto12g398220,Sto05g158230,Sto11g352250,Sto02g041740,Sto02g042170,Sto01g006380,Sto05g151000,Sto05g151390,Sto05g148540,Sto01g009940,Sto02g042070,Sto02g037720,Sto06g180090,Sto06g177970,Sto02g041470,Sto13g416080,Sto09g288…
SETOT2153	Sto03g079730,Sto08g269880,Sto08g269770,Sto08g269780,Sto08g269920,Sto08g270110,Sto08g269560,Sto08g269930,Sto08g269750,Sto08g269810,Sto08g269950,Sto08g269910,Sto08g269800,Sto03g079750,Sto08g269730,Sto08g269710,Sto08g270090,Sto08g270120,Sto08g269720,Sto08g270010,Sto08g270180,Sto08g270170,Sto03g079760,Sto08g270040,Sto08g270050,Sto08g269790,Sto08g268700,Sto03g079740,Sto08g269980,Sto08g270020,Sto08g269…
SETOT2245	Sto05g145630,Sto13g411680,Sto01g009180,Sto06g182540,Sto10g329930,Sto08g271490,Sto06g181710,Sto10g329560,Sto06g180600,Sto07g218500,Sto12g395590,Sto06g179880,Sto02g039000,Sto03g079010,Sto08g271990,Sto07g218490,Sto11g371030,Sto03g073820,Sto07g217890,Sto07g218250,Sto02g043080,Sto10g329570,Sto06g175540,Sto06g163140,Sto10g334200,Sto03g079560,Sto13g411100,Sto04g096870,Sto08g271910,Sto12g398530,Sto05g154…
SETOT2343	Sto00g446560,Sto10g347810,Sto09g285260,Sto02g046040,Sto13g417910,Sto08g260720,Sto02g046050,Sto13g407490,Sto00g446570,Sto03g057520,Sto07g222940,Sto08g260710,Sto09g295770,Sto10g328540,Sto10g339000,Sto12g385590,Sto12g389720,Sto13g425170,Sto02g036280,Sto06g177210,Sto06g182360,Sto13g417900,Sto01g014280,Sto13g407470,Sto11g372960,Sto13g417890,Sto02g039150,Sto01g006550,Sto10g336090,Sto02g039160,Sto04g106…
SETOT2425	Sto00g444130,Sto04g106150,Sto05g147120,Sto11g372200,Sto06g184900,Sto02g040080,Sto02g041990,Sto12g398770,Sto05g152130,Sto07g220650,Sto10g331700,Sto10g331530,Sto00g444180,Sto08g270500,Sto05g149960,Sto12g398480,Sto00g444450,Sto12g398700,Sto13g418740,Sto12g391830,Sto10g331170,Sto05g149510,Sto05g143160,Sto00g448080,Sto11g373040,Sto10g331620,Sto00g444460,Sto08g270810,Sto05g146610,Sto13g415530,Sto05g147…
SETOT2469	Sto06g171910,Sto11g361020,Sto11g361040
SETOT2664	Sto09g286100,Sto09g286090
SETOT2666	Sto00g447940,Sto01g010880,Sto06g162860,Sto07g225210,Sto11g351680,Sto06g174490,Sto04g106340,Sto08g272250,Sto04g095850,Sto08g271410,Sto02g035120,Sto05g133490,Sto10g327230,Sto07g218570,Sto06g174190,Sto07g219560,Sto07g219900,Sto09g293780,Sto07g219910,Sto07g219570,Sto06g186350,Sto06g174180,Sto02g035890,Sto12g393870,Sto03g072770,Sto08g273420,Sto03g083600,Sto04g107320,Sto08g265530,Sto05g145560,Sto05g145…
SETOT2670	Sto06g179850,Sto00g447410,Sto12g393190,Sto12g382700,Sto06g202260,Sto09g299690,Sto11g364290,Sto13g405700,Sto13g422740,Sto09g294560,Sto10g326410,Sto02g045200,Sto04g088290,Sto05g133050,Sto08g258660,Sto01g013070,Sto01g019120,Sto10g325340,Sto02g049230,Sto06g165240,Sto11g357440,Sto03g054840,Sto07g217420,Sto03g083950,Sto03g069200,Sto03g066370,Sto09g281260,Sto05g134830,Sto09g279640,Sto12g390970,Sto13g404…
SETOT2671	Sto00g444110,Sto05g152350,Sto01g014520,Sto06g183580,Sto12g394070,Sto13g417540,Sto07g219600,Sto13g414790,Sto12g397380,Sto05g139760,Sto06g163170,Sto03g080760,Sto12g397670,Sto02g041940,Sto12g402880,Sto06g180910,Sto02g041110,Sto02g039470,Sto02g042180,Sto00g445520,Sto02g041080,Sto00g446340,Sto00g444120,Sto08g265340,Sto03g076190,Sto06g182950,Sto04g102180,Sto07g226800,Sto01g011340,Sto12g394340,Sto00g444…
SETOT2672	Sto00g448140,Sto00g448270,Sto00g448290,Sto00g448310,Sto00g448550,Sto00g448600,Sto00g448680,Sto00g448700,Sto00g448870,Sto00g449710,Sto00g449810,Sto00g450900,Sto00g451240,Sto00g451860,Sto00g452090,Sto12g400370,Sto12g400390,Sto12g400410,Sto00g448380,Sto00g451990,Sto00g452180,Sto00g448820,Sto00g448970,Sto00g449600,Sto00g449660,Sto00g450680,Sto00g450800,Sto00g451340,Sto00g451840,Sto00g452070,Sto00g452…
SETOT2897	Sto07g217220,Sto08g254240,Sto08g263570,Sto08g262840,Sto08g262830,Sto08g262760,Sto08g261940,Sto08g262740,Sto08g263550,Sto08g262800,Sto08g261910,Sto08g262720,Sto08g254230,Sto07g217230,Sto08g261880,Sto08g254220,Sto08g254210,Sto08g262820,Sto08g262680,Sto08g263580,Sto08g262850,Sto08g262860,Sto08g262710,Sto08g261920,Sto08g262780
SETOT2912	Sto00g446260,Sto00g448130,Sto00g449330,Sto00g451480,Sto11g350680,Sto08g270340,Sto08g267990,Sto10g328970,Sto00g449030,Sto00g451710,Sto00g449800,Sto00g450540,Sto00g450890,Sto00g451580,Sto12g400050,Sto12g399950,Sto12g400690,Sto05g145980,Sto06g183280,Sto13g408310,Sto13g417800,Sto06g183140,Sto13g416820,Sto13g416860,Sto06g162630,Sto13g410790,Sto08g276980,Sto13g408300,Sto08g260750,Sto04g104270,Sto01g007…
SETOT3062	Sto01g010540,Sto04g105320,Sto02g036510,Sto13g431320,Sto08g260580,Sto02g037660,Sto03g073570,Sto03g073320,Sto03g073430,Sto03g073330,Sto03g073460,Sto03g073390,Sto03g073400,Sto03g073440,Sto03g073420,Sto03g073340,Sto03g073540,Sto03g073590,Sto03g073520,Sto03g073360,Sto08g277180,Sto08g277210,Sto08g277060,Sto11g353520,Sto09g298990,Sto08g277120,Sto11g353470,Sto04g087490,Sto05g145400,Sto13g406550,Sto13g406…
SETOT3197	Sto00g444150,Sto06g177410,Sto13g417240,Sto03g078690,Sto13g416330,Sto03g077300,Sto08g266160,Sto11g374530,Sto00g449230,Sto04g103140,Sto07g219310,Sto05g153180,Sto00g444160,Sto04g103150,Sto10g334700,Sto11g349390,Sto10g329350,Sto08g266150,Sto13g417250,Sto11g352350,Sto00g445970,Sto03g078680,Sto05g153190,Sto07g219320,Sto08g275420,Sto00g451900,Sto06g175580,Sto13g416320,Sto08g274780,Sto03g077140,Sto05g147…
SETOT3355	Sto00g445680,Sto04g098880,Sto05g147980,Sto01g006830,Sto05g146930,Sto13g408070,Sto07g221950,Sto02g047670,Sto13g417980,Sto05g141500,Sto05g146730,Sto02g045620,Sto01g011950,Sto06g176730,Sto09g290940,Sto02g041160,Sto06g175660,Sto09g288830,Sto04g107740,Sto05g142060,Sto08g265170,Sto13g414550,Sto04g106470,Sto05g139480,Sto03g081290,Sto04g104980,Sto12g396650,Sto04g105570,Sto07g221640,Sto12g398710,Sto05g145…
SETOT3539	Sto00g445320,Sto08g271460,Sto00g446100,Sto00g447210,Sto00g450210,Sto00g446830,Sto05g147260,Sto00g448090,Sto09g289570,Sto11g373630,Sto10g331200,Sto10g331440,Sto11g373600,Sto12g403120,Sto10g331380,Sto04g105480,Sto10g331160,Sto10g333720,Sto06g182910,Sto06g175190,Sto08g268870,Sto01g011270,Sto10g332520,Sto05g146640,Sto01g013930,Sto08g270240,Sto00g447040,Sto13g412740,Sto06g163340,Sto01g007340,Sto05g144…
SETOT3732	Sto01g010560,Sto05g157890,Sto05g143100,Sto05g143450,Sto05g145930,Sto05g143800,Sto05g143420,Sto05g143940,Sto05g145920,Sto05g143980,Sto05g145880,Sto05g143440,Sto05g145910,Sto05g143960,Sto05g143820,Sto05g159860,Sto05g143430,Sto05g143110,Sto05g143970,Sto05g143810,Sto05g159880,Sto05g159870,Sto05g145900,Sto05g157920,Sto05g157960,Sto05g157790,Sto05g157820,Sto05g154680,Sto05g157840,Sto05g157740,Sto05g157…
SETOT3734	Sto04g101520,Sto04g102160,Sto04g102140,Sto04g102110,Sto04g102280,Sto04g101850,Sto04g102100,Sto12g401510,Sto12g401380,Sto04g101580,Sto04g101900,Sto04g102150,Sto04g102120,Sto04g102260,Sto12g401430,Sto04g101720,Sto04g101560,Sto04g101760,Sto08g275620,Sto12g401400,Sto12g401320,Sto04g102130,Sto04g101820,Sto04g102050,Sto12g401350,Sto04g101750,Sto08g275560,Sto04g102220,Sto04g101770,Sto04g101810,Sto04g102…
SETOT3957	Sto07g206380,Sto09g283900,Sto13g418090,Sto03g083970,Sto13g427940,Sto01g018970,Sto02g048750,Sto12g395170,Sto06g178380,Sto12g402150,Sto12g396880,Sto08g263660,Sto12g402890,Sto12g402070,Sto08g263870,Sto10g343780,Sto12g397460,Sto06g175070,Sto07g206570,Sto10g344660,Sto08g254880,Sto04g097590,Sto04g097630,Sto12g402950,Sto05g152470,Sto12g402330,Sto12g397010,Sto06g179070,Sto12g397100,Sto06g180150,Sto05g155…
SETOT3970	Sto04g102590,Sto07g219110,Sto00g445640,Sto01g011590,Sto13g414020,Sto00g448720,Sto02g040440,Sto09g287020,Sto13g413280,Sto08g268930,Sto12g401300,Sto12g398290,Sto10g333240,Sto09g288590,Sto00g445770,Sto00g445920,Sto00g449770,Sto02g040420,Sto00g450340,Sto01g010900,Sto06g175910,Sto05g144250,Sto07g219540,Sto05g144220,Sto10g329940,Sto06g175900,Sto05g151170,Sto01g011210,Sto12g398850,Sto02g040390,Sto10g334…
SETOT3971	Sto02g030780,Sto13g414900,Sto02g048030,Sto08g272790,Sto06g166610,Sto11g371070,Sto08g239130,Sto05g118660,Sto02g034250,Sto08g239150,Sto05g126820,Sto08g248670,Sto08g272770,Sto13g405830,Sto05g122390,Sto05g118670,Sto02g034260,Sto06g176220,Sto12g400940,Sto06g178280,Sto03g073510,Sto06g166600,Sto06g171290,Sto11g366430,Sto02g048020,Sto02g044420,Sto08g239140,Sto13g423320,Sto05g158350,Sto08g272780,Sto12g379…
SETOT4176	Sto01g001160,Sto01g001170,Sto01g001180
SETOT4191	Sto01g008770,Sto08g262960,Sto13g407140,Sto01g008850,Sto13g411500,Sto09g284160,Sto01g009780,Sto02g036450,Sto11g371850,Sto07g216740,Sto12g401050,Sto02g035760,Sto02g035670,Sto12g401080,Sto02g033690,Sto03g074870,Sto09g293300,Sto06g174360,Sto05g137240,Sto09g284150,Sto09g293520,Sto08g263090,Sto02g035770,Sto05g156390,Sto13g408130,Sto05g156470,Sto02g046910,Sto05g137250,Sto03g075340,Sto06g174350,Sto06g185…
SETOT4192	Sto13g419420,Sto05g140440,Sto09g288470,Sto09g288310,Sto05g156730,Sto09g288610,Sto02g037220,Sto03g075290,Sto03g079550,Sto13g409040,Sto09g291300,Sto02g041270,Sto08g268040,Sto04g104100,Sto13g415560,Sto04g108040,Sto05g155630,Sto03g074640,Sto07g218720,Sto11g351820,Sto09g291360,Sto08g267400,Sto10g335190,Sto08g273800,Sto07g220730,Sto04g104020,Sto04g104010,Sto09g290230,Sto13g417730,Sto04g101390,Sto13g415…
SETOT4195	Sto03g085080,Sto10g342260,Sto03g085140
SETOT4204	Sto08g258590,Sto08g258300,Sto08g258760,Sto08g258750,Sto08g258680,Sto08g258690,Sto08g258770,Sto08g258780,Sto08g258790,Sto08g258720,Sto08g258640,Sto08g258390,Sto08g258510,Sto08g258410,Sto08g258520,Sto08g258570,Sto08g258670,Sto08g258730,Sto08g258400,Sto08g258550,Sto08g258650,Sto08g258310,Sto08g258480,Sto08g258450
SETOT4424	Sto06g163690,Sto03g074180,Sto10g329220,Sto10g339590,Sto10g330680,Sto08g268640,Sto11g371220,Sto11g372730,Sto04g104940,Sto10g337890,Sto11g349810,Sto09g286470,Sto06g181040,Sto08g265480,Sto04g104060,Sto06g184130,Sto03g080720,Sto04g113170,Sto09g285150,Sto13g409860,Sto13g429360,Sto08g275760,Sto04g095050,Sto11g361050,Sto10g335790,Sto10g316920,Sto08g274560,Sto12g396300,Sto12g396290
SETOT4425	Sto06g182300,Sto01g011830,Sto04g095100,Sto07g206030,Sto09g293450,Sto06g184840,Sto03g054040,Sto10g325380,Sto05g140730,Sto06g186200,Sto09g284630,Sto03g081030,Sto03g081000,Sto05g157080,Sto09g290400,Sto02g038350,Sto03g073900,Sto11g349460,Sto12g392440,Sto04g117450,Sto02g034230,Sto04g094970,Sto10g328340,Sto02g038380,Sto06g186400,Sto05g142500,Sto10g339620,Sto11g356790,Sto12g398510,Sto11g371450,Sto08g274…
SETOT4656	Sto00g447980,Sto03g075300,Sto07g223710,Sto10g325910,Sto05g134120,Sto03g067210,Sto05g137090,Sto02g039580,Sto09g300920,Sto13g419040,Sto01g006360,Sto01g017910,Sto13g408330,Sto03g080040,Sto13g420550,Sto05g136510,Sto07g214120,Sto02g044650,Sto01g024400,Sto02g031790,Sto05g156520,Sto05g139450,Sto04g096490,Sto10g341380,Sto10g324890,Sto05g155930
SETOT4684	Sto00g447110,Sto01g002480,Sto01g002540,Sto08g269050,Sto12g398960,Sto05g122850,Sto13g421520,Sto12g374860,Sto01g016400,Sto06g178680,Sto07g223930,Sto13g443910,Sto11g359380,Sto01g003190,Sto12g385740,Sto01g005570,Sto05g123610,Sto01g015820,Sto10g332690,Sto02g037470,Sto13g440210,Sto03g073790,Sto13g413110,Sto12g391710,Sto02g045120,Sto12g391720,Sto10g332070,Sto10g336200,Sto06g184740,Sto06g192010,Sto07g213…
SETOT4685	Sto01g008090,Sto06g205430,Sto10g329590,Sto10g329260,Sto12g401040,Sto12g393840,Sto05g141690,Sto04g101550,Sto01g009810,Sto10g324880,Sto07g218520,Sto10g339310,Sto03g072890,Sto01g009970,Sto06g184090,Sto06g176000,Sto05g141570,Sto12g394130,Sto01g010680,Sto05g138910,Sto08g271900,Sto02g039170,Sto12g392670,Sto06g185010,Sto04g094770,Sto04g101890,Sto05g141860,Sto09g293210,Sto13g412020,Sto10g329600,Sto13g412…
SETOT4686	Sto13g416910,Sto13g416940,Sto13g416950,Sto13g417200,Sto13g417600,Sto13g417640,Sto13g417680,Sto13g417280,Sto13g417030,Sto13g417660,Sto13g417170,Sto13g416920,Sto13g417620,Sto13g417020,Sto13g415690,Sto13g416880,Sto13g416400,Sto13g416310,Sto13g416120,Sto13g416050,Sto13g416030,Sto13g415830,Sto13g415810,Sto13g415800,Sto13g416360,Sto13g416430,Sto13g416340,Sto13g416470,Sto13g415730,Sto13g416290,Sto13g415…
SETOT4740	Sto07g211840,Sto07g209110,Sto12g380550
SETOT4955	Sto02g047810,Sto07g214550,Sto09g279550,Sto09g281670,Sto13g406770,Sto13g415480,Sto12g397200,Sto04g106640,Sto12g402440,Sto12g397190,Sto12g402850,Sto09g284790,Sto09g288410,Sto13g414510,Sto04g114690,Sto08g276920,Sto12g395200,Sto13g414520,Sto06g178870,Sto06g181100,Sto08g267960,Sto07g226420,Sto12g395190
SETOT4969	Sto00g444970,Sto10g328620,Sto03g082020,Sto03g075020,Sto02g040410,Sto07g222920,Sto04g106060,Sto13g415590,Sto08g275940,Sto10g334930,Sto13g415150,Sto05g147150,Sto04g101470,Sto10g332670,Sto00g444990,Sto13g417700,Sto02g038020,Sto02g041840,Sto11g352790,Sto05g151480,Sto03g082940,Sto02g042240,Sto08g267190,Sto13g409300,Sto09g292040,Sto00g447880,Sto01g012050,Sto01g012060,Sto02g040930,Sto07g222930
SETOT4970	Sto00g445660,Sto01g013390,Sto02g035710,Sto02g046180,Sto02g046220,Sto02g046240,Sto02g048000,Sto03g072980,Sto06g199550,Sto06g201930,Sto09g304030,Sto12g401020,Sto11g374270,Sto08g264040,Sto02g046260,Sto11g374320,Sto05g159110,Sto03g072950,Sto11g351160,Sto01g025160,Sto02g046200,Sto11g374490,Sto03g073080,Sto09g285600,Sto09g292740,Sto11g374410,Sto08g256910,Sto11g374380,Sto13g418900,Sto02g044920
SETOT4971	Sto01g008430,Sto05g156800,Sto03g080370,Sto06g162440,Sto01g013270,Sto08g273790,Sto03g073450,Sto06g176750,Sto02g043590,Sto07g222320,Sto10g326870,Sto07g220480,Sto04g103160,Sto09g287030,Sto03g082450,Sto06g177400,Sto09g291600,Sto06g176680,Sto09g288490,Sto11g349860,Sto07g219810,Sto05g156600,Sto06g175490,Sto10g338660,Sto10g338650,Sto08g274610,Sto06g174630,Sto09g287170,Sto06g176530,Sto08g273780
SETOT5288	Sto01g013370,Sto06g180450,Sto04g105250,Sto04g106020,Sto04g105960,Sto04g106040,Sto04g101650,Sto06g177100,Sto10g330020,Sto10g332410,Sto02g042250,Sto03g080280,Sto08g273590,Sto02g041810,Sto06g162160,Sto12g396130,Sto10g329710,Sto04g101930,Sto04g102730,Sto06g180860,Sto06g184070,Sto02g041830,Sto10g332450,Sto03g075140,Sto09g287840,Sto12g396140,Sto04g105000,Sto11g350210,Sto04g105080
SETOT5306	Sto07g216840,Sto07g216960,Sto07g216930,Sto07g216940,Sto07g216950
SETOT5350	Sto06g163360,Sto06g164580,Sto06g164590
SETOT5642	Sto01g009190,Sto02g039060,Sto08g267550,Sto06g181590,Sto06g180740,Sto10g329920,Sto13g412130,Sto03g079540,Sto09g291320,Sto03g078930,Sto06g181990,Sto13g411090,Sto06g179870,Sto09g291400,Sto03g079030,Sto05g153360,Sto10g329050,Sto03g079100,Sto12g396020,Sto09g288510,Sto05g154830,Sto13g419070,Sto06g182530,Sto08g272340,Sto05g153380,Sto08g271660,Sto06g181720,Sto13g413990
SETOT5643	Sto10g333630,Sto08g268370,Sto12g395360,Sto08g268100,Sto08g268150,Sto12g394910,Sto06g177110,Sto10g333550,Sto08g270630,Sto10g330950,Sto03g078650,Sto03g082640,Sto10g333260,Sto08g268110,Sto08g271380,Sto08g270320,Sto10g333770,Sto08g269850,Sto08g268610,Sto10g333430,Sto08g268090,Sto06g178050,Sto10g333800,Sto10g333660,Sto08g270640,Sto08g267980,Sto07g225540,Sto10g337590
SETOT5644	Sto04g091640,Sto04g091780,Sto04g091890,Sto04g091960,Sto04g092210,Sto04g092290,Sto04g092340,Sto04g092470,Sto04g092490,Sto04g092520,Sto04g092560,Sto04g092650,Sto04g092670,Sto04g092680,Sto04g092730,Sto04g092750,Sto04g092800,Sto04g092590,Sto04g092550,Sto04g092820,Sto04g092540,Sto04g091650,Sto04g092760,Sto05g136950,Sto04g092740,Sto04g092570
SETOT5968	Sto11g373950,Sto11g373850,Sto01g004780,Sto11g371700,Sto03g080490,Sto01g006250,Sto08g255040,Sto05g157720,Sto01g010290,Sto08g273850,Sto03g073120,Sto04g094280,Sto04g108860,Sto07g220490,Sto08g261100,Sto03g083350,Sto06g184160,Sto03g077200,Sto05g153960,Sto09g292560,Sto07g217640,Sto03g081800,Sto03g083360,Sto09g292570,Sto08g241370,Sto10g336040
SETOT6017	Sto00g444270,Sto05g155050,Sto00g444320,Sto07g219240,Sto05g146810,Sto10g338370,Sto06g164090,Sto02g040900,Sto02g041610,Sto06g180180,Sto12g402630,Sto08g268030,Sto00g446640,Sto02g043010,Sto10g329780,Sto03g080410,Sto00g444370,Sto08g275220,Sto12g395510,Sto10g333250,Sto08g274790,Sto04g103120,Sto03g072440,Sto05g141410,Sto06g179860,Sto08g275330,Sto13g407770
SETOT6018	Sto01g013450,Sto03g074850,Sto09g292340,Sto06g178250,Sto05g155160,Sto02g033660,Sto05g136400,Sto01g015070,Sto07g222480,Sto05g157570,Sto04g096030,Sto01g015080,Sto03g087150,Sto13g407500,Sto02g046370,Sto02g033670,Sto02g035810,Sto02g047380,Sto03g074840,Sto12g394850,Sto08g261730,Sto06g182270,Sto08g274820,Sto13g411490,Sto10g335780,Sto07g226450,Sto06g205720
SETOT6424	Sto06g164130,Sto08g277670
SETOT6844	Sto01g011910,Sto06g172610
SETOT6919	Sto06g203780,Sto11g362330
SETOT6948	Sto01g013090,Sto12g396360,Sto05g130980,Sto07g214390,Sto03g083860,Sto12g400890,Sto10g337930,Sto12g392620,Sto11g355520,Sto13g423100,Sto08g270390,Sto10g341100,Sto05g147030,Sto06g174210,Sto05g138190,Sto04g105610,Sto08g260670,Sto08g270400,Sto10g337340,Sto09g299150,Sto05g134520,Sto10g330960,Sto10g340580,Sto12g384270,Sto10g337580
SETOT6949	Sto02g040800,Sto02g043700,Sto02g043430,Sto02g044110,Sto02g044180,Sto02g044130,Sto02g044070,Sto02g044190,Sto02g043710,Sto02g044200,Sto02g043490,Sto10g330660,Sto02g045290,Sto02g045220,Sto02g043480,Sto02g045250,Sto02g045280,Sto10g331140,Sto10g330830,Sto02g043470,Sto02g044120,Sto02g043690,Sto02g044080,Sto02g044160,Sto02g045410
SETOT7463	Sto00g444410,Sto02g044840,Sto08g272330,Sto02g040590,Sto04g099960,Sto10g331450,Sto04g101170,Sto11g372860,Sto08g270520,Sto02g039930,Sto10g331390,Sto08g269020,Sto02g040720,Sto12g393440,Sto02g040600,Sto08g268220,Sto07g219670,Sto02g044830,Sto12g403090,Sto03g058440,Sto08g268230,Sto03g083190,Sto05g155820,Sto08g275070
SETOT7464	Sto13g410360,Sto11g372600,Sto01g008800,Sto11g349750,Sto08g272350,Sto12g393350,Sto13g412080,Sto06g180610,Sto13g411150,Sto04g096880,Sto01g009690,Sto06g175420,Sto13g411760,Sto02g039100,Sto01g008840,Sto03g079950,Sto04g096830,Sto11g349300,Sto06g162620,Sto13g411250,Sto03g079660,Sto08g271740,Sto11g352380,Sto12g400990
SETOT7919	Sto01g013000,Sto02g032560,Sto03g069400,Sto05g131740,Sto05g145300,Sto08g249840,Sto08g264130,Sto09g285720,Sto10g337390,Sto13g403820,Sto05g123190,Sto09g283710,Sto01g014500,Sto08g259950,Sto05g131530,Sto05g136820,Sto09g287780,Sto13g430670,Sto13g418810,Sto07g224030,Sto12g397620
SETOT8631	Sto00g444290,Sto02g037790,Sto02g040270,Sto05g147220,Sto10g331670,Sto09g288340,Sto05g154560,Sto10g331790,Sto02g040640,Sto10g330010,Sto08g272190,Sto12g396980,Sto00g447390,Sto13g413290,Sto01g012250,Sto13g414440,Sto09g289760,Sto00g445860,Sto02g045210,Sto10g333160,Sto11g374550,Sto12g393760
SETOT8632	Sto00g446180,Sto04g099770,Sto04g098610,Sto04g099690,Sto04g098640,Sto04g097260,Sto04g095280,Sto04g099740,Sto10g331280,Sto04g095460,Sto04g095340,Sto04g099800,Sto04g095260,Sto08g264220,Sto04g096060,Sto04g097300,Sto08g264880,Sto04g108720,Sto08g264950
SETOT8633	Sto02g040030,Sto05g146990,Sto06g173890,Sto06g178460,Sto10g333810,Sto13g418280,Sto07g213850,Sto09g303740,Sto02g044140,Sto08g273700,Sto05g146900,Sto13g407230,Sto06g180580,Sto01g011460,Sto07g223250,Sto12g398390,Sto03g075260,Sto06g177130,Sto08g261840,Sto05g140300,Sto08g263170,Sto08g262080
SETOT8634	Sto01g009300,Sto02g039350,Sto10g337650,Sto04g106980,Sto05g135810,Sto08g267640,Sto04g105470,Sto01g009070,Sto10g338490,Sto03g081790,Sto06g181940,Sto12g394930,Sto13g404240,Sto07g224200,Sto12g398050,Sto06g176690,Sto10g329850,Sto03g082980,Sto08g265680,Sto13g436050,Sto08g265690,Sto07g225060
SETOT8635	Sto01g008590,Sto07g225270,Sto03g072810,Sto01g011580,Sto01g014510,Sto13g434420,Sto05g155780,Sto05g138850,Sto02g032830,Sto05g146630,Sto10g337620,Sto03g079440,Sto03g080640,Sto12g395690,Sto04g117290,Sto05g124900,Sto06g184170,Sto11g373110,Sto13g410620,Sto05g155940,Sto07g223050,Sto09g303670
SETOT8639	Sto02g045790,Sto05g146650,Sto13g413560,Sto06g178860,Sto09g287180,Sto03g077160,Sto03g077280,Sto13g414590,Sto13g414500,Sto13g414490,Sto10g337850,Sto12g396230,Sto13g413550,Sto13g413430,Sto13g413500,Sto13g414630,Sto02g037560,Sto05g140020,Sto03g077290,Sto03g077150,Sto08g258290,Sto01g012370
SETOT9352	Sto01g010350,Sto00g445950,Sto05g146000,Sto06g174720,Sto11g350150,Sto10g330860,Sto00g445450,Sto04g105950,Sto11g368700,Sto05g150380,Sto04g103090,Sto02g041120,Sto05g151020,Sto00g449260,Sto00g445480,Sto05g146960,Sto10g330870,Sto05g154400,Sto00g449270,Sto09g288230,Sto06g181330
SETOT9353	Sto00g444690,Sto09g289470,Sto05g144720,Sto05g144770,Sto06g180720,Sto09g289290,Sto09g289400,Sto09g289510,Sto06g179250,Sto09g289260,Sto06g180300,Sto09g289600,Sto06g179970,Sto11g373120,Sto09g289500,Sto13g411210,Sto06g180210,Sto08g265980,Sto09g289560,Sto06g180250,Sto09g289320
SETOT9354	Sto00g446110,Sto08g264820,Sto04g099750,Sto00g446170,Sto04g095310,Sto04g098650,Sto04g097310,Sto02g046880,Sto02g046900,Sto08g264860,Sto08g264870,Sto08g264800,Sto08g264840,Sto08g264190,Sto08g264210,Sto08g264200,Sto08g264790,Sto04g095420,Sto04g095270,Sto04g099810,Sto08g264830
SETOT9355	Sto01g009040,Sto13g417960,Sto11g370410,Sto05g140850,Sto04g106620,Sto13g418070,Sto03g080110,Sto10g327790,Sto05g141010,Sto11g350450,Sto05g154440,Sto04g105680,Sto12g401270,Sto10g326460,Sto04g107560,Sto06g186680,Sto12g399760,Sto12g401200,Sto09g288540,Sto07g218630,Sto13g420430
SETOT9356	Sto02g045700,Sto05g142710,Sto04g097140,Sto10g339470,Sto08g240520,Sto02g049210,Sto05g155290,Sto10g338440,Sto09g282060,Sto06g187560,Sto04g105820,Sto06g186340,Sto08g274020,Sto04g108600,Sto13g407540,Sto04g108650,Sto13g425860,Sto08g244460,Sto10g342280
SETOT9979	Sto09g311810,Sto09g311820
SETOT9991	Sto12g388500,Sto12g388510
SETOT10018	Sto09g304920,Sto09g304930
SETOT10167	Sto00g446760,Sto02g031800,Sto10g331360,Sto04g096150,Sto05g121340,Sto13g421420,Sto08g276600,Sto08g273480,Sto10g328170,Sto06g177200,Sto09g292430,Sto13g406680,Sto09g287470,Sto09g286390,Sto08g268800,Sto02g036030,Sto01g009060,Sto10g327310,Sto09g292440,Sto03g074380
SETOT10168	Sto00g449090,Sto04g102770,Sto04g098820,Sto06g175180,Sto09g289950,Sto12g402690,Sto13g419240,Sto08g265380,Sto13g413710,Sto04g096720,Sto04g106760,Sto10g333780,Sto01g014080,Sto06g175000,Sto10g331100,Sto11g373430,Sto04g104890,Sto09g289100,Sto02g037650,Sto05g144540
SETOT10169	Sto01g007590,Sto10g332320,Sto05g153710,Sto11g351830,Sto04g095910,Sto11g371110,Sto12g398690,Sto01g009520,Sto02g044330,Sto11g351860,Sto03g080010,Sto11g350040,Sto05g144230,Sto07g217940,Sto10g334230,Sto02g036900,Sto05g144810,Sto07g220750,Sto11g371770,Sto01g009580
SETOT10170	Sto02g034880,Sto12g393000,Sto05g140860,Sto03g080120,Sto11g350430,Sto10g327800,Sto11g350410,Sto10g334960,Sto04g105670,Sto13g417970,Sto12g401280,Sto07g218640,Sto13g413260,Sto04g096330,Sto06g180840,Sto06g176930,Sto12g396590,Sto10g335120,Sto08g263770,Sto06g180970
SETOT10171	Sto09g293110,Sto09g292620,Sto09g293090,Sto09g292990,Sto09g292870,Sto09g293060,Sto09g292630,Sto09g292940,Sto10g323630,Sto09g292640,Sto09g293100,Sto09g292860,Sto09g293070,Sto09g292920,Sto09g293020,Sto09g292900,Sto09g292910,Sto09g292960,Sto09g293010,Sto09g292970
SETOT11045	Sto11g367310,Sto06g197250
SETOT11069	Sto06g168840,Sto06g168870
SETOT11085	Sto09g285230,Sto08g271400,Sto00g444980,Sto08g275230,Sto09g295360,Sto07g223180,Sto08g261180,Sto10g326540,Sto08g261240,Sto03g080320,Sto05g138650,Sto07g225810,Sto07g223270,Sto08g269840,Sto13g415600,Sto11g371200,Sto11g372790,Sto09g295350
SETOT11086	Sto05g152530,Sto06g178440,Sto12g395300,Sto06g178360,Sto05g152460,Sto06g178950,Sto06g178510,Sto06g179030,Sto12g402300,Sto12g402010,Sto12g402290,Sto12g396900,Sto12g402090,Sto12g402910,Sto12g402970,Sto06g178480,Sto12g397120,Sto12g397540,Sto08g263730
SETOT11087	Sto01g007530,Sto06g162800,Sto09g296090,Sto10g327630,Sto09g285210,Sto09g296100,Sto09g296060,Sto09g296020,Sto06g185700,Sto09g295980,Sto06g185730,Sto09g295990,Sto09g296120,Sto06g185720,Sto09g296080,Sto09g296050,Sto06g185740,Sto09g289790,Sto06g185680
SETOT11088	Sto06g184190,Sto02g040210,Sto07g212310,Sto05g156430,Sto05g124360,Sto06g177520,Sto09g301960,Sto05g153880,Sto13g418390,Sto05g159330,Sto05g156350,Sto13g418630,Sto06g162450,Sto10g343950,Sto06g163460,Sto13g425620,Sto06g164240
SETOT11089	Sto08g262050,Sto08g262220,Sto08g263220,Sto08g263300,Sto08g262060,Sto08g263160,Sto08g263130,Sto08g263150,Sto08g263330,Sto08g262110,Sto08g263200,Sto08g263260,Sto08g263270,Sto08g263280,Sto08g262130,Sto08g261820,Sto08g262020,Sto08g261870,Sto08g261780
SETOT11667	Sto13g421120,Sto13g421150,Sto13g421180
SETOT11970	Sto00g444060,Sto00g444080,Sto13g418680,Sto02g038730,Sto07g220820,Sto03g075560,Sto12g398100,Sto11g373740,Sto02g041890,Sto02g036050,Sto00g447260,Sto11g350160,Sto03g074980,Sto12g401130,Sto08g270460,Sto12g396040,Sto09g298170
SETOT11971	Sto08g274500,Sto01g007390,Sto06g204370,Sto05g140780,Sto05g140740,Sto09g293500,Sto12g395790,Sto01g007400,Sto07g224060,Sto05g153550,Sto11g369320,Sto12g396700,Sto08g274160,Sto13g417940,Sto11g351910,Sto09g293490,Sto08g248790,Sto09g308310
SETOT11972	Sto00g446780,Sto08g267650,Sto02g036040,Sto06g176310,Sto01g008010,Sto02g031810,Sto03g074390,Sto04g106970,Sto06g177180,Sto09g292450,Sto11g350940,Sto13g407090,Sto09g290510,Sto01g009080,Sto10g331350,Sto05g135820
SETOT11973	Sto07g224520,Sto02g044460,Sto08g232720,Sto04g095210,Sto04g095550,Sto13g440200,Sto04g095400,Sto04g099720,Sto04g097230,Sto09g280150,Sto04g097150,Sto04g099790,Sto10g331300,Sto04g095240,Sto04g097160,Sto04g097240,Sto07g212040,Sto13g408910
SETOT11974	Sto00g447370,Sto11g373390,Sto12g402670,Sto04g106440,Sto08g272180,Sto04g103570,Sto10g333150,Sto02g037800,Sto02g040280,Sto02g040260,Sto03g077530,Sto02g037780,Sto05g147230,Sto12g396970,Sto12g396990,Sto11g350260,Sto05g147210,Sto00g444280
SETOT11975	Sto03g080620,Sto05g156120,Sto04g096420,Sto01g009250,Sto01g009360,Sto04g096410,Sto04g096430,Sto04g096440,Sto04g096450,Sto13g418440,Sto03g060150,Sto09g290100,Sto05g142440,Sto11g371380,Sto03g074430,Sto06g163060,Sto09g285270,Sto09g285280
SETOT11976	Sto02g041180,Sto03g078230,Sto02g042020,Sto08g262560,Sto08g268140,Sto08g268590,Sto04g096790,Sto13g407800,Sto08g268650,Sto08g275150,Sto06g163160,Sto11g373250,Sto13g417710,Sto13g408830,Sto05g144380,Sto10g329100,Sto08g269590,Sto08g266450
SETOT12011	Sto13g405990,Sto08g247480
SETOT12099	Sto00g444420,Sto05g146770,Sto02g042120,Sto02g041690,Sto01g011310,Sto03g074730,Sto08g268430,Sto05g145440,Sto02g041910,Sto01g013630,Sto02g040950,Sto06g176380,Sto02g042190,Sto02g041920,Sto03g078630,Sto08g268170
SETOT12502	Sto01g008700,Sto08g261350,Sto10g326900,Sto09g292830,Sto02g035170,Sto03g071920,Sto03g079140,Sto06g183710,Sto07g210930,Sto12g400920,Sto10g337900,Sto10g337210,Sto10g336960,Sto05g142510
SETOT12806	Sto00g446920,Sto05g124200
SETOT12807	Sto00g452590,Sto07g223480,Sto05g145390,Sto08g265230,Sto05g156900,Sto05g156930,Sto01g009130,Sto02g040760,Sto02g043120,Sto02g040770,Sto12g397740,Sto02g038790,Sto08g269620,Sto02g035570,Sto13g414570,Sto05g145160,Sto11g374540
SETOT12808	Sto01g003350,Sto10g331860,Sto01g014030,Sto01g014040,Sto02g033530,Sto02g033560,Sto02g033570,Sto10g333190,Sto10g331900,Sto02g035790,Sto10g333180,Sto01g014070,Sto02g033550,Sto02g033580,Sto02g035690,Sto02g035780,Sto02g035700
SETOT12809	Sto01g010840,Sto07g212400,Sto11g371920,Sto07g219470,Sto05g145800,Sto01g010850,Sto02g048150,Sto01g012400,Sto06g179620,Sto13g435320,Sto07g219480,Sto05g145810,Sto06g178940,Sto11g371910,Sto09g295010,Sto13g408700,Sto13g414910
SETOT12810	Sto03g077440,Sto09g285610,Sto03g077630,Sto05g150550,Sto13g413470,Sto09g316670,Sto06g184630,Sto10g338820,Sto10g338830,Sto03g083410,Sto13g408380,Sto08g264060,Sto04g096390,Sto07g225670,Sto09g286110,Sto11g372400
SETOT12811	Sto02g050120,Sto02g050220,Sto02g050170,Sto02g050280,Sto02g050150,Sto02g050660,Sto02g050210,Sto02g050300,Sto02g050130,Sto02g050670,Sto02g050690,Sto02g050620,Sto02g050590,Sto02g050600,Sto02g050720,Sto02g050650
SETOT12813	Sto03g082350,Sto03g081380,Sto03g081520,Sto03g084810,Sto03g081440,Sto03g082220,Sto03g082820,Sto03g084840,Sto03g084820,Sto03g082160,Sto03g084760,Sto03g082250,Sto03g082900,Sto03g082870,Sto03g082300,Sto03g081580
SETOT12814	Sto06g197560,Sto06g197570
SETOT12819	Sto11g354270,Sto11g354390,Sto11g354280,Sto11g354490,Sto11g354340,Sto11g354310,Sto11g354460,Sto11g354330,Sto11g354480,Sto11g354440,Sto11g354450,Sto11g354430,Sto11g354300,Sto11g354570,Sto11g354510,Sto11g354500,Sto11g354410
SETOT13449	Sto11g371710,Sto02g036360,Sto03g077210,Sto13g418780,Sto03g077250,Sto08g273880,Sto02g041430,Sto08g265660,Sto10g339740,Sto06g179000,Sto12g401560,Sto07g220510,Sto05g143200,Sto10g330220,Sto06g179410,Sto08g273860
SETOT13450	Sto01g014210,Sto06g162710,Sto02g046390,Sto08g256550,Sto06g163650,Sto06g179720,Sto09g282560,Sto01g014350,Sto04g095820,Sto04g110240,Sto07g211360,Sto12g401110,Sto05g140530,Sto04g105870,Sto08g266980,Sto06g164180
SETOT13451	Sto03g087160,Sto05g146940,Sto05g139950,Sto07g223230,Sto12g396090,Sto12g393900,Sto13g410230,Sto11g349380,Sto05g141790,Sto12g393890,Sto05g145310,Sto13g408080,Sto13g409910,Sto13g410260,Sto02g044710,Sto01g011960
SETOT13452	Sto09g314310,Sto12g394230
SETOT13502	Sto05g153500,Sto09g291870
SETOT13538	Sto13g435460,Sto08g240960
SETOT13992	Sto00g446250,Sto12g399490,Sto12g399410,Sto00g448830,Sto00g451640,Sto00g451690,Sto00g451700,Sto00g451760,Sto12g400640,Sto00g448960,Sto00g450530,Sto00g451330,Sto00g452350,Sto00g449790,Sto00g451590
SETOT13993	Sto13g407710,Sto01g016410,Sto07g210270,Sto12g401170,Sto07g223000,Sto10g324840,Sto13g415470,Sto09g283990,Sto08g259660,Sto05g154270,Sto05g154340,Sto08g265850,Sto06g203090,Sto07g221780
SETOT13994	Sto01g015600,Sto07g227070,Sto02g045810,Sto02g043390,Sto02g043680,Sto02g045840,Sto02g045870,Sto02g043370,Sto02g043210,Sto01g015610,Sto02g045760,Sto02g043380,Sto02g045830,Sto02g044020
SETOT13995	Sto01g022250,Sto01g022320,Sto11g349770,Sto01g022330,Sto11g349820,Sto01g022380,Sto01g022260,Sto01g022310,Sto01g022290,Sto01g022300,Sto01g022280,Sto01g022350,Sto01g022360
SETOT13996	Sto02g036630,Sto12g396540,Sto10g331730,Sto13g410640,Sto06g181980,Sto12g396420,Sto10g334510,Sto06g186450,Sto12g396620,Sto10g331740,Sto09g284010,Sto12g396610,Sto12g396550,Sto12g393960,Sto06g176920
SETOT13997	Sto04g094170,Sto04g094320,Sto04g097080,Sto04g094220,Sto04g094200,Sto04g097070,Sto04g094250,Sto04g094270,Sto04g094310,Sto04g097100,Sto04g094550,Sto04g094210,Sto04g094260,Sto04g094230,Sto04g094300
SETOT14082	Sto13g433230,Sto08g243330
SETOT14460	Sto04g103870,Sto11g351520,Sto12g402480,Sto12g403050,Sto03g082720,Sto06g175590,Sto08g267030,Sto04g103080,Sto12g396960,Sto12g395210,Sto12g401840,Sto12g402620,Sto12g397180,Sto12g403210
SETOT14461	Sto00g446130,Sto04g095410,Sto04g099730,Sto04g097290,Sto04g095490,Sto04g095230,Sto04g095290,Sto10g331290,Sto04g097250,Sto04g097180,Sto04g097340,Sto04g099760,Sto04g095360,Sto10g334810
SETOT14462	Sto00g447170,Sto02g041170,Sto11g373750,Sto10g326240,Sto11g373880,Sto10g334670,Sto08g265510,Sto00g447180,Sto08g262570,Sto10g334660,Sto02g049980,Sto02g044870,Sto13g416180,Sto07g219410
SETOT14463	Sto00g448510,Sto01g009320,Sto02g039340,Sto05g121320,Sto05g123700,Sto06g194420,Sto08g276610,Sto12g382400,Sto13g421410,Sto13g443960,Sto11g374020,Sto09g291480,Sto02g041320
SETOT14464	Sto01g007780,Sto07g221860,Sto06g162360,Sto02g035960,Sto07g224930,Sto12g394660,Sto07g224010,Sto12g400710,Sto13g407260,Sto06g182180,Sto06g203420,Sto07g223860,Sto09g287730,Sto10g327920
SETOT14465	Sto01g009990,Sto06g180220,Sto02g039070,Sto08g265970,Sto05g144780,Sto09g289330,Sto06g179280,Sto06g180120,Sto10g335010,Sto06g179960,Sto06g181350,Sto09g289550,Sto06g179240,Sto13g411840
SETOT14466	Sto01g010370,Sto11g371160,Sto13g411020,Sto08g266060,Sto06g175880,Sto08g266820,Sto08g266210,Sto08g266280,Sto08g266040,Sto13g411660,Sto08g266240,Sto08g266310,Sto08g266390,Sto08g266410
SETOT14467	Sto01g020320,Sto09g284490,Sto11g373260,Sto03g071360,Sto08g269650,Sto10g331410,Sto11g355000,Sto02g031990,Sto06g164360,Sto09g296810,Sto09g294820,Sto09g303530,Sto06g166230,Sto03g071880
SETOT14468	Sto03g064790,Sto03g074020
SETOT14469	Sto05g151180,Sto04g095760,Sto06g166590,Sto10g336920,Sto06g163600,Sto11g349550,Sto10g337280,Sto06g180760,Sto05g146120,Sto10g337180,Sto09g284530,Sto13g413160,Sto09g280750,Sto12g398500
SETOT14719	Sto06g164030,Sto09g298910,Sto09g298920,Sto09g298880,Sto09g298940,Sto09g299430,Sto09g298900,Sto09g308350
SETOT14727	Sto07g227620,Sto07g227630,Sto07g227640,Sto07g227650,Sto07g228020,Sto07g228030,Sto07g229750
SETOT14731	Sto01g006650,Sto01g006680,Sto01g006720,Sto01g006760,Sto01g007520,Sto01g007550,Sto01g007460,Sto01g007480
SETOT14872	Sto07g209250,Sto07g209270
SETOT14919	Sto02g050360,Sto10g335800,Sto03g080020,Sto01g014390,Sto09g284950,Sto10g337310,Sto11g370880,Sto04g117500,Sto04g094960,Sto03g054130,Sto11g349570,Sto13g406620
SETOT14920	Sto00g449500,Sto06g181700,Sto02g035800,Sto05g153940,Sto06g163740,Sto04g093860,Sto09g293230,Sto05g154820,Sto07g218480,Sto12g394170,Sto13g411980,Sto08g271920,Sto09g287230
SETOT14921	Sto01g001820,Sto06g198890,Sto03g077580,Sto10g317690,Sto13g420120,Sto13g420110,Sto06g163420,Sto01g008670,Sto02g036560,Sto02g036530,Sto04g108060,Sto06g162840,Sto04g087710
SETOT14922	Sto01g007580,Sto12g394500,Sto03g075730,Sto13g418710,Sto05g158510,Sto13g414940,Sto06g184040,Sto11g352000,Sto08g272460,Sto06g185690,Sto01g011880,Sto08g272550,Sto03g081690
SETOT14923	Sto01g008490,Sto02g039890,Sto02g042500,Sto04g101480,Sto08g271640,Sto01g010420,Sto02g038860,Sto10g329530,Sto13g411040,Sto06g162280,Sto12g393450,Sto04g096810,Sto04g096730
SETOT14924	Sto01g008830,Sto13g412670,Sto06g182190,Sto02g039110,Sto06g175550,Sto13g412490,Sto03g077680,Sto09g289000,Sto06g184650,Sto13g415010,Sto07g216910,Sto13g420520,Sto08g279040
SETOT14925	Sto01g008920,Sto13g410850,Sto03g080800,Sto11g349230,Sto08g272210,Sto05g146080,Sto06g174270,Sto01g009960,Sto03g075330,Sto05g153830,Sto10g329270,Sto10g329080,Sto06g179820
SETOT14926	Sto02g041190,Sto02g041230,Sto08g276250,Sto12g395370,Sto12g395380,Sto09g295390,Sto08g276240,Sto03g082550,Sto07g221670,Sto13g406250,Sto05g142490,Sto13g419400,Sto07g221660
SETOT14927	Sto01g010240,Sto13g411050,Sto06g182200,Sto07g221240,Sto05g144840,Sto13g412480,Sto03g079360,Sto06g175560,Sto07g218260,Sto03g079930,Sto13g412040,Sto04g096850,Sto03g075870
SETOT14928	Sto02g043330,Sto02g043930,Sto06g162930,Sto06g162980,Sto06g169560,Sto02g043920,Sto06g169540,Sto12g390230,Sto06g170570,Sto06g170550,Sto06g162990,Sto06g169530,Sto12g390200
SETOT14929	Sto02g043360,Sto10g328320,Sto02g043670,Sto02g045880,Sto02g045850,Sto07g227080,Sto02g045860,Sto02g045780,Sto02g044010,Sto02g045750,Sto02g045770
SETOT14930	Sto02g045140,Sto06g188280,Sto06g188200
SETOT14931	Sto02g051260,Sto03g076550,Sto12g395390,Sto03g075500,Sto12g398720,Sto11g373620,Sto07g221630,Sto04g102420,Sto11g373610,Sto07g221560,Sto07g223970
SETOT14932	Sto08g257930,Sto13g425580,Sto12g392340,Sto09g297500,Sto09g297330,Sto09g295140,Sto09g297340,Sto13g422270,Sto12g392360,Sto12g389560,Sto12g392350,Sto08g257940,Sto09g295150
SETOT14988	Sto06g167760,Sto01g023440
SETOT15158	Sto08g272880,Sto01g018910,Sto06g188470,Sto05g117880,Sto02g034620,Sto04g090720,Sto05g158120,Sto04g102370,Sto06g178060,Sto11g358130,Sto12g401600
SETOT15163	Sto11g369690,Sto01g007000,Sto10g346790,Sto03g082340,Sto05g146470,Sto05g142480,Sto09g298220,Sto12g402990,Sto13g438490
SETOT15290	Sto02g030410,Sto10g320480
SETOT15309	Sto08g248290,Sto13g408840
SETOT15333	Sto00g447730,Sto08g266720,Sto04g106730,Sto05g150640,Sto02g041750,Sto02g041030,Sto01g006870,Sto05g143950,Sto13g410870,Sto02g042060,Sto02g038740,Sto02g046620
SETOT15334	Sto00g448500,Sto01g009310,Sto05g121330,Sto05g123690,Sto10g337640,Sto06g194410,Sto10g325510,Sto10g332760,Sto11g374010,Sto10g340530,Sto02g041360,Sto12g382390
SETOT15335	Sto00g449100,Sto00g449140,Sto04g100500,Sto09g289240,Sto09g289220,Sto00g449130,Sto04g100430,Sto04g100530,Sto03g076240,Sto00g450110,Sto04g100400,Sto09g289190
SETOT15336	Sto01g003550,Sto13g418240,Sto09g287580,Sto12g379950,Sto03g073500,Sto02g030770,Sto09g287590,Sto11g366140,Sto06g176210,Sto13g423310,Sto11g371080,Sto13g418250
SETOT15337	Sto01g008150,Sto04g105810,Sto04g106380,Sto07g224080,Sto06g179780,Sto08g259920,Sto03g073260,Sto13g408350,Sto03g073270,Sto09g290130,Sto07g224160,Sto09g290150
SETOT15338	Sto01g008550,Sto09g287260,Sto08g265870,Sto09g287880,Sto05g140640,Sto07g222570,Sto05g155450,Sto07g222530,Sto06g175860,Sto07g222690,Sto11g352100,Sto08g272230
SETOT15340	Sto13g412780,Sto01g015540,Sto03g056010,Sto04g104180,Sto06g182440,Sto03g056000,Sto13g406970,Sto03g055970,Sto03g055990,Sto10g317040,Sto13g427340,Sto09g285320
SETOT15341	Sto01g014310,Sto12g395730,Sto13g414420,Sto01g015430,Sto13g433570,Sto03g077110,Sto03g077320,Sto08g261070,Sto05g139800,Sto07g228360,Sto08g271850,Sto10g329680
SETOT15342	Sto01g014320,Sto08g263800,Sto11g351410,Sto01g016910,Sto06g180130,Sto10g329660,Sto02g046300,Sto06g179930,Sto08g263860,Sto06g179940,Sto06g180140,Sto13g408780
SETOT15343	Sto02g029760,Sto04g102390,Sto03g077060,Sto03g077390,Sto04g103860,Sto11g371590,Sto11g351630,Sto02g048400,Sto10g339450,Sto06g185180,Sto10g340790,Sto10g339630
SETOT15344	Sto12g401180,Sto03g073720,Sto13g429210,Sto03g073750,Sto06g174370,Sto13g406020,Sto13g419800,Sto05g118550,Sto11g367280,Sto05g142810,Sto07g218780,Sto10g341300
SETOT15345	Sto04g101050,Sto07g226020,Sto10g319390,Sto08g247140,Sto06g177020,Sto07g227600,Sto08g260970,Sto10g341410,Sto11g350980,Sto07g218020,Sto06g177030,Sto10g342640
SETOT15346	Sto06g174700,Sto06g180000,Sto06g179170,Sto06g180160,Sto06g180260,Sto09g289340,Sto06g179320,Sto06g180070,Sto06g180280,Sto09g289360,Sto09g289580,Sto09g289620
SETOT15348	Sto09g294620,Sto09g294640,Sto09g294680,Sto09g294700,Sto09g294710,Sto13g425050,Sto13g425020,Sto13g424970,Sto13g424950,Sto13g425030,Sto13g425040,Sto13g424980
SETOT15786	Sto00g450610,Sto02g042110,Sto02g043660,Sto12g402260,Sto10g334310,Sto06g176330,Sto02g042160,Sto07g220200,Sto11g370000
SETOT15787	Sto00g451300,Sto12g402490,Sto03g081700,Sto08g270350,Sto12g397170,Sto12g396950,Sto12g397480,Sto12g395220,Sto12g402200,Sto12g403200,Sto12g401850
SETOT15788	Sto01g008040,Sto13g407640,Sto10g347820,Sto04g106210,Sto02g046030,Sto09g285250,Sto08g273170,Sto02g052060,Sto09g293330,Sto13g425180,Sto10g328550
SETOT15789	Sto02g027880,Sto10g333080,Sto10g333060,Sto07g211410,Sto03g056130,Sto07g230120,Sto07g230140,Sto09g295550,Sto08g243990,Sto09g295570,Sto07g222960
SETOT15790	Sto02g039640,Sto02g040010,Sto06g178320,Sto06g178150,Sto04g106930,Sto02g039680,Sto06g178310,Sto13g419720,Sto06g186940,Sto05g153480,Sto08g274080
SETOT15791	Sto02g039650,Sto08g263340,Sto08g262210,Sto08g263250,Sto08g262230,Sto08g262010,Sto08g262070,Sto08g262190,Sto08g263180,Sto08g261770,Sto08g262090
SETOT15792	Sto02g040870,Sto10g331120,Sto12g389470,Sto13g405060,Sto05g140920,Sto05g154940,Sto02g045960,Sto02g045970,Sto03g067940,Sto11g369510,Sto05g140930
SETOT15793	Sto05g154420,Sto05g140670,Sto05g154290,Sto05g154370,Sto05g154380,Sto05g157990,Sto05g154300,Sto05g154230,Sto05g154280,Sto05g154310,Sto05g154240
SETOT15794	Sto06g164670,Sto06g169460,Sto06g164690,Sto06g164710
SETOT15836	Sto03g076950,Sto08g267620,Sto04g103030,Sto07g219970,Sto00g452260,Sto07g219870,Sto03g076890,Sto13g416600,Sto05g147320,Sto08g264730,Sto04g100010
SETOT15887	Sto13g421170,Sto13g421160
SETOT16073	Sto02g027170,Sto02g027210,Sto02g027220,Sto02g027190,Sto07g210260,Sto02g027200,Sto07g210300,Sto07g210310
SETOT16280	Sto00g445670,Sto09g304040,Sto11g351170,Sto01g022010,Sto03g079260,Sto05g131370,Sto06g199560,Sto01g013400,Sto03g072970,Sto02g046190
SETOT16281	Sto00g445780,Sto00g450970,Sto00g451090,Sto02g044260,Sto02g040450,Sto08g268860,Sto13g409170,Sto00g446630,Sto00g450960,Sto12g398010
SETOT16282	Sto00g447250,Sto06g174380,Sto11g356740,Sto06g186010,Sto10g331850,Sto09g288050,Sto05g144420,Sto04g107200,Sto10g334380,Sto04g108470
SETOT16283	Sto05g148580,Sto05g148180,Sto05g151690,Sto05g149490,Sto05g151460,Sto05g152090,Sto05g150190,Sto05g151920,Sto06g177810,Sto06g177840
SETOT16284	Sto01g007240,Sto04g090050,Sto13g408760,Sto06g162410,Sto06g185590,Sto08g276900,Sto02g052720,Sto07g226750,Sto09g290360,Sto07g227460
SETOT16285	Sto01g008570,Sto05g143070,Sto01g009290,Sto09g279570,Sto01g019160,Sto01g019070,Sto01g019130,Sto01g011700,Sto04g107370,Sto08g259220
SETOT16286	Sto01g010000,Sto12g394360,Sto03g079420,Sto05g153350,Sto06g163310,Sto09g289440,Sto06g174650,Sto06g175360,Sto06g175110,Sto13g410290
SETOT16287	Sto05g141740,Sto02g038670,Sto13g411000,Sto11g373270,Sto05g141560,Sto05g141600,Sto05g141680,Sto05g141850,Sto05g141610,Sto02g038660
SETOT16288	Sto07g222420,Sto10g342480,Sto03g069630,Sto04g102460,Sto13g419320,Sto08g267100,Sto13g414770,Sto06g184770,Sto06g185110,Sto09g288350
SETOT16289	Sto02g037870,Sto04g102740,Sto05g152660,Sto02g042270,Sto02g040910,Sto02g041800,Sto02g041660,Sto10g332460,Sto04g104720,Sto13g410050
SETOT16290	Sto02g045130,Sto06g166170,Sto03g083100,Sto09g298210,Sto04g097210,Sto09g292660,Sto10g332700,Sto05g145510,Sto09g292650,Sto10g326010
SETOT16291	Sto03g066980,Sto13g418190,Sto06g169970,Sto05g138930,Sto06g186440,Sto11g355120,Sto10g347990,Sto07g223080,Sto12g396450,Sto12g396480
SETOT16292	Sto03g073650,Sto09g294250,Sto09g291740,Sto12g401060,Sto08g274650,Sto09g287140,Sto13g406930,Sto09g287160,Sto13g411480,Sto03g078010
SETOT16293	Sto03g078000,Sto04g100900,Sto09g289850,Sto04g104580,Sto05g146510,Sto13g410440,Sto05g146690,Sto11g351070,Sto06g177730,Sto05g151120
SETOT16294	Sto08g253750,Sto08g253760,Sto06g187520,Sto06g187540,Sto06g187550,Sto06g187980,Sto06g188000,Sto06g187990,Sto06g187920,Sto06g188020
SETOT16295	Sto06g189440,Sto06g189450,Sto13g404840,Sto12g388690,Sto09g293730,Sto07g209090,Sto07g209180,Sto09g293680,Sto09g293740
SETOT16296	Sto06g201890,Sto06g201900
SETOT16297	Sto08g266090,Sto08g266760,Sto08g266800,Sto08g266270,Sto08g266230,Sto08g266620,Sto08g266190,Sto08g266440,Sto08g266340,Sto08g266300
SETOT16298	Sto08g267760,Sto08g270610,Sto08g268880,Sto08g267840,Sto13g414320,Sto08g268520,Sto10g333400,Sto08g268530,Sto10g333470,Sto08g270620
SETOT16299	Sto08g275860,Sto10g338560,Sto08g275970,Sto13g414870,Sto10g330260
SETOT16300	Sto13g415620,Sto13g415680,Sto13g416040,Sto13g416060,Sto13g416980,Sto13g416020,Sto13g417130,Sto13g415720,Sto13g417610,Sto13g416140
SETOT16375	Sto10g348800,Sto08g251840
SETOT16610	Sto12g401090,Sto07g218280,Sto10g333590
SETOT16618	Sto00g446380,Sto02g050460,Sto00g446390,Sto00g446400,Sto02g050450,Sto02g050470
SETOT16833	Sto00g445190,Sto00g446860,Sto06g181180,Sto08g268570,Sto08g268130,Sto10g329720,Sto12g397890,Sto04g102530,Sto08g270540
SETOT16834	Sto00g448070,Sto13g415900,Sto05g150990,Sto13g413860,Sto06g184050,Sto08g261680,Sto04g103170,Sto06g187040,Sto06g178990
SETOT16835	Sto01g013660,Sto12g398080,Sto12g397870,Sto01g012950,Sto07g221400,Sto04g102640,Sto03g076230,Sto10g335410,Sto02g044240
SETOT16836	Sto01g006170,Sto07g221700,Sto09g291680,Sto04g088190,Sto07g210500,Sto01g017510,Sto03g077610,Sto09g283800,Sto10g322100
SETOT16837	Sto01g007350,Sto05g139400,Sto03g078550,Sto03g078080,Sto13g411260,Sto02g040560,Sto08g267130,Sto04g100720,Sto09g292890
SETOT16838	Sto06g175530,Sto01g008890,Sto06g174310,Sto03g075820,Sto06g175520,Sto02g036590,Sto13g411750,Sto03g079620,Sto02g039480
SETOT16839	Sto01g012420,Sto01g013740,Sto10g341530,Sto03g075060,Sto07g218470,Sto10g334880,Sto13g408990,Sto10g338260,Sto12g399640
SETOT16840	Sto13g414180,Sto13g414150,Sto04g103500,Sto13g414110,Sto13g414310,Sto08g267860,Sto09g288700,Sto10g333350,Sto09g288690
SETOT16841	Sto10g338190,Sto01g016590,Sto10g341350,Sto08g260280,Sto02g027710,Sto12g389800,Sto05g157480,Sto10g339960,Sto10g322330
SETOT16842	Sto11g372250,Sto06g174560,Sto07g225440,Sto07g225430,Sto07g225400,Sto11g372500,Sto06g174590,Sto06g174610
SETOT16843	Sto02g038920,Sto05g154700,Sto03g071790,Sto06g183340,Sto06g183430,Sto03g072590,Sto12g388380,Sto10g327900,Sto09g305610
SETOT16844	Sto04g112190,Sto05g153890,Sto02g047480,Sto13g419230,Sto05g155110,Sto09g289770,Sto08g276850,Sto05g145500,Sto08g274960
SETOT16845	Sto03g060590,Sto07g216410,Sto05g133150,Sto12g376010,Sto05g154870,Sto07g216310,Sto07g216350,Sto07g216320,Sto07g216360
SETOT16846	Sto03g074780,Sto10g330750,Sto13g418520,Sto13g418420,Sto13g418510,Sto13g418480,Sto13g418490,Sto13g418560,Sto13g418590
SETOT16847	Sto03g078920,Sto08g267750,Sto08g265320,Sto08g260990,Sto06g180950,Sto04g096210,Sto10g335130,Sto06g177340,Sto06g177540
SETOT16848	Sto10g331720,Sto06g186460,Sto12g396400,Sto11g374370,Sto12g396500,Sto12g396440,Sto12g396470,Sto10g334500,Sto13g419780
SETOT16849	Sto05g144460,Sto05g145250,Sto05g144490,Sto05g145260,Sto05g144470,Sto05g145240,Sto05g144500,Sto05g144480,Sto05g145230
SETOT16850	Sto05g154480,Sto05g154540,Sto05g154490,Sto05g154520,Sto08g263480,Sto08g262650,Sto11g352270,Sto08g265590,Sto11g352230
SETOT16851	Sto05g156100,Sto08g266770,Sto08g266810,Sto08g266180,Sto08g266290,Sto08g266260,Sto08g266330,Sto08g266220,Sto13g418970
SETOT16852	Sto06g178370,Sto06g179020,Sto12g402080,Sto12g402310,Sto12g396890,Sto12g397110,Sto12g397550,Sto06g179080,Sto06g174750
SETOT16853	Sto07g221310,Sto07g221340,Sto11g373870,Sto11g373980,Sto07g221280,Sto05g146450,Sto07g220440,Sto05g145130,Sto07g220290
SETOT16854	Sto08g268390,Sto08g268620,Sto10g333690,Sto08g268690,Sto08g270280,Sto08g270290,Sto10g333560,Sto08g270300,Sto08g270310
SETOT16855	Sto09g281030,Sto12g402250,Sto12g402720,Sto12g395250,Sto12g397510,Sto12g401650,Sto12g401740,Sto12g401940
SETOT16856	Sto10g345600,Sto11g354060,Sto11g354020,Sto11g354000,Sto11g354010,Sto11g354040,Sto11g354070,Sto11g354050
SETOT16943	Sto01g006110,Sto09g279200
SETOT17472	Sto03g077920,Sto07g219180,Sto07g219930,Sto09g289060,Sto03g077480,Sto07g219580,Sto09g288900,Sto10g329990
SETOT17473	Sto00g444780,Sto05g147010,Sto02g044150,Sto09g313780,Sto09g303750,Sto13g410600,Sto08g261010,Sto13g408410
SETOT17474	Sto00g445460,Sto05g147440,Sto10g348600
SETOT17475	Sto12g401820,Sto00g447400,Sto00g448470,Sto06g181850,Sto10g339320,Sto06g170540,Sto03g078780,Sto04g093790
SETOT17476	Sto00g448110,Sto13g418400,Sto05g149430,Sto01g013820,Sto10g332500,Sto08g270270,Sto07g219660,Sto09g295130
SETOT17477	Sto01g000970,Sto05g122130,Sto01g016840,Sto12g385970,Sto11g361530,Sto02g032960,Sto07g221370,Sto10g322370
SETOT17478	Sto01g004150,Sto01g015370,Sto04g104310,Sto09g281660,Sto06g169150,Sto02g046550,Sto03g074620,Sto08g254910
SETOT17479	Sto06g174830,Sto01g019840,Sto08g251510,Sto09g309940,Sto09g283630,Sto11g350290,Sto12g393150,Sto12g392690
SETOT17480	Sto11g370060,Sto01g009830,Sto01g007210,Sto12g393680,Sto13g413520,Sto06g183290,Sto01g011820,Sto07g212130
SETOT17481	Sto01g012410,Sto08g265430,Sto11g373380,Sto05g151980,Sto05g154510,Sto02g037940,Sto02g041140,Sto10g333450
SETOT17482	Sto01g022930,Sto04g094340,Sto05g124490,Sto13g431590,Sto13g433670,Sto07g219350
SETOT17483	Sto02g030870,Sto02g030930,Sto02g030920,Sto02g030890,Sto02g030900,Sto02g030910,Sto02g030940,Sto02g030950
SETOT17484	Sto02g037690,Sto10g331540,Sto10g331030,Sto10g331610,Sto09g291410,Sto05g145840,Sto11g372970,Sto08g262690
SETOT17485	Sto02g039660,Sto08g262180,Sto08g263120,Sto08g262030,Sto08g262170,Sto08g262140,Sto08g263190,Sto08g263310
SETOT17486	Sto02g040610,Sto07g219160,Sto03g074470,Sto13g407990,Sto05g138440,Sto13g411610,Sto08g261690,Sto08g265210
SETOT17487	Sto02g046780,Sto07g215060,Sto10g327850,Sto05g140970,Sto13g418110,Sto06g163540,Sto06g195540,Sto05g140980
SETOT17488	Sto10g335830,Sto03g079390,Sto09g286560,Sto10g329190,Sto10g337800,Sto12g400800
SETOT17489	Sto02g048160,Sto02g048180,Sto02g048200,Sto02g048240,Sto02g048220,Sto02g048090,Sto02g048140,Sto02g048100
SETOT17490	Sto03g075200,Sto05g138750,Sto13g410700,Sto04g101290,Sto12g395000,Sto12g394290,Sto10g330230,Sto11g349740
SETOT17491	Sto03g082520,Sto13g409070,Sto13g403490,Sto04g101100,Sto07g225360,Sto05g138200,Sto11g372080,Sto06g180890
SETOT17492	Sto04g096800,Sto06g182560,Sto13g408230,Sto06g176140,Sto13g410610,Sto08g267490,Sto11g351810,Sto00g447650
SETOT17493	Sto05g145770,Sto10g332780,Sto08g268280,Sto07g206350,Sto13g419660,Sto10g332770,Sto10g326030,Sto13g408720
SETOT17494	Sto05g157420,Sto10g345460,Sto09g308980,Sto07g230270,Sto12g381520,Sto13g417520,Sto07g225120,Sto13g408450
SETOT17495	Sto06g179200,Sto06g179210,Sto06g179260,Sto09g289610,Sto09g289390,Sto06g180060,Sto12g395820,Sto06g179300
SETOT17496	Sto09g281020,Sto12g403220,Sto12g402610,Sto12g401830,Sto12g395180,Sto12g397000,Sto12g397470,Sto12g402190
SETOT17497	Sto09g297470,Sto09g297510,Sto13g419170,Sto13g419610,Sto13g417510,Sto13g419100
SETOT17498	Sto10g344750,Sto10g344760,Sto10g345100,Sto10g345110,Sto10g345090,Sto10g345120,Sto10g345080,Sto10g345070
SETOT17886	Sto01g006450,Sto01g006610,Sto01g006480,Sto01g006540,Sto01g006570
SETOT18339	Sto00g444520,Sto03g078660,Sto12g393550,Sto02g041350,Sto06g176790,Sto12g393530,Sto10g340540
SETOT18340	Sto00g445240,Sto00g445500,Sto00g445890,Sto00g447700,Sto01g011380
SETOT18341	Sto00g445280,Sto05g153860,Sto09g289300,Sto06g180110,Sto09g289380,Sto09g289490,Sto08g267290
SETOT18342	Sto00g445310,Sto00g452190,Sto05g147190,Sto00g445630,Sto06g178540,Sto08g271420,Sto05g134460
SETOT18343	Sto05g152620,Sto09g286900,Sto10g330590,Sto05g156710,Sto13g415060,Sto04g104480,Sto11g372590
SETOT18344	Sto00g446670,Sto05g141420,Sto05g141380,Sto05g141250,Sto05g141440,Sto00g446690,Sto05g141290
SETOT18345	Sto00g446750,Sto10g331370,Sto04g106990,Sto09g292420,Sto13g406670,Sto10g338470,Sto09g287480
SETOT18346	Sto09g291470,Sto06g161990,Sto11g350660,Sto01g011160,Sto02g041370,Sto07g221360,Sto03g078250
SETOT18347	Sto01g002950,Sto04g102570,Sto12g383880,Sto02g036320,Sto02g051440,Sto06g176230,Sto06g176200
SETOT18348	Sto08g265390,Sto09g293050,Sto05g135760,Sto05g139430,Sto13g420490,Sto09g293080,Sto09g293000
SETOT18349	Sto01g003880,Sto04g094950,Sto07g215860,Sto01g020140,Sto04g106500,Sto03g083570,Sto05g154500
SETOT18350	Sto05g142620,Sto09g292930,Sto02g048010,Sto12g376390,Sto09g284060,Sto09g284090,Sto08g242280
SETOT18351	Sto01g007950,Sto03g073730,Sto04g095080,Sto08g261370,Sto12g387680,Sto03g084540,Sto13g433310
SETOT18352	Sto01g009210,Sto02g036610,Sto13g412200,Sto08g268010,Sto02g043240,Sto02g044230,Sto08g270360
SETOT18353	Sto01g010210,Sto03g078850,Sto04g111760,Sto02g035550,Sto13g419360,Sto10g329460,Sto13g419300
SETOT18354	Sto05g142680,Sto12g399210,Sto03g072480,Sto03g072380,Sto12g400730,Sto03g072410,Sto03g072450
SETOT18355	Sto08g275850,Sto04g105630,Sto03g080670,Sto06g175030,Sto05g146780,Sto08g257540,Sto13g407860
SETOT18356	Sto01g012630,Sto08g273550,Sto11g373180,Sto05g154880,Sto04g105220
SETOT18357	Sto01g012660,Sto01g013330,Sto03g076670,Sto03g076660,Sto13g414850,Sto02g040240,Sto13g414880
SETOT18358	Sto01g015790,Sto12g397580,Sto06g188180,Sto12g397590,Sto03g072120,Sto09g298370,Sto12g399010
SETOT18359	Sto02g034610,Sto06g183450,Sto07g224570,Sto06g183370,Sto10g319620,Sto08g278580,Sto09g287200
SETOT18360	Sto09g291630,Sto02g045060,Sto03g072910,Sto05g140330,Sto08g275410,Sto06g186850,Sto07g219300
SETOT18361	Sto02g036890,Sto02g037280,Sto02g045460,Sto02g045440,Sto02g045560,Sto02g045480,Sto02g045600
SETOT18362	Sto05g157800,Sto05g154720,Sto06g183940,Sto05g157830,Sto05g157900,Sto05g157930,Sto06g164230
SETOT18363	Sto02g040970,Sto07g220760,Sto02g042150,Sto05g144550,Sto02g042100,Sto05g145170,Sto05g146850
SETOT18364	Sto02g042340,Sto03g078240,Sto05g142530,Sto08g266550,Sto05g140030,Sto13g414370,Sto03g077170
SETOT18365	Sto05g138280,Sto02g047290,Sto10g334780,Sto05g145280,Sto04g096940,Sto10g332350,Sto11g350790
SETOT18366	Sto02g045540,Sto05g158240,Sto06g174150,Sto12g393080,Sto08g260680,Sto10g334970,Sto08g247030
SETOT18367	Sto02g047070,Sto02g047100,Sto03g074070,Sto08g279000
SETOT18368	Sto03g081500,Sto03g082180,Sto03g081570,Sto03g081550,Sto03g082280,Sto03g084720,Sto03g081360
SETOT18369	Sto04g105330,Sto06g182720,Sto12g392380,Sto08g276070,Sto05g141120,Sto12g392370,Sto08g276080
SETOT18370	Sto04g105400,Sto04g105420,Sto07g222600,Sto06g189430,Sto12g396800,Sto06g177070,Sto06g174160
SETOT18371	Sto05g137230,Sto12g396600,Sto12g396460,Sto11g365490,Sto11g374360,Sto12g401210,Sto09g289930
SETOT18372	Sto06g168400,Sto06g168410,Sto11g353340,Sto09g285240,Sto09g285200,Sto11g353280
SETOT18373	Sto06g171790,Sto11g349950,Sto07g223530,Sto07g223800,Sto07g223620,Sto07g223690,Sto07g223770
SETOT18374	Sto06g181870,Sto10g338270,Sto09g290460,Sto13g409760,Sto09g290440,Sto10g335700,Sto12g396320
SETOT18375	Sto07g215550,Sto08g253710,Sto07g222820,Sto09g294760,Sto10g324210,Sto07g226920,Sto09g283240
SETOT18377	Sto08g256950,Sto08g257230,Sto08g260380,Sto08g257190
SETOT18378	Sto08g258370,Sto08g258380,Sto08g258470,Sto08g258610,Sto08g258490,Sto08g258560,Sto08g258630
SETOT18379	Sto08g267770,Sto10g333340,Sto08g268550,Sto13g414120,Sto10g333540,Sto08g268540,Sto10g333530
SETOT18483	Sto09g310290,Sto05g123780
SETOT19324	Sto06g176570,Sto06g176590,Sto06g176630
SETOT19354	Sto10g330000,Sto00g447380,Sto11g372540,Sto05g154550,Sto02g040630,Sto10g331800
SETOT19355	Sto00g444470,Sto00g446350,Sto06g177390,Sto08g274670,Sto07g220600,Sto07g219630
SETOT19356	Sto00g445820,Sto02g034950,Sto05g154590,Sto12g395520,Sto09g285420,Sto13g419570
SETOT19357	Sto01g005020,Sto09g279490,Sto03g071690,Sto13g418260,Sto13g426920
SETOT19358	Sto01g005260,Sto05g132790,Sto12g379690,Sto10g342220,Sto06g166150,Sto11g355020
SETOT19359	Sto01g006030,Sto13g408740,Sto05g144610,Sto13g418000,Sto05g144600,Sto13g417990
SETOT19360	Sto01g006190,Sto13g415850,Sto13g407070,Sto09g292540,Sto02g046600,Sto13g416480
SETOT19361	Sto01g006300,Sto11g372460,Sto04g108790,Sto05g139820,Sto12g393470,Sto12g398120
SETOT19362	Sto01g006440,Sto05g141490,Sto05g141780,Sto01g012440,Sto12g398340,Sto05g141350
SETOT19363	Sto01g007750,Sto06g163490,Sto10g325150,Sto01g007760,Sto05g156890,Sto12g394920
SETOT19365	Sto01g009500,Sto06g162230,Sto02g042420,Sto13g416390,Sto11g352310,Sto13g416380
SETOT19366	Sto01g009930,Sto06g179180,Sto10g338100,Sto04g108810,Sto02g041550,Sto04g104610
SETOT19367	Sto01g010330,Sto05g143470,Sto02g042780,Sto05g145860,Sto05g143930,Sto05g145870
SETOT19368	Sto01g011250,Sto10g335860,Sto10g333700,Sto10g335870,Sto08g243260,Sto03g074150
SETOT19369	Sto01g013360,Sto04g105270,Sto08g275800,Sto06g168430,Sto06g191860,Sto03g080270
SETOT19370	Sto01g014470,Sto03g081130,Sto10g341450,Sto09g287440,Sto06g186030,Sto07g222140
SETOT19371	Sto01g015150,Sto11g351560,Sto07g225820
SETOT19372	Sto08g273980,Sto02g038330,Sto05g138180,Sto05g139080,Sto05g138900,Sto05g138690
SETOT19373	Sto01g017110,Sto01g017160,Sto01g017120,Sto01g017150
SETOT19374	Sto01g023090,Sto10g339220,Sto09g298970,Sto13g420910,Sto05g158540,Sto11g368060
SETOT19375	Sto01g024330,Sto01g024470,Sto01g024420,Sto01g024440,Sto13g404830
SETOT19376	Sto01g024410,Sto01g024490,Sto02g052760,Sto01g024450,Sto01g024430,Sto01g024500
SETOT19377	Sto01g025110,Sto13g430680,Sto06g182710,Sto03g057120,Sto10g333010
SETOT19378	Sto02g027480,Sto07g216820,Sto02g032590,Sto07g216810,Sto07g216830
SETOT19379	Sto02g034040,Sto02g033890,Sto02g034050,Sto02g034020,Sto02g033940,Sto02g034070
SETOT19380	Sto02g035140,Sto11g371340,Sto02g038810,Sto02g038570,Sto06g161970,Sto07g225780
SETOT19381	Sto03g073840,Sto06g183270,Sto06g164520,Sto04g096960,Sto04g096990,Sto10g342050
SETOT19382	Sto02g037630,Sto11g374280,Sto11g374450,Sto02g040160,Sto04g089550,Sto02g040200
SETOT19383	Sto02g038490,Sto08g260470,Sto07g218270,Sto08g271800,Sto02g038300,Sto02g038500
SETOT19384	Sto08g261710,Sto10g331970,Sto06g175230,Sto07g216170,Sto13g417850,Sto10g330980
SETOT19385	Sto02g041520,Sto06g182170,Sto03g075520,Sto10g333270,Sto03g079170,Sto00g447850
SETOT19386	Sto12g397850,Sto13g414070,Sto13g414210,Sto04g096300,Sto05g138780,Sto11g370400
SETOT19387	Sto02g047020,Sto13g419730,Sto03g062220,Sto06g178650,Sto09g297940,Sto13g408670
SETOT19388	Sto02g049880,Sto02g051660,Sto02g051670,Sto02g051680,Sto02g051630,Sto02g051620
SETOT19389	Sto03g058360,Sto03g058370,Sto03g058380,Sto03g058390,Sto05g138790
SETOT19390	Sto03g061320,Sto03g062210,Sto03g062130,Sto03g062920,Sto06g169520
SETOT19391	Sto03g075150,Sto05g140080,Sto11g373190,Sto04g106310,Sto06g184080,Sto10g329690
SETOT19392	Sto05g146550,Sto03g080590,Sto05g155100,Sto11g372450,Sto08g269630,Sto08g268630
SETOT19393	Sto04g087350,Sto05g147040,Sto04g112860,Sto10g326730,Sto06g175600,Sto12g388750
SETOT19394	Sto04g090180,Sto04g113690,Sto09g279360,Sto04g096950,Sto04g097020,Sto04g096980
SETOT19395	Sto04g091150,Sto04g105620,Sto04g113680,Sto04g113640,Sto04g113670
SETOT19396	Sto04g095970,Sto06g174250,Sto05g155140,Sto08g276230,Sto10g337490,Sto01g010920
SETOT19397	Sto04g101020,Sto08g274870,Sto07g224910,Sto06g162750,Sto08g260960,Sto10g338610
SETOT19398	Sto04g102440,Sto04g108690,Sto05g155700,Sto08g275210,Sto13g419370,Sto04g108610
SETOT19399	Sto04g103320,Sto05g138630,Sto05g138560,Sto04g103380,Sto05g138580,Sto05g138620
SETOT19400	Sto10g343990,Sto04g117120,Sto05g136660,Sto10g343980,Sto05g128710,Sto13g410650
SETOT19401	Sto04g112220,Sto04g112260
SETOT19402	Sto05g135780,Sto06g202430,Sto05g135860,Sto05g135840,Sto07g227100
SETOT19403	Sto10g328640,Sto07g217380,Sto11g350910,Sto07g224250,Sto11g349490,Sto09g291440
SETOT19404	Sto05g155680,Sto07g214540,Sto08g274920,Sto08g276910,Sto08g276930,Sto10g323050
SETOT19405	Sto06g164620,Sto09g296300,Sto13g425560,Sto07g227300,Sto08g272420,Sto11g371950
SETOT19406	Sto06g165070,Sto09g292690,Sto07g224670,Sto10g325350,Sto09g292700,Sto12g391260
SETOT19407	Sto06g174690,Sto06g179160,Sto09g289530,Sto06g180010,Sto06g180240,Sto09g289460
SETOT19408	Sto06g178390,Sto12g394490,Sto12g403250,Sto12g402450,Sto12g402560,Sto12g397260
SETOT19409	Sto06g179090,Sto12g402140,Sto12g402000,Sto12g402280,Sto12g402980,Sto12g402100
SETOT19410	Sto06g179110,Sto12g401990,Sto12g402660,Sto12g401880,Sto12g402130,Sto10g323970
SETOT19411	Sto07g219260,Sto07g219270,Sto07g219610,Sto07g219330,Sto07g219800,Sto07g219520
SETOT19412	Sto07g223110,Sto07g223360,Sto07g223340,Sto10g327770,Sto10g327740,Sto10g327750
SETOT19413	Sto08g263100,Sto08g263110,Sto08g263540,Sto08g265610,Sto08g265620,Sto08g263490
SETOT19414	Sto08g267830,Sto10g333490,Sto09g288680,Sto08g270600,Sto13g414140,Sto13g414170
SETOT19415	Sto09g280920,Sto09g280940,Sto09g281000,Sto09g280960,Sto09g280980,Sto09g280950
SETOT19416	Sto09g289810,Sto10g332870,Sto11g358500,Sto11g354520,Sto02g041040,Sto08g265900
SETOT19417	Sto09g301460,Sto09g301500,Sto09g301470
SETOT19418	Sto10g328560,Sto10g335480,Sto10g335360,Sto10g335630,Sto10g335570,Sto10g335470
SETOT19419	Sto13g413440,Sto13g413480,Sto13g413510,Sto13g413530,Sto13g413570
SETOT19563	Sto10g325960,Sto10g326070,Sto10g326160,Sto10g326210,Sto10g325770,Sto10g325940
SETOT19730	Sto04g115240,Sto07g207990
SETOT20582	Sto04g094980,Sto04g095110
SETOT20793	Sto00g444070,Sto00g444090,Sto10g330770,Sto12g395410,Sto13g411950
SETOT20794	Sto06g179910,Sto01g010040,Sto03g077810,Sto11g373590,Sto05g145110
SETOT20795	Sto00g444670,Sto09g289410,Sto06g174680,Sto06g179990,Sto09g289270
SETOT20796	Sto00g445580,Sto13g413880,Sto12g397330,Sto08g265240,Sto05g144340
SETOT20797	Sto00g445600,Sto03g076390,Sto00g445930,Sto00g448030
SETOT20798	Sto00g446140,Sto04g099710,Sto04g095480,Sto04g095440,Sto13g411380
SETOT20799	Sto00g446650,Sto08g268060,Sto10g334280,Sto05g143650,Sto03g082080
SETOT20800	Sto00g446820,Sto10g334260,Sto02g041790,Sto02g040880,Sto02g042290
SETOT20801	Sto00g447140,Sto08g262640,Sto08g264980,Sto10g328080
SETOT20802	Sto00g447320,Sto12g393310,Sto12g398940,Sto12g397760,Sto12g398190
SETOT20803	Sto00g447870,Sto00g448250,Sto00g451080,Sto13g412580,Sto02g046700
SETOT20804	Sto03g080510,Sto01g008200,Sto03g080500,Sto10g338680,Sto11g373360
SETOT20805	Sto00g448010,Sto07g223740,Sto07g223560,Sto08g260160
SETOT20806	Sto00g449450,Sto07g221870,Sto05g143140,Sto11g350130,Sto11g368930
SETOT20807	Sto00g450980,Sto01g012610,Sto09g292020,Sto06g182460,Sto04g105910
SETOT20808	Sto00g452320,Sto04g105980,Sto03g077880,Sto07g220710,Sto05g153000
SETOT20809	Sto01g001430,Sto06g205390,Sto05g160850
SETOT20810	Sto01g005600,Sto01g005610,Sto01g005620,Sto01g005630,Sto01g005640
SETOT20811	Sto01g005660,Sto07g219280,Sto07g219620,Sto07g219340,Sto07g219550
SETOT20812	Sto01g005990,Sto10g340450,Sto04g109180,Sto04g097090,Sto05g160050
SETOT20813	Sto02g028690,Sto11g352820,Sto05g156200,Sto06g183170,Sto10g336220
SETOT20814	Sto01g007170,Sto12g396530,Sto01g011690,Sto10g326110,Sto04g105460
SETOT20815	Sto01g009910,Sto03g075170,Sto08g273320,Sto01g014300,Sto05g142630
SETOT20816	Sto01g010440,Sto12g397700,Sto07g218040,Sto08g265490,Sto12g403190
SETOT20817	Sto01g010990,Sto12g398000,Sto12g398280,Sto12g397820,Sto02g036860
SETOT20818	Sto01g011040,Sto04g099880,Sto11g374520,Sto11g373900,Sto11g373770
SETOT20819	Sto01g012140,Sto10g340240,Sto08g231770,Sto13g412960,Sto13g412860
SETOT20820	Sto01g012230,Sto01g012300,Sto01g012280,Sto06g183600,Sto06g183520
SETOT20821	Sto01g012720,Sto01g012800,Sto01g012760,Sto01g012750,Sto09g287720
SETOT20822	Sto01g012730,Sto01g013980,Sto08g272610,Sto04g087540,Sto07g216770
SETOT20823	Sto04g101940,Sto04g101660,Sto04g102030,Sto04g104690,Sto04g105050
SETOT20824	Sto01g013510,Sto09g290590
SETOT20825	Sto01g015030,Sto02g039140,Sto02g036270,Sto11g356770,Sto13g408100
SETOT20826	Sto01g016600,Sto02g032620,Sto10g332880,Sto08g244350
SETOT20827	Sto01g016760,Sto09g300380,Sto09g300400,Sto01g016770,Sto09g297100
SETOT20828	Sto01g018500,Sto11g366290,Sto10g340330,Sto05g133460,Sto09g286580
SETOT20829	Sto01g018570,Sto10g339240,Sto08g260510,Sto02g046950,Sto04g104370
SETOT20830	Sto01g019610,Sto01g019630,Sto01g019640,Sto01g019680
SETOT20831	Sto06g162190,Sto08g261790,Sto05g141140,Sto06g181920,Sto06g180690
SETOT20832	Sto01g019880,Sto01g019940,Sto01g019920,Sto01g019950,Sto01g019890
SETOT20833	Sto01g020570,Sto10g331330,Sto10g331660,Sto10g331230,Sto10g331430
SETOT20834	Sto07g222870,Sto11g350710,Sto03g071860,Sto12g394800,Sto03g071890
SETOT20835	Sto01g023720,Sto07g207000,Sto13g437640,Sto11g366340,Sto08g278440
SETOT20836	Sto05g156000,Sto07g224690,Sto08g272800,Sto03g073640,Sto13g413770
SETOT20837	Sto09g295020,Sto08g247220,Sto09g295330,Sto10g328220,Sto10g323020
SETOT20838	Sto02g034760,Sto09g301220,Sto10g339010,Sto04g106240,Sto08g260700
SETOT20839	Sto08g260690,Sto03g080070,Sto03g080100,Sto03g080080,Sto03g080090
SETOT20840	Sto12g401100,Sto02g041250,Sto11g372190,Sto10g331520,Sto10g331710
SETOT20841	Sto02g041560,Sto04g102350,Sto04g101570,Sto04g101860,Sto04g101610
SETOT20842	Sto10g330840,Sto02g045230,Sto02g045260,Sto02g045270,Sto10g331130
SETOT20843	Sto02g045110,Sto04g108620,Sto08g274930,Sto08g231860,Sto02g045180
SETOT20844	Sto07g226870,Sto10g332130,Sto11g374100,Sto11g374190,Sto11g374200
SETOT20845	Sto10g324310,Sto05g136110,Sto05g155530,Sto06g186300,Sto10g327240
SETOT20846	Sto02g048110,Sto02g048260,Sto02g048210,Sto02g048230,Sto11g351330
SETOT20847	Sto02g048510,Sto11g369790,Sto13g408500,Sto10g327600,Sto11g368970
SETOT20848	Sto08g273200,Sto09g296230,Sto09g296220,Sto09g296210,Sto09g296240
SETOT20849	Sto03g058740,Sto05g141320,Sto03g060560,Sto04g105170,Sto07g226370
SETOT20850	Sto03g060500,Sto05g124010,Sto06g193620,Sto13g430640,Sto06g193650
SETOT20851	Sto06g202780,Sto06g190160,Sto10g322850,Sto09g300120,Sto11g368160
SETOT20852	Sto03g073350,Sto03g073580,Sto03g073410,Sto03g073380,Sto09g293930
SETOT20853	Sto10g335110,Sto08g274990,Sto10g339330,Sto12g396430,Sto12g391520
SETOT20854	Sto03g075210,Sto05g143480,Sto05g142830,Sto05g143210,Sto05g143920
SETOT20855	Sto03g075540,Sto04g106490,Sto05g141510
SETOT20856	Sto03g076610,Sto03g076640,Sto13g414750,Sto13g414840,Sto13g414740
SETOT20857	Sto03g079580,Sto11g351710,Sto08g267540,Sto07g219090,Sto01g006900
SETOT20858	Sto03g081090,Sto04g096970,Sto09g291040,Sto04g097000
SETOT20859	Sto03g083670,Sto13g416440,Sto13g417190,Sto13g416280,Sto13g417290
SETOT20860	Sto10g327330,Sto11g350650,Sto08g273510,Sto10g332750
SETOT20861	Sto12g401330,Sto08g275540,Sto12g401360,Sto12g401530,Sto04g101840
SETOT20862	Sto04g101540,Sto05g141670,Sto05g141550,Sto05g141730,Sto02g038680
SETOT20863	Sto04g103830,Sto08g262730
SETOT20864	Sto04g104570,Sto05g151640,Sto05g149670,Sto13g407400,Sto06g176350
SETOT20865	Sto04g105350,Sto10g333740,Sto02g040980,Sto02g042090,Sto02g042140
SETOT20866	Sto04g106260,Sto13g415100,Sto13g414780,Sto09g291750,Sto09g290680
SETOT20867	Sto04g106450,Sto09g291230,Sto10g325540,Sto05g143120,Sto04g103770
SETOT20868	Sto04g106740,Sto06g182630,Sto05g142040,Sto05g157180,Sto06g178420
SETOT20869	Sto04g107600,Sto04g107610,Sto04g107660,Sto04g107730,Sto04g107710
SETOT20870	Sto04g107630,Sto06g191030,Sto10g327930,Sto10g330900,Sto10g331110
SETOT20871	Sto04g112030,Sto10g337010,Sto10g337120,Sto10g337250,Sto02g038480
SETOT20872	Sto04g114300,Sto05g136140,Sto08g253670,Sto05g133910,Sto09g279860
SETOT20873	Sto05g119150,Sto09g316070
SETOT20874	Sto05g124050,Sto05g124060,Sto07g217260,Sto06g174460,Sto10g332390
SETOT20875	Sto05g135190,Sto08g255140,Sto08g255150,Sto08g255170,Sto08g255180
SETOT20876	Sto05g137760,Sto05g137910,Sto05g137830,Sto05g137870,Sto05g137970
SETOT20877	Sto05g142840,Sto07g221900,Sto08g260650,Sto08g263630,Sto09g287550
SETOT20878	Sto05g143090,Sto05g143400,Sto05g144000,Sto05g143770,Sto06g182000
SETOT20879	Sto06g172350,Sto06g183540,Sto06g183670,Sto06g185960
SETOT20880	Sto05g145460,Sto13g414050,Sto08g267050,Sto13g415630,Sto10g327380
SETOT20881	Sto05g155130,Sto09g291770,Sto06g179060,Sto06g179100,Sto06g179360
SETOT20882	Sto05g159300,Sto05g159350,Sto05g159360,Sto05g159370
SETOT20883	Sto06g162130,Sto13g416350,Sto13g417650,Sto13g416450,Sto13g417000
SETOT20884	Sto06g162960,Sto13g418760,Sto12g387080,Sto09g307650,Sto09g307670
SETOT20885	Sto06g166020,Sto09g300340,Sto13g409570,Sto08g252620,Sto10g334040
SETOT20886	Sto06g178210,Sto13g418310,Sto10g340340,Sto12g395440,Sto11g349340
SETOT20887	Sto06g178910,Sto07g216230,Sto08g246150,Sto08g258420,Sto11g372230
SETOT20888	Sto06g179750,Sto09g291450,Sto10g327000,Sto10g326980,Sto10g338130
SETOT20889	Sto06g184400,Sto10g325850,Sto06g195550,Sto13g415360,Sto12g395770
SETOT20890	Sto06g188230,Sto07g227480,Sto11g366870
SETOT20891	Sto06g190670,Sto06g190690,Sto06g190680,Sto06g190700
SETOT20892	Sto06g193010,Sto06g193020
SETOT20893	Sto06g199250,Sto11g367870,Sto09g306390
SETOT20894	Sto07g208580,Sto07g208590,Sto07g208600,Sto07g208610,Sto07g208620
SETOT20895	Sto07g210900,Sto07g210910
SETOT20896	Sto07g216240,Sto07g216250,Sto07g216280,Sto07g216270,Sto07g216260
SETOT20897	Sto07g216680,Sto09g297480,Sto09g297420,Sto09g297520,Sto13g419540
SETOT20898	Sto07g220410,Sto07g220470,Sto12g399030,Sto12g393780,Sto11g353790
SETOT20899	Sto07g223100,Sto07g223240,Sto07g223290,Sto07g223170,Sto07g223350
SETOT20900	Sto07g227090,Sto07g227110
SETOT20901	Sto08g233150,Sto08g233160
SETOT20902	Sto08g268720,Sto08g269670,Sto08g268760,Sto08g270210,Sto08g268790
SETOT20903	Sto08g268740,Sto08g269700,Sto10g335180,Sto12g398600,Sto03g079880
SETOT20904	Sto09g298250,Sto09g298270,Sto09g298280,Sto09g298310,Sto09g298300
SETOT20905	Sto09g300950,Sto12g376500,Sto10g330560,Sto12g398730,Sto13g420340
SETOT20906	Sto10g323910,Sto10g324000,Sto10g323930,Sto10g323950,Sto10g323980
SETOT20907	Sto10g324530,Sto10g324600,Sto10g324560,Sto10g324550
SETOT20909	Sto10g325780,Sto10g326140,Sto10g325880,Sto10g325810,Sto10g326180
SETOT20910	Sto10g347190,Sto10g347280,Sto10g347210,Sto10g347250,Sto10g347290
SETOT20911	Sto12g400360,Sto12g400380,Sto12g400400,Sto12g400420
SETOT20912	Sto13g415820,Sto13g416130,Sto13g416410,Sto13g415780,Sto06g163730
SETOT21118	Sto05g149900,Sto13g417210,Sto07g221210,Sto04g103790,Sto02g043020
SETOT21119	Sto10g330520,Sto10g330530,Sto10g330550,Sto10g330500,Sto10g330510
SETOT21120	Sto03g063910,Sto07g209620,Sto06g164770,Sto10g335770,Sto02g035320
SETOT21183	Sto09g280070,Sto09g280110
SETOT21690	Sto02g029810,Sto02g029830
SETOT21913	Sto12g380210,Sto12g380320
SETOT22825	Sto00g444140,Sto02g040090,Sto06g184910,Sto05g149520
SETOT22826	Sto00g444360,Sto00g446660,Sto00g444250,Sto00g444260
SETOT22827	Sto00g444660,Sto02g041330,Sto09g288450,Sto12g393540
SETOT22828	Sto00g445000,Sto05g152870,Sto11g349660,Sto13g415140
SETOT22829	Sto10g337110,Sto10g337000,Sto10g337240,Sto02g036680
SETOT22830	Sto00g445900,Sto00g450990,Sto04g103760,Sto08g268270
SETOT22831	Sto00g445980,Sto08g266670,Sto01g010930,Sto07g221320
SETOT22832	Sto00g446070,Sto09g300450
SETOT22833	Sto00g446210,Sto12g400000,Sto12g400160,Sto12g400250
SETOT22834	Sto00g447150,Sto08g268000,Sto05g139520,Sto06g179670
SETOT22835	Sto00g447510,Sto12g381240,Sto12g381250
SETOT22836	Sto00g447620,Sto07g220170,Sto06g175150,Sto10g332940
SETOT22837	Sto00g448000,Sto07g223570,Sto07g223730,Sto07g223830
SETOT22838	Sto00g448120,Sto01g011290,Sto13g414930,Sto01g013520
SETOT22839	Sto00g448480,Sto02g041620,Sto02g041590,Sto02g041630
SETOT22840	Sto08g273490,Sto01g011140,Sto10g325520,Sto04g096180
SETOT22841	Sto12g400450,Sto12g400630,Sto08g271350,Sto12g400270
SETOT22842	Sto00g449250,Sto04g106090,Sto05g147080,Sto10g331680
SETOT22843	Sto00g450320,Sto05g147840,Sto05g139650,Sto08g270730
SETOT22844	Sto00g450350,Sto04g103910,Sto02g037620,Sto04g097830
SETOT22845	Sto01g000340,Sto08g261390,Sto03g082590,Sto11g358630
SETOT22846	Sto10g341230,Sto12g393620,Sto12g397090,Sto12g397390
SETOT22847	Sto01g001380,Sto08g261360,Sto06g200520,Sto09g290530
SETOT22848	Sto01g003390,Sto01g003360,Sto01g003370,Sto01g003380
SETOT22849	Sto01g004640,Sto13g409890,Sto10g346960,Sto04g105880
SETOT22850	Sto01g006930,Sto07g219050,Sto05g140360,Sto09g290900
SETOT22851	Sto05g141470,Sto05g141340,Sto05g141480,Sto05g141770
SETOT22852	Sto01g008270,Sto06g175500,Sto01g015990,Sto02g046980
SETOT22853	Sto04g095180,Sto11g373300,Sto11g373320,Sto12g400900
SETOT22854	Sto01g009330,Sto04g105120,Sto08g265420,Sto11g373370
SETOT22855	Sto01g009380,Sto13g414660,Sto07g219790,Sto02g043450
SETOT22856	Sto01g010100,Sto02g041580,Sto08g269610,Sto13g414970
SETOT22857	Sto01g011570,Sto07g223680,Sto07g223630,Sto05g120370
SETOT22858	Sto07g227450,Sto08g232050,Sto09g285310,Sto12g375010
SETOT22859	Sto01g011930,Sto05g142380,Sto10g337940,Sto06g177420
SETOT22860	Sto01g012270,Sto01g012290,Sto06g183660,Sto06g183530
SETOT22861	Sto01g012560,Sto07g218870,Sto07g229250,Sto06g181140
SETOT22862	Sto05g130270,Sto09g306630,Sto12g393750,Sto11g351580
SETOT22863	Sto01g013380,Sto02g047990,Sto02g046650,Sto05g153590
SETOT22864	Sto01g013860,Sto10g332300,Sto01g013880
SETOT22865	Sto01g015040,Sto06g186730,Sto03g073770,Sto06g189280
SETOT22866	Sto01g015870,Sto09g295380,Sto09g292880,Sto08g267140
SETOT22867	Sto03g058140,Sto12g392460,Sto04g092990,Sto07g218390
SETOT22868	Sto01g016490,Sto10g337130,Sto10g337260,Sto10g337020
SETOT22869	Sto01g017370,Sto12g391230,Sto07g226300,Sto04g108340
SETOT22870	Sto01g018360,Sto01g018410,Sto01g018400,Sto01g018390
SETOT22871	Sto01g020170,Sto01g020180,Sto01g020190,Sto08g240280
SETOT22872	Sto01g020590,Sto05g128000,Sto12g381110,Sto06g164410
SETOT22873	Sto01g022950,Sto01g022960,Sto06g166740
SETOT22874	Sto01g025360,Sto09g316860,Sto13g444050
SETOT22875	Sto02g026080,Sto10g343080,Sto06g162250,Sto13g409390
SETOT22876	Sto02g033010,Sto02g033090,Sto02g033150,Sto02g033130
SETOT22877	Sto02g033850,Sto02g033900
SETOT22878	Sto02g034200,Sto02g045030,Sto02g045070,Sto02g045080
SETOT22879	Sto02g035530,Sto10g327940,Sto07g225590,Sto08g274030
SETOT22880	Sto02g035980,Sto04g087340,Sto06g185330,Sto03g074690
SETOT22881	Sto02g036080,Sto02g044980,Sto05g153310,Sto06g182820
SETOT22882	Sto02g036100,Sto06g186150,Sto06g189480,Sto04g117060
SETOT22883	Sto02g036990,Sto07g221920,Sto08g261150,Sto02g044470
SETOT22884	Sto02g037000,Sto07g222300,Sto06g176290,Sto02g039560
SETOT22885	Sto02g037020,Sto02g048040,Sto06g169190,Sto07g224280
SETOT22886	Sto02g038070,Sto02g038120,Sto04g105190,Sto13g412710
SETOT22887	Sto08g262540,Sto03g078050,Sto03g078060,Sto08g271600
SETOT22888	Sto02g038310,Sto04g104340,Sto02g038530,Sto12g398570
SETOT22889	Sto02g038950,Sto12g402860,Sto10g338760,Sto09g291340
SETOT22890	Sto02g039240,Sto05g156070,Sto08g266600,Sto07g213830
SETOT22891	Sto02g039570,Sto08g260630,Sto07g221930,Sto07g222310
SETOT22892	Sto03g081590,Sto10g330800,Sto06g179230,Sto10g329070
SETOT22893	Sto02g040230,Sto03g079370,Sto10g340570,Sto13g416960
SETOT22894	Sto02g040810,Sto02g044170,Sto02g043420,Sto02g045240
SETOT22896	Sto02g043200,Sto05g154030,Sto04g110090,Sto04g110100
SETOT22897	Sto02g043440,Sto02g044090,Sto02g043500,Sto02g043720
SETOT22898	Sto02g043840,Sto02g043970,Sto08g273050,Sto09g291200
SETOT22899	Sto02g043850,Sto02g043980,Sto08g273060,Sto09g291210
SETOT22900	Sto02g044410,Sto09g304010,Sto10g338960
SETOT22901	Sto02g044530,Sto04g104710,Sto05g148840,Sto03g078600
SETOT22902	Sto13g407760,Sto08g275810,Sto08g275840
SETOT22903	Sto02g053340,Sto02g053350,Sto02g053370,Sto02g053360
SETOT22904	Sto03g053970,Sto04g108290,Sto06g187160,Sto12g394390
SETOT22905	Sto03g054520,Sto06g165110,Sto13g429460,Sto07g218800
SETOT22906	Sto03g055120,Sto03g055130,Sto03g055150
SETOT22907	Sto03g060390,Sto06g177240,Sto08g265540,Sto03g075220
SETOT22908	Sto03g060460,Sto05g124000,Sto09g304610,Sto05g123970
SETOT22909	Sto03g067190,Sto03g067230,Sto03g067200,Sto03g067220
SETOT22910	Sto09g283050,Sto10g341480,Sto11g352600,Sto10g325900
SETOT22911	Sto03g071440,Sto06g192600,Sto10g341930,Sto04g106410
SETOT22912	Sto03g072760,Sto13g409660,Sto06g184820
SETOT22914	Sto06g184730,Sto09g290340,Sto11g351440,Sto07g214300
SETOT22915	Sto03g075130,Sto10g338810,Sto03g075550,Sto13g410200
SETOT22916	Sto03g075720,Sto10g332380,Sto11g370790,Sto02g034790
SETOT22917	Sto10g335440,Sto10g328580,Sto10g335560,Sto10g335460
SETOT22918	Sto03g076580,Sto08g268320,Sto03g076600,Sto03g078570
SETOT22919	Sto03g076620,Sto13g414730,Sto03g076630,Sto13g414830
SETOT22920	Sto03g077180,Sto03g077270,Sto13g414710,Sto13g414530
SETOT22921	Sto03g077190,Sto13g414540,Sto13g414430,Sto13g414620
SETOT22922	Sto03g077660,Sto12g402750,Sto12g401680,Sto11g351510
SETOT22923	Sto03g077840,Sto04g098010,Sto04g098260,Sto05g150120
SETOT22924	Sto03g077930,Sto04g105800,Sto04g103880,Sto13g432800
SETOT22925	Sto03g079020,Sto05g154060,Sto04g104430,Sto06g162300
SETOT22926	Sto03g081220,Sto05g141230,Sto05g123510
SETOT22927	Sto03g081390,Sto03g081450,Sto09g288800,Sto03g082230
SETOT22928	Sto03g081780,Sto06g177190,Sto07g225070,Sto10g338500
SETOT22929	Sto03g082370,Sto06g183230,Sto11g371750,Sto09g292290
SETOT22930	Sto04g091110,Sto09g306330,Sto04g091130,Sto06g177550
SETOT22931	Sto04g094400,Sto12g399710,Sto05g153560,Sto06g204360
SETOT22932	Sto04g095370,Sto04g095330,Sto04g098620,Sto04g097350
SETOT22933	Sto04g100700,Sto08g274810,Sto13g407590,Sto05g154630
SETOT22934	Sto04g101870,Sto05g154810,Sto05g141820,Sto05g142750
SETOT22935	Sto04g110870,Sto05g121010,Sto05g156260,Sto10g320030
SETOT22936	Sto04g113480,Sto04g113540,Sto04g113560,Sto04g113570
SETOT22937	Sto04g113510,Sto10g331210,Sto11g371650,Sto06g174840
SETOT22938	Sto04g117690,Sto12g393720,Sto13g411910,Sto10g330470
SETOT22939	Sto05g152790,Sto05g139000,Sto08g273990,Sto10g338070
SETOT22940	Sto05g138130,Sto08g238250,Sto07g212470,Sto09g284940
SETOT22941	Sto05g141540,Sto05g141660,Sto05g141720,Sto10g334900
SETOT22942	Sto05g143060,Sto12g399150,Sto10g336150,Sto13g413870
SETOT22943	Sto05g144410,Sto05g144450,Sto10g328400,Sto05g145270
SETOT22944	Sto07g221390,Sto07g218560,Sto11g373910,Sto07g220260
SETOT22945	Sto05g147200,Sto09g306790
SETOT22946	Sto05g157310,Sto05g157350,Sto05g157380,Sto05g157320
SETOT22947	Sto08g272700,Sto07g222730,Sto08g278510,Sto12g386410
SETOT22948	Sto05g160970,Sto05g160990,Sto05g160980,Sto05g161230
SETOT22949	Sto06g163510,Sto12g398950,Sto12g393260,Sto12g397770
SETOT22950	Sto06g169110,Sto06g169160,Sto06g169170
SETOT22951	Sto06g170560,Sto06g185990,Sto11g372270,Sto04g104740
SETOT22952	Sto06g174740,Sto06g178980,Sto12g402900,Sto12g402960
SETOT22953	Sto06g175390,Sto13g409950,Sto06g184790,Sto10g328410
SETOT22954	Sto06g176740,Sto13g410220,Sto13g410250,Sto12g396100
SETOT22955	Sto06g179270,Sto06g180100,Sto06g179920,Sto09g289310
SETOT22956	Sto06g179440,Sto08g264160,Sto13g411470,Sto12g403030
SETOT22957	Sto06g180080,Sto06g180230,Sto09g289540,Sto06g180170
SETOT22958	Sto07g207150,Sto09g291110,Sto09g291070,Sto09g291100
SETOT22959	Sto07g216730,Sto13g419550,Sto09g297460,Sto09g297490
SETOT22960	Sto07g220180,Sto11g373820,Sto11g373930,Sto11g373810
SETOT22961	Sto08g259470,Sto08g275250,Sto08g275290
SETOT22962	Sto08g268730,Sto08g268780,Sto08g269550,Sto08g268750
SETOT22963	Sto08g275530,Sto12g401480,Sto08g275580,Sto12g401340
SETOT22964	Sto09g291370,Sto12g389550,Sto12g389570,Sto12g389590
SETOT22965	Sto09g306640,Sto10g328590,Sto10g335450,Sto10g335350
SETOT22966	Sto09g315150,Sto10g340500,Sto10g340420,Sto10g340460
SETOT22967	Sto10g320830,Sto10g320880,Sto10g320850,Sto10g320860
SETOT22968	Sto10g327140,Sto11g371940,Sto11g370710,Sto11g370920
SETOT22969	Sto10g331240,Sto10g331310,Sto10g331510,Sto10g331460
SETOT22970	Sto10g340620,Sto10g340650,Sto10g340630
SETOT22971	Sto10g343100,Sto10g343110,Sto10g343150,Sto10g343120
SETOT22972	Sto11g354890,Sto11g354900
SETOT22973	Sto12g392070,Sto12g393160,Sto12g393180,Sto12g393400
SETOT22974	Sto12g395230,Sto12g397490,Sto12g401660,Sto12g403180
SETOT22975	Sto12g401700,Sto12g402800,Sto12g402020,Sto12g401710
SETOT22976	Sto13g415460,Sto13g416010,Sto13g416840,Sto13g416800
SETOT22977	Sto13g415790,Sto13g417300,Sto13g416260,Sto13g417180
SETOT22978	Sto13g437760,Sto13g437770
SETOT23278	Sto01g019180,Sto09g285430,Sto12g382190,Sto06g185090
SETOT23279	Sto04g103480,Sto07g222170,Sto07g222180,Sto07g222190
SETOT23280	Sto08g260660,Sto09g287540,Sto02g045800,Sto02g045820
SETOT23281	Sto06g174980,Sto08g267340,Sto09g293710,Sto03g080380
SETOT23282	Sto04g096560,Sto04g096640,Sto04g096600,Sto04g096570
SETOT23608	Sto03g069480,Sto11g353210
SETOT26488	Sto00g444190,Sto11g355400,Sto11g370470
SETOT26489	Sto00g444220,Sto12g397310,Sto02g040510
SETOT26490	Sto00g444230,Sto05g152000,Sto12g401760
SETOT26491	Sto11g373890,Sto11g373760,Sto13g416190
SETOT26492	Sto00g444380,Sto05g147470,Sto01g011370
SETOT26493	Sto00g444390,Sto05g147480,Sto10g327100
SETOT26494	Sto00g444540,Sto02g037770,Sto02g040100
SETOT26495	Sto00g445070,Sto00g445790,Sto00g445800
SETOT26496	Sto00g445200,Sto06g181160,Sto02g029860
SETOT26497	Sto00g445210,Sto06g181150,Sto04g102340
SETOT26498	Sto00g445360,Sto00g447240,Sto01g014980
SETOT26499	Sto00g445370,Sto07g221350,Sto07g219380
SETOT26500	Sto00g445430,Sto08g268380,Sto05g147130
SETOT26501	Sto00g445570,Sto02g038550,Sto01g006040
SETOT26502	Sto00g446010,Sto00g446060,Sto09g300440
SETOT26503	Sto00g446020,Sto00g446050,Sto09g300430
SETOT26504	Sto00g446490,Sto02g050550,Sto13g427160
SETOT26505	Sto00g446710,Sto08g261420,Sto00g446740
SETOT26506	Sto00g446720,Sto11g350370,Sto11g360290
SETOT26507	Sto00g446980,Sto05g124240
SETOT26508	Sto00g447200,Sto00g447220,Sto03g079340
SETOT26509	Sto00g447630,Sto05g153400,Sto08g262930
SETOT26510	Sto11g364710,Sto07g219780,Sto12g385860
SETOT26511	Sto00g448520,Sto04g088950,Sto01g001310
SETOT26512	Sto00g449240,Sto00g451890,Sto10g329640
SETOT26513	Sto00g451450,Sto01g017450,Sto01g017440
SETOT26514	Sto12g402650,Sto12g402120,Sto12g403130
SETOT26515	Sto01g001960,Sto01g004760,Sto13g420530
SETOT26516	Sto01g006490,Sto13g435170,Sto02g031190
SETOT26517	Sto01g006750,Sto10g328480,Sto10g328500
SETOT26518	Sto01g006960,Sto05g153580,Sto05g143150
SETOT26519	Sto01g007010,Sto06g162330,Sto10g323880
SETOT26520	Sto01g008930,Sto12g398260,Sto09g289670
SETOT26521	Sto01g009030,Sto01g016030,Sto06g189140
SETOT26522	Sto01g009620,Sto13g410420,Sto06g183310
SETOT26523	Sto02g035610,Sto02g035830,Sto02g035730
SETOT26524	Sto01g009890,Sto03g074410,Sto02g037300
SETOT26525	Sto01g010700,Sto04g101640,Sto05g141590
SETOT26526	Sto01g010950,Sto08g266680,Sto11g357780
SETOT26527	Sto01g011500,Sto09g290550,Sto02g039440
SETOT26528	Sto01g011620,Sto08g268160,Sto05g146760
SETOT26529	Sto01g012460,Sto10g332240,Sto12g398900
SETOT26530	Sto01g012650,Sto07g216700,Sto04g100800
SETOT26531	Sto01g012820,Sto10g326700,Sto13g427110
SETOT26532	Sto01g013080,Sto10g325920,Sto10g337350
SETOT26533	Sto03g072990,Sto03g072960,Sto09g287670
SETOT26534	Sto03g080540,Sto11g372090,Sto07g209950
SETOT26535	Sto01g013780,Sto10g332470,Sto11g374110
SETOT26536	Sto01g014020,Sto13g415660,Sto10g326250
SETOT26537	Sto01g014060,Sto10g331880,Sto10g332110
SETOT26538	Sto01g014140,Sto12g392390,Sto06g164460
SETOT26539	Sto01g015570,Sto02g035930,Sto13g413030
SETOT26540	Sto01g015850,Sto11g354830,Sto03g075690
SETOT26541	Sto01g016210,Sto04g104500,Sto03g077860
SETOT26542	Sto01g016940,Sto02g032400,Sto07g215770
SETOT26543	Sto01g017620,Sto05g146830,Sto02g040540
SETOT26544	Sto13g416200,Sto13g417050,Sto13g418320
SETOT26545	Sto01g018470,Sto11g374340,Sto11g374400
SETOT26546	Sto01g018530,Sto01g018560,Sto01g018590
SETOT26547	Sto01g019090,Sto01g019140,Sto02g044050
SETOT26548	Sto01g019510,Sto05g156030,Sto05g156040
SETOT26549	Sto02g027430,Sto11g351110
SETOT26551	Sto02g030790,Sto04g115660,Sto04g115680
SETOT26552	Sto02g032840,Sto10g324060,Sto05g161900
SETOT26553	Sto02g033540,Sto02g035720,Sto10g332100
SETOT26554	Sto02g035330,Sto03g063900,Sto07g209630
SETOT26555	Sto02g035340,Sto02g037700,Sto06g177950
SETOT26556	Sto02g036190,Sto04g105510,Sto11g372760
SETOT26557	Sto02g036210,Sto04g105540,Sto05g146160
SETOT26558	Sto05g157520,Sto05g141160,Sto13g421370
SETOT26559	Sto02g037270,Sto05g150790,Sto12g394860
SETOT26560	Sto02g037330,Sto11g350200,Sto06g180870
SETOT26561	Sto02g037570,Sto08g267260,Sto13g419890
SETOT26562	Sto02g037740,Sto02g040120,Sto12g399810
SETOT26563	Sto02g037820,Sto08g273220,Sto03g082100
SETOT26564	Sto02g038400,Sto03g074540,Sto03g079960
SETOT26565	Sto02g038760,Sto02g050270,Sto04g095790
SETOT26566	Sto02g038780,Sto07g223030,Sto02g039540
SETOT26567	Sto02g039080,Sto07g217010,Sto13g411570
SETOT26568	Sto10g331580,Sto13g413310,Sto13g413300
SETOT26569	Sto02g039960,Sto02g040740,Sto02g040190
SETOT26570	Sto02g040830,Sto13g419390,Sto02g045390
SETOT26571	Sto02g040990,Sto02g041710,Sto02g042080
SETOT26572	Sto02g041000,Sto02g041720,Sto02g042000
SETOT26573	Sto02g041200,Sto02g041240,Sto02g041070
SETOT26574	Sto02g041300,Sto13g420350,Sto04g117100
SETOT26575	Sto02g041380,Sto02g041410,Sto02g041600
SETOT26576	Sto02g041480,Sto02g041770,Sto02g042050
SETOT26577	Sto02g041510,Sto08g265640,Sto04g108480
SETOT26578	Sto02g042030,Sto10g333300,Sto05g144560
SETOT26579	Sto11g373860,Sto11g373960,Sto11g373970
SETOT26580	Sto02g042800,Sto13g409480,Sto09g286370
SETOT26581	Sto02g042930,Sto07g220680,Sto07g217730
SETOT26582	Sto02g042950,Sto13g418930,Sto08g273470
SETOT26583	Sto02g043620,Sto03g077740,Sto06g176540
SETOT26584	Sto02g044310,Sto08g271710,Sto05g153390
SETOT26585	Sto02g044740,Sto03g077800
SETOT26586	Sto02g044880,Sto02g044910,Sto03g078840
SETOT26587	Sto02g045360,Sto02g045350,Sto10g339150
SETOT26588	Sto02g046140,Sto07g221510,Sto13g417570
SETOT26589	Sto02g046290,Sto06g205590,Sto10g328470
SETOT26590	Sto02g046580,Sto09g292070,Sto12g399620
SETOT26591	Sto02g046670,Sto05g154350,Sto09g296000
SETOT26592	Sto02g046830,Sto08g264120,Sto08g264930
SETOT26593	Sto04g101830,Sto04g101600,Sto04g102070
SETOT26594	Sto02g047080,Sto02g047090,Sto08g278990
SETOT26595	Sto02g047870,Sto07g229710,Sto03g055680
SETOT26596	Sto02g049500,Sto02g049530,Sto02g049540
SETOT26597	Sto02g049580,Sto06g165940,Sto07g222580
SETOT26598	Sto02g050140,Sto02g050630,Sto02g050290
SETOT26599	Sto02g051560,Sto02g051570,Sto11g368490
SETOT26600	Sto03g060470,Sto05g123980,Sto12g387190
SETOT26601	Sto03g065160,Sto05g154170,Sto06g165870
SETOT26602	Sto03g065350,Sto08g243130,Sto12g395500
SETOT26603	Sto03g066540,Sto04g104660,Sto10g333830
SETOT26604	Sto03g070710,Sto07g217800,Sto10g338140
SETOT26605	Sto03g071250,Sto06g163240,Sto13g429250
SETOT26606	Sto10g325480,Sto08g242780,Sto08g242790
SETOT26607	Sto03g071800,Sto03g071830,Sto03g071850
SETOT26608	Sto03g073140,Sto07g210520,Sto04g087690
SETOT26609	Sto03g073990,Sto07g224000,Sto04g109330
SETOT26610	Sto03g074280,Sto06g182880,Sto13g410540
SETOT26611	Sto03g074330,Sto10g326560,Sto08g267120
SETOT26612	Sto03g074660,Sto04g100670,Sto04g100660
SETOT26613	Sto06g162170,Sto12g396150,Sto10g328830
SETOT26614	Sto03g077230,Sto13g414720,Sto13g414610
SETOT26615	Sto03g077510,Sto03g077770,Sto13g434230
SETOT26616	Sto03g079040,Sto04g108450,Sto11g349880
SETOT26617	Sto03g079410,Sto13g408020,Sto05g155570
SETOT26618	Sto03g079530,Sto05g139660,Sto08g262620
SETOT26619	Sto03g079710,Sto08g269680,Sto08g270220
SETOT26620	Sto03g079980,Sto12g399080,Sto12g399090
SETOT26621	Sto03g080190,Sto04g093940,Sto13g410680
SETOT26622	Sto03g080360,Sto11g373130,Sto12g401250
SETOT26623	Sto07g223310,Sto07g223090,Sto07g223120
SETOT26624	Sto06g183690,Sto09g286970,Sto09g288810
SETOT26625	Sto03g081770,Sto12g375330,Sto12g397800
SETOT26626	Sto03g084240,Sto05g140540,Sto05g154220
SETOT26627	Sto03g084470,Sto13g407460,Sto10g335750
SETOT26628	Sto04g090380,Sto07g218000,Sto13g440160
SETOT26629	Sto04g095320,Sto04g095500,Sto04g095450
SETOT26630	Sto04g095600,Sto10g338840,Sto09g288080
SETOT26631	Sto04g095830,Sto11g356750,Sto06g164170
SETOT26632	Sto04g100820,Sto07g215970,Sto04g106880
SETOT26633	Sto06g178640,Sto04g100920,Sto13g413690
SETOT26634	Sto04g102230,Sto12g396820,Sto07g223890
SETOT26635	Sto04g104210,Sto11g372380,Sto09g291160
SETOT26636	Sto04g104240,Sto10g346800,Sto09g284720
SETOT26637	Sto04g104520,Sto09g287100,Sto10g331000
SETOT26638	Sto04g104730,Sto09g315960
SETOT26639	Sto04g104830,Sto09g292670,Sto06g187000
SETOT26640	Sto04g105430,Sto10g332120,Sto06g175060
SETOT26641	Sto04g106610,Sto12g396580,Sto06g200340
SETOT26642	Sto04g106660,Sto07g220150,Sto07g219370
SETOT26643	Sto11g350950,Sto10g330350
SETOT26644	Sto04g107640,Sto04g107760,Sto04g107870
SETOT26645	Sto04g107690,Sto04g107700,Sto04g107790
SETOT26646	Sto04g107890,Sto11g353500,Sto06g161960
SETOT26647	Sto04g108820,Sto04g108850,Sto04g108840
SETOT26648	Sto07g221620,Sto07g221590,Sto07g224350
SETOT26649	Sto04g109870,Sto04g110190,Sto04g110200
SETOT26650	Sto04g110010,Sto04g110080,Sto04g110150
SETOT26651	Sto04g112520,Sto06g177160,Sto13g424900
SETOT26652	Sto04g112550,Sto08g254470,Sto12g390610
SETOT26653	Sto04g113520,Sto11g373400,Sto11g373560
SETOT26654	Sto04g113650,Sto04g113710,Sto04g113660
SETOT26655	Sto04g114640,Sto04g114650
SETOT26656	Sto05g118420,Sto10g327710,Sto07g213890
SETOT26657	Sto05g122400,Sto05g122420
SETOT26658	Sto05g122690,Sto08g260930,Sto08g260910
SETOT26659	Sto05g123460,Sto06g195460,Sto13g421350
SETOT26660	Sto05g123680,Sto06g194400,Sto12g382380
SETOT26661	Sto05g132410,Sto06g166520
SETOT26662	Sto05g136200,Sto05g159690,Sto05g159730
SETOT26663	Sto05g137220,Sto05g137290,Sto05g137330
SETOT26664	Sto05g139570,Sto06g203180,Sto12g392080
SETOT26665	Sto05g140410,Sto05g140420,Sto06g195250
SETOT26666	Sto05g140790,Sto08g248800,Sto08g248810
SETOT26667	Sto10g343360,Sto08g266350,Sto13g421920
SETOT26668	Sto05g141280,Sto13g417040,Sto13g416930
SETOT26669	Sto05g141970,Sto05g142020,Sto05g142010
SETOT26670	Sto05g142540,Sto05g154450,Sto13g403940
SETOT26671	Sto05g143410,Sto12g392770,Sto12g393810
SETOT26672	Sto05g143990,Sto06g192780,Sto10g332310
SETOT26673	Sto05g145640,Sto13g411670,Sto12g398550
SETOT26674	Sto05g146410,Sto11g373990
SETOT26675	Sto05g146500,Sto05g146700,Sto05g146880
SETOT26676	Sto05g146670,Sto10g331590,Sto10g331560
SETOT26677	Sto05g146870,Sto05g147020,Sto07g220830
SETOT26678	Sto05g152340,Sto08g265350,Sto03g080770
SETOT26679	Sto08g248390,Sto09g280800,Sto13g437120
SETOT26680	Sto05g155790,Sto10g325330
SETOT26681	Sto05g157300,Sto05g157340,Sto05g157370
SETOT26682	Sto06g178800,Sto06g174960,Sto08g251720
SETOT26683	Sto05g158570,Sto05g158600,Sto05g158590
SETOT26684	Sto05g159650,Sto05g159720,Sto09g305280
SETOT26685	Sto05g161320,Sto11g356510,Sto07g227940
SETOT26686	Sto06g162140,Sto13g417010,Sto13g416460
SETOT26687	Sto06g162510,Sto08g259160,Sto06g169760
SETOT26688	Sto12g395780,Sto07g224810,Sto13g415370
SETOT26689	Sto06g163560,Sto11g370980,Sto06g184430
SETOT26690	Sto06g165190,Sto12g393040,Sto07g226410
SETOT26691	Sto06g171930,Sto13g444030,Sto09g316850
SETOT26692	Sto06g174770,Sto12g379470,Sto06g178500
SETOT26693	Sto06g175210,Sto07g220560,Sto13g417110
SETOT26694	Sto06g176010,Sto10g334950,Sto13g412120
SETOT26695	Sto06g176600,Sto06g176650,Sto06g181080
SETOT26696	Sto09g287520,Sto10g330700,Sto10g330880
SETOT26697	Sto06g178100,Sto12g401620,Sto06g178120
SETOT26698	Sto06g178620,Sto10g330240,Sto08g265400
SETOT26699	Sto13g419580,Sto12g392200,Sto13g419110
SETOT26700	Sto06g179040,Sto06g179380,Sto13g416100
SETOT26701	Sto06g179050,Sto06g179370,Sto12g401120
SETOT26702	Sto06g179330,Sto09g289520,Sto06g180200
SETOT26703	Sto06g180500,Sto06g185490,Sto10g334860
SETOT26704	Sto06g182920,Sto06g182940,Sto09g288710
SETOT26705	Sto06g182930,Sto06g182960,Sto06g182970
SETOT26706	Sto06g183390,Sto06g183470,Sto08g272860
SETOT26707	Sto06g183760,Sto09g296070,Sto11g364700
SETOT26708	Sto06g184230,Sto10g339180,Sto10g339140
SETOT26709	Sto06g185570,Sto11g352830,Sto07g221570
SETOT26710	Sto09g291590,Sto09g291550,Sto09g291560
SETOT26711	Sto06g186890,Sto06g202390,Sto06g188130
SETOT26712	Sto06g191000,Sto06g191010,Sto06g191020
SETOT26713	Sto06g191040,Sto11g362040,Sto10g344430
SETOT26714	Sto07g216220,Sto08g246140,Sto08g258430
SETOT26715	Sto07g216370,Sto07g216420,Sto07g217820
SETOT26716	Sto07g217270,Sto08g266590,Sto12g393250
SETOT26717	Sto07g219250,Sto08g263230,Sto08g271470
SETOT26718	Sto07g220550,Sto11g351700,Sto11g370820
SETOT26719	Sto07g222330,Sto10g335040,Sto11g351040
SETOT26720	Sto07g224750,Sto07g227290
SETOT26721	Sto07g225230,Sto12g398860,Sto12g398420
SETOT26722	Sto07g230240,Sto09g284050,Sto09g284080
SETOT26723	Sto08g239820,Sto08g239870
SETOT26724	Sto08g254260,Sto12g388490,Sto11g359830
SETOT26725	Sto08g256930,Sto09g286670,Sto02g046330
SETOT26726	Sto09g285970,Sto12g397350,Sto09g286030
SETOT26727	Sto08g258460,Sto08g258500,Sto08g258600
SETOT26728	Sto08g263210,Sto08g263320,Sto08g263290
SETOT26729	Sto08g266250,Sto08g266780,Sto08g266080
SETOT26730	Sto08g266490,Sto13g415950,Sto11g370630
SETOT26731	Sto08g267500,Sto12g398580,Sto13g409680
SETOT26732	Sto08g267850,Sto09g288640,Sto13g414130
SETOT26733	Sto08g269570,Sto10g333600,Sto08g267970
SETOT26734	Sto08g270450,Sto10g319160,Sto10g342010
SETOT26735	Sto08g273020,Sto08g273650
SETOT26736	Sto08g275240,Sto08g275280,Sto09g293440
SETOT26737	Sto08g275650,Sto11g350900
SETOT26738	Sto08g275830,Sto13g407780
SETOT26739	Sto08g277050,Sto08g277130,Sto08g277170
SETOT26740	Sto08g277190,Sto08g277200,Sto08g277080
SETOT26741	Sto12g397140,Sto09g281040,Sto12g397520
SETOT26742	Sto09g281050,Sto09g281070,Sto12g395270
SETOT26743	Sto09g284590,Sto09g284610,Sto09g284600
SETOT26744	Sto09g288480,Sto10g326860,Sto02g042830
SETOT26745	Sto09g290690,Sto12g398310,Sto13g412210
SETOT26746	Sto09g294330,Sto10g337270,Sto10g337140
SETOT26747	Sto09g297310,Sto13g421000,Sto10g317710
SETOT26748	Sto09g300890,Sto09g300970,Sto09g300980
SETOT26749	Sto10g320970,Sto10g320980
SETOT26750	Sto10g323940,Sto10g323990,Sto10g323920
SETOT26751	Sto10g324870,Sto10g324900,Sto10g324940
SETOT26752	Sto10g327580,Sto13g421380,Sto10g340490
SETOT26753	Sto10g329800,Sto10g335650,Sto11g372060
SETOT26754	Sto10g330920,Sto10g332740,Sto10g332820
SETOT26755	Sto10g333650,Sto11g369520,Sto12g402340
SETOT26756	Sto10g334890,Sto10g341540,Sto11g370760
SETOT26757	Sto10g336210,Sto11g371740,Sto11g371730
SETOT26758	Sto10g336930,Sto10g337320,Sto10g337170
SETOT26759	Sto10g339460,Sto10g339540,Sto10g339570
SETOT26760	Sto10g339610,Sto11g371600,Sto06g185170
SETOT26761	Sto10g344680,Sto10g344720,Sto10g344700
SETOT26762	Sto11g350830,Sto13g405630
SETOT26763	Sto11g352700,Sto11g352750,Sto12g399670
SETOT26764	Sto11g352710,Sto11g352760,Sto11g354030
SETOT26765	Sto11g357190,Sto11g363530,Sto12g393100
SETOT26766	Sto11g363200,Sto12g395400,Sto13g440820
SETOT26767	Sto11g370740,Sto13g410930,Sto13g414810
SETOT26768	Sto11g371120,Sto11g371190,Sto11g371210
SETOT26769	Sto11g373440,Sto11g373450,Sto11g373530
SETOT26770	Sto11g374060,Sto13g419500,Sto13g414960
SETOT26771	Sto11g374120,Sto11g374150,Sto11g374430
SETOT26772	Sto12g391090,Sto12g391100,Sto12g391110
SETOT26773	Sto12g392090,Sto12g392110,Sto12g392100
SETOT26774	Sto12g392130,Sto12g392140
SETOT26775	Sto12g392750,Sto13g417930,Sto03g064350
SETOT26776	Sto12g395710,Sto13g414980,Sto13g409930
SETOT26777	Sto12g401670,Sto12g402500
SETOT26778	Sto13g404520,Sto13g404540,Sto13g404530
SETOT26779	Sto13g406430,Sto13g406450,Sto13g406490
SETOT26780	Sto13g414480,Sto13g414640,Sto13g414580
SETOT26781	Sto13g416090,Sto13g417140,Sto13g416970
SETOT26782	Sto13g417480,Sto13g419190,Sto13g419490
SETOT26783	Sto13g428940,Sto13g428950
SETOT27281	Sto13g416850,Sto13g417810,Sto13g416810
SETOT27282	Sto04g103610,Sto04g103660,Sto04g103530
SETOT27283	Sto01g022500,Sto04g107470,Sto08g247210
SETOT27284	Sto13g414400,Sto13g414470,Sto08g252480
SETOT27285	Sto10g332330,Sto10g332370,Sto01g013940
SETOT27286	Sto13g409180,Sto13g409230,Sto13g409120
SETOT27287	Sto06g164490,Sto08g271730,Sto10g325680
SETOT27288	Sto03g072460,Sto03g072490,Sto03g072420
SETOT27296	Sto08g262450,Sto04g103060,Sto08g267610
SETOT27300	Sto03g077220,Sto03g077240,Sto13g414450
SETOT27301	Sto10g330730,Sto10g330790,Sto10g332640
SETOT27302	Sto08g261210,Sto08g261250,Sto08g261230
SETOT27303	Sto01g013760,Sto09g285950,Sto09g286020
SETOT35336	Sto00g444350,Sto08g265220
SETOT35337	Sto00g444440,Sto12g398110
SETOT35338	Sto00g444500,Sto01g011260
SETOT35339	Sto00g444610,Sto04g104400
SETOT35340	Sto00g445010,Sto11g352800
SETOT35341	Sto00g445130,Sto06g162240
SETOT35342	Sto00g445170,Sto07g222460
SETOT35343	Sto00g445330,Sto00g445340
SETOT35344	Sto00g445400,Sto03g075770
SETOT35345	Sto00g445420,Sto13g419160
SETOT35346	Sto00g445550,Sto00g449480
SETOT35347	Sto00g445610,Sto07g220140
SETOT35348	Sto00g445620,Sto10g326390
SETOT35349	Sto00g445740,Sto06g175810
SETOT35350	Sto00g445760,Sto00g445940
SETOT35351	Sto00g445830,Sto13g419130
SETOT35352	Sto00g445870,Sto11g374420
SETOT35353	Sto00g446160,Sto04g098660
SETOT35354	Sto00g446320,Sto01g011220
SETOT35355	Sto00g446460,Sto02g050510
SETOT35356	Sto00g446620,Sto05g146560
SETOT35357	Sto00g446790,Sto00g446810
SETOT35358	Sto00g447010,Sto10g332200
SETOT35359	Sto00g447120,Sto01g002490
SETOT35360	Sto00g447160,Sto09g287150
SETOT35361	Sto00g447300,Sto12g393290
SETOT35362	Sto00g447310,Sto01g003250
SETOT35363	Sto00g447330,Sto12g393320
SETOT35364	Sto00g447450,Sto07g208660
SETOT35365	Sto00g447460,Sto07g208650
SETOT35366	Sto00g447550,Sto12g381210
SETOT35367	Sto00g447610,Sto12g381160
SETOT35368	Sto00g447640,Sto06g175340
SETOT35369	Sto00g447680,Sto07g220640
SETOT35370	Sto00g447820,Sto05g141810
SETOT35371	Sto00g447930,Sto04g103940
SETOT35372	Sto00g447990,Sto07g223580
SETOT35373	Sto00g448020,Sto07g223750
SETOT35374	Sto00g448230,Sto02g046720
SETOT35375	Sto00g449180,Sto07g220280
SETOT35376	Sto00g449860,Sto01g008600
SETOT35377	Sto00g450460,Sto03g058430
SETOT35378	Sto00g451880,Sto08g266360
SETOT35379	Sto01g000040,Sto13g420630
SETOT35380	Sto01g000170,Sto01g000180
SETOT35381	Sto08g277450,Sto09g282700
SETOT35382	Sto01g001500,Sto11g370260
SETOT35383	Sto01g002390,Sto01g002410
SETOT35384	Sto01g003780,Sto03g076570
SETOT35385	Sto01g004000,Sto06g182580
SETOT35386	Sto01g004660,Sto11g366560
SETOT35387	Sto01g005380,Sto01g005390
SETOT35388	Sto01g005560,Sto01g005590
SETOT35389	Sto01g005690,Sto08g260780
SETOT35390	Sto01g005730,Sto01g005770
SETOT35391	Sto01g005750,Sto11g369990
SETOT35392	Sto01g005860,Sto10g332270
SETOT35393	Sto01g006150,Sto09g299720
SETOT35394	Sto01g006160,Sto03g075350
SETOT35395	Sto01g006460,Sto04g101460
SETOT35396	Sto01g006740,Sto06g162080
SETOT35397	Sto08g273070,Sto10g332850
SETOT35398	Sto01g006910,Sto02g047170
SETOT35399	Sto01g006990,Sto01g007020
SETOT35400	Sto01g007060,Sto11g350070
SETOT35401	Sto01g007360,Sto02g042900
SETOT35402	Sto01g007610,Sto05g153970
SETOT35403	Sto01g007790,Sto01g013530
SETOT35404	Sto01g007870,Sto12g390580
SETOT35405	Sto01g007940,Sto05g120060
SETOT35406	Sto01g007960,Sto06g185860
SETOT35407	Sto01g008060,Sto10g341590
SETOT35408	Sto01g008220,Sto05g145080
SETOT35409	Sto01g008610,Sto09g290670
SETOT35410	Sto01g008710,Sto11g359700
SETOT35411	Sto01g009260,Sto05g154040
SETOT35412	Sto01g009270,Sto05g146250
SETOT35413	Sto01g009370,Sto05g133320
SETOT35414	Sto01g009400,Sto10g331320
SETOT35415	Sto01g009510,Sto12g393480
SETOT35416	Sto01g009670,Sto08g266790
SETOT35417	Sto01g009700,Sto06g175430
SETOT35418	Sto01g009720,Sto08g265790
SETOT35419	Sto01g009760,Sto01g010400
SETOT35420	Sto01g009790,Sto10g336900
SETOT35421	Sto01g010280,Sto03g086570
SETOT35422	Sto01g010300,Sto04g094290
SETOT35423	Sto01g010570,Sto04g094380
SETOT35424	Sto01g010910,Sto10g330370
SETOT35425	Sto01g011120,Sto06g179400
SETOT35426	Sto01g011130,Sto06g185340
SETOT35427	Sto01g011360,Sto05g147450
SETOT35428	Sto01g011440,Sto09g294030
SETOT35429	Sto01g011800,Sto01g011840
SETOT35430	Sto01g012030,Sto04g100750
SETOT35431	Sto07g218240,Sto08g271560
SETOT35432	Sto01g012580,Sto12g398890
SETOT35433	Sto01g012590,Sto10g332250
SETOT35434	Sto01g013030,Sto10g331050
SETOT35435	Sto01g013110,Sto07g221740
SETOT35436	Sto01g013280,Sto03g080340
SETOT35437	Sto01g013460,Sto09g284800
SETOT35438	Sto01g013850,Sto10g332280
SETOT35439	Sto01g013920,Sto10g332360
SETOT35440	Sto01g014050,Sto10g331890
SETOT35441	Sto01g014530,Sto11g353830
SETOT35442	Sto01g014600,Sto05g153820
SETOT35443	Sto01g014690,Sto06g162820
SETOT35444	Sto01g014770,Sto10g325860
SETOT35445	Sto01g014800,Sto06g184390
SETOT35446	Sto01g015210,Sto02g035620
SETOT35447	Sto01g016220,Sto06g163180
SETOT35448	Sto01g016250,Sto01g016330
SETOT35449	Sto01g016270,Sto04g115890
SETOT35450	Sto01g016360,Sto10g332580
SETOT35451	Sto01g017800,Sto11g352290
SETOT35452	Sto01g018120,Sto08g273730
SETOT35453	Sto01g018420,Sto11g367550
SETOT35454	Sto01g018770,Sto02g039300
SETOT35455	Sto01g019080,Sto01g019150
SETOT35456	Sto07g228290,Sto06g176120
SETOT35457	Sto01g020430,Sto01g020440
SETOT35458	Sto10g334290,Sto05g148510
SETOT35459	Sto08g244010,Sto07g224660
SETOT35460	Sto01g021410,Sto02g037040
SETOT35461	Sto01g021470,Sto01g021480
SETOT35462	Sto01g022270,Sto11g372580
SETOT35463	Sto07g209200,Sto03g075680
SETOT35464	Sto01g025000,Sto01g025030
SETOT35465	Sto01g025300,Sto08g264960
SETOT35466	Sto01g025310,Sto10g335930
SETOT35467	Sto01g025350,Sto07g218950
SETOT35468	Sto02g026040,Sto06g183780
SETOT35469	Sto02g027820,Sto02g027830
SETOT35470	Sto02g027940,Sto08g276090
SETOT35471	Sto02g028770,Sto03g083740
SETOT35472	Sto02g030160,Sto09g290710
SETOT35473	Sto02g031770,Sto02g034130
SETOT35474	Sto02g032580,Sto02g032710
SETOT35475	Sto02g032720,Sto09g299250
SETOT35476	Sto02g032740,Sto02g032750
SETOT35477	Sto02g033000,Sto02g033100
SETOT35478	Sto02g034590,Sto04g093620
SETOT35479	Sto02g035200,Sto02g035210
SETOT35480	Sto02g035310,Sto10g333750
SETOT35481	Sto02g035400,Sto03g074450
SETOT35482	Sto02g035560,Sto02g044890
SETOT35483	Sto02g035680,Sto02g035820
SETOT35484	Sto02g035860,Sto03g074490
SETOT35485	Sto02g036200,Sto04g105530
SETOT35486	Sto02g037370,Sto04g101400
SETOT35487	Sto02g037450,Sto11g351190
SETOT35488	Sto02g037540,Sto09g288630
SETOT35489	Sto02g037580,Sto02g040150
SETOT35490	Sto02g037680,Sto02g045340
SETOT35491	Sto11g371890,Sto08g258530
SETOT35492	Sto02g037710,Sto06g177960
SETOT35493	Sto02g037730,Sto12g388370
SETOT35494	Sto02g037750,Sto02g040130
SETOT35495	Sto02g037880,Sto02g042280
SETOT35496	Sto02g038590,Sto08g264030
SETOT35497	Sto02g038620,Sto04g095700
SETOT35498	Sto02g038690,Sto03g079910
SETOT35499	Sto02g038960,Sto13g412460
SETOT35500	Sto02g038980,Sto10g334980
SETOT35501	Sto02g039220,Sto08g263070
SETOT35502	Sto02g039450,Sto06g202100
SETOT35503	Sto02g039870,Sto07g217700
SETOT35504	Sto02g039980,Sto11g349260
SETOT35505	Sto02g040040,Sto02g045020
SETOT35506	Sto02g040110,Sto07g220360
SETOT35507	Sto02g040220,Sto13g414890
SETOT35508	Sto02g040330,Sto08g268360
SETOT35509	Sto02g040350,Sto10g331250
SETOT35510	Sto02g040480,Sto09g289430
SETOT35511	Sto02g040730,Sto10g333110
SETOT35512	Sto02g040750,Sto05g154000
SETOT35513	Sto02g040780,Sto11g374300
SETOT35514	Sto02g040790,Sto11g374290
SETOT35515	Sto08g266480,Sto13g413840
SETOT35516	Sto02g041210,Sto02g042040
SETOT35517	Sto02g041340,Sto05g159970
SETOT35518	Sto02g041640,Sto13g414000
SETOT35519	Sto02g041670,Sto08g263400
SETOT35520	Sto02g041760,Sto13g418300
SETOT35521	Sto02g041780,Sto04g102630
SETOT35522	Sto02g041960,Sto02g042370
SETOT35523	Sto02g042630,Sto05g153640
SETOT35524	Sto02g042850,Sto03g064240
SETOT35525	Sto02g043050,Sto10g333320
SETOT35526	Sto02g043190,Sto02g043880
SETOT35527	Sto02g043410,Sto02g045300
SETOT35528	Sto02g043510,Sto02g043730
SETOT35529	Sto02g043890,Sto06g170580
SETOT35530	Sto02g043900,Sto02g044060
SETOT35531	Sto02g043910,Sto09g295370
SETOT35532	Sto02g044540,Sto10g338530
SETOT35533	Sto02g044860,Sto10g334590
SETOT35534	Sto02g044940,Sto12g395970
SETOT35535	Sto02g045090,Sto06g164700
SETOT35536	Sto02g045740,Sto10g346810
SETOT35537	Sto02g046360,Sto09g291570
SETOT35538	Sto02g046410,Sto07g213970
SETOT35539	Sto02g046770,Sto06g163550
SETOT35540	Sto02g046890,Sto08g264850
SETOT35541	Sto02g047120,Sto08g263790
SETOT35542	Sto02g048050,Sto05g142310
SETOT35543	Sto02g048810,Sto02g048720
SETOT35544	Sto02g048610,Sto04g094190
SETOT35545	Sto02g048930,Sto08g263920
SETOT35546	Sto02g049640,Sto09g315440
SETOT35547	Sto02g049950,Sto02g049990
SETOT35548	Sto02g049970,Sto05g123590
SETOT35549	Sto02g052630,Sto07g225720
SETOT35550	Sto03g054290,Sto07g225550
SETOT35551	Sto03g057350,Sto06g185610
SETOT35552	Sto03g057610,Sto03g058020
SETOT35553	Sto03g058450,Sto03g058460
SETOT35554	Sto03g060010,Sto13g421280
SETOT35555	Sto03g060990,Sto03g061040
SETOT35556	Sto03g063820,Sto03g063830
SETOT35557	Sto03g065490,Sto10g326480
SETOT35558	Sto03g066130,Sto08g242080
SETOT35559	Sto03g067850,Sto10g341840
SETOT35560	Sto03g068470,Sto03g075410
SETOT35561	Sto03g069560,Sto10g325640
SETOT35562	Sto03g069960,Sto10g326020
SETOT35563	Sto03g071280,Sto07g217540
SETOT35564	Sto03g071310,Sto11g352930
SETOT35565	Sto03g071810,Sto03g071870
SETOT35566	Sto03g071820,Sto03g071840
SETOT35567	Sto03g072350,Sto13g428220
SETOT35568	Sto03g072390,Sto03g072430
SETOT35569	Sto03g072400,Sto03g072470
SETOT35570	Sto03g072600,Sto06g184810
SETOT35571	Sto03g073040,Sto10g338730
SETOT35572	Sto03g073110,Sto12g398640
SETOT35573	Sto03g073370,Sto03g073550
SETOT35574	Sto03g073760,Sto04g106170
SETOT35575	Sto03g073780,Sto09g290730
SETOT35576	Sto03g074050,Sto04g108670
SETOT35577	Sto03g074090,Sto08g259790
SETOT35578	Sto03g074710,Sto12g396190
SETOT35579	Sto03g074910,Sto11g356110
SETOT35580	Sto03g075010,Sto10g332550
SETOT35581	Sto08g270380,Sto06g175350
SETOT35582	Sto03g075580,Sto04g106270
SETOT35583	Sto03g075590,Sto10g330650
SETOT35584	Sto03g075780,Sto06g180880
SETOT35585	Sto03g077080,Sto03g077360
SETOT35586	Sto03g077310,Sto10g341800
SETOT35587	Sto03g077490,Sto03g077750
SETOT35588	Sto03g077500,Sto03g077760
SETOT35589	Sto03g077690,Sto03g077820
SETOT35590	Sto03g077700,Sto03g077830
SETOT35591	Sto03g077710,Sto03g077850
SETOT35592	Sto03g077790,Sto07g221990
SETOT35593	Sto03g077980,Sto05g122750
SETOT35594	Sto03g078030,Sto05g154120
SETOT35595	Sto03g078140,Sto03g078500
SETOT35596	Sto08g268260,Sto08g270530
SETOT35597	Sto03g078580,Sto08g268330
SETOT35598	Sto03g078640,Sto13g407960
SETOT35599	Sto03g078700,Sto13g416300
SETOT35600	Sto03g078730,Sto03g079430
SETOT35601	Sto03g079050,Sto06g182610
SETOT35602	Sto03g079240,Sto13g410950
SETOT35603	Sto08g269820,Sto08g268770
SETOT35604	Sto03g080230,Sto08g267950
SETOT35605	Sto03g080450,Sto10g332800
SETOT35606	Sto03g080780,Sto11g372280
SETOT35607	Sto03g080840,Sto09g292590
SETOT35608	Sto03g080910,Sto03g083810
SETOT35609	Sto03g082200,Sto03g084790
SETOT35610	Sto03g081530,Sto06g174780
SETOT35611	Sto03g081810,Sto11g372810
SETOT35612	Sto03g081860,Sto12g395620
SETOT35613	Sto03g082730,Sto03g082810
SETOT35614	Sto03g083590,Sto07g214250
SETOT35615	Sto03g083660,Sto05g145780
SETOT35616	Sto03g083840,Sto10g338210
SETOT35617	Sto03g083870,Sto03g083880
SETOT35618	Sto03g085040,Sto03g085120
SETOT35619	Sto04g087210,Sto05g139880
SETOT35620	Sto04g087790,Sto07g210630
SETOT35621	Sto04g091120,Sto06g177560
SETOT35622	Sto04g091160,Sto06g176780
SETOT35623	Sto04g091220,Sto05g140810
SETOT35624	Sto04g093360,Sto06g201530
SETOT35625	Sto04g094360,Sto08g274010
SETOT35626	Sto04g095070,Sto04g100840
SETOT35627	Sto04g095590,Sto12g394730
SETOT35628	Sto04g095740,Sto10g328510
SETOT35629	Sto04g095840,Sto06g182340
SETOT35630	Sto04g095950,Sto09g290960
SETOT35631	Sto04g096270,Sto11g372140
SETOT35632	Sto04g096620,Sto08g273560
SETOT35633	Sto04g098680,Sto07g217210
SETOT35634	Sto04g099850,Sto06g163440
SETOT35635	Sto04g100490,Sto04g100540
SETOT35636	Sto04g100790,Sto08g266900
SETOT35637	Sto04g101000,Sto11g351060
SETOT35638	Sto04g101060,Sto07g227370
SETOT35639	Sto04g101710,Sto04g101740
SETOT35640	Sto04g101910,Sto04g106790
SETOT35641	Sto04g102090,Sto10g328670
SETOT35642	Sto04g102450,Sto05g154410
SETOT35643	Sto04g102520,Sto04g102560
SETOT35644	Sto04g103130,Sto06g175920
SETOT35645	Sto04g103510,Sto04g103580
SETOT35646	Sto04g103520,Sto04g103590
SETOT35647	Sto04g103750,Sto10g337910
SETOT35648	Sto04g103820,Sto04g103890
SETOT35649	Sto06g180440,Sto10g329980
SETOT35650	Sto12g399770,Sto13g417860
SETOT35651	Sto07g217930,Sto08g274430
SETOT35652	Sto04g106650,Sto05g154010
SETOT35653	Sto04g106840,Sto06g162590
SETOT35654	Sto04g107140,Sto04g107160
SETOT35655	Sto04g107210,Sto12g400820
SETOT35656	Sto04g107500,Sto07g224820
SETOT35657	Sto04g108030,Sto09g292160
SETOT35658	Sto04g108990,Sto07g223260
SETOT35659	Sto04g110300,Sto13g430520
SETOT35660	Sto04g110370,Sto11g371470
SETOT35661	Sto04g111330,Sto04g111340
SETOT35662	Sto04g111660,Sto06g177050
SETOT35663	Sto04g111940,Sto11g367950
SETOT35664	Sto08g275040,Sto07g218210
SETOT35665	Sto04g113960,Sto04g113970
SETOT35666	Sto04g114890,Sto12g397690
SETOT35667	Sto04g115690,Sto04g115700
SETOT35668	Sto04g116400,Sto04g116430
SETOT35669	Sto05g159530,Sto06g186390
SETOT35670	Sto05g117710,Sto06g206000
SETOT35671	Sto05g117810,Sto06g184750
SETOT35672	Sto05g118770,Sto10g325240
SETOT35673	Sto05g118970,Sto13g420500
SETOT35674	Sto05g121730,Sto10g332400
SETOT35675	Sto05g122700,Sto06g184340
SETOT35676	Sto05g123450,Sto09g316620
SETOT35677	Sto05g123940,Sto12g387180
SETOT35678	Sto05g123960,Sto05g123990
SETOT35679	Sto13g409090,Sto07g210150
SETOT35680	Sto05g127080,Sto06g175650
SETOT35681	Sto06g174480,Sto11g372630
SETOT35682	Sto05g130480,Sto05g157430
SETOT35683	Sto05g133570,Sto05g133840
SETOT35684	Sto05g135950,Sto06g198670
SETOT35685	Sto05g136740,Sto05g136770
SETOT35686	Sto05g136750,Sto05g154670
SETOT35687	Sto05g137260,Sto09g298260
SETOT35688	Sto05g138250,Sto07g219060
SETOT35689	Sto05g138460,Sto11g368850
SETOT35690	Sto05g138470,Sto10g337190
SETOT35691	Sto05g138720,Sto08g272240
SETOT35692	Sto05g138890,Sto09g311120
SETOT35693	Sto05g139090,Sto07g226560
SETOT35694	Sto05g139730,Sto06g186780
SETOT35695	Sto05g139770,Sto10g339360
SETOT35696	Sto05g139780,Sto06g181960
SETOT35697	Sto05g139890,Sto05g139920
SETOT35698	Sto05g140100,Sto09g282730
SETOT35699	Sto05g140110,Sto09g293380
SETOT35700	Sto05g140430,Sto09g289650
SETOT35701	Sto05g140660,Sto05g153720
SETOT35702	Sto07g211620,Sto07g211640
SETOT35703	Sto05g140890,Sto10g328930
SETOT35704	Sto05g141270,Sto13g416150
SETOT35705	Sto05g141580,Sto05g141750
SETOT35706	Sto05g141620,Sto05g141710
SETOT35707	Sto05g144400,Sto05g144440
SETOT35708	Sto05g145150,Sto05g145200
SETOT35709	Sto05g145420,Sto05g153750
SETOT35710	Sto05g145550,Sto08g235070
SETOT35711	Sto05g146300,Sto07g220400
SETOT35712	Sto05g146320,Sto05g146430
SETOT35713	Sto05g146360,Sto06g175610
SETOT35714	Sto05g146440,Sto07g224890
SETOT35715	Sto05g146520,Sto05g146680
SETOT35716	Sto05g146950,Sto07g220570
SETOT35717	Sto05g147000,Sto06g177140
SETOT35718	Sto05g147050,Sto08g271880
SETOT35719	Sto05g147070,Sto13g416990
SETOT35720	Sto05g147110,Sto05g147250
SETOT35721	Sto05g147270,Sto07g219170
SETOT35722	Sto05g147490,Sto08g261760
SETOT35723	Sto05g148270,Sto07g220130
SETOT35724	Sto05g149310,Sto06g183630
SETOT35725	Sto05g149660,Sto05g151630
SETOT35726	Sto10g323850,Sto06g180900
SETOT35727	Sto12g399580,Sto10g334630
SETOT35728	Sto05g153210,Sto08g272600
SETOT35729	Sto05g153460,Sto13g418820
SETOT35730	Sto05g154050,Sto06g162320
SETOT35731	Sto05g154460,Sto05g157970
SETOT35732	Sto05g154530,Sto10g327050
SETOT35733	Sto05g154690,Sto10g327910
SETOT35734	Sto05g154960,Sto06g184440
SETOT35735	Sto05g155070,Sto05g155080
SETOT35736	Sto05g156090,Sto11g373340
SETOT35737	Sto05g156410,Sto08g267300
SETOT35738	Sto05g156420,Sto06g189210
SETOT35739	Sto05g156870,Sto05g156920
SETOT35740	Sto05g157550,Sto05g157560
SETOT35741	Sto05g157870,Sto06g164720
SETOT35742	Sto05g158310,Sto05g158320
SETOT35743	Sto05g158530,Sto05g158550
SETOT35744	Sto05g159710,Sto05g159700
SETOT35745	Sto05g159670,Sto05g159750
SETOT35746	Sto05g159680,Sto05g159740
SETOT35747	Sto05g159980,Sto13g416870
SETOT35748	Sto05g160260,Sto05g160280
SETOT35749	Sto05g160470,Sto05g160490
SETOT35750	Sto05g160680,Sto11g366650
SETOT35751	Sto05g161510,Sto05g161570
SETOT35752	Sto06g162000,Sto10g332220
SETOT35753	Sto06g162070,Sto12g390500
SETOT35754	Sto06g162200,Sto09g291650
SETOT35755	Sto06g162550,Sto13g406750
SETOT35756	Sto06g162640,Sto13g410270
SETOT35757	Sto06g162770,Sto10g330600
SETOT35758	Sto06g163010,Sto10g332420
SETOT35759	Sto06g163100,Sto06g169040
SETOT35760	Sto06g163530,Sto12g395760
SETOT35761	Sto06g163750,Sto07g216990
SETOT35762	Sto06g164200,Sto08g277590
SETOT35763	Sto06g164210,Sto08g277580
SETOT35764	Sto06g164920,Sto12g393110
SETOT35765	Sto06g165060,Sto06g165100
SETOT35766	Sto06g165080,Sto09g312460
SETOT35767	Sto06g165200,Sto11g354600
SETOT35768	Sto06g166480,Sto09g307630
SETOT35769	Sto06g166780,Sto06g166790
SETOT35770	Sto06g168050,Sto13g430410
SETOT35771	Sto06g169120,Sto06g169130
SETOT35772	Sto06g169600,Sto13g420410
SETOT35773	Sto06g170450,Sto06g170460
SETOT35774	Sto06g173010,Sto06g173020
SETOT35775	Sto06g173320,Sto10g321350
SETOT35776	Sto06g173910,Sto10g324730
SETOT35777	Sto10g337600,Sto09g288110
SETOT35778	Sto06g174860,Sto06g178660
SETOT35779	Sto06g174950,Sto09g283910
SETOT35780	Sto06g175700,Sto08g275640
SETOT35781	Sto06g175800,Sto13g410240
SETOT35782	Sto06g176160,Sto08g263890
SETOT35783	Sto06g176510,Sto07g215900
SETOT35784	Sto06g176520,Sto12g397660
SETOT35785	Sto06g176580,Sto06g176620
SETOT35786	Sto06g176940,Sto08g265200
SETOT35787	Sto06g177040,Sto08g260950
SETOT35788	Sto06g177580,Sto12g393950
SETOT35789	Sto06g177980,Sto12g395340
SETOT35790	Sto06g178410,Sto07g229030
SETOT35791	Sto06g178610,Sto09g284100
SETOT35792	Sto06g178630,Sto13g418990
SETOT35793	Sto06g178820,Sto06g183730
SETOT35794	Sto06g179120,Sto13g414950
SETOT35795	Sto06g179310,Sto09g289350
SETOT35796	Sto06g179580,Sto10g330460
SETOT35797	Sto06g179690,Sto11g371140
SETOT35798	Sto06g179700,Sto13g411690
SETOT35799	Sto06g179830,Sto12g396030
SETOT35800	Sto06g179980,Sto06g180190
SETOT35801	Sto06g180570,Sto07g219820
SETOT35802	Sto06g180960,Sto12g397360
SETOT35803	Sto06g181000,Sto13g409140
SETOT35804	Sto06g181320,Sto06g182510
SETOT35805	Sto06g181400,Sto10g346070
SETOT35806	Sto06g182370,Sto08g235930
SETOT35807	Sto06g183180,Sto13g413800
SETOT35808	Sto06g183360,Sto06g183440
SETOT35809	Sto06g183380,Sto06g183460
SETOT35810	Sto06g183570,Sto06g183680
SETOT35811	Sto06g183610,Sto06g183800
SETOT35812	Sto06g183620,Sto06g183810
SETOT35813	Sto08g272750,Sto07g218590
SETOT35814	Sto06g184200,Sto07g211180
SETOT35815	Sto06g184540,Sto08g272660
SETOT35816	Sto06g184560,Sto12g391280
SETOT35817	Sto06g185320,Sto13g409690
SETOT35818	Sto06g185420,Sto07g218600
SETOT35819	Sto06g186120,Sto10g329760
SETOT35820	Sto06g187650,Sto13g414690
SETOT35821	Sto06g191350,Sto11g365040
SETOT35822	Sto06g198080,Sto08g265260
SETOT35823	Sto06g201680,Sto10g330030
SETOT35824	Sto06g204610,Sto10g328200
SETOT35825	Sto07g207870,Sto07g225150
SETOT35826	Sto07g208870,Sto07g208880
SETOT35827	Sto07g210970,Sto13g411110
SETOT35828	Sto07g212350,Sto07g223820
SETOT35829	Sto07g212720,Sto11g359820
SETOT35830	Sto07g215640,Sto07g219140
SETOT35831	Sto07g216060,Sto07g216100
SETOT35832	Sto07g216070,Sto07g216110
SETOT35833	Sto07g216290,Sto07g216400
SETOT35834	Sto07g216300,Sto07g216390
SETOT35835	Sto07g216860,Sto07g216920
SETOT35836	Sto07g217650,Sto08g241380
SETOT35837	Sto07g217780,Sto12g392510
SETOT35838	Sto07g218460,Sto08g260400
SETOT35839	Sto07g218680,Sto10g339130
SETOT35840	Sto07g218980,Sto09g316870
SETOT35841	Sto07g219210,Sto07g219830
SETOT35842	Sto07g219290,Sto08g265370
SETOT35843	Sto07g220350,Sto13g440890
SETOT35844	Sto07g220720,Sto10g338240
SETOT35845	Sto07g220800,Sto10g332920
SETOT35846	Sto07g221330,Sto11g374040
SETOT35847	Sto07g221800,Sto13g413830
SETOT35848	Sto07g221940,Sto12g397340
SETOT35849	Sto07g222370,Sto10g338180
SETOT35850	Sto07g222550,Sto07g222720
SETOT35851	Sto07g222670,Sto13g409110
SETOT35852	Sto07g223390,Sto07g223410
SETOT35853	Sto07g223550,Sto07g223760
SETOT35854	Sto07g223640,Sto07g223670
SETOT35855	Sto07g223650,Sto07g223660
SETOT35856	Sto07g224210,Sto13g436070
SETOT35857	Sto07g224360,Sto07g224370
SETOT35858	Sto07g224620,Sto11g351450
SETOT35859	Sto07g224710,Sto07g224720
SETOT35860	Sto07g224730,Sto13g435060
SETOT35861	Sto07g224870,Sto07g224900
SETOT35862	Sto07g224950,Sto07g225030
SETOT35863	Sto07g224980,Sto07g225050
SETOT35864	Sto07g225460,Sto11g372260
SETOT35865	Sto07g225980,Sto08g277420
SETOT35866	Sto07g229370,Sto09g298670
SETOT35867	Sto07g229810,Sto07g229820
SETOT35868	Sto07g229840,Sto07g230160
SETOT35869	Sto07g230720,Sto07g230730
SETOT35870	Sto08g233610,Sto11g373510
SETOT35871	Sto08g234060,Sto13g429340
SETOT35872	Sto08g234210,Sto09g305050
SETOT35873	Sto08g234610,Sto09g302340
SETOT35874	Sto08g234630,Sto09g315040
SETOT35875	Sto08g235350,Sto08g235370
SETOT35876	Sto08g238990,Sto08g272680
SETOT35877	Sto08g239800,Sto08g239860
SETOT35878	Sto08g245020,Sto08g245030
SETOT35879	Sto08g246730,Sto08g246740
SETOT35880	Sto08g254640,Sto09g293200
SETOT35881	Sto08g257120,Sto09g311910
SETOT35882	Sto08g261500,Sto10g342760
SETOT35883	Sto08g261980,Sto08g262670
SETOT35884	Sto08g262790,Sto13g419960
SETOT35885	Sto08g263720,Sto11g353770
SETOT35886	Sto08g264070,Sto11g352260
SETOT35887	Sto08g265270,Sto08g265280
SETOT35888	Sto08g266320,Sto08g266640
SETOT35889	Sto08g266420,Sto08g266630
SETOT35890	Sto08g266470,Sto12g399070
SETOT35891	Sto08g267670,Sto10g346930
SETOT35892	Sto08g267870,Sto13g414300
SETOT35893	Sto08g267880,Sto13g414290
SETOT35894	Sto08g268250,Sto11g374460
SETOT35895	Sto08g269330,Sto08g270700
SETOT35896	Sto08g271440,Sto13g419600
SETOT35897	Sto08g271450,Sto12g397810
SETOT35898	Sto08g271590,Sto10g337680
SETOT35899	Sto08g271650,Sto10g335690
SETOT35900	Sto08g272450,Sto13g433890
SETOT35901	Sto08g273010,Sto08g275870
SETOT35902	Sto08g273120,Sto10g330320
SETOT35903	Sto08g273230,Sto09g291700
SETOT35904	Sto08g274890,Sto13g422070
SETOT35905	Sto08g275260,Sto12g401310
SETOT35906	Sto08g275270,Sto09g288910
SETOT35907	Sto08g275910,Sto10g324800
SETOT35908	Sto08g278460,Sto09g312980
SETOT35909	Sto08g278610,Sto10g331180
SETOT35910	Sto09g279940,Sto09g279960
SETOT35911	Sto09g280230,Sto09g280260
SETOT35912	Sto09g280250,Sto09g280300
SETOT35913	Sto09g281010,Sto12g402180
SETOT35914	Sto09g284620,Sto09g284640
SETOT35915	Sto09g284880,Sto11g362840
SETOT35916	Sto09g285290,Sto09g285300
SETOT35917	Sto09g285550,Sto13g420100
SETOT35918	Sto09g285910,Sto09g286010
SETOT35919	Sto09g286540,Sto12g394260
SETOT35920	Sto09g287190,Sto11g369540
SETOT35921	Sto09g287690,Sto12g396110
SETOT35922	Sto09g288150,Sto09g288170
SETOT35923	Sto09g288330,Sto09g288360
SETOT35924	Sto09g288460,Sto12g382370
SETOT35925	Sto09g288570,Sto11g356080
SETOT35926	Sto09g288670,Sto10g333460
SETOT35927	Sto09g288940,Sto10g332440
SETOT35928	Sto09g289920,Sto09g307260
SETOT35929	Sto09g290040,Sto10g320150
SETOT35930	Sto09g290320,Sto12g378560
SETOT35931	Sto09g291220,Sto11g354540
SETOT35932	Sto09g291800,Sto13g418120
SETOT35933	Sto09g291980,Sto09g292060
SETOT35934	Sto09g293190,Sto09g293270
SETOT35935	Sto09g293350,Sto11g366940
SETOT35936	Sto09g293550,Sto13g406720
SETOT35937	Sto09g293850,Sto13g407110
SETOT35938	Sto09g297530,Sto09g316460
SETOT35939	Sto09g298100,Sto09g298150
SETOT35940	Sto09g300910,Sto11g352890
SETOT35941	Sto09g306730,Sto09g306760
SETOT35942	Sto09g308130,Sto13g422870
SETOT35943	Sto09g308400,Sto10g320340
SETOT35944	Sto09g310500,Sto13g422430
SETOT35945	Sto09g316830,Sto13g419670
SETOT35946	Sto10g320570,Sto12g388550
SETOT35947	Sto10g322490,Sto10g322500
SETOT35948	Sto10g324930,Sto10g324950
SETOT35949	Sto10g325190,Sto11g357000
SETOT35950	Sto10g325410,Sto10g325460
SETOT35951	Sto13g415700,Sto13g415640
SETOT35952	Sto10g326820,Sto11g373460
SETOT35953	Sto10g327080,Sto13g407200
SETOT35954	Sto10g327160,Sto11g370680
SETOT35955	Sto10g327350,Sto13g433790
SETOT35956	Sto10g329380,Sto10g329430
SETOT35957	Sto10g330690,Sto10g332540
SETOT35958	Sto10g330890,Sto10g331080
SETOT35959	Sto10g331060,Sto13g418540
SETOT35960	Sto10g331220,Sto10g331490
SETOT35961	Sto10g331570,Sto11g370940
SETOT35962	Sto10g331810,Sto10g332960
SETOT35963	Sto10g331840,Sto10g333100
SETOT35964	Sto10g332040,Sto10g332160
SETOT35965	Sto10g332900,Sto11g372550
SETOT35966	Sto10g333420,Sto11g373730
SETOT35967	Sto10g333520,Sto12g385600
SETOT35968	Sto10g334220,Sto10g338590
SETOT35969	Sto10g335960,Sto10g335970
SETOT35970	Sto10g336020,Sto12g393340
SETOT35971	Sto10g338110,Sto11g363970
SETOT35972	Sto10g338320,Sto11g372880
SETOT35973	Sto10g338770,Sto11g349310
SETOT35974	Sto10g338870,Sto12g392050
SETOT35975	Sto10g339690,Sto12g402820
SETOT35976	Sto10g340820,Sto10g340860
SETOT35977	Sto10g340870,Sto13g432960
SETOT35978	Sto10g340890,Sto12g395930
SETOT35979	Sto10g341650,Sto12g381770
SETOT35980	Sto10g343140,Sto11g369530
SETOT35981	Sto10g343830,Sto11g367530
SETOT35982	Sto10g344630,Sto10g344730
SETOT35983	Sto10g347170,Sto10g347300
SETOT35984	Sto10g347180,Sto10g347270
SETOT35985	Sto10g347200,Sto10g347240
SETOT35986	Sto11g349520,Sto12g392470
SETOT35987	Sto11g350170,Sto12g399590
SETOT35988	Sto11g350390,Sto12g395420
SETOT35989	Sto11g350500,Sto12g397950
SETOT35990	Sto11g351470,Sto13g413330
SETOT35991	Sto11g351940,Sto12g395600
SETOT35992	Sto11g351950,Sto12g395430
SETOT35993	Sto11g352900,Sto11g361160
SETOT35994	Sto11g353510,Sto11g353540
SETOT35995	Sto11g356240,Sto13g409580
SETOT35996	Sto11g365410,Sto11g365420
SETOT35997	Sto11g367390,Sto11g367430
SETOT35998	Sto11g367520,Sto11g367560
SETOT35999	Sto11g368500,Sto11g368510
SETOT36000	Sto11g373310,Sto11g373330
SETOT36001	Sto11g373410,Sto11g373570
SETOT36002	Sto11g373500,Sto11g373720
SETOT36003	Sto11g373670,Sto11g374220
SETOT36004	Sto11g373830,Sto11g373940
SETOT36005	Sto12g374830,Sto12g375590
SETOT36006	Sto12g380200,Sto12g380310
SETOT36007	Sto12g380260,Sto12g380380
SETOT36008	Sto12g387990,Sto12g392260
SETOT36009	Sto12g389950,Sto12g389960
SETOT36010	Sto12g390310,Sto12g390320
SETOT36011	Sto12g391250,Sto12g391270
SETOT36012	Sto12g391380,Sto12g401140
SETOT36013	Sto12g391740,Sto13g406270
SETOT36014	Sto12g391890,Sto12g391910
SETOT36015	Sto12g393030,Sto13g443980
SETOT36016	Sto12g394150,Sto12g395560
SETOT36017	Sto12g394870,Sto12g394890
SETOT36018	Sto12g395240,Sto12g396930
SETOT36019	Sto12g395610,Sto13g408620
SETOT36020	Sto12g396920,Sto12g397150
SETOT36021	Sto12g396940,Sto12g397160
SETOT36022	Sto12g397650,Sto13g419910
SETOT36023	Sto12g397900,Sto12g398090
SETOT36024	Sto12g398170,Sto12g398300
SETOT36025	Sto12g398410,Sto12g398470
SETOT36026	Sto12g401910,Sto12g401980
SETOT36027	Sto12g402210,Sto12g402730
SETOT36028	Sto13g407650,Sto13g408110
SETOT36029	Sto13g412830,Sto13g412930
SETOT36030	Sto13g412890,Sto13g412990
SETOT36031	Sto13g413580,Sto13g434760
SETOT36032	Sto13g413900,Sto13g413920
SETOT36033	Sto13g414600,Sto13g415090
SETOT36034	Sto13g415840,Sto13g417830
SETOT36035	Sto13g415860,Sto13g416490
SETOT36036	Sto13g415870,Sto13g416500
SETOT36037	Sto13g415880,Sto13g416510
SETOT36038	Sto13g417490,Sto13g419180
SETOT36039	Sto13g424050,Sto13g424130
SETOT36040	Sto13g437840,Sto13g437850
SETOT36041	Sto13g438060,Sto13g438070
SETOT37085	Sto09g283210,Sto09g284220
SETOT37086	Sto12g402600,Sto12g403230
SETOT37087	Sto00g448060,Sto03g078590
SETOT37088	Sto01g013900,Sto01g013960
SETOT37089	Sto04g103360,Sto04g103990
SETOT37090	Sto05g117830,Sto06g190560
SETOT37091	Sto05g141180,Sto08g246330
SETOT37092	Sto05g147140,Sto05g153110
SETOT37093	Sto07g216080,Sto07g216120
SETOT37094	Sto11g373660,Sto11g374230
SETOT37095	Sto12g397830,Sto12g398980
SETOT37096	Sto00g445490,Sto00g445880
SETOT37097	Sto05g137730,Sto05g137890
SETOT37098	Sto03g077910,Sto09g288990
SETOT37099	Sto01g012910,Sto13g414390
SETOT37100	Sto08g232600,Sto12g381510
SETOT37101	Sto04g112670,Sto06g187870
SETOT37102	Sto11g372220,Sto12g397280
SETOT37103	Sto05g146090,Sto05g146100
SETOT37104	Sto10g347130,Sto11g362030
SETOT37105	Sto10g332730,Sto10g332830
SETOT37106	Sto05g142410,Sto08g265940
SETOT37107	Sto01g013830,Sto06g175290
SETOT37108	Sto00g450430,Sto00g451140
SETOT37110	Sto12g380250,Sto12g380370
SETOT37116	Sto00g444530,Sto07g218190
SETOT37128	Sto08g258540,Sto08g258580
SETOT37132	Sto05g140170,Sto11g356060
SETOT37138	Sto01g007050,Sto11g371980
SETOT37142	Sto08g275690,Sto12g394250
SETOT37143	Sto02g051600,Sto07g221730
SETOT37144	Sto04g108200,Sto09g294510
SETOT37145	Sto12g385480,Sto13g414100
SETOT37146	Sto08g267900,Sto13g414280
SETOT37147	Sto01g007510,Sto10g338040
SETOT37148	Sto02g040370,Sto10g333220
SETOT37149	Sto04g103370,Sto04g103980
SETOT37150	Sto02g036500,Sto09g291140
SETOT37151	Sto03g085050,Sto03g085130
SETOT37152	Sto08g268560,Sto09g298460
SETOT37153	Sto08g272930,Sto08g272940
SETOT37154	Sto05g156910,Sto05g156950
SETOT37155	Sto09g291580,Sto09g291620
SETOT37156	Sto00g449560,Sto00g450500
SETOT37157	Sto05g153650,Sto08g267920
SETOT37158	Sto12g392540,Sto12g393820
SETOT37159	Sto08g270650,Sto08g270780
SETOT37160	Sto00g445140,Sto06g179130
SETOT37161	Sto10g338340,Sto12g398430
SETOT37162	Sto08g232400,Sto08g232420
SETOT37163	Sto00g444710,Sto12g398270
SETOT37164	Sto03g079780,Sto03g081990
SETOT37165	Sto10g321370,Sto11g352060
SETOT37166	Sto02g052890,Sto12g393230
SETOT37167	Sto04g112210,Sto04g112250
SETOT37168	Sto10g326300,Sto13g409380
SETOT37169	Sto04g107290,Sto06g162260
SETOT37183	Sto02g036620,Sto06g176060
SETOT37184	Sto00g445560,Sto03g078670
SETOT37195	Sto02g039430,Sto08g263750
SETOT37201	Sto02g031030,Sto02g031110
SETOT37202	Sto06g183640,Sto06g183740
SETOT37203	Sto00g446080,Sto09g300460
SETOT37204	Sto05g145750,Sto05g145760
SETOT37205	Sto08g233900,Sto13g417780
SETOT37206	Sto10g343710,Sto12g378990
SETOT37207	Sto00g447520,Sto12g381230
SETOT37208	Sto08g277100,Sto08g277110
SETOT37209	Sto03g079850,Sto03g079900
SETOT37210	Sto04g101780,Sto04g101800
SETOT37211	Sto04g105370,Sto04g105380
SETOT37212	Sto08g269040,Sto10g333680
SETOT37213	Sto01g011300,Sto01g013620
SETOT37214	Sto03g067260,Sto13g422410
SETOT37215	Sto08g241630,Sto10g332630
SETOT37216	Sto06g185560,Sto10g344340
SETOT37217	Sto12g380280,Sto12g380400
SETOT37218	Sto09g288320,Sto09g288430
SETOT37219	Sto06g185030,Sto10g338970
SETOT37220	Sto02g044770,Sto10g327280
SETOT37222	Sto07g213550,Sto07g231260
SETOT37223	Sto05g154110,Sto07g213220
SETOT37224	Sto02g053830,Sto06g186520
SETOT37225	Sto09g286490,Sto09g288960
SETOT37226	Sto01g018280,Sto01g018290
SETOT37227	Sto03g079770,Sto03g082000
SETOT37228	Sto05g123950,Sto12g387220
SETOT37229	Sto04g087500,Sto04g087510
SETOT37230	Sto08g262610,Sto08g264920
SETOT37231	Sto08g273970,Sto12g402270
SETOT37232	Sto06g177000,Sto13g413010
SETOT37234	Sto00g445990,Sto11g349330
SETOT37236	Sto02g039950,Sto12g394880
SETOT37237	Sto03g061480,Sto05g156500
SETOT37246	Sto12g396000,Sto13g413960
SETOT37256	Sto08g263600,Sto08g263610
SETOT37260	Sto01g011390,Sto10g331420
SETOT37267	Sto05g149950,Sto05g152140
SETOT37272	Sto01g010610,Sto05g142350

## Sheet: Dataset 3
groupid	gene ids
SETOT36	Sto02g033810,Sto02g034220,Sto02g049480,Sto02g049510,Sto02g049550,Sto02g049560,Sto02g049570,Sto02g049600,Sto07g227710,Sto07g227720,Sto07g227730,Sto07g227800,Sto07g228960,Sto07g228970,Sto07g229240,Sto07g229260,Sto07g229270,Sto07g229360,Sto07g229490,Sto07g229500,Sto07g229630,Sto07g229720,Sto07g229730,Sto07g230020,Sto07g230030,Sto07g230040,Sto07g230050,Sto07g230070,Sto09g294470,Sto10g340470,Sto10g340…
SETOT41	Sto04g088220,Sto04g088140,Sto04g088150,Sto04g088170,Sto04g088180,Sto04g088210,Sto04g088200,Sto07g221060,Sto07g221540,Sto07g221650,Sto07g226470,Sto11g357940,Sto12g375260,Sto12g375280,Sto12g375290,Sto12g375310,Sto07g226340,Sto07g221580,Sto07g226310,Sto07g226320,Sto07g226330,Sto07g226440,Sto07g226350,Sto07g226380,Sto08g254080,Sto10g321960,Sto04g109530
SETOT44	Sto02g046110,Sto02g046120,Sto02g046130,Sto02g048420,Sto02g048680,Sto02g048690,Sto02g048710,Sto02g048730,Sto02g048740,Sto02g048760,Sto02g048800,Sto02g048840,Sto02g048890,Sto02g052700,Sto02g052710,Sto02g052730,Sto05g160300,Sto02g048860,Sto05g139830,Sto05g155910,Sto05g155950,Sto05g155980,Sto05g156370,Sto09g295850,Sto09g297820,Sto05g156080,Sto05g159080,Sto05g159090,Sto05g159130,Sto05g159140,Sto05g156…
SETOT57	Sto00g444330,Sto01g008360,Sto02g038010,Sto02g040400,Sto02g040620,Sto03g060520,Sto03g060540,Sto03g082930,Sto03g083070,Sto04g095010,Sto04g102020,Sto04g107590,Sto05g151800,Sto07g223430,Sto07g226830,Sto08g260980,Sto08g275670,Sto09g287990,Sto09g289080,Sto09g289740,Sto09g290620,Sto10g332660,Sto10g339500,Sto11g349650,Sto11g373420,Sto11g373580,Sto12g392190,Sto12g398210,Sto13g409400,Sto13g414060,Sto13g415…
SETOT68	Sto01g013440,Sto05g141150,Sto05g156480,Sto06g164440,Sto06g174240,Sto06g178240,Sto08g263080,Sto09g284960,Sto10g328700,Sto10g348980,Sto04g087420,Sto08g267780,Sto06g184450,Sto13g407940,Sto03g074860,Sto10g326500,Sto06g162180,Sto05g154950,Sto06g186860,Sto08g267790,Sto09g291640,Sto06g187970,Sto07g226030
SETOT97	Sto02g052860,Sto09g309510,Sto13g428540,Sto02g052880,Sto02g052900,Sto02g052910,Sto05g160310,Sto05g160320,Sto10g343620,Sto13g428560,Sto13g428580,Sto13g428600,Sto13g428610,Sto13g428620,Sto08g244950,Sto13g431790,Sto08g244960
SETOT106	Sto02g031060,Sto02g031080,Sto10g319720,Sto10g319820,Sto10g319830,Sto02g031070,Sto02g031090,Sto02g031100,Sto02g031140,Sto02g031150,Sto10g319740,Sto10g319760,Sto10g319780,Sto10g319790,Sto10g319800,Sto10g319840,Sto08g241390,Sto08g241420,Sto08g241460,Sto13g434980,Sto13g435010
SETOT137	Sto01g013220,Sto01g013470,Sto04g107120,Sto04g107170,Sto04g107150,Sto06g163570,Sto06g163580,Sto06g163590,Sto08g254790,Sto08g254800,Sto08g254840,Sto08g254860,Sto08g254890,Sto11g362560,Sto06g163500,Sto08g254810,Sto06g173230,Sto01g017650,Sto01g017640,Sto06g163470,Sto01g016870,Sto06g163670
SETOT141	Sto03g056300,Sto05g125750,Sto09g311850,Sto08g245820,Sto08g245830,Sto08g245840,Sto08g245860,Sto06g168940
SETOT175	Sto11g357680,Sto03g067250,Sto03g067270,Sto03g067280,Sto03g067300,Sto03g067390,Sto03g067420,Sto03g067430,Sto03g067450,Sto03g067460,Sto03g067470,Sto03g067490,Sto03g067330,Sto03g067410,Sto03g067380,Sto03g067290,Sto03g067320,Sto03g067360,Sto03g067350,Sto03g067370,Sto03g067500,Sto03g067510,Sto03g070330,Sto06g191180,Sto08g278360,Sto12g384420
SETOT207	Sto05g144960,Sto03g076100,Sto05g145040,Sto05g144930,Sto12g403270,Sto03g076250,Sto02g043140,Sto03g076400,Sto03g076450,Sto12g402830,Sto10g334150,Sto09g288780,Sto05g144870,Sto02g043310,Sto05g145030,Sto02g043290,Sto05g144020,Sto05g143500,Sto02g038090,Sto12g402760,Sto12g403080,Sto12g402530,Sto01g012540,Sto12g403300,Sto12g397070,Sto12g397230,Sto08g268950,Sto08g270420,Sto12g402550,Sto12g395150,Sto12g397…
SETOT248	Sto00g445510,Sto03g068600,Sto04g093900,Sto05g142100,Sto06g167440,Sto13g423020,Sto11g368360,Sto11g372530,Sto05g127550,Sto07g225220,Sto12g398350,Sto07g222860,Sto12g392700,Sto06g163830,Sto01g015190,Sto01g004580,Sto01g012170,Sto03g072740,Sto04g107960,Sto05g125470,Sto06g175320,Sto07g217810,Sto08g259200,Sto09g282900,Sto10g327820,Sto12g391840,Sto12g399550,Sto13g419970,Sto13g437980,Sto13g420220,Sto06g178…
SETOT275	Sto05g149150,Sto05g151470,Sto03g078090,Sto05g152240,Sto05g151140,Sto05g148620,Sto05g151510,Sto03g078330,Sto05g150850,Sto05g148980,Sto06g179500,Sto03g078380,Sto06g179480,Sto05g152960,Sto05g150560,Sto05g152310,Sto05g149280,Sto05g149810,Sto05g151960,Sto05g150970,Sto05g152220,Sto05g151130,Sto05g152910,Sto05g152110,Sto05g147580,Sto05g148120,Sto05g152930,Sto05g149700,Sto05g148960,Sto06g179460,Sto05g150…
SETOT276	Sto02g044560,Sto07g209590,Sto07g209330,Sto07g209340,Sto07g209400,Sto07g209410,Sto07g209420,Sto07g209480,Sto07g209500,Sto07g209510,Sto07g209520,Sto02g044480
SETOT282	Sto01g011400,Sto06g175890,Sto06g176360,Sto10g328190,Sto01g012850,Sto01g013700,Sto02g035370,Sto03g073970,Sto05g138120,Sto06g179430,Sto08g261830,Sto08g263460,Sto08g264180,Sto09g286340,Sto12g398330,Sto12g403010,Sto13g411460,Sto03g073960,Sto13g407630,Sto10g334210,Sto08g261320,Sto02g042940,Sto04g095580,Sto05g140690,Sto05g143170,Sto05g143360,Sto05g143750,Sto05g144030,Sto08g274730,Sto08g276420,Sto13g410…
SETOT302	Sto01g004060,Sto09g287700,Sto13g420450,Sto05g137480,Sto08g268580,Sto07g227040,Sto13g418080,Sto07g213670,Sto05g132580,Sto12g385470,Sto11g358030,Sto04g115630,Sto13g416210,Sto04g096700,Sto11g364920,Sto07g209260,Sto08g236050,Sto06g164220,Sto06g163200,Sto06g178020,Sto07g208840,Sto13g413950,Sto13g406830,Sto11g357590,Sto09g285000,Sto13g417060,Sto01g023210,Sto06g173330,Sto09g297450,Sto05g132200,Sto12g400…
SETOT322	Sto05g138080,Sto05g138040,Sto05g137610,Sto05g137500,Sto05g137740,Sto05g137520,Sto05g137560,Sto05g137930,Sto05g137510,Sto05g137540,Sto05g137580,Sto05g137590,Sto05g137600,Sto05g137620,Sto05g137630,Sto05g137650,Sto05g137690,Sto05g137700,Sto05g137710,Sto05g137720,Sto05g137750,Sto05g137800,Sto05g137810,Sto05g137820,Sto05g137840,Sto05g137850,Sto05g137880,Sto05g137900,Sto05g137920,Sto05g138000,Sto05g138…
SETOT344	Sto02g042740,Sto03g079650,Sto04g105750,Sto07g223210,Sto07g223140,Sto05g153620,Sto00g445260,Sto01g008480,Sto13g412220,Sto11g372800,Sto09g285220,Sto07g223150,Sto07g223300,Sto08g276040,Sto11g351780,Sto03g075710,Sto00g447660,Sto08g262700,Sto02g041290,Sto05g154800,Sto13g418200,Sto08g275920,Sto07g222500,Sto07g217590,Sto13g420320,Sto03g078830,Sto10g329440,Sto13g420300,Sto00g449870,Sto13g419000,Sto11g370…
SETOT359	Sto05g140320,Sto13g409190,Sto13g409240,Sto13g410560,Sto08g255010,Sto08g255050,Sto10g330190,Sto11g354590,Sto11g354610,Sto13g409130,Sto13g409160,Sto13g409210,Sto05g124090
SETOT419	Sto00g446200,Sto00g449630,Sto12g400240,Sto08g269150,Sto08g269390,Sto08g269260,Sto08g269230,Sto08g269500,Sto08g271020,Sto08g269410,Sto08g271090,Sto08g270900,Sto08g269250,Sto12g400180,Sto08g271220,Sto08g269170,Sto08g271120,Sto08g270660,Sto12g400490,Sto00g449390,Sto08g270970,Sto12g400030,Sto08g269080,Sto08g271190,Sto08g269530,Sto08g269110,Sto08g269470,Sto08g270690,Sto08g271160,Sto08g271110,Sto08g270…
SETOT420	Sto00g446220,Sto08g269430,Sto08g271260,Sto12g399420,Sto12g399960,Sto07g224830,Sto08g270750,Sto00g451780,Sto08g271150,Sto00g451620,Sto12g399980,Sto12g399530,Sto00g449550,Sto00g452490,Sto08g269200,Sto12g400580,Sto00g450230,Sto08g270960,Sto12g400440,Sto12g400510,Sto00g450630,Sto12g400320,Sto00g450020,Sto00g452660,Sto00g448580,Sto00g448940,Sto00g449830,Sto00g450060,Sto00g450560,Sto00g450920,Sto00g452…
SETOT446	Sto00g446330,Sto00g451020,Sto02g037640,Sto04g097490,Sto04g097500,Sto04g097580,Sto04g098700,Sto04g099990,Sto04g102780,Sto04g105440,Sto05g148330,Sto05g150980,Sto06g175010,Sto07g218310,Sto07g218670,Sto09g287410,Sto09g288370,Sto09g289090,Sto09g289720,Sto09g289940,Sto12g393410,Sto12g402930,Sto13g416650,Sto13g419210,Sto00g447000,Sto05g153200,Sto00g448050,Sto03g073940,Sto13g413850,Sto00g449190,Sto00g451…
SETOT461	Sto02g026730,Sto02g026890,Sto02g026900,Sto02g026910,Sto02g026920
SETOT475	Sto01g003980,Sto01g007900,Sto04g110840,Sto04g110950,Sto09g293670,Sto04g111050,Sto04g111020,Sto04g110970,Sto04g110860,Sto04g110990,Sto04g110980,Sto04g110930,Sto04g111650,Sto04g110850,Sto04g110940,Sto04g110960,Sto04g111000,Sto04g111040,Sto06g191050,Sto07g229110
SETOT517	Sto00g445720,Sto00g450480,Sto04g103800,Sto05g145100,Sto07g222980,Sto10g334760,Sto11g353290,Sto13g417230,Sto01g011100,Sto12g398670,Sto12g398680,Sto07g219150,Sto02g042350,Sto05g149920,Sto10g332680,Sto10g333990,Sto05g152440,Sto10g329420,Sto00g448240,Sto02g046710,Sto10g338670,Sto07g221230,Sto03g078070,Sto07g217660,Sto04g101380,Sto06g175770,Sto08g260140,Sto05g149910,Sto02g042990,Sto02g042360,Sto05g145…
SETOT531	Sto01g006130,Sto03g063640,Sto05g130180,Sto05g141220,Sto07g213150,Sto09g293630,Sto13g433950,Sto05g118860,Sto05g123520,Sto10g321060,Sto09g293880,Sto01g015410,Sto05g133880,Sto08g235340,Sto01g018840,Sto05g153980,Sto08g276970,Sto11g354350,Sto13g406580,Sto07g214140,Sto10g340480,Sto11g350530,Sto07g222160,Sto02g047640,Sto01g018850,Sto05g141370,Sto12g396370,Sto11g350540,Sto01g019020,Sto06g190110,Sto06g184…
SETOT572	Sto03g077870,Sto05g146710,Sto05g146890,Sto05g146490,Sto04g100910,Sto04g104590,Sto03g078020,Sto12g403000,Sto07g219360,Sto12g401970,Sto07g219650,Sto04g105150,Sto10g331950,Sto12g402640,Sto11g349250,Sto04g103920,Sto12g401900,Sto12g401860,Sto12g402520,Sto12g401630,Sto06g177710,Sto12g403150,Sto12g401750,Sto12g402700,Sto09g282720
SETOT573	Sto06g178220,Sto03g072130,Sto01g010980,Sto01g015830,Sto05g120220,Sto12g395900,Sto12g391560,Sto11g368220,Sto05g139010,Sto01g021500,Sto03g056150,Sto06g162940,Sto09g283970,Sto02g048880,Sto06g175160,Sto05g146720,Sto06g175170,Sto05g146920,Sto09g285770,Sto04g101160,Sto08g274860,Sto11g372510,Sto08g274410,Sto13g415110,Sto05g155390,Sto02g030860,Sto03g077050,Sto08g260450,Sto03g074240,Sto13g418960,Sto12g393…
SETOT580	Sto02g048120,Sto05g141200,Sto10g332430,Sto06g163000,Sto05g145590,Sto10g332620
SETOT590	Sto00g451820,Sto00g449940,Sto04g100080,Sto04g097420,Sto04g097450,Sto04g103300,Sto04g099050,Sto08g264320,Sto04g098050,Sto10g336850,Sto04g099100,Sto05g143580,Sto10g336530,Sto04g100090,Sto09g286930,Sto10g336510,Sto04g103020,Sto04g102980,Sto10g336420,Sto04g103240,Sto08g264340,Sto04g099300,Sto04g103700,Sto13g416760,Sto04g099160,Sto10g336820,Sto04g097670,Sto04g103250,Sto04g103260,Sto04g099060,Sto04g103…
SETOT635	Sto04g091620,Sto04g091630,Sto04g091660,Sto04g091670,Sto04g091680,Sto04g091690,Sto04g091700,Sto04g091710,Sto04g091720,Sto04g091730,Sto04g091740,Sto04g091750,Sto04g091760,Sto04g091770,Sto04g091790,Sto04g091800,Sto04g091810,Sto04g091820,Sto04g091830,Sto04g091840,Sto04g091850,Sto04g091860,Sto04g091870,Sto04g091880,Sto04g091900,Sto04g091910,Sto04g091920,Sto04g091930,Sto04g091940,Sto04g091950,Sto04g091…
SETOT660	Sto04g110020,Sto04g110030,Sto04g110040,Sto04g110050,Sto04g110060,Sto04g110160,Sto04g110880,Sto04g110110,Sto04g110130,Sto04g110120,Sto04g110140,Sto10g329040,Sto08g255200,Sto08g255190
SETOT662	Sto00g449290,Sto01g016670,Sto02g041050,Sto02g043860,Sto02g043990,Sto08g265910,Sto09g289800,Sto11g358510,Sto07g222050,Sto06g181550,Sto02g042610
SETOT699	Sto01g007910,Sto02g035070,Sto06g179290,Sto04g103810,Sto01g013310,Sto01g014230,Sto10g336910,Sto01g013060,Sto02g037340,Sto07g222630,Sto06g171920,Sto07g219920,Sto10g336060,Sto12g395980,Sto10g337460,Sto05g138110
SETOT711	Sto03g084600,Sto09g309100,Sto09g295530,Sto09g295540,Sto09g295580,Sto09g295600,Sto09g295620,Sto09g295630,Sto09g295640,Sto09g295650,Sto09g309130,Sto09g309140,Sto09g309150,Sto09g309160,Sto09g309120,Sto09g295690,Sto04g091250
SETOT791	Sto07g228690,Sto10g320510,Sto10g320530,Sto10g320540,Sto10g320550,Sto10g320560,Sto10g320580,Sto10g320590
SETOT806	Sto01g005350,Sto07g228800,Sto08g278660,Sto09g290310,Sto12g378550,Sto08g267800,Sto01g019670,Sto07g214470
SETOT820	Sto01g018860,Sto07g222150,Sto07g213140,Sto12g389480,Sto06g163320,Sto05g153990,Sto04g110410,Sto02g036420,Sto12g392730
SETOT833	Sto01g022850,Sto04g095350,Sto04g095430,Sto04g099820,Sto04g095250,Sto04g095300,Sto04g095380,Sto04g095470,Sto04g096050,Sto04g098630,Sto04g098670,Sto04g099700,Sto04g095540,Sto04g097220,Sto04g097270,Sto04g097320,Sto13g425970
SETOT846	Sto01g013350,Sto06g180460,Sto04g102720,Sto10g329700,Sto06g184500,Sto08g261520,Sto05g142670,Sto10g337750,Sto03g075470,Sto02g027770,Sto04g099830,Sto09g300960,Sto08g257950,Sto12g400870,Sto04g109010,Sto02g041900,Sto05g147410,Sto04g104540,Sto05g147390,Sto04g103110,Sto02g035150,Sto04g107100,Sto02g037830,Sto05g147370,Sto06g162010,Sto06g178560,Sto05g147280,Sto10g337080,Sto10g335250,Sto07g222110,Sto09g287…
SETOT899	Sto01g010460,Sto04g095040,Sto04g100870,Sto04g102330,Sto06g163260,Sto07g224580,Sto08g271550,Sto08g271790,Sto09g285380,Sto10g324350,Sto10g325390,Sto11g349450,Sto13g413020,Sto13g413200,Sto08g272960,Sto04g100830,Sto08g271610,Sto09g292490,Sto10g340840,Sto06g193580,Sto02g035920,Sto10g337780,Sto06g186170
SETOT913	Sto07g209850,Sto07g209870,Sto07g209880,Sto07g209890,Sto04g087590
SETOT916	Sto00g444560,Sto06g163900,Sto06g174550,Sto12g394550,Sto12g401570,Sto05g142600,Sto08g273300,Sto10g334830,Sto10g338920,Sto12g400970,Sto06g174880,Sto04g106680,Sto06g180480,Sto13g413320,Sto10g330150,Sto00g444570,Sto08g260900,Sto06g174540,Sto10g334840,Sto01g012320,Sto09g288270,Sto12g394540,Sto06g180490,Sto00g444580,Sto10g330160,Sto12g394530,Sto06g178720,Sto04g104640,Sto10g334850,Sto05g142590,Sto08g266…
SETOT979	Sto04g103460,Sto08g265010,Sto13g415260,Sto13g415250,Sto13g412240,Sto13g414230,Sto03g076990,Sto05g144150,Sto04g099320,Sto04g099270,Sto08g264680,Sto04g100270,Sto04g099480,Sto04g103040,Sto04g099310,Sto04g097400,Sto04g102830,Sto04g100000,Sto04g100040,Sto08g264470,Sto08g262440,Sto04g099470,Sto08g264260,Sto04g100070,Sto04g097440,Sto08g264300,Sto04g102940,Sto04g100290,Sto08g264390,Sto04g099360,Sto08g264…
SETOT1057	Sto10g345150,Sto10g345180,Sto10g345200,Sto10g345220,Sto10g345210,Sto10g345140
SETOT1065	Sto09g294580,Sto09g294590,Sto05g138480,Sto09g294540,Sto09g294570,Sto09g294830,Sto09g295170,Sto09g295660,Sto09g294600,Sto09g294730,Sto09g294740,Sto09g294780,Sto09g294800,Sto09g294840,Sto03g084640
SETOT1084	Sto05g150840,Sto05g147690,Sto05g152770,Sto05g147970,Sto05g149620,Sto05g150280,Sto06g179470,Sto05g148950,Sto05g149000,Sto05g149020,Sto03g078160,Sto05g148310,Sto05g149080,Sto05g153220,Sto05g150500,Sto05g151250,Sto05g149860,Sto05g150360,Sto05g152890,Sto03g082710,Sto05g152780,Sto05g147800,Sto05g150320,Sto05g151030,Sto05g148210,Sto05g152810,Sto05g148460,Sto05g149590,Sto05g149470,Sto05g149320,Sto06g177…
SETOT1110	Sto06g177620,Sto05g147820,Sto05g149530,Sto05g149060,Sto05g151750,Sto05g153240,Sto03g078120,Sto05g150730,Sto05g150460,Sto05g149560,Sto05g151930,Sto03g078170,Sto03g078320,Sto05g153130,Sto05g149300,Sto05g148030,Sto05g150430,Sto03g082700,Sto05g151620,Sto03g082670,Sto06g177670,Sto06g179490,Sto05g147960,Sto05g150610,Sto05g150650,Sto05g148160,Sto05g151810,Sto05g148690,Sto05g148750,Sto05g148050,Sto05g148…
SETOT1112	Sto01g009340,Sto02g040820,Sto02g043400,Sto02g045380,Sto08g255360,Sto08g255350,Sto10g327780,Sto08g255390,Sto08g255370
SETOT1135	Sto10g323690,Sto01g021750,Sto08g266880,Sto01g020470,Sto02g045150,Sto04g105930,Sto05g129310,Sto09g281810,Sto09g298330,Sto09g310400,Sto10g340780,Sto12g392030,Sto09g300940,Sto04g108310,Sto02g045160,Sto02g032410,Sto04g093910,Sto03g072680,Sto02g047680,Sto08g257960,Sto12g399690,Sto05g157440,Sto06g164430,Sto03g060580,Sto06g176880,Sto11g371400,Sto09g282290,Sto08g273250,Sto06g187750,Sto11g358880
SETOT1155	Sto06g187020,Sto02g047460,Sto08g267680,Sto09g290240,Sto10g316910,Sto13g414650,Sto06g174940,Sto04g110360,Sto05g139390,Sto06g178780,Sto10g316900,Sto11g371330,Sto11g371460,Sto13g412910,Sto13g412770
SETOT1158	Sto00g448280,Sto00g448300,Sto00g448320,Sto00g448370,Sto00g448450,Sto00g448560,Sto00g448610,Sto00g448670,Sto00g448690,Sto00g448780,Sto00g448810,Sto00g448860,Sto00g448880,Sto00g448980,Sto00g449000,Sto00g449410,Sto00g449530,Sto00g449570,Sto00g449700,Sto00g449820,Sto00g450070,Sto00g450220,Sto00g450260,Sto00g450670,Sto00g450750,Sto00g450780,Sto00g450840,Sto00g450910,Sto00g451350,Sto00g451390,Sto00g451…
SETOT1185	Sto02g027890,Sto02g035420,Sto05g141110,Sto07g218110,Sto07g230130,Sto08g274550,Sto09g290910,Sto09g292790,Sto09g295560,Sto10g333070,Sto11g372290,Sto13g413650,Sto02g047420,Sto05g129830,Sto10g328600,Sto13g419690,Sto13g418160,Sto07g225760,Sto06g182420,Sto11g372360,Sto06g181830,Sto10g326830,Sto10g334530,Sto03g074960,Sto04g107990,Sto02g045710,Sto06g177440,Sto08g272150,Sto07g222970,Sto03g073280,Sto04g096…
SETOT1249	Sto00g448340,Sto04g104030,Sto03g083240,Sto11g369260,Sto08g269210,Sto00g450330,Sto01g012980,Sto05g142290,Sto05g147850,Sto07g222770,Sto08g262770,Sto08g263880,Sto09g290720,Sto10g331990,Sto13g415580,Sto01g009880,Sto10g327270,Sto08g270740,Sto13g418890,Sto05g155540,Sto08g263500,Sto08g262750,Sto08g262810,Sto11g350010,Sto13g407750
SETOT1353	Sto08g259380,Sto11g357290,Sto10g343450,Sto13g408640,Sto05g136920,Sto11g358220,Sto06g190860
SETOT1361	Sto02g047830,Sto02g047860,Sto02g047880,Sto07g215220,Sto08g255960,Sto10g327860,Sto12g377700
SETOT1446	Sto08g247230,Sto08g247240,Sto08g247250
SETOT1545	Sto11g357790,Sto11g370100,Sto11g369460
SETOT1558	Sto04g101630,Sto06g177450,Sto08g249490
SETOT1586	Sto04g112540,Sto04g112570,Sto04g112580,Sto04g112590,Sto04g112600,Sto04g112610,Sto04g112630,Sto04g112620
SETOT1620	Sto01g012700,Sto01g012740,Sto01g012780,Sto01g012790,Sto01g012810,Sto01g012710
SETOT1723	Sto12g399470,Sto00g450490,Sto12g400300,Sto00g450270,Sto00g452420,Sto00g452560,Sto00g450090,Sto00g448150,Sto00g448180,Sto00g448200,Sto00g448260,Sto00g448390,Sto00g448420,Sto00g448590,Sto00g448930,Sto00g449340,Sto00g449380,Sto00g449590,Sto00g449670,Sto00g450040,Sto00g450290,Sto00g450550,Sto00g450580,Sto00g450640,Sto00g450710,Sto00g450810,Sto00g451250,Sto00g451380,Sto00g451420,Sto00g451490,Sto00g451…
SETOT1805	Sto03g061590,Sto06g171720,Sto12g391580,Sto08g245490,Sto06g171660,Sto06g171670
SETOT1838	Sto03g084830,Sto03g081340,Sto03g081460,Sto03g081480,Sto03g081510,Sto03g082190,Sto03g082330,Sto03g082760,Sto03g082830,Sto03g084780,Sto03g084800,Sto03g082290,Sto03g081430,Sto03g081560,Sto03g081410,Sto03g081370,Sto03g082880,Sto03g084750,Sto03g082210,Sto10g328760,Sto06g186540,Sto03g082150,Sto03g082910,Sto03g082310,Sto03g082130,Sto03g082750,Sto03g082270,Sto03g081350,Sto03g081470,Sto03g081490,Sto03g081…
SETOT1896	Sto01g005540,Sto01g006860,Sto03g064270,Sto09g279920,Sto09g279930,Sto09g279950,Sto09g279970,Sto09g279980,Sto09g280000,Sto09g280030
SETOT1904	Sto01g009100,Sto01g021400,Sto02g037030,Sto04g095780,Sto07g224990,Sto10g328210,Sto07g225910,Sto02g045610,Sto06g178900,Sto08g252240,Sto10g324280,Sto12g399200,Sto12g388790,Sto07g224740,Sto07g216560,Sto07g217970,Sto13g415520
SETOT1912	Sto00g444430,Sto05g145430,Sto13g412190,Sto00g444790,Sto02g037960,Sto00g446520,Sto06g182650,Sto11g349270,Sto13g410980,Sto03g077960,Sto05g151080,Sto00g446510,Sto03g074720,Sto10g331750,Sto00g448900,Sto01g013640,Sto00g446840,Sto01g011600,Sto04g101680,Sto06g177930,Sto08g268420,Sto08g268980,Sto12g397300,Sto08g268190,Sto08g268850,Sto08g268820,Sto12g396200,Sto09g288400,Sto02g039970,Sto03g078620,Sto03g080…
SETOT1913	Sto01g007720,Sto07g218430,Sto11g352170,Sto03g080030,Sto12g395010,Sto03g074820,Sto01g008540,Sto08g271960,Sto01g015640,Sto08g273910,Sto04g101990,Sto12g394610,Sto02g042550,Sto13g412060,Sto13g409940,Sto13g410710,Sto12g395740,Sto06g186220,Sto07g222080,Sto08g272500,Sto04g101280,Sto02g036480,Sto12g394040,Sto13g411940,Sto09g287630,Sto09g285060,Sto12g394300,Sto12g396010,Sto06g163230,Sto05g142400,Sto06g183…
SETOT1986	Sto10g321910,Sto10g321930,Sto10g321920
SETOT1991	Sto00g444730,Sto02g040000,Sto08g274150,Sto13g415070,Sto05g148100,Sto05g148710,Sto06g174440,Sto05g150270,Sto08g268050,Sto05g143290,Sto08g273040,Sto12g397600,Sto07g219120,Sto02g040580,Sto10g337100,Sto01g012680,Sto05g150250,Sto09g286890,Sto08g268350,Sto05g147660,Sto00g445410,Sto02g044930,Sto10g336990,Sto12g402170,Sto10g334270,Sto13g408590,Sto12g396510,Sto01g009740,Sto13g413370,Sto09g290630,Sto04g104…
SETOT2075	Sto00g445230,Sto08g264100,Sto02g041820,Sto03g075510,Sto02g042640,Sto02g037840,Sto02g040920,Sto08g262240,Sto02g042260,Sto01g012190,Sto03g081710,Sto05g147360,Sto04g106720,Sto05g154470,Sto12g398220,Sto05g158230,Sto11g352250,Sto02g041740,Sto02g042170,Sto01g006380,Sto05g151000,Sto05g151390,Sto05g148540,Sto01g009940,Sto02g042070,Sto02g037720,Sto06g180090,Sto06g177970,Sto02g041470,Sto13g416080,Sto09g288…
SETOT2146	Sto00g444950,Sto02g044250,Sto00g445060,Sto02g040470,Sto00g447670,Sto02g040460,Sto02g040490,Sto04g103390,Sto00g445540,Sto12g398070,Sto00g450000,Sto09g291420,Sto12g397980,Sto01g006890,Sto06g179220,Sto05g144240,Sto13g411790
SETOT2147	Sto01g006670,Sto08g273160,Sto10g326760,Sto01g015470,Sto06g181680,Sto08g272100,Sto03g074040,Sto09g285120,Sto10g335240,Sto02g035440,Sto01g013500,Sto03g075610,Sto04g108830,Sto10g339800,Sto03g079460,Sto13g408010,Sto12g393880,Sto01g014890,Sto09g308890,Sto06g181670,Sto03g056460,Sto06g198280,Sto07g209740,Sto08g272090,Sto12g392000,Sto13g410690,Sto13g417820,Sto10g339070,Sto06g187880,Sto06g181660,Sto13g408…
SETOT2153	Sto03g079730,Sto08g269880,Sto08g269770,Sto08g269780,Sto08g269920,Sto08g270110,Sto08g269560,Sto08g269930,Sto08g269750,Sto08g269810,Sto08g269950,Sto08g269910,Sto08g269800,Sto03g079750,Sto08g269730,Sto08g269710,Sto08g270090,Sto08g270120,Sto08g269720,Sto08g270010,Sto08g270180,Sto08g270170,Sto03g079760,Sto08g270040,Sto08g270050,Sto08g269790,Sto08g268700,Sto03g079740,Sto08g269980,Sto08g270020,Sto08g269…
SETOT2238	Sto09g293620,Sto09g293660,Sto08g273940,Sto09g290860,Sto09g290870,Sto09g291020,Sto08g249570
SETOT2245	Sto05g145630,Sto13g411680,Sto01g009180,Sto06g182540,Sto10g329930,Sto08g271490,Sto06g181710,Sto10g329560,Sto06g180600,Sto07g218500,Sto12g395590,Sto06g179880,Sto02g039000,Sto03g079010,Sto08g271990,Sto07g218490,Sto11g371030,Sto03g073820,Sto07g217890,Sto07g218250,Sto02g043080,Sto10g329570,Sto06g175540,Sto06g163140,Sto10g334200,Sto03g079560,Sto13g411100,Sto04g096870,Sto08g271910,Sto12g398530,Sto05g154…
SETOT2259	Sto13g436060,Sto12g398040,Sto05g140140,Sto05g144620,Sto13g427000,Sto06g184030,Sto06g176700,Sto11g350870
SETOT2288	Sto02g033640,Sto02g033650,Sto05g133450,Sto05g133470,Sto05g133520,Sto05g133530,Sto06g204480,Sto10g326320,Sto05g133510
SETOT2320	Sto02g031230,Sto02g031410,Sto02g031240,Sto02g031400,Sto02g031260,Sto02g031250,Sto10g319530,Sto10g319560,Sto10g319550,Sto10g319540
SETOT2339	Sto02g046760,Sto10g337230,Sto10g338410,Sto06g183790,Sto03g077040,Sto10g338690,Sto03g083200,Sto09g292170,Sto10g327290,Sto06g184490,Sto08g275660,Sto13g412810,Sto08g273280,Sto13g407580,Sto13g415410
SETOT2343	Sto00g446560,Sto10g347810,Sto09g285260,Sto02g046040,Sto13g417910,Sto08g260720,Sto02g046050,Sto13g407490,Sto00g446570,Sto03g057520,Sto07g222940,Sto08g260710,Sto09g295770,Sto10g328540,Sto10g339000,Sto12g385590,Sto12g389720,Sto13g425170,Sto02g036280,Sto06g177210,Sto06g182360,Sto13g417900,Sto01g014280,Sto13g407470,Sto11g372960,Sto13g417890,Sto02g039150,Sto01g006550,Sto10g336090,Sto02g039160,Sto04g106…
SETOT2423	Sto05g157110,Sto05g157120,Sto05g157170,Sto05g157130,Sto05g157190,Sto05g157150
SETOT2425	Sto00g444130,Sto04g106150,Sto05g147120,Sto11g372200,Sto06g184900,Sto02g040080,Sto02g041990,Sto12g398770,Sto05g152130,Sto07g220650,Sto10g331700,Sto10g331530,Sto00g444180,Sto08g270500,Sto05g149960,Sto12g398480,Sto00g444450,Sto12g398700,Sto13g418740,Sto12g391830,Sto10g331170,Sto05g149510,Sto05g143160,Sto00g448080,Sto11g373040,Sto10g331620,Sto00g444460,Sto08g270810,Sto05g146610,Sto13g415530,Sto05g147…
SETOT2440	Sto09g314980,Sto09g314990,Sto13g422240,Sto13g422250,Sto13g422260,Sto13g422280
SETOT2556	Sto01g015770,Sto01g016780,Sto09g283880,Sto08g250040,Sto01g017860,Sto08g263810,Sto06g167770,Sto09g283860,Sto10g324770,Sto10g324780,Sto03g072690,Sto04g114370,Sto04g114380,Sto03g066680,Sto03g068420,Sto03g068450,Sto03g068490,Sto03g068430,Sto03g068540,Sto10g332720
SETOT2561	Sto12g383170,Sto01g006700,Sto04g108070,Sto05g140350,Sto02g035600,Sto06g195930,Sto13g434550,Sto10g338250,Sto09g290890,Sto05g155750,Sto06g200120,Sto10g347020,Sto10g319730,Sto08g241190,Sto13g409630,Sto10g347010
SETOT2590	Sto10g323790,Sto10g323800,Sto10g323810,Sto10g323830,Sto10g323900,Sto10g324040,Sto10g324510,Sto10g327810
SETOT2666	Sto00g447940,Sto01g010880,Sto06g162860,Sto07g225210,Sto11g351680,Sto06g174490,Sto04g106340,Sto08g272250,Sto04g095850,Sto08g271410,Sto02g035120,Sto05g133490,Sto10g327230,Sto07g218570,Sto06g174190,Sto07g219560,Sto07g219900,Sto09g293780,Sto07g219910,Sto07g219570,Sto06g186350,Sto06g174180,Sto02g035890,Sto12g393870,Sto03g072770,Sto08g273420,Sto03g083600,Sto04g107320,Sto08g265530,Sto05g145560,Sto05g145…
SETOT2670	Sto06g179850,Sto00g447410,Sto12g393190,Sto12g382700,Sto06g202260,Sto09g299690,Sto11g364290,Sto13g405700,Sto13g422740,Sto09g294560,Sto10g326410,Sto02g045200,Sto04g088290,Sto05g133050,Sto08g258660,Sto01g013070,Sto01g019120,Sto10g325340,Sto02g049230,Sto06g165240,Sto11g357440,Sto03g054840,Sto07g217420,Sto03g083950,Sto03g069200,Sto03g066370,Sto09g281260,Sto05g134830,Sto09g279640,Sto12g390970,Sto13g404…
SETOT2671	Sto00g444110,Sto05g152350,Sto01g014520,Sto06g183580,Sto12g394070,Sto13g417540,Sto07g219600,Sto13g414790,Sto12g397380,Sto05g139760,Sto06g163170,Sto03g080760,Sto12g397670,Sto02g041940,Sto12g402880,Sto06g180910,Sto02g041110,Sto02g039470,Sto02g042180,Sto00g445520,Sto02g041080,Sto00g446340,Sto00g444120,Sto08g265340,Sto03g076190,Sto06g182950,Sto04g102180,Sto07g226800,Sto01g011340,Sto12g394340,Sto00g444…
SETOT2672	Sto00g448140,Sto00g448270,Sto00g448290,Sto00g448310,Sto00g448550,Sto00g448600,Sto00g448680,Sto00g448700,Sto00g448870,Sto00g449710,Sto00g449810,Sto00g450900,Sto00g451240,Sto00g451860,Sto00g452090,Sto12g400370,Sto12g400390,Sto12g400410,Sto00g448380,Sto00g451990,Sto00g452180,Sto00g448820,Sto00g448970,Sto00g449600,Sto00g449660,Sto00g450680,Sto00g450800,Sto00g451340,Sto00g451840,Sto00g452070,Sto00g452…
SETOT2675	Sto01g014710,Sto03g074740,Sto09g290930,Sto02g042680
SETOT2763	Sto02g026720,Sto03g058960,Sto07g206280,Sto08g263900,Sto03g083040,Sto06g165990,Sto13g405440,Sto08g243200,Sto02g037090,Sto13g420170,Sto09g303900,Sto09g279500,Sto13g432620
SETOT2814	Sto10g325730,Sto10g325750,Sto10g325790,Sto10g325820,Sto10g325830,Sto10g325930,Sto10g325950,Sto10g325970,Sto10g325990,Sto10g326060,Sto10g326090,Sto10g326100,Sto10g326190,Sto10g326200,Sto10g326220,Sto10g325760,Sto10g325740,Sto10g325800,Sto10g326000,Sto10g326080,Sto08g278920
SETOT2835	Sto12g393220,Sto12g398060,Sto12g398130,Sto12g398970
SETOT2897	Sto07g217220,Sto08g254240,Sto08g263570,Sto08g262840,Sto08g262830,Sto08g262760,Sto08g261940,Sto08g262740,Sto08g263550,Sto08g262800,Sto08g261910,Sto08g262720,Sto08g254230,Sto07g217230,Sto08g261880,Sto08g254220,Sto08g254210,Sto08g262820,Sto08g262680,Sto08g263580,Sto08g262850,Sto08g262860,Sto08g262710,Sto08g261920,Sto08g262780
SETOT2911	Sto00g449320,Sto00g449370,Sto00g449400,Sto00g449610,Sto00g449650,Sto00g449780,Sto00g450250,Sto00g450280,Sto00g450620,Sto00g450650,Sto00g450690,Sto00g450740,Sto00g450770,Sto00g451500,Sto00g451600,Sto00g451830,Sto00g452150,Sto00g452440,Sto00g452550,Sto00g452620,Sto12g399270,Sto12g399340,Sto00g450930,Sto12g400500,Sto12g400520,Sto00g451280,Sto12g400330,Sto12g400040,Sto00g450880,Sto08g271360,Sto08g270…
SETOT2912	Sto00g446260,Sto00g448130,Sto00g449330,Sto00g451480,Sto11g350680,Sto08g270340,Sto08g267990,Sto10g328970,Sto00g449030,Sto00g451710,Sto00g449800,Sto00g450540,Sto00g450890,Sto00g451580,Sto12g400050,Sto12g399950,Sto12g400690,Sto05g145980,Sto06g183280,Sto13g408310,Sto13g417800,Sto06g183140,Sto13g416820,Sto13g416860,Sto06g162630,Sto13g410790,Sto08g276980,Sto13g408300,Sto08g260750,Sto04g104270,Sto01g007…
SETOT3034	Sto04g095730,Sto10g328370,Sto10g328360,Sto10g328490,Sto10g328380
SETOT3062	Sto01g010540,Sto04g105320,Sto02g036510,Sto13g431320,Sto08g260580,Sto02g037660,Sto03g073570,Sto03g073320,Sto03g073430,Sto03g073330,Sto03g073460,Sto03g073390,Sto03g073400,Sto03g073440,Sto03g073420,Sto03g073340,Sto03g073540,Sto03g073590,Sto03g073520,Sto03g073360,Sto08g277180,Sto08g277210,Sto08g277060,Sto11g353520,Sto09g298990,Sto08g277120,Sto11g353470,Sto04g087490,Sto05g145400,Sto13g406550,Sto13g406…
SETOT3092	Sto01g018440,Sto01g018450,Sto01g018460,Sto01g018480,Sto01g018490,Sto01g018510,Sto01g018520
SETOT3144	Sto01g016630,Sto01g016690,Sto01g016680,Sto01g016660,Sto01g016640,Sto01g016710,Sto01g016720,Sto01g016650,Sto13g441300
SETOT3197	Sto00g444150,Sto06g177410,Sto13g417240,Sto03g078690,Sto13g416330,Sto03g077300,Sto08g266160,Sto11g374530,Sto00g449230,Sto04g103140,Sto07g219310,Sto05g153180,Sto00g444160,Sto04g103150,Sto10g334700,Sto11g349390,Sto10g329350,Sto08g266150,Sto13g417250,Sto11g352350,Sto00g445970,Sto03g078680,Sto05g153190,Sto07g219320,Sto08g275420,Sto00g451900,Sto06g175580,Sto13g416320,Sto08g274780,Sto03g077140,Sto05g147…
SETOT3226	Sto00g446500,Sto05g146970,Sto06g179150,Sto04g101670,Sto00g448910,Sto00g448890,Sto08g270430,Sto06g176390,Sto03g077970,Sto06g182640,Sto08g268970,Sto01g011610,Sto08g268180,Sto08g270260,Sto12g396210,Sto05g151070,Sto08g268830,Sto06g177940,Sto06g179010
SETOT3246	Sto07g210430,Sto07g210440,Sto07g210450
SETOT3355	Sto00g445680,Sto04g098880,Sto05g147980,Sto01g006830,Sto05g146930,Sto13g408070,Sto07g221950,Sto02g047670,Sto13g417980,Sto05g141500,Sto05g146730,Sto02g045620,Sto01g011950,Sto06g176730,Sto09g290940,Sto02g041160,Sto06g175660,Sto09g288830,Sto04g107740,Sto05g142060,Sto08g265170,Sto13g414550,Sto04g106470,Sto05g139480,Sto03g081290,Sto04g104980,Sto12g396650,Sto04g105570,Sto07g221640,Sto12g398710,Sto05g145…
SETOT3533	Sto11g352880,Sto11g352960,Sto11g352940,Sto12g375850
SETOT3539	Sto00g445320,Sto08g271460,Sto00g446100,Sto00g447210,Sto00g450210,Sto00g446830,Sto05g147260,Sto00g448090,Sto09g289570,Sto11g373630,Sto10g331200,Sto10g331440,Sto11g373600,Sto12g403120,Sto10g331380,Sto04g105480,Sto10g331160,Sto10g333720,Sto06g182910,Sto06g175190,Sto08g268870,Sto01g011270,Sto10g332520,Sto05g146640,Sto01g013930,Sto08g270240,Sto00g447040,Sto13g412740,Sto06g163340,Sto01g007340,Sto05g144…
SETOT3703	Sto01g017790,Sto01g017810,Sto08g235130
SETOT3732	Sto01g010560,Sto05g157890,Sto05g143100,Sto05g143450,Sto05g145930,Sto05g143800,Sto05g143420,Sto05g143940,Sto05g145920,Sto05g143980,Sto05g145880,Sto05g143440,Sto05g145910,Sto05g143960,Sto05g143820,Sto05g159860,Sto05g143430,Sto05g143110,Sto05g143970,Sto05g143810,Sto05g159880,Sto05g159870,Sto05g145900,Sto05g157920,Sto05g157960,Sto05g157790,Sto05g157820,Sto05g154680,Sto05g157840,Sto05g157740,Sto05g157…
SETOT3733	Sto01g013020,Sto10g332590,Sto11g368800,Sto04g103970,Sto07g218710,Sto13g420730,Sto06g180550,Sto04g104960,Sto11g351690,Sto04g107540,Sto05g154910,Sto07g217990,Sto13g407740
SETOT3734	Sto04g101520,Sto04g102160,Sto04g102140,Sto04g102110,Sto04g102280,Sto04g101850,Sto04g102100,Sto12g401510,Sto12g401380,Sto04g101580,Sto04g101900,Sto04g102150,Sto04g102120,Sto04g102260,Sto12g401430,Sto04g101720,Sto04g101560,Sto04g101760,Sto08g275620,Sto12g401400,Sto12g401320,Sto04g102130,Sto04g101820,Sto04g102050,Sto12g401350,Sto04g101750,Sto08g275560,Sto04g102220,Sto04g101770,Sto04g101810,Sto04g102…
SETOT3928	Sto09g282360,Sto09g282380,Sto09g282410,Sto09g282420,Sto09g282430,Sto09g282450,Sto09g282460
SETOT3957	Sto07g206380,Sto09g283900,Sto13g418090,Sto03g083970,Sto13g427940,Sto01g018970,Sto02g048750,Sto12g395170,Sto06g178380,Sto12g402150,Sto12g396880,Sto08g263660,Sto12g402890,Sto12g402070,Sto08g263870,Sto10g343780,Sto12g397460,Sto06g175070,Sto07g206570,Sto10g344660,Sto08g254880,Sto04g097590,Sto04g097630,Sto12g402950,Sto05g152470,Sto12g402330,Sto12g397010,Sto06g179070,Sto12g397100,Sto06g180150,Sto05g155…
SETOT3970	Sto04g102590,Sto07g219110,Sto00g445640,Sto01g011590,Sto13g414020,Sto00g448720,Sto02g040440,Sto09g287020,Sto13g413280,Sto08g268930,Sto12g401300,Sto12g398290,Sto10g333240,Sto09g288590,Sto00g445770,Sto00g445920,Sto00g449770,Sto02g040420,Sto00g450340,Sto01g010900,Sto06g175910,Sto05g144250,Sto07g219540,Sto05g144220,Sto10g329940,Sto06g175900,Sto05g151170,Sto01g011210,Sto12g398850,Sto02g040390,Sto10g334…
SETOT3971	Sto02g030780,Sto13g414900,Sto02g048030,Sto08g272790,Sto06g166610,Sto11g371070,Sto08g239130,Sto05g118660,Sto02g034250,Sto08g239150,Sto05g126820,Sto08g248670,Sto08g272770,Sto13g405830,Sto05g122390,Sto05g118670,Sto02g034260,Sto06g176220,Sto12g400940,Sto06g178280,Sto03g073510,Sto06g166600,Sto06g171290,Sto11g366430,Sto02g048020,Sto02g044420,Sto08g239140,Sto13g423320,Sto05g158350,Sto08g272780,Sto12g379…
SETOT4011	Sto10g346990,Sto10g347030,Sto10g347050,Sto10g347060,Sto10g347070
SETOT4191	Sto01g008770,Sto08g262960,Sto13g407140,Sto01g008850,Sto13g411500,Sto09g284160,Sto01g009780,Sto02g036450,Sto11g371850,Sto07g216740,Sto12g401050,Sto02g035760,Sto02g035670,Sto12g401080,Sto02g033690,Sto03g074870,Sto09g293300,Sto06g174360,Sto05g137240,Sto09g284150,Sto09g293520,Sto08g263090,Sto02g035770,Sto05g156390,Sto13g408130,Sto05g156470,Sto02g046910,Sto05g137250,Sto03g075340,Sto06g174350,Sto06g185…
SETOT4192	Sto13g419420,Sto05g140440,Sto09g288470,Sto09g288310,Sto05g156730,Sto09g288610,Sto02g037220,Sto03g075290,Sto03g079550,Sto13g409040,Sto09g291300,Sto02g041270,Sto08g268040,Sto04g104100,Sto13g415560,Sto04g108040,Sto05g155630,Sto03g074640,Sto07g218720,Sto11g351820,Sto09g291360,Sto08g267400,Sto10g335190,Sto08g273800,Sto07g220730,Sto04g104020,Sto04g104010,Sto09g290230,Sto13g417730,Sto04g101390,Sto13g415…
SETOT4204	Sto08g258590,Sto08g258300,Sto08g258760,Sto08g258750,Sto08g258680,Sto08g258690,Sto08g258770,Sto08g258780,Sto08g258790,Sto08g258720,Sto08g258640,Sto08g258390,Sto08g258510,Sto08g258410,Sto08g258520,Sto08g258570,Sto08g258670,Sto08g258730,Sto08g258400,Sto08g258550,Sto08g258650,Sto08g258310,Sto08g258480,Sto08g258450
SETOT4340	Sto03g060430,Sto12g387150,Sto12g387200,Sto03g060450,Sto09g304600,Sto09g304630,Sto12g387230,Sto06g193610,Sto06g193640
SETOT4403	Sto06g167450,Sto06g167490,Sto06g167510,Sto06g167470,Sto01g023200
SETOT4423	Sto01g000620,Sto01g016920,Sto01g018980,Sto01g019850,Sto02g044760,Sto03g068720,Sto04g110070,Sto07g210370,Sto08g276640,Sto09g309600,Sto10g339110,Sto12g391700,Sto04g109800,Sto01g015300,Sto01g006730,Sto06g191560,Sto01g014860
SETOT4424	Sto06g163690,Sto03g074180,Sto10g329220,Sto10g339590,Sto10g330680,Sto08g268640,Sto11g371220,Sto11g372730,Sto04g104940,Sto10g337890,Sto11g349810,Sto09g286470,Sto06g181040,Sto08g265480,Sto04g104060,Sto06g184130,Sto03g080720,Sto04g113170,Sto09g285150,Sto13g409860,Sto13g429360,Sto08g275760,Sto04g095050,Sto11g361050,Sto10g335790,Sto10g316920,Sto08g274560,Sto12g396300,Sto12g396290
SETOT4425	Sto06g182300,Sto01g011830,Sto04g095100,Sto07g206030,Sto09g293450,Sto06g184840,Sto03g054040,Sto10g325380,Sto05g140730,Sto06g186200,Sto09g284630,Sto03g081030,Sto03g081000,Sto05g157080,Sto09g290400,Sto02g038350,Sto03g073900,Sto11g349460,Sto12g392440,Sto04g117450,Sto02g034230,Sto04g094970,Sto10g328340,Sto02g038380,Sto06g186400,Sto05g142500,Sto10g339620,Sto11g356790,Sto12g398510,Sto11g371450,Sto08g274…
SETOT4510	Sto09g303850,Sto09g303860,Sto09g303870,Sto09g303880,Sto09g303890,Sto01g023710
SETOT4656	Sto00g447980,Sto03g075300,Sto07g223710,Sto10g325910,Sto05g134120,Sto03g067210,Sto05g137090,Sto02g039580,Sto09g300920,Sto13g419040,Sto01g006360,Sto01g017910,Sto13g408330,Sto03g080040,Sto13g420550,Sto05g136510,Sto07g214120,Sto02g044650,Sto01g024400,Sto02g031790,Sto05g156520,Sto05g139450,Sto04g096490,Sto10g341380,Sto10g324890,Sto05g155930
SETOT4657	Sto02g046660,Sto01g022020,Sto05g120700,Sto05g131360,Sto08g233460,Sto03g079270,Sto10g328270,Sto01g022030,Sto02g046210,Sto09g285810,Sto06g201940,Sto12g401010,Sto05g159120,Sto11g374390,Sto10g328260,Sto02g046250,Sto13g409100,Sto02g046170,Sto11g374250,Sto03g066440,Sto11g349350,Sto11g374480,Sto03g073070,Sto08g272280,Sto09g308320
SETOT4684	Sto00g447110,Sto01g002480,Sto01g002540,Sto08g269050,Sto12g398960,Sto05g122850,Sto13g421520,Sto12g374860,Sto01g016400,Sto06g178680,Sto07g223930,Sto13g443910,Sto11g359380,Sto01g003190,Sto12g385740,Sto01g005570,Sto05g123610,Sto01g015820,Sto10g332690,Sto02g037470,Sto13g440210,Sto03g073790,Sto13g413110,Sto12g391710,Sto02g045120,Sto12g391720,Sto10g332070,Sto10g336200,Sto06g184740,Sto06g192010,Sto07g213…
SETOT4685	Sto01g008090,Sto06g205430,Sto10g329590,Sto10g329260,Sto12g401040,Sto12g393840,Sto05g141690,Sto04g101550,Sto01g009810,Sto10g324880,Sto07g218520,Sto10g339310,Sto03g072890,Sto01g009970,Sto06g184090,Sto06g176000,Sto05g141570,Sto12g394130,Sto01g010680,Sto05g138910,Sto08g271900,Sto02g039170,Sto12g392670,Sto06g185010,Sto04g094770,Sto04g101890,Sto05g141860,Sto09g293210,Sto13g412020,Sto10g329600,Sto13g412…
SETOT4686	Sto13g416910,Sto13g416940,Sto13g416950,Sto13g417200,Sto13g417600,Sto13g417640,Sto13g417680,Sto13g417280,Sto13g417030,Sto13g417660,Sto13g417170,Sto13g416920,Sto13g417620,Sto13g417020,Sto13g415690,Sto13g416880,Sto13g416400,Sto13g416310,Sto13g416120,Sto13g416050,Sto13g416030,Sto13g415830,Sto13g415810,Sto13g415800,Sto13g416360,Sto13g416430,Sto13g416340,Sto13g416470,Sto13g415730,Sto13g416290,Sto13g415…
SETOT4741	Sto04g093630,Sto07g211590,Sto07g211600,Sto07g211630,Sto13g413890
SETOT4955	Sto02g047810,Sto07g214550,Sto09g279550,Sto09g281670,Sto13g406770,Sto13g415480,Sto12g397200,Sto04g106640,Sto12g402440,Sto12g397190,Sto12g402850,Sto09g284790,Sto09g288410,Sto13g414510,Sto04g114690,Sto08g276920,Sto12g395200,Sto13g414520,Sto06g178870,Sto06g181100,Sto08g267960,Sto07g226420,Sto12g395190
SETOT4969	Sto00g444970,Sto10g328620,Sto03g082020,Sto03g075020,Sto02g040410,Sto07g222920,Sto04g106060,Sto13g415590,Sto08g275940,Sto10g334930,Sto13g415150,Sto05g147150,Sto04g101470,Sto10g332670,Sto00g444990,Sto13g417700,Sto02g038020,Sto02g041840,Sto11g352790,Sto05g151480,Sto03g082940,Sto02g042240,Sto08g267190,Sto13g409300,Sto09g292040,Sto00g447880,Sto01g012050,Sto01g012060,Sto02g040930,Sto07g222930
SETOT4970	Sto00g445660,Sto01g013390,Sto02g035710,Sto02g046180,Sto02g046220,Sto02g046240,Sto02g048000,Sto03g072980,Sto06g199550,Sto06g201930,Sto09g304030,Sto12g401020,Sto11g374270,Sto08g264040,Sto02g046260,Sto11g374320,Sto05g159110,Sto03g072950,Sto11g351160,Sto01g025160,Sto02g046200,Sto11g374490,Sto03g073080,Sto09g285600,Sto09g292740,Sto11g374410,Sto08g256910,Sto11g374380,Sto13g418900,Sto02g044920
SETOT4971	Sto01g008430,Sto05g156800,Sto03g080370,Sto06g162440,Sto01g013270,Sto08g273790,Sto03g073450,Sto06g176750,Sto02g043590,Sto07g222320,Sto10g326870,Sto07g220480,Sto04g103160,Sto09g287030,Sto03g082450,Sto06g177400,Sto09g291600,Sto06g176680,Sto09g288490,Sto11g349860,Sto07g219810,Sto05g156600,Sto06g175490,Sto10g338660,Sto10g338650,Sto08g274610,Sto06g174630,Sto09g287170,Sto06g176530,Sto08g273780
SETOT5011	Sto06g186720,Sto12g391190,Sto12g391220,Sto12g391150,Sto12g391160,Sto12g391170
SETOT5239	Sto03g061010,Sto03g061060,Sto04g117210
SETOT5259	Sto07g227020,Sto10g319010,Sto10g318410,Sto10g318400
SETOT5288	Sto01g013370,Sto06g180450,Sto04g105250,Sto04g106020,Sto04g105960,Sto04g106040,Sto04g101650,Sto06g177100,Sto10g330020,Sto10g332410,Sto02g042250,Sto03g080280,Sto08g273590,Sto02g041810,Sto06g162160,Sto12g396130,Sto10g329710,Sto04g101930,Sto04g102730,Sto06g180860,Sto06g184070,Sto02g041830,Sto10g332450,Sto03g075140,Sto09g287840,Sto12g396140,Sto04g105000,Sto11g350210,Sto04g105080
SETOT5642	Sto01g009190,Sto02g039060,Sto08g267550,Sto06g181590,Sto06g180740,Sto10g329920,Sto13g412130,Sto03g079540,Sto09g291320,Sto03g078930,Sto06g181990,Sto13g411090,Sto06g179870,Sto09g291400,Sto03g079030,Sto05g153360,Sto10g329050,Sto03g079100,Sto12g396020,Sto09g288510,Sto05g154830,Sto13g419070,Sto06g182530,Sto08g272340,Sto05g153380,Sto08g271660,Sto06g181720,Sto13g413990
SETOT5643	Sto10g333630,Sto08g268370,Sto12g395360,Sto08g268100,Sto08g268150,Sto12g394910,Sto06g177110,Sto10g333550,Sto08g270630,Sto10g330950,Sto03g078650,Sto03g082640,Sto10g333260,Sto08g268110,Sto08g271380,Sto08g270320,Sto10g333770,Sto08g269850,Sto08g268610,Sto10g333430,Sto08g268090,Sto06g178050,Sto10g333800,Sto10g333660,Sto08g270640,Sto08g267980,Sto07g225540,Sto10g337590
SETOT5644	Sto04g091640,Sto04g091780,Sto04g091890,Sto04g091960,Sto04g092210,Sto04g092290,Sto04g092340,Sto04g092470,Sto04g092490,Sto04g092520,Sto04g092560,Sto04g092650,Sto04g092670,Sto04g092680,Sto04g092730,Sto04g092750,Sto04g092800,Sto04g092590,Sto04g092550,Sto04g092820,Sto04g092540,Sto04g091650,Sto04g092760,Sto05g136950,Sto04g092740,Sto04g092570
SETOT5873	Sto01g011650,Sto09g296730,Sto09g296740,Sto09g296750,Sto09g296760,Sto10g326970,Sto07g223880,Sto10g326990,Sto09g296770,Sto09g296700,Sto09g296720
SETOT5968	Sto11g373950,Sto11g373850,Sto01g004780,Sto11g371700,Sto03g080490,Sto01g006250,Sto08g255040,Sto05g157720,Sto01g010290,Sto08g273850,Sto03g073120,Sto04g094280,Sto04g108860,Sto07g220490,Sto08g261100,Sto03g083350,Sto06g184160,Sto03g077200,Sto05g153960,Sto09g292560,Sto07g217640,Sto03g081800,Sto03g083360,Sto09g292570,Sto08g241370,Sto10g336040
SETOT6013	Sto04g105160,Sto12g403040,Sto12g401640,Sto12g402510,Sto10g332600,Sto12g403160,Sto12g401950,Sto12g401890,Sto12g402710,Sto13g415760,Sto12g401960
SETOT6017	Sto00g444270,Sto05g155050,Sto00g444320,Sto07g219240,Sto05g146810,Sto10g338370,Sto06g164090,Sto02g040900,Sto02g041610,Sto06g180180,Sto12g402630,Sto08g268030,Sto00g446640,Sto02g043010,Sto10g329780,Sto03g080410,Sto00g444370,Sto08g275220,Sto12g395510,Sto10g333250,Sto08g274790,Sto04g103120,Sto03g072440,Sto05g141410,Sto06g179860,Sto08g275330,Sto13g407770
SETOT6018	Sto01g013450,Sto03g074850,Sto09g292340,Sto06g178250,Sto05g155160,Sto02g033660,Sto05g136400,Sto01g015070,Sto07g222480,Sto05g157570,Sto04g096030,Sto01g015080,Sto03g087150,Sto13g407500,Sto02g046370,Sto02g033670,Sto02g035810,Sto02g047380,Sto03g074840,Sto12g394850,Sto08g261730,Sto06g182270,Sto08g274820,Sto13g411490,Sto10g335780,Sto07g226450,Sto06g205720
SETOT6414	Sto02g034730,Sto10g341960,Sto05g154330,Sto08g265860,Sto07g210280,Sto09g283980,Sto06g166400,Sto07g221810
SETOT6465	Sto03g063520,Sto04g115940,Sto03g063550,Sto08g255660
SETOT6830	Sto02g027180,Sto07g228150,Sto07g228160,Sto07g228180,Sto07g228210,Sto07g228220,Sto07g228230,Sto07g228240,Sto07g228250,Sto07g228260,Sto07g228270,Sto07g228300,Sto07g228310,Sto07g228320,Sto07g228370,Sto07g228380
SETOT6948	Sto01g013090,Sto12g396360,Sto05g130980,Sto07g214390,Sto03g083860,Sto12g400890,Sto10g337930,Sto12g392620,Sto11g355520,Sto13g423100,Sto08g270390,Sto10g341100,Sto05g147030,Sto06g174210,Sto05g138190,Sto04g105610,Sto08g260670,Sto08g270400,Sto10g337340,Sto09g299150,Sto05g134520,Sto10g330960,Sto10g340580,Sto12g384270,Sto10g337580
SETOT6949	Sto02g040800,Sto02g043700,Sto02g043430,Sto02g044110,Sto02g044180,Sto02g044130,Sto02g044070,Sto02g044190,Sto02g043710,Sto02g044200,Sto02g043490,Sto10g330660,Sto02g045290,Sto02g045220,Sto02g043480,Sto02g045250,Sto02g045280,Sto10g331140,Sto10g330830,Sto02g043470,Sto02g044120,Sto02g043690,Sto02g044080,Sto02g044160,Sto02g045410
SETOT7127	Sto06g167030,Sto06g167040,Sto06g167020
SETOT7328	Sto04g096550,Sto04g096670,Sto04g096630
SETOT7358	Sto06g164980,Sto10g327700,Sto10g327720,Sto10g327680,Sto10g327610,Sto10g327730,Sto10g327620
SETOT7453	Sto01g010800,Sto10g321160,Sto08g276750,Sto01g014740,Sto06g164020,Sto01g017330,Sto02g025480,Sto03g080130,Sto08g276740,Sto03g081070,Sto05g136050,Sto06g176020,Sto07g221970,Sto08g265720
SETOT7463	Sto00g444410,Sto02g044840,Sto08g272330,Sto02g040590,Sto04g099960,Sto10g331450,Sto04g101170,Sto11g372860,Sto08g270520,Sto02g039930,Sto10g331390,Sto08g269020,Sto02g040720,Sto12g393440,Sto02g040600,Sto08g268220,Sto07g219670,Sto02g044830,Sto12g403090,Sto03g058440,Sto08g268230,Sto03g083190,Sto05g155820,Sto08g275070
SETOT7464	Sto13g410360,Sto11g372600,Sto01g008800,Sto11g349750,Sto08g272350,Sto12g393350,Sto13g412080,Sto06g180610,Sto13g411150,Sto04g096880,Sto01g009690,Sto06g175420,Sto13g411760,Sto02g039100,Sto01g008840,Sto03g079950,Sto04g096830,Sto11g349300,Sto06g162620,Sto13g411250,Sto03g079660,Sto08g271740,Sto11g352380,Sto12g400990
SETOT7494	Sto00g451290,Sto06g180930,Sto08g265160,Sto10g341580,Sto13g441790,Sto05g137390,Sto03g077420
SETOT7919	Sto01g013000,Sto02g032560,Sto03g069400,Sto05g131740,Sto05g145300,Sto08g249840,Sto08g264130,Sto09g285720,Sto10g337390,Sto13g403820,Sto05g123190,Sto09g283710,Sto01g014500,Sto08g259950,Sto05g131530,Sto05g136820,Sto09g287780,Sto13g430670,Sto13g418810,Sto07g224030,Sto12g397620
SETOT7986	Sto08g266990,Sto11g352990,Sto10g337300
SETOT7988	Sto04g106690,Sto05g155120,Sto10g338420,Sto13g407310,Sto08g260940
SETOT8558	Sto02g027950,Sto07g224680,Sto13g411400
SETOT8621	Sto03g077100,Sto06g175080,Sto06g184580,Sto12g395720,Sto13g419840,Sto01g014850,Sto06g164380,Sto03g077340,Sto08g261060,Sto10g329670,Sto13g408770,Sto07g214410,Sto09g294520,Sto03g083330,Sto06g179950,Sto07g222990
SETOT8631	Sto00g444290,Sto02g037790,Sto02g040270,Sto05g147220,Sto10g331670,Sto09g288340,Sto05g154560,Sto10g331790,Sto02g040640,Sto10g330010,Sto08g272190,Sto12g396980,Sto00g447390,Sto13g413290,Sto01g012250,Sto13g414440,Sto09g289760,Sto00g445860,Sto02g045210,Sto10g333160,Sto11g374550,Sto12g393760
SETOT8632	Sto00g446180,Sto04g099770,Sto04g098610,Sto04g099690,Sto04g098640,Sto04g097260,Sto04g095280,Sto04g099740,Sto10g331280,Sto04g095460,Sto04g095340,Sto04g099800,Sto04g095260,Sto08g264220,Sto04g096060,Sto04g097300,Sto08g264880,Sto04g108720,Sto08g264950
SETOT8633	Sto02g040030,Sto05g146990,Sto06g173890,Sto06g178460,Sto10g333810,Sto13g418280,Sto07g213850,Sto09g303740,Sto02g044140,Sto08g273700,Sto05g146900,Sto13g407230,Sto06g180580,Sto01g011460,Sto07g223250,Sto12g398390,Sto03g075260,Sto06g177130,Sto08g261840,Sto05g140300,Sto08g263170,Sto08g262080
SETOT8634	Sto01g009300,Sto02g039350,Sto10g337650,Sto04g106980,Sto05g135810,Sto08g267640,Sto04g105470,Sto01g009070,Sto10g338490,Sto03g081790,Sto06g181940,Sto12g394930,Sto13g404240,Sto07g224200,Sto12g398050,Sto06g176690,Sto10g329850,Sto03g082980,Sto08g265680,Sto13g436050,Sto08g265690,Sto07g225060
SETOT8635	Sto01g008590,Sto07g225270,Sto03g072810,Sto01g011580,Sto01g014510,Sto13g434420,Sto05g155780,Sto05g138850,Sto02g032830,Sto05g146630,Sto10g337620,Sto03g079440,Sto03g080640,Sto12g395690,Sto04g117290,Sto05g124900,Sto06g184170,Sto11g373110,Sto13g410620,Sto05g155940,Sto07g223050,Sto09g303670
SETOT8639	Sto02g045790,Sto05g146650,Sto13g413560,Sto06g178860,Sto09g287180,Sto03g077160,Sto03g077280,Sto13g414590,Sto13g414500,Sto13g414490,Sto10g337850,Sto12g396230,Sto13g413550,Sto13g413430,Sto13g413500,Sto13g414630,Sto02g037560,Sto05g140020,Sto03g077290,Sto03g077150,Sto08g258290,Sto01g012370
SETOT8889	Sto03g070810,Sto03g070820,Sto03g070830,Sto03g070870,Sto04g099890,Sto05g146380,Sto07g217300,Sto05g146390,Sto07g217280
SETOT9165	Sto01g008410,Sto05g155490,Sto05g155970,Sto01g022120,Sto03g082600,Sto03g084390,Sto04g108640,Sto06g187480,Sto08g234000,Sto09g292210,Sto05g138570,Sto11g372640,Sto13g413170
SETOT9345	Sto01g007030,Sto08g272160,Sto03g076650,Sto08g272000,Sto08g260110,Sto12g388180,Sto09g288890,Sto08g267710
SETOT9352	Sto01g010350,Sto00g445950,Sto05g146000,Sto06g174720,Sto11g350150,Sto10g330860,Sto00g445450,Sto04g105950,Sto11g368700,Sto05g150380,Sto04g103090,Sto02g041120,Sto05g151020,Sto00g449260,Sto00g445480,Sto05g146960,Sto10g330870,Sto05g154400,Sto00g449270,Sto09g288230,Sto06g181330
SETOT9353	Sto00g444690,Sto09g289470,Sto05g144720,Sto05g144770,Sto06g180720,Sto09g289290,Sto09g289400,Sto09g289510,Sto06g179250,Sto09g289260,Sto06g180300,Sto09g289600,Sto06g179970,Sto11g373120,Sto09g289500,Sto13g411210,Sto06g180210,Sto08g265980,Sto09g289560,Sto06g180250,Sto09g289320
SETOT9354	Sto00g446110,Sto08g264820,Sto04g099750,Sto00g446170,Sto04g095310,Sto04g098650,Sto04g097310,Sto02g046880,Sto02g046900,Sto08g264860,Sto08g264870,Sto08g264800,Sto08g264840,Sto08g264190,Sto08g264210,Sto08g264200,Sto08g264790,Sto04g095420,Sto04g095270,Sto04g099810,Sto08g264830
SETOT9355	Sto01g009040,Sto13g417960,Sto11g370410,Sto05g140850,Sto04g106620,Sto13g418070,Sto03g080110,Sto10g327790,Sto05g141010,Sto11g350450,Sto05g154440,Sto04g105680,Sto12g401270,Sto10g326460,Sto04g107560,Sto06g186680,Sto12g399760,Sto12g401200,Sto09g288540,Sto07g218630,Sto13g420430
SETOT9356	Sto02g045700,Sto05g142710,Sto04g097140,Sto10g339470,Sto08g240520,Sto02g049210,Sto05g155290,Sto10g338440,Sto09g282060,Sto06g187560,Sto04g105820,Sto06g186340,Sto08g274020,Sto04g108600,Sto13g407540,Sto04g108650,Sto13g425860,Sto08g244460,Sto10g342280
SETOT10167	Sto00g446760,Sto02g031800,Sto10g331360,Sto04g096150,Sto05g121340,Sto13g421420,Sto08g276600,Sto08g273480,Sto10g328170,Sto06g177200,Sto09g292430,Sto13g406680,Sto09g287470,Sto09g286390,Sto08g268800,Sto02g036030,Sto01g009060,Sto10g327310,Sto09g292440,Sto03g074380
SETOT10168	Sto00g449090,Sto04g102770,Sto04g098820,Sto06g175180,Sto09g289950,Sto12g402690,Sto13g419240,Sto08g265380,Sto13g413710,Sto04g096720,Sto04g106760,Sto10g333780,Sto01g014080,Sto06g175000,Sto10g331100,Sto11g373430,Sto04g104890,Sto09g289100,Sto02g037650,Sto05g144540
SETOT10169	Sto01g007590,Sto10g332320,Sto05g153710,Sto11g351830,Sto04g095910,Sto11g371110,Sto12g398690,Sto01g009520,Sto02g044330,Sto11g351860,Sto03g080010,Sto11g350040,Sto05g144230,Sto07g217940,Sto10g334230,Sto02g036900,Sto05g144810,Sto07g220750,Sto11g371770,Sto01g009580
SETOT10170	Sto02g034880,Sto12g393000,Sto05g140860,Sto03g080120,Sto11g350430,Sto10g327800,Sto11g350410,Sto10g334960,Sto04g105670,Sto13g417970,Sto12g401280,Sto07g218640,Sto13g413260,Sto04g096330,Sto06g180840,Sto06g176930,Sto12g396590,Sto10g335120,Sto08g263770,Sto06g180970
SETOT10171	Sto09g293110,Sto09g292620,Sto09g293090,Sto09g292990,Sto09g292870,Sto09g293060,Sto09g292630,Sto09g292940,Sto10g323630,Sto09g292640,Sto09g293100,Sto09g292860,Sto09g293070,Sto09g292920,Sto09g293020,Sto09g292900,Sto09g292910,Sto09g292960,Sto09g293010,Sto09g292970
SETOT10871	Sto05g134430,Sto05g134450,Sto05g134480,Sto05g134930,Sto05g134950,Sto05g134970,Sto05g134820,Sto05g134810,Sto05g134940
SETOT11085	Sto09g285230,Sto08g271400,Sto00g444980,Sto08g275230,Sto09g295360,Sto07g223180,Sto08g261180,Sto10g326540,Sto08g261240,Sto03g080320,Sto05g138650,Sto07g225810,Sto07g223270,Sto08g269840,Sto13g415600,Sto11g371200,Sto11g372790,Sto09g295350
SETOT11086	Sto05g152530,Sto06g178440,Sto12g395300,Sto06g178360,Sto05g152460,Sto06g178950,Sto06g178510,Sto06g179030,Sto12g402300,Sto12g402010,Sto12g402290,Sto12g396900,Sto12g402090,Sto12g402910,Sto12g402970,Sto06g178480,Sto12g397120,Sto12g397540,Sto08g263730
SETOT11087	Sto01g007530,Sto06g162800,Sto09g296090,Sto10g327630,Sto09g285210,Sto09g296100,Sto09g296060,Sto09g296020,Sto06g185700,Sto09g295980,Sto06g185730,Sto09g295990,Sto09g296120,Sto06g185720,Sto09g296080,Sto09g296050,Sto06g185740,Sto09g289790,Sto06g185680
SETOT11088	Sto06g184190,Sto02g040210,Sto07g212310,Sto05g156430,Sto05g124360,Sto06g177520,Sto09g301960,Sto05g153880,Sto13g418390,Sto05g159330,Sto05g156350,Sto13g418630,Sto06g162450,Sto10g343950,Sto06g163460,Sto13g425620,Sto06g164240
SETOT11089	Sto08g262050,Sto08g262220,Sto08g263220,Sto08g263300,Sto08g262060,Sto08g263160,Sto08g263130,Sto08g263150,Sto08g263330,Sto08g262110,Sto08g263200,Sto08g263260,Sto08g263270,Sto08g263280,Sto08g262130,Sto08g261820,Sto08g262020,Sto08g261870,Sto08g261780
SETOT11204	Sto09g291920,Sto09g292010,Sto09g292090,Sto09g292180,Sto09g292190,Sto09g292280,Sto09g292460,Sto09g292480,Sto09g292470
SETOT11970	Sto00g444060,Sto00g444080,Sto13g418680,Sto02g038730,Sto07g220820,Sto03g075560,Sto12g398100,Sto11g373740,Sto02g041890,Sto02g036050,Sto00g447260,Sto11g350160,Sto03g074980,Sto12g401130,Sto08g270460,Sto12g396040,Sto09g298170
SETOT11971	Sto08g274500,Sto01g007390,Sto06g204370,Sto05g140780,Sto05g140740,Sto09g293500,Sto12g395790,Sto01g007400,Sto07g224060,Sto05g153550,Sto11g369320,Sto12g396700,Sto08g274160,Sto13g417940,Sto11g351910,Sto09g293490,Sto08g248790,Sto09g308310
SETOT11972	Sto00g446780,Sto08g267650,Sto02g036040,Sto06g176310,Sto01g008010,Sto02g031810,Sto03g074390,Sto04g106970,Sto06g177180,Sto09g292450,Sto11g350940,Sto13g407090,Sto09g290510,Sto01g009080,Sto10g331350,Sto05g135820
SETOT11973	Sto07g224520,Sto02g044460,Sto08g232720,Sto04g095210,Sto04g095550,Sto13g440200,Sto04g095400,Sto04g099720,Sto04g097230,Sto09g280150,Sto04g097150,Sto04g099790,Sto10g331300,Sto04g095240,Sto04g097160,Sto04g097240,Sto07g212040,Sto13g408910
SETOT11974	Sto00g447370,Sto11g373390,Sto12g402670,Sto04g106440,Sto08g272180,Sto04g103570,Sto10g333150,Sto02g037800,Sto02g040280,Sto02g040260,Sto03g077530,Sto02g037780,Sto05g147230,Sto12g396970,Sto12g396990,Sto11g350260,Sto05g147210,Sto00g444280
SETOT11975	Sto03g080620,Sto05g156120,Sto04g096420,Sto01g009250,Sto01g009360,Sto04g096410,Sto04g096430,Sto04g096440,Sto04g096450,Sto13g418440,Sto03g060150,Sto09g290100,Sto05g142440,Sto11g371380,Sto03g074430,Sto06g163060,Sto09g285270,Sto09g285280
SETOT11976	Sto02g041180,Sto03g078230,Sto02g042020,Sto08g262560,Sto08g268140,Sto08g268590,Sto04g096790,Sto13g407800,Sto08g268650,Sto08g275150,Sto06g163160,Sto11g373250,Sto13g417710,Sto13g408830,Sto05g144380,Sto10g329100,Sto08g269590,Sto08g266450
SETOT12099	Sto00g444420,Sto05g146770,Sto02g042120,Sto02g041690,Sto01g011310,Sto03g074730,Sto08g268430,Sto05g145440,Sto02g041910,Sto01g013630,Sto02g040950,Sto06g176380,Sto02g042190,Sto02g041920,Sto03g078630,Sto08g268170
SETOT12502	Sto01g008700,Sto08g261350,Sto10g326900,Sto09g292830,Sto02g035170,Sto03g071920,Sto03g079140,Sto06g183710,Sto07g210930,Sto12g400920,Sto10g337900,Sto10g337210,Sto10g336960,Sto05g142510
SETOT12543	Sto10g343860,Sto10g343870,Sto10g343890,Sto10g343900,Sto10g343910,Sto10g343880
SETOT12544	Sto03g054740,Sto07g222590,Sto07g222710,Sto10g327110,Sto10g327120,Sto11g370780,Sto11g370800,Sto11g370870,Sto11g370770,Sto07g222540,Sto07g222750
SETOT12624	Sto02g034150,Sto02g033920,Sto02g034190
SETOT12793	Sto01g012120,Sto10g335820,Sto01g012130,Sto05g156450,Sto02g047450,Sto13g412950,Sto03g082480,Sto08g231780,Sto06g197510,Sto12g400790,Sto04g087320,Sto06g163990,Sto11g373080
SETOT12807	Sto00g452590,Sto07g223480,Sto05g145390,Sto08g265230,Sto05g156900,Sto05g156930,Sto01g009130,Sto02g040760,Sto02g043120,Sto02g040770,Sto12g397740,Sto02g038790,Sto08g269620,Sto02g035570,Sto13g414570,Sto05g145160,Sto11g374540
SETOT12808	Sto01g003350,Sto10g331860,Sto01g014030,Sto01g014040,Sto02g033530,Sto02g033560,Sto02g033570,Sto10g333190,Sto10g331900,Sto02g035790,Sto10g333180,Sto01g014070,Sto02g033550,Sto02g033580,Sto02g035690,Sto02g035780,Sto02g035700
SETOT12809	Sto01g010840,Sto07g212400,Sto11g371920,Sto07g219470,Sto05g145800,Sto01g010850,Sto02g048150,Sto01g012400,Sto06g179620,Sto13g435320,Sto07g219480,Sto05g145810,Sto06g178940,Sto11g371910,Sto09g295010,Sto13g408700,Sto13g414910
SETOT12810	Sto03g077440,Sto09g285610,Sto03g077630,Sto05g150550,Sto13g413470,Sto09g316670,Sto06g184630,Sto10g338820,Sto10g338830,Sto03g083410,Sto13g408380,Sto08g264060,Sto04g096390,Sto07g225670,Sto09g286110,Sto11g372400
SETOT12811	Sto02g050120,Sto02g050220,Sto02g050170,Sto02g050280,Sto02g050150,Sto02g050660,Sto02g050210,Sto02g050300,Sto02g050130,Sto02g050670,Sto02g050690,Sto02g050620,Sto02g050590,Sto02g050600,Sto02g050720,Sto02g050650
SETOT12813	Sto03g082350,Sto03g081380,Sto03g081520,Sto03g084810,Sto03g081440,Sto03g082220,Sto03g082820,Sto03g084840,Sto03g084820,Sto03g082160,Sto03g084760,Sto03g082250,Sto03g082900,Sto03g082870,Sto03g082300,Sto03g081580
SETOT12819	Sto11g354270,Sto11g354390,Sto11g354280,Sto11g354490,Sto11g354340,Sto11g354310,Sto11g354460,Sto11g354330,Sto11g354480,Sto11g354440,Sto11g354450,Sto11g354430,Sto11g354300,Sto11g354570,Sto11g354510,Sto11g354500,Sto11g354410
SETOT13444	Sto01g016180,Sto06g180030,Sto01g016190,Sto06g177010,Sto10g328050
SETOT13449	Sto11g371710,Sto02g036360,Sto03g077210,Sto13g418780,Sto03g077250,Sto08g273880,Sto02g041430,Sto08g265660,Sto10g339740,Sto06g179000,Sto12g401560,Sto07g220510,Sto05g143200,Sto10g330220,Sto06g179410,Sto08g273860
SETOT13450	Sto01g014210,Sto06g162710,Sto02g046390,Sto08g256550,Sto06g163650,Sto06g179720,Sto09g282560,Sto01g014350,Sto04g095820,Sto04g110240,Sto07g211360,Sto12g401110,Sto05g140530,Sto04g105870,Sto08g266980,Sto06g164180
SETOT13451	Sto03g087160,Sto05g146940,Sto05g139950,Sto07g223230,Sto12g396090,Sto12g393900,Sto13g410230,Sto11g349380,Sto05g141790,Sto12g393890,Sto05g145310,Sto13g408080,Sto13g409910,Sto13g410260,Sto02g044710,Sto01g011960
SETOT13564	Sto13g424810,Sto13g425790,Sto13g425800
SETOT13746	Sto07g215650,Sto04g099910,Sto07g219130,Sto11g368790,Sto10g329840,Sto08g265700
SETOT13991	Sto00g444100,Sto07g224920,Sto11g367040,Sto13g414800,Sto10g323580,Sto03g083920,Sto04g095680,Sto09g294040,Sto10g340640,Sto08g260090
SETOT13992	Sto00g446250,Sto12g399490,Sto12g399410,Sto00g448830,Sto00g451640,Sto00g451690,Sto00g451700,Sto00g451760,Sto12g400640,Sto00g448960,Sto00g450530,Sto00g451330,Sto00g452350,Sto00g449790,Sto00g451590
SETOT13993	Sto13g407710,Sto01g016410,Sto07g210270,Sto12g401170,Sto07g223000,Sto10g324840,Sto13g415470,Sto09g283990,Sto08g259660,Sto05g154270,Sto05g154340,Sto08g265850,Sto06g203090,Sto07g221780
SETOT13994	Sto01g015600,Sto07g227070,Sto02g045810,Sto02g043390,Sto02g043680,Sto02g045840,Sto02g045870,Sto02g043370,Sto02g043210,Sto01g015610,Sto02g045760,Sto02g043380,Sto02g045830,Sto02g044020
SETOT13995	Sto01g022250,Sto01g022320,Sto11g349770,Sto01g022330,Sto11g349820,Sto01g022380,Sto01g022260,Sto01g022310,Sto01g022290,Sto01g022300,Sto01g022280,Sto01g022350,Sto01g022360
SETOT13996	Sto02g036630,Sto12g396540,Sto10g331730,Sto13g410640,Sto06g181980,Sto12g396420,Sto10g334510,Sto06g186450,Sto12g396620,Sto10g331740,Sto09g284010,Sto12g396610,Sto12g396550,Sto12g393960,Sto06g176920
SETOT13997	Sto04g094170,Sto04g094320,Sto04g097080,Sto04g094220,Sto04g094200,Sto04g097070,Sto04g094250,Sto04g094270,Sto04g094310,Sto04g097100,Sto04g094550,Sto04g094210,Sto04g094260,Sto04g094230,Sto04g094300
SETOT14105	Sto06g186290,Sto13g411540,Sto12g398460,Sto10g338550,Sto10g338710
SETOT14277	Sto06g176150,Sto02g041440,Sto10g328960,Sto02g041460,Sto04g103670,Sto06g183720,Sto13g411730
SETOT14403	Sto02g042720,Sto09g292050,Sto02g048170,Sto13g420000,Sto09g291150
SETOT14460	Sto04g103870,Sto11g351520,Sto12g402480,Sto12g403050,Sto03g082720,Sto06g175590,Sto08g267030,Sto04g103080,Sto12g396960,Sto12g395210,Sto12g401840,Sto12g402620,Sto12g397180,Sto12g403210
SETOT14461	Sto00g446130,Sto04g095410,Sto04g099730,Sto04g097290,Sto04g095490,Sto04g095230,Sto04g095290,Sto10g331290,Sto04g097250,Sto04g097180,Sto04g097340,Sto04g099760,Sto04g095360,Sto10g334810
SETOT14462	Sto00g447170,Sto02g041170,Sto11g373750,Sto10g326240,Sto11g373880,Sto10g334670,Sto08g265510,Sto00g447180,Sto08g262570,Sto10g334660,Sto02g049980,Sto02g044870,Sto13g416180,Sto07g219410
SETOT14463	Sto00g448510,Sto01g009320,Sto02g039340,Sto05g121320,Sto05g123700,Sto06g194420,Sto08g276610,Sto12g382400,Sto13g421410,Sto13g443960,Sto11g374020,Sto09g291480,Sto02g041320
SETOT14464	Sto01g007780,Sto07g221860,Sto06g162360,Sto02g035960,Sto07g224930,Sto12g394660,Sto07g224010,Sto12g400710,Sto13g407260,Sto06g182180,Sto06g203420,Sto07g223860,Sto09g287730,Sto10g327920
SETOT14465	Sto01g009990,Sto06g180220,Sto02g039070,Sto08g265970,Sto05g144780,Sto09g289330,Sto06g179280,Sto06g180120,Sto10g335010,Sto06g179960,Sto06g181350,Sto09g289550,Sto06g179240,Sto13g411840
SETOT14466	Sto01g010370,Sto11g371160,Sto13g411020,Sto08g266060,Sto06g175880,Sto08g266820,Sto08g266210,Sto08g266280,Sto08g266040,Sto13g411660,Sto08g266240,Sto08g266310,Sto08g266390,Sto08g266410
SETOT14467	Sto01g020320,Sto09g284490,Sto11g373260,Sto03g071360,Sto08g269650,Sto10g331410,Sto11g355000,Sto02g031990,Sto06g164360,Sto09g296810,Sto09g294820,Sto09g303530,Sto06g166230,Sto03g071880
SETOT14469	Sto05g151180,Sto04g095760,Sto06g166590,Sto10g336920,Sto06g163600,Sto11g349550,Sto10g337280,Sto06g180760,Sto05g146120,Sto10g337180,Sto09g284530,Sto13g413160,Sto09g280750,Sto12g398500
SETOT14470	Sto10g343940,Sto10g343970,Sto10g344040,Sto10g344050,Sto10g344010,Sto10g344020
SETOT14719	Sto06g164030,Sto09g298910,Sto09g298920,Sto09g298880,Sto09g298940,Sto09g299430,Sto09g298900,Sto09g308350
SETOT14727	Sto07g227620,Sto07g227630,Sto07g227640,Sto07g227650,Sto07g228020,Sto07g228030,Sto07g229750
SETOT14762	Sto07g229830,Sto12g388140,Sto12g388150,Sto08g261190,Sto08g261200,Sto08g261160,Sto09g290390
SETOT14856	Sto09g291120,Sto10g330050,Sto02g046530,Sto05g153910,Sto08g261340,Sto03g081600
SETOT14919	Sto02g050360,Sto10g335800,Sto03g080020,Sto01g014390,Sto09g284950,Sto10g337310,Sto11g370880,Sto04g117500,Sto04g094960,Sto03g054130,Sto11g349570,Sto13g406620
SETOT14920	Sto00g449500,Sto06g181700,Sto02g035800,Sto05g153940,Sto06g163740,Sto04g093860,Sto09g293230,Sto05g154820,Sto07g218480,Sto12g394170,Sto13g411980,Sto08g271920,Sto09g287230
SETOT14921	Sto01g001820,Sto06g198890,Sto03g077580,Sto10g317690,Sto13g420120,Sto13g420110,Sto06g163420,Sto01g008670,Sto02g036560,Sto02g036530,Sto04g108060,Sto06g162840,Sto04g087710
SETOT14922	Sto01g007580,Sto12g394500,Sto03g075730,Sto13g418710,Sto05g158510,Sto13g414940,Sto06g184040,Sto11g352000,Sto08g272460,Sto06g185690,Sto01g011880,Sto08g272550,Sto03g081690
SETOT14923	Sto01g008490,Sto02g039890,Sto02g042500,Sto04g101480,Sto08g271640,Sto01g010420,Sto02g038860,Sto10g329530,Sto13g411040,Sto06g162280,Sto12g393450,Sto04g096810,Sto04g096730
SETOT14924	Sto01g008830,Sto13g412670,Sto06g182190,Sto02g039110,Sto06g175550,Sto13g412490,Sto03g077680,Sto09g289000,Sto06g184650,Sto13g415010,Sto07g216910,Sto13g420520,Sto08g279040
SETOT14925	Sto01g008920,Sto13g410850,Sto03g080800,Sto11g349230,Sto08g272210,Sto05g146080,Sto06g174270,Sto01g009960,Sto03g075330,Sto05g153830,Sto10g329270,Sto10g329080,Sto06g179820
SETOT14926	Sto02g041190,Sto02g041230,Sto08g276250,Sto12g395370,Sto12g395380,Sto09g295390,Sto08g276240,Sto03g082550,Sto07g221670,Sto13g406250,Sto05g142490,Sto13g419400,Sto07g221660
SETOT14927	Sto01g010240,Sto13g411050,Sto06g182200,Sto07g221240,Sto05g144840,Sto13g412480,Sto03g079360,Sto06g175560,Sto07g218260,Sto03g079930,Sto13g412040,Sto04g096850,Sto03g075870
SETOT14928	Sto02g043330,Sto02g043930,Sto06g162930,Sto06g162980,Sto06g169560,Sto02g043920,Sto06g169540,Sto12g390230,Sto06g170570,Sto06g170550,Sto06g162990,Sto06g169530,Sto12g390200
SETOT14929	Sto02g043360,Sto10g328320,Sto02g043670,Sto02g045880,Sto02g045850,Sto07g227080,Sto02g045860,Sto02g045780,Sto02g044010,Sto02g045750,Sto02g045770
SETOT14931	Sto02g051260,Sto03g076550,Sto12g395390,Sto03g075500,Sto12g398720,Sto11g373620,Sto07g221630,Sto04g102420,Sto11g373610,Sto07g221560,Sto07g223970
SETOT14932	Sto08g257930,Sto13g425580,Sto12g392340,Sto09g297500,Sto09g297330,Sto09g295140,Sto09g297340,Sto13g422270,Sto12g392360,Sto12g389560,Sto12g392350,Sto08g257940,Sto09g295150
SETOT15158	Sto08g272880,Sto01g018910,Sto06g188470,Sto05g117880,Sto02g034620,Sto04g090720,Sto05g158120,Sto04g102370,Sto06g178060,Sto11g358130,Sto12g401600
SETOT15163	Sto11g369690,Sto01g007000,Sto10g346790,Sto03g082340,Sto05g146470,Sto05g142480,Sto09g298220,Sto12g402990,Sto13g438490
SETOT15165	Sto01g009090,Sto01g012090,Sto03g081190,Sto11g350120,Sto01g010150,Sto13g409060,Sto05g140460,Sto13g409280
SETOT15275	Sto03g073880,Sto03g084380,Sto06g175940,Sto10g335710
SETOT15333	Sto00g447730,Sto08g266720,Sto04g106730,Sto05g150640,Sto02g041750,Sto02g041030,Sto01g006870,Sto05g143950,Sto13g410870,Sto02g042060,Sto02g038740,Sto02g046620
SETOT15334	Sto00g448500,Sto01g009310,Sto05g121330,Sto05g123690,Sto10g337640,Sto06g194410,Sto10g325510,Sto10g332760,Sto11g374010,Sto10g340530,Sto02g041360,Sto12g382390
SETOT15335	Sto00g449100,Sto00g449140,Sto04g100500,Sto09g289240,Sto09g289220,Sto00g449130,Sto04g100430,Sto04g100530,Sto03g076240,Sto00g450110,Sto04g100400,Sto09g289190
SETOT15336	Sto01g003550,Sto13g418240,Sto09g287580,Sto12g379950,Sto03g073500,Sto02g030770,Sto09g287590,Sto11g366140,Sto06g176210,Sto13g423310,Sto11g371080,Sto13g418250
SETOT15337	Sto01g008150,Sto04g105810,Sto04g106380,Sto07g224080,Sto06g179780,Sto08g259920,Sto03g073260,Sto13g408350,Sto03g073270,Sto09g290130,Sto07g224160,Sto09g290150
SETOT15338	Sto01g008550,Sto09g287260,Sto08g265870,Sto09g287880,Sto05g140640,Sto07g222570,Sto05g155450,Sto07g222530,Sto06g175860,Sto07g222690,Sto11g352100,Sto08g272230
SETOT15339	Sto01g009020,Sto09g284040,Sto09g284070,Sto02g045370,Sto03g075400,Sto08g265460,Sto02g040850,Sto02g045400
SETOT15340	Sto13g412780,Sto01g015540,Sto03g056010,Sto04g104180,Sto06g182440,Sto03g056000,Sto13g406970,Sto03g055970,Sto03g055990,Sto10g317040,Sto13g427340,Sto09g285320
SETOT15341	Sto01g014310,Sto12g395730,Sto13g414420,Sto01g015430,Sto13g433570,Sto03g077110,Sto03g077320,Sto08g261070,Sto05g139800,Sto07g228360,Sto08g271850,Sto10g329680
SETOT15342	Sto01g014320,Sto08g263800,Sto11g351410,Sto01g016910,Sto06g180130,Sto10g329660,Sto02g046300,Sto06g179930,Sto08g263860,Sto06g179940,Sto06g180140,Sto13g408780
SETOT15343	Sto02g029760,Sto04g102390,Sto03g077060,Sto03g077390,Sto04g103860,Sto11g371590,Sto11g351630,Sto02g048400,Sto10g339450,Sto06g185180,Sto10g340790,Sto10g339630
SETOT15344	Sto12g401180,Sto03g073720,Sto13g429210,Sto03g073750,Sto06g174370,Sto13g406020,Sto13g419800,Sto05g118550,Sto11g367280,Sto05g142810,Sto07g218780,Sto10g341300
SETOT15345	Sto04g101050,Sto07g226020,Sto10g319390,Sto08g247140,Sto06g177020,Sto07g227600,Sto08g260970,Sto10g341410,Sto11g350980,Sto07g218020,Sto06g177030,Sto10g342640
SETOT15346	Sto06g174700,Sto06g180000,Sto06g179170,Sto06g180160,Sto06g180260,Sto09g289340,Sto06g179320,Sto06g180070,Sto06g180280,Sto09g289360,Sto09g289580,Sto09g289620
SETOT15348	Sto09g294620,Sto09g294640,Sto09g294680,Sto09g294700,Sto09g294710,Sto13g425050,Sto13g425020,Sto13g424970,Sto13g424950,Sto13g425030,Sto13g425040,Sto13g424980
SETOT15536	Sto10g343570,Sto10g343590,Sto10g343600
SETOT15698	Sto06g163300,Sto07g225160,Sto09g279590,Sto09g279600
SETOT15786	Sto00g450610,Sto02g042110,Sto02g043660,Sto12g402260,Sto10g334310,Sto06g176330,Sto02g042160,Sto07g220200,Sto11g370000
SETOT15787	Sto00g451300,Sto12g402490,Sto03g081700,Sto08g270350,Sto12g397170,Sto12g396950,Sto12g397480,Sto12g395220,Sto12g402200,Sto12g403200,Sto12g401850
SETOT15788	Sto01g008040,Sto13g407640,Sto10g347820,Sto04g106210,Sto02g046030,Sto09g285250,Sto08g273170,Sto02g052060,Sto09g293330,Sto13g425180,Sto10g328550
SETOT15789	Sto02g027880,Sto10g333080,Sto10g333060,Sto07g211410,Sto03g056130,Sto07g230120,Sto07g230140,Sto09g295550,Sto08g243990,Sto09g295570,Sto07g222960
SETOT15790	Sto02g039640,Sto02g040010,Sto06g178320,Sto06g178150,Sto04g106930,Sto02g039680,Sto06g178310,Sto13g419720,Sto06g186940,Sto05g153480,Sto08g274080
SETOT15791	Sto02g039650,Sto08g263340,Sto08g262210,Sto08g263250,Sto08g262230,Sto08g262010,Sto08g262070,Sto08g262190,Sto08g263180,Sto08g261770,Sto08g262090
SETOT15792	Sto02g040870,Sto10g331120,Sto12g389470,Sto13g405060,Sto05g140920,Sto05g154940,Sto02g045960,Sto02g045970,Sto03g067940,Sto11g369510,Sto05g140930
SETOT15793	Sto05g154420,Sto05g140670,Sto05g154290,Sto05g154370,Sto05g154380,Sto05g157990,Sto05g154300,Sto05g154230,Sto05g154280,Sto05g154310,Sto05g154240
SETOT15836	Sto03g076950,Sto08g267620,Sto04g103030,Sto07g219970,Sto00g452260,Sto07g219870,Sto03g076890,Sto13g416600,Sto05g147320,Sto08g264730,Sto04g100010
SETOT16072	Sto06g164540,Sto07g218890,Sto05g139600
SETOT16073	Sto02g027170,Sto02g027210,Sto02g027220,Sto02g027190,Sto07g210260,Sto02g027200,Sto07g210300,Sto07g210310
SETOT16109	Sto11g359440,Sto11g359560,Sto11g359460,Sto11g359470,Sto11g359580,Sto11g359600,Sto11g359590
SETOT16280	Sto00g445670,Sto09g304040,Sto11g351170,Sto01g022010,Sto03g079260,Sto05g131370,Sto06g199560,Sto01g013400,Sto03g072970,Sto02g046190
SETOT16281	Sto00g445780,Sto00g450970,Sto00g451090,Sto02g044260,Sto02g040450,Sto08g268860,Sto13g409170,Sto00g446630,Sto00g450960,Sto12g398010
SETOT16282	Sto00g447250,Sto06g174380,Sto11g356740,Sto06g186010,Sto10g331850,Sto09g288050,Sto05g144420,Sto04g107200,Sto10g334380,Sto04g108470
SETOT16283	Sto05g148580,Sto05g148180,Sto05g151690,Sto05g149490,Sto05g151460,Sto05g152090,Sto05g150190,Sto05g151920,Sto06g177810,Sto06g177840
SETOT16284	Sto01g007240,Sto04g090050,Sto13g408760,Sto06g162410,Sto06g185590,Sto08g276900,Sto02g052720,Sto07g226750,Sto09g290360,Sto07g227460
SETOT16285	Sto01g008570,Sto05g143070,Sto01g009290,Sto09g279570,Sto01g019160,Sto01g019070,Sto01g019130,Sto01g011700,Sto04g107370,Sto08g259220
SETOT16286	Sto01g010000,Sto12g394360,Sto03g079420,Sto05g153350,Sto06g163310,Sto09g289440,Sto06g174650,Sto06g175360,Sto06g175110,Sto13g410290
SETOT16287	Sto05g141740,Sto02g038670,Sto13g411000,Sto11g373270,Sto05g141560,Sto05g141600,Sto05g141680,Sto05g141850,Sto05g141610,Sto02g038660
SETOT16288	Sto07g222420,Sto10g342480,Sto03g069630,Sto04g102460,Sto13g419320,Sto08g267100,Sto13g414770,Sto06g184770,Sto06g185110,Sto09g288350
SETOT16289	Sto02g037870,Sto04g102740,Sto05g152660,Sto02g042270,Sto02g040910,Sto02g041800,Sto02g041660,Sto10g332460,Sto04g104720,Sto13g410050
SETOT16290	Sto02g045130,Sto06g166170,Sto03g083100,Sto09g298210,Sto04g097210,Sto09g292660,Sto10g332700,Sto05g145510,Sto09g292650,Sto10g326010
SETOT16291	Sto03g066980,Sto13g418190,Sto06g169970,Sto05g138930,Sto06g186440,Sto11g355120,Sto10g347990,Sto07g223080,Sto12g396450,Sto12g396480
SETOT16292	Sto03g073650,Sto09g294250,Sto09g291740,Sto12g401060,Sto08g274650,Sto09g287140,Sto13g406930,Sto09g287160,Sto13g411480,Sto03g078010
SETOT16293	Sto03g078000,Sto04g100900,Sto09g289850,Sto04g104580,Sto05g146510,Sto13g410440,Sto05g146690,Sto11g351070,Sto06g177730,Sto05g151120
SETOT16294	Sto08g253750,Sto08g253760,Sto06g187520,Sto06g187540,Sto06g187550,Sto06g187980,Sto06g188000,Sto06g187990,Sto06g187920,Sto06g188020
SETOT16295	Sto06g189440,Sto06g189450,Sto13g404840,Sto12g388690,Sto09g293730,Sto07g209090,Sto07g209180,Sto09g293680,Sto09g293740
SETOT16297	Sto08g266090,Sto08g266760,Sto08g266800,Sto08g266270,Sto08g266230,Sto08g266620,Sto08g266190,Sto08g266440,Sto08g266340,Sto08g266300
SETOT16298	Sto08g267760,Sto08g270610,Sto08g268880,Sto08g267840,Sto13g414320,Sto08g268520,Sto10g333400,Sto08g268530,Sto10g333470,Sto08g270620
SETOT16300	Sto13g415620,Sto13g415680,Sto13g416040,Sto13g416060,Sto13g416980,Sto13g416020,Sto13g417130,Sto13g415720,Sto13g417610,Sto13g416140
SETOT16567	Sto02g029730,Sto02g029750,Sto02g029780,Sto02g029770
SETOT16618	Sto00g446380,Sto02g050460,Sto00g446390,Sto00g446400,Sto02g050450,Sto02g050470
SETOT16649	Sto01g003310,Sto01g003320,Sto01g003340
SETOT16833	Sto00g445190,Sto00g446860,Sto06g181180,Sto08g268570,Sto08g268130,Sto10g329720,Sto12g397890,Sto04g102530,Sto08g270540
SETOT16834	Sto00g448070,Sto13g415900,Sto05g150990,Sto13g413860,Sto06g184050,Sto08g261680,Sto04g103170,Sto06g187040,Sto06g178990
SETOT16835	Sto01g013660,Sto12g398080,Sto12g397870,Sto01g012950,Sto07g221400,Sto04g102640,Sto03g076230,Sto10g335410,Sto02g044240
SETOT16836	Sto01g006170,Sto07g221700,Sto09g291680,Sto04g088190,Sto07g210500,Sto01g017510,Sto03g077610,Sto09g283800,Sto10g322100
SETOT16837	Sto01g007350,Sto05g139400,Sto03g078550,Sto03g078080,Sto13g411260,Sto02g040560,Sto08g267130,Sto04g100720,Sto09g292890
SETOT16838	Sto06g175530,Sto01g008890,Sto06g174310,Sto03g075820,Sto06g175520,Sto02g036590,Sto13g411750,Sto03g079620,Sto02g039480
SETOT16839	Sto01g012420,Sto01g013740,Sto10g341530,Sto03g075060,Sto07g218470,Sto10g334880,Sto13g408990,Sto10g338260,Sto12g399640
SETOT16840	Sto13g414180,Sto13g414150,Sto04g103500,Sto13g414110,Sto13g414310,Sto08g267860,Sto09g288700,Sto10g333350,Sto09g288690
SETOT16841	Sto10g338190,Sto01g016590,Sto10g341350,Sto08g260280,Sto02g027710,Sto12g389800,Sto05g157480,Sto10g339960,Sto10g322330
SETOT16842	Sto11g372250,Sto06g174560,Sto07g225440,Sto07g225430,Sto07g225400,Sto11g372500,Sto06g174590,Sto06g174610
SETOT16843	Sto02g038920,Sto05g154700,Sto03g071790,Sto06g183340,Sto06g183430,Sto03g072590,Sto12g388380,Sto10g327900,Sto09g305610
SETOT16844	Sto04g112190,Sto05g153890,Sto02g047480,Sto13g419230,Sto05g155110,Sto09g289770,Sto08g276850,Sto05g145500,Sto08g274960
SETOT16845	Sto03g060590,Sto07g216410,Sto05g133150,Sto12g376010,Sto05g154870,Sto07g216310,Sto07g216350,Sto07g216320,Sto07g216360
SETOT16846	Sto03g074780,Sto10g330750,Sto13g418520,Sto13g418420,Sto13g418510,Sto13g418480,Sto13g418490,Sto13g418560,Sto13g418590
SETOT16847	Sto03g078920,Sto08g267750,Sto08g265320,Sto08g260990,Sto06g180950,Sto04g096210,Sto10g335130,Sto06g177340,Sto06g177540
SETOT16848	Sto10g331720,Sto06g186460,Sto12g396400,Sto11g374370,Sto12g396500,Sto12g396440,Sto12g396470,Sto10g334500,Sto13g419780
SETOT16849	Sto05g144460,Sto05g145250,Sto05g144490,Sto05g145260,Sto05g144470,Sto05g145240,Sto05g144500,Sto05g144480,Sto05g145230
SETOT16850	Sto05g154480,Sto05g154540,Sto05g154490,Sto05g154520,Sto08g263480,Sto08g262650,Sto11g352270,Sto08g265590,Sto11g352230
SETOT16851	Sto05g156100,Sto08g266770,Sto08g266810,Sto08g266180,Sto08g266290,Sto08g266260,Sto08g266330,Sto08g266220,Sto13g418970
SETOT16852	Sto06g178370,Sto06g179020,Sto12g402080,Sto12g402310,Sto12g396890,Sto12g397110,Sto12g397550,Sto06g179080,Sto06g174750
SETOT16853	Sto07g221310,Sto07g221340,Sto11g373870,Sto11g373980,Sto07g221280,Sto05g146450,Sto07g220440,Sto05g145130,Sto07g220290
SETOT16854	Sto08g268390,Sto08g268620,Sto10g333690,Sto08g268690,Sto08g270280,Sto08g270290,Sto10g333560,Sto08g270300,Sto08g270310
SETOT16855	Sto09g281030,Sto12g402250,Sto12g402720,Sto12g395250,Sto12g397510,Sto12g401650,Sto12g401740,Sto12g401940
SETOT16856	Sto10g345600,Sto11g354060,Sto11g354020,Sto11g354000,Sto11g354010,Sto11g354040,Sto11g354070,Sto11g354050
SETOT17472	Sto03g077920,Sto07g219180,Sto07g219930,Sto09g289060,Sto03g077480,Sto07g219580,Sto09g288900,Sto10g329990
SETOT17473	Sto00g444780,Sto05g147010,Sto02g044150,Sto09g313780,Sto09g303750,Sto13g410600,Sto08g261010,Sto13g408410
SETOT17475	Sto12g401820,Sto00g447400,Sto00g448470,Sto06g181850,Sto10g339320,Sto06g170540,Sto03g078780,Sto04g093790
SETOT17476	Sto00g448110,Sto13g418400,Sto05g149430,Sto01g013820,Sto10g332500,Sto08g270270,Sto07g219660,Sto09g295130
SETOT17477	Sto01g000970,Sto05g122130,Sto01g016840,Sto12g385970,Sto11g361530,Sto02g032960,Sto07g221370,Sto10g322370
SETOT17478	Sto01g004150,Sto01g015370,Sto04g104310,Sto09g281660,Sto06g169150,Sto02g046550,Sto03g074620,Sto08g254910
SETOT17479	Sto06g174830,Sto01g019840,Sto08g251510,Sto09g309940,Sto09g283630,Sto11g350290,Sto12g393150,Sto12g392690
SETOT17480	Sto11g370060,Sto01g009830,Sto01g007210,Sto12g393680,Sto13g413520,Sto06g183290,Sto01g011820,Sto07g212130
SETOT17481	Sto01g012410,Sto08g265430,Sto11g373380,Sto05g151980,Sto05g154510,Sto02g037940,Sto02g041140,Sto10g333450
SETOT17482	Sto01g022930,Sto04g094340,Sto05g124490,Sto13g431590,Sto13g433670,Sto07g219350
SETOT17483	Sto02g030870,Sto02g030930,Sto02g030920,Sto02g030890,Sto02g030900,Sto02g030910,Sto02g030940,Sto02g030950
SETOT17484	Sto02g037690,Sto10g331540,Sto10g331030,Sto10g331610,Sto09g291410,Sto05g145840,Sto11g372970,Sto08g262690
SETOT17485	Sto02g039660,Sto08g262180,Sto08g263120,Sto08g262030,Sto08g262170,Sto08g262140,Sto08g263190,Sto08g263310
SETOT17486	Sto02g040610,Sto07g219160,Sto03g074470,Sto13g407990,Sto05g138440,Sto13g411610,Sto08g261690,Sto08g265210
SETOT17487	Sto02g046780,Sto07g215060,Sto10g327850,Sto05g140970,Sto13g418110,Sto06g163540,Sto06g195540,Sto05g140980
SETOT17488	Sto10g335830,Sto03g079390,Sto09g286560,Sto10g329190,Sto10g337800,Sto12g400800
SETOT17489	Sto02g048160,Sto02g048180,Sto02g048200,Sto02g048240,Sto02g048220,Sto02g048090,Sto02g048140,Sto02g048100
SETOT17490	Sto03g075200,Sto05g138750,Sto13g410700,Sto04g101290,Sto12g395000,Sto12g394290,Sto10g330230,Sto11g349740
SETOT17491	Sto03g082520,Sto13g409070,Sto13g403490,Sto04g101100,Sto07g225360,Sto05g138200,Sto11g372080,Sto06g180890
SETOT17492	Sto04g096800,Sto06g182560,Sto13g408230,Sto06g176140,Sto13g410610,Sto08g267490,Sto11g351810,Sto00g447650
SETOT17493	Sto05g145770,Sto10g332780,Sto08g268280,Sto07g206350,Sto13g419660,Sto10g332770,Sto10g326030,Sto13g408720
SETOT17494	Sto05g157420,Sto10g345460,Sto09g308980,Sto07g230270,Sto12g381520,Sto13g417520,Sto07g225120,Sto13g408450
SETOT17495	Sto06g179200,Sto06g179210,Sto06g179260,Sto09g289610,Sto09g289390,Sto06g180060,Sto12g395820,Sto06g179300
SETOT17496	Sto09g281020,Sto12g403220,Sto12g402610,Sto12g401830,Sto12g395180,Sto12g397000,Sto12g397470,Sto12g402190
SETOT17497	Sto09g297470,Sto09g297510,Sto13g419170,Sto13g419610,Sto13g417510,Sto13g419100
SETOT17498	Sto10g344750,Sto10g344760,Sto10g345100,Sto10g345110,Sto10g345090,Sto10g345120,Sto10g345080,Sto10g345070
SETOT18339	Sto00g444520,Sto03g078660,Sto12g393550,Sto02g041350,Sto06g176790,Sto12g393530,Sto10g340540
SETOT18340	Sto00g445240,Sto00g445500,Sto00g445890,Sto00g447700,Sto01g011380
SETOT18341	Sto00g445280,Sto05g153860,Sto09g289300,Sto06g180110,Sto09g289380,Sto09g289490,Sto08g267290
SETOT18342	Sto00g445310,Sto00g452190,Sto05g147190,Sto00g445630,Sto06g178540,Sto08g271420,Sto05g134460
SETOT18343	Sto05g152620,Sto09g286900,Sto10g330590,Sto05g156710,Sto13g415060,Sto04g104480,Sto11g372590
SETOT18344	Sto00g446670,Sto05g141420,Sto05g141380,Sto05g141250,Sto05g141440,Sto00g446690,Sto05g141290
SETOT18345	Sto00g446750,Sto10g331370,Sto04g106990,Sto09g292420,Sto13g406670,Sto10g338470,Sto09g287480
SETOT18346	Sto09g291470,Sto06g161990,Sto11g350660,Sto01g011160,Sto02g041370,Sto07g221360,Sto03g078250
SETOT18347	Sto01g002950,Sto04g102570,Sto12g383880,Sto02g036320,Sto02g051440,Sto06g176230,Sto06g176200
SETOT18348	Sto08g265390,Sto09g293050,Sto05g135760,Sto05g139430,Sto13g420490,Sto09g293080,Sto09g293000
SETOT18349	Sto01g003880,Sto04g094950,Sto07g215860,Sto01g020140,Sto04g106500,Sto03g083570,Sto05g154500
SETOT18350	Sto05g142620,Sto09g292930,Sto02g048010,Sto12g376390,Sto09g284060,Sto09g284090,Sto08g242280
SETOT18351	Sto01g007950,Sto03g073730,Sto04g095080,Sto08g261370,Sto12g387680,Sto03g084540,Sto13g433310
SETOT18352	Sto01g009210,Sto02g036610,Sto13g412200,Sto08g268010,Sto02g043240,Sto02g044230,Sto08g270360
SETOT18353	Sto01g010210,Sto03g078850,Sto04g111760,Sto02g035550,Sto13g419360,Sto10g329460,Sto13g419300
SETOT18354	Sto05g142680,Sto12g399210,Sto03g072480,Sto03g072380,Sto12g400730,Sto03g072410,Sto03g072450
SETOT18355	Sto08g275850,Sto04g105630,Sto03g080670,Sto06g175030,Sto05g146780,Sto08g257540,Sto13g407860
SETOT18356	Sto01g012630,Sto08g273550,Sto11g373180,Sto05g154880,Sto04g105220
SETOT18357	Sto01g012660,Sto01g013330,Sto03g076670,Sto03g076660,Sto13g414850,Sto02g040240,Sto13g414880
SETOT18358	Sto01g015790,Sto12g397580,Sto06g188180,Sto12g397590,Sto03g072120,Sto09g298370,Sto12g399010
SETOT18359	Sto02g034610,Sto06g183450,Sto07g224570,Sto06g183370,Sto10g319620,Sto08g278580,Sto09g287200
SETOT18360	Sto09g291630,Sto02g045060,Sto03g072910,Sto05g140330,Sto08g275410,Sto06g186850,Sto07g219300
SETOT18361	Sto02g036890,Sto02g037280,Sto02g045460,Sto02g045440,Sto02g045560,Sto02g045480,Sto02g045600
SETOT18362	Sto05g157800,Sto05g154720,Sto06g183940,Sto05g157830,Sto05g157900,Sto05g157930,Sto06g164230
SETOT18363	Sto02g040970,Sto07g220760,Sto02g042150,Sto05g144550,Sto02g042100,Sto05g145170,Sto05g146850
SETOT18364	Sto02g042340,Sto03g078240,Sto05g142530,Sto08g266550,Sto05g140030,Sto13g414370,Sto03g077170
SETOT18365	Sto05g138280,Sto02g047290,Sto10g334780,Sto05g145280,Sto04g096940,Sto10g332350,Sto11g350790
SETOT18366	Sto02g045540,Sto05g158240,Sto06g174150,Sto12g393080,Sto08g260680,Sto10g334970,Sto08g247030
SETOT18368	Sto03g081500,Sto03g082180,Sto03g081570,Sto03g081550,Sto03g082280,Sto03g084720,Sto03g081360
SETOT18369	Sto04g105330,Sto06g182720,Sto12g392380,Sto08g276070,Sto05g141120,Sto12g392370,Sto08g276080
SETOT18370	Sto04g105400,Sto04g105420,Sto07g222600,Sto06g189430,Sto12g396800,Sto06g177070,Sto06g174160
SETOT18371	Sto05g137230,Sto12g396600,Sto12g396460,Sto11g365490,Sto11g374360,Sto12g401210,Sto09g289930
SETOT18372	Sto06g168400,Sto06g168410,Sto11g353340,Sto09g285240,Sto09g285200,Sto11g353280
SETOT18373	Sto06g171790,Sto11g349950,Sto07g223530,Sto07g223800,Sto07g223620,Sto07g223690,Sto07g223770
SETOT18374	Sto06g181870,Sto10g338270,Sto09g290460,Sto13g409760,Sto09g290440,Sto10g335700,Sto12g396320
SETOT18375	Sto07g215550,Sto08g253710,Sto07g222820,Sto09g294760,Sto10g324210,Sto07g226920,Sto09g283240
SETOT18378	Sto08g258370,Sto08g258380,Sto08g258470,Sto08g258610,Sto08g258490,Sto08g258560,Sto08g258630
SETOT18379	Sto08g267770,Sto10g333340,Sto08g268550,Sto13g414120,Sto10g333540,Sto08g268540,Sto10g333530
SETOT19314	Sto05g146280,Sto06g175450,Sto10g334990,Sto12g392970
SETOT19357	Sto01g005020,Sto09g279490,Sto03g071690,Sto13g418260,Sto13g426920
SETOT19371	Sto01g015150,Sto11g351560,Sto07g225820
SETOT19373	Sto01g017110,Sto01g017160,Sto01g017120,Sto01g017150
SETOT19395	Sto04g091150,Sto04g105620,Sto04g113680,Sto04g113640,Sto04g113670
SETOT19419	Sto13g413440,Sto13g413480,Sto13g413510,Sto13g413530,Sto13g413570
SETOT20797	Sto00g445600,Sto03g076390,Sto00g445930,Sto00g448030
SETOT20855	Sto03g075540,Sto04g106490,Sto05g141510
SETOT20860	Sto10g327330,Sto11g350650,Sto08g273510,Sto10g332750
SETOT20879	Sto06g172350,Sto06g183540,Sto06g183670,Sto06g185960
SETOT22864	Sto01g013860,Sto10g332300,Sto01g013880
SETOT22874	Sto01g025360,Sto09g316860,Sto13g444050
SETOT22900	Sto02g044410,Sto09g304010,Sto10g338960
SETOT22970	Sto10g340620,Sto10g340650,Sto10g340630

## Sheet: Dataset 4
groupid	gene ids
SETOT207	Sto05g144960,Sto03g076100,Sto05g145040,Sto05g144930,Sto12g403270,Sto03g076250,Sto02g043140,Sto03g076400,Sto03g076450,Sto12g402830,Sto10g334150,Sto09g288780,Sto05g144870,Sto02g043310,Sto05g145030,Sto02g043290,Sto05g144020,Sto05g143500,Sto02g038090,Sto12g402760,Sto12g403080,Sto12g402530,Sto01g012540,Sto12g403300,Sto12g397070,Sto12g397230,Sto08g268950,Sto08g270420,Sto12g402550,Sto12g395150,Sto12g397…
SETOT275	Sto05g149150,Sto05g151470,Sto03g078090,Sto05g152240,Sto05g151140,Sto05g148620,Sto05g151510,Sto03g078330,Sto05g150850,Sto05g148980,Sto06g179500,Sto03g078380,Sto06g179480,Sto05g152960,Sto05g150560,Sto05g152310,Sto05g149280,Sto05g149810,Sto05g151960,Sto05g150970,Sto05g152220,Sto05g151130,Sto05g152910,Sto05g152110,Sto05g147580,Sto05g148120,Sto05g152930,Sto05g149700,Sto05g148960,Sto06g179460,Sto05g150…
SETOT302	Sto01g004060,Sto09g287700,Sto13g420450,Sto05g137480,Sto08g268580,Sto07g227040,Sto13g418080,Sto07g213670,Sto05g132580,Sto12g385470,Sto11g358030,Sto04g115630,Sto13g416210,Sto04g096700,Sto11g364920,Sto07g209260,Sto08g236050,Sto06g164220,Sto06g163200,Sto06g178020,Sto07g208840,Sto13g413950,Sto13g406830,Sto11g357590,Sto09g285000,Sto13g417060,Sto01g023210,Sto06g173330,Sto09g297450,Sto05g132200,Sto12g400…
SETOT419	Sto00g446200,Sto00g449630,Sto12g400240,Sto08g269150,Sto08g269390,Sto08g269260,Sto08g269230,Sto08g269500,Sto08g271020,Sto08g269410,Sto08g271090,Sto08g270900,Sto08g269250,Sto12g400180,Sto08g271220,Sto08g269170,Sto08g271120,Sto08g270660,Sto12g400490,Sto00g449390,Sto08g270970,Sto12g400030,Sto08g269080,Sto08g271190,Sto08g269530,Sto08g269110,Sto08g269470,Sto08g270690,Sto08g271160,Sto08g271110,Sto08g270…
SETOT420	Sto00g446220,Sto08g269430,Sto08g271260,Sto12g399420,Sto12g399960,Sto07g224830,Sto08g270750,Sto00g451780,Sto08g271150,Sto00g451620,Sto12g399980,Sto12g399530,Sto00g449550,Sto00g452490,Sto08g269200,Sto12g400580,Sto00g450230,Sto08g270960,Sto12g400440,Sto12g400510,Sto00g450630,Sto12g400320,Sto00g450020,Sto00g452660,Sto00g448580,Sto00g448940,Sto00g449830,Sto00g450060,Sto00g450560,Sto00g450920,Sto00g452…
SETOT573	Sto06g178220,Sto03g072130,Sto01g010980,Sto01g015830,Sto05g120220,Sto12g395900,Sto12g391560,Sto11g368220,Sto05g139010,Sto01g021500,Sto03g056150,Sto06g162940,Sto09g283970,Sto02g048880,Sto06g175160,Sto05g146720,Sto06g175170,Sto05g146920,Sto09g285770,Sto04g101160,Sto08g274860,Sto11g372510,Sto08g274410,Sto13g415110,Sto05g155390,Sto02g030860,Sto03g077050,Sto08g260450,Sto03g074240,Sto13g418960,Sto12g393…
SETOT590	Sto00g451820,Sto00g449940,Sto04g100080,Sto04g097420,Sto04g097450,Sto04g103300,Sto04g099050,Sto08g264320,Sto04g098050,Sto10g336850,Sto04g099100,Sto05g143580,Sto10g336530,Sto04g100090,Sto09g286930,Sto10g336510,Sto04g103020,Sto04g102980,Sto10g336420,Sto04g103240,Sto08g264340,Sto04g099300,Sto04g103700,Sto13g416760,Sto04g099160,Sto10g336820,Sto04g097670,Sto04g103250,Sto04g103260,Sto04g099060,Sto04g103…
SETOT635	Sto04g091620,Sto04g091630,Sto04g091660,Sto04g091670,Sto04g091680,Sto04g091690,Sto04g091700,Sto04g091710,Sto04g091720,Sto04g091730,Sto04g091740,Sto04g091750,Sto04g091760,Sto04g091770,Sto04g091790,Sto04g091800,Sto04g091810,Sto04g091820,Sto04g091830,Sto04g091840,Sto04g091850,Sto04g091860,Sto04g091870,Sto04g091880,Sto04g091900,Sto04g091910,Sto04g091920,Sto04g091930,Sto04g091940,Sto04g091950,Sto04g091…
SETOT846	Sto01g013350,Sto06g180460,Sto04g102720,Sto10g329700,Sto06g184500,Sto08g261520,Sto05g142670,Sto10g337750,Sto03g075470,Sto02g027770,Sto04g099830,Sto09g300960,Sto08g257950,Sto12g400870,Sto04g109010,Sto02g041900,Sto05g147410,Sto04g104540,Sto05g147390,Sto04g103110,Sto02g035150,Sto04g107100,Sto02g037830,Sto05g147370,Sto06g162010,Sto06g178560,Sto05g147280,Sto10g337080,Sto10g335250,Sto07g222110,Sto09g287…
SETOT916	Sto00g444560,Sto06g163900,Sto06g174550,Sto12g394550,Sto12g401570,Sto05g142600,Sto08g273300,Sto10g334830,Sto10g338920,Sto12g400970,Sto06g174880,Sto04g106680,Sto06g180480,Sto13g413320,Sto10g330150,Sto00g444570,Sto08g260900,Sto06g174540,Sto10g334840,Sto01g012320,Sto09g288270,Sto12g394540,Sto06g180490,Sto00g444580,Sto10g330160,Sto12g394530,Sto06g178720,Sto04g104640,Sto10g334850,Sto05g142590,Sto08g266…
SETOT979	Sto04g103460,Sto08g265010,Sto13g415260,Sto13g415250,Sto13g412240,Sto13g414230,Sto03g076990,Sto05g144150,Sto04g099320,Sto04g099270,Sto08g264680,Sto04g100270,Sto04g099480,Sto04g103040,Sto04g099310,Sto04g097400,Sto04g102830,Sto04g100000,Sto04g100040,Sto08g264470,Sto08g262440,Sto04g099470,Sto08g264260,Sto04g100070,Sto04g097440,Sto08g264300,Sto04g102940,Sto04g100290,Sto08g264390,Sto04g099360,Sto08g264…
SETOT1065	Sto09g294580,Sto09g294590,Sto05g138480,Sto09g294540,Sto09g294570,Sto09g294830,Sto09g295170,Sto09g295660,Sto09g294600,Sto09g294730,Sto09g294740,Sto09g294780,Sto09g294800,Sto09g294840,Sto03g084640
SETOT1084	Sto05g150840,Sto05g147690,Sto05g152770,Sto05g147970,Sto05g149620,Sto05g150280,Sto06g179470,Sto05g148950,Sto05g149000,Sto05g149020,Sto03g078160,Sto05g148310,Sto05g149080,Sto05g153220,Sto05g150500,Sto05g151250,Sto05g149860,Sto05g150360,Sto05g152890,Sto03g082710,Sto05g152780,Sto05g147800,Sto05g150320,Sto05g151030,Sto05g148210,Sto05g152810,Sto05g148460,Sto05g149590,Sto05g149470,Sto05g149320,Sto06g177…
SETOT1110	Sto06g177620,Sto05g147820,Sto05g149530,Sto05g149060,Sto05g151750,Sto05g153240,Sto03g078120,Sto05g150730,Sto05g150460,Sto05g149560,Sto05g151930,Sto03g078170,Sto03g078320,Sto05g153130,Sto05g149300,Sto05g148030,Sto05g150430,Sto03g082700,Sto05g151620,Sto03g082670,Sto06g177670,Sto06g179490,Sto05g147960,Sto05g150610,Sto05g150650,Sto05g148160,Sto05g151810,Sto05g148690,Sto05g148750,Sto05g148050,Sto05g148…
SETOT1185	Sto02g027890,Sto02g035420,Sto05g141110,Sto07g218110,Sto07g230130,Sto08g274550,Sto09g290910,Sto09g292790,Sto09g295560,Sto10g333070,Sto11g372290,Sto13g413650,Sto02g047420,Sto05g129830,Sto10g328600,Sto13g419690,Sto13g418160,Sto07g225760,Sto06g182420,Sto11g372360,Sto06g181830,Sto10g326830,Sto10g334530,Sto03g074960,Sto04g107990,Sto02g045710,Sto06g177440,Sto08g272150,Sto07g222970,Sto03g073280,Sto04g096…
SETOT1723	Sto12g399470,Sto00g450490,Sto12g400300,Sto00g450270,Sto00g452420,Sto00g452560,Sto00g450090,Sto00g448150,Sto00g448180,Sto00g448200,Sto00g448260,Sto00g448390,Sto00g448420,Sto00g448590,Sto00g448930,Sto00g449340,Sto00g449380,Sto00g449590,Sto00g449670,Sto00g450040,Sto00g450290,Sto00g450550,Sto00g450580,Sto00g450640,Sto00g450710,Sto00g450810,Sto00g451250,Sto00g451380,Sto00g451420,Sto00g451490,Sto00g451…
SETOT1838	Sto03g084830,Sto03g081340,Sto03g081460,Sto03g081480,Sto03g081510,Sto03g082190,Sto03g082330,Sto03g082760,Sto03g082830,Sto03g084780,Sto03g084800,Sto03g082290,Sto03g081430,Sto03g081560,Sto03g081410,Sto03g081370,Sto03g082880,Sto03g084750,Sto03g082210,Sto10g328760,Sto06g186540,Sto03g082150,Sto03g082910,Sto03g082310,Sto03g082130,Sto03g082750,Sto03g082270,Sto03g081350,Sto03g081470,Sto03g081490,Sto03g081…
SETOT1913	Sto01g007720,Sto07g218430,Sto11g352170,Sto03g080030,Sto12g395010,Sto03g074820,Sto01g008540,Sto08g271960,Sto01g015640,Sto08g273910,Sto04g101990,Sto12g394610,Sto02g042550,Sto13g412060,Sto13g409940,Sto13g410710,Sto12g395740,Sto06g186220,Sto07g222080,Sto08g272500,Sto04g101280,Sto02g036480,Sto12g394040,Sto13g411940,Sto09g287630,Sto09g285060,Sto12g394300,Sto12g396010,Sto06g163230,Sto05g142400,Sto06g183…
SETOT1991	Sto00g444730,Sto02g040000,Sto08g274150,Sto13g415070,Sto05g148100,Sto05g148710,Sto06g174440,Sto05g150270,Sto08g268050,Sto05g143290,Sto08g273040,Sto12g397600,Sto07g219120,Sto02g040580,Sto10g337100,Sto01g012680,Sto05g150250,Sto09g286890,Sto08g268350,Sto05g147660,Sto00g445410,Sto02g044930,Sto10g336990,Sto12g402170,Sto10g334270,Sto13g408590,Sto12g396510,Sto01g009740,Sto13g413370,Sto09g290630,Sto04g104…
SETOT2075	Sto00g445230,Sto08g264100,Sto02g041820,Sto03g075510,Sto02g042640,Sto02g037840,Sto02g040920,Sto08g262240,Sto02g042260,Sto01g012190,Sto03g081710,Sto05g147360,Sto04g106720,Sto05g154470,Sto12g398220,Sto05g158230,Sto11g352250,Sto02g041740,Sto02g042170,Sto01g006380,Sto05g151000,Sto05g151390,Sto05g148540,Sto01g009940,Sto02g042070,Sto02g037720,Sto06g180090,Sto06g177970,Sto02g041470,Sto13g416080,Sto09g288…
SETOT2153	Sto03g079730,Sto08g269880,Sto08g269770,Sto08g269780,Sto08g269920,Sto08g270110,Sto08g269560,Sto08g269930,Sto08g269750,Sto08g269810,Sto08g269950,Sto08g269910,Sto08g269800,Sto03g079750,Sto08g269730,Sto08g269710,Sto08g270090,Sto08g270120,Sto08g269720,Sto08g270010,Sto08g270180,Sto08g270170,Sto03g079760,Sto08g270040,Sto08g270050,Sto08g269790,Sto08g268700,Sto03g079740,Sto08g269980,Sto08g270020,Sto08g269…
SETOT2245	Sto05g145630,Sto13g411680,Sto01g009180,Sto06g182540,Sto10g329930,Sto08g271490,Sto06g181710,Sto10g329560,Sto06g180600,Sto07g218500,Sto12g395590,Sto06g179880,Sto02g039000,Sto03g079010,Sto08g271990,Sto07g218490,Sto11g371030,Sto03g073820,Sto07g217890,Sto07g218250,Sto02g043080,Sto10g329570,Sto06g175540,Sto06g163140,Sto10g334200,Sto03g079560,Sto13g411100,Sto04g096870,Sto08g271910,Sto12g398530,Sto05g154…
SETOT2343	Sto00g446560,Sto10g347810,Sto09g285260,Sto02g046040,Sto13g417910,Sto08g260720,Sto02g046050,Sto13g407490,Sto00g446570,Sto03g057520,Sto07g222940,Sto08g260710,Sto09g295770,Sto10g328540,Sto10g339000,Sto12g385590,Sto12g389720,Sto13g425170,Sto02g036280,Sto06g177210,Sto06g182360,Sto13g417900,Sto01g014280,Sto13g407470,Sto11g372960,Sto13g417890,Sto02g039150,Sto01g006550,Sto10g336090,Sto02g039160,Sto04g106…
SETOT2425	Sto00g444130,Sto04g106150,Sto05g147120,Sto11g372200,Sto06g184900,Sto02g040080,Sto02g041990,Sto12g398770,Sto05g152130,Sto07g220650,Sto10g331700,Sto10g331530,Sto00g444180,Sto08g270500,Sto05g149960,Sto12g398480,Sto00g444450,Sto12g398700,Sto13g418740,Sto12g391830,Sto10g331170,Sto05g149510,Sto05g143160,Sto00g448080,Sto11g373040,Sto10g331620,Sto00g444460,Sto08g270810,Sto05g146610,Sto13g415530,Sto05g147…
SETOT2666	Sto00g447940,Sto01g010880,Sto06g162860,Sto07g225210,Sto11g351680,Sto06g174490,Sto04g106340,Sto08g272250,Sto04g095850,Sto08g271410,Sto02g035120,Sto05g133490,Sto10g327230,Sto07g218570,Sto06g174190,Sto07g219560,Sto07g219900,Sto09g293780,Sto07g219910,Sto07g219570,Sto06g186350,Sto06g174180,Sto02g035890,Sto12g393870,Sto03g072770,Sto08g273420,Sto03g083600,Sto04g107320,Sto08g265530,Sto05g145560,Sto05g145…
SETOT2670	Sto06g179850,Sto00g447410,Sto12g393190,Sto12g382700,Sto06g202260,Sto09g299690,Sto11g364290,Sto13g405700,Sto13g422740,Sto09g294560,Sto10g326410,Sto02g045200,Sto04g088290,Sto05g133050,Sto08g258660,Sto01g013070,Sto01g019120,Sto10g325340,Sto02g049230,Sto06g165240,Sto11g357440,Sto03g054840,Sto07g217420,Sto03g083950,Sto03g069200,Sto03g066370,Sto09g281260,Sto05g134830,Sto09g279640,Sto12g390970,Sto13g404…
SETOT2671	Sto00g444110,Sto05g152350,Sto01g014520,Sto06g183580,Sto12g394070,Sto13g417540,Sto07g219600,Sto13g414790,Sto12g397380,Sto05g139760,Sto06g163170,Sto03g080760,Sto12g397670,Sto02g041940,Sto12g402880,Sto06g180910,Sto02g041110,Sto02g039470,Sto02g042180,Sto00g445520,Sto02g041080,Sto00g446340,Sto00g444120,Sto08g265340,Sto03g076190,Sto06g182950,Sto04g102180,Sto07g226800,Sto01g011340,Sto12g394340,Sto00g444…
SETOT2672	Sto00g448140,Sto00g448270,Sto00g448290,Sto00g448310,Sto00g448550,Sto00g448600,Sto00g448680,Sto00g448700,Sto00g448870,Sto00g449710,Sto00g449810,Sto00g450900,Sto00g451240,Sto00g451860,Sto00g452090,Sto12g400370,Sto12g400390,Sto12g400410,Sto00g448380,Sto00g451990,Sto00g452180,Sto00g448820,Sto00g448970,Sto00g449600,Sto00g449660,Sto00g450680,Sto00g450800,Sto00g451340,Sto00g451840,Sto00g452070,Sto00g452…
SETOT2814	Sto10g325730,Sto10g325750,Sto10g325790,Sto10g325820,Sto10g325830,Sto10g325930,Sto10g325950,Sto10g325970,Sto10g325990,Sto10g326060,Sto10g326090,Sto10g326100,Sto10g326190,Sto10g326200,Sto10g326220,Sto10g325760,Sto10g325740,Sto10g325800,Sto10g326000,Sto10g326080,Sto08g278920
SETOT2897	Sto07g217220,Sto08g254240,Sto08g263570,Sto08g262840,Sto08g262830,Sto08g262760,Sto08g261940,Sto08g262740,Sto08g263550,Sto08g262800,Sto08g261910,Sto08g262720,Sto08g254230,Sto07g217230,Sto08g261880,Sto08g254220,Sto08g254210,Sto08g262820,Sto08g262680,Sto08g263580,Sto08g262850,Sto08g262860,Sto08g262710,Sto08g261920,Sto08g262780
SETOT2911	Sto00g449320,Sto00g449370,Sto00g449400,Sto00g449610,Sto00g449650,Sto00g449780,Sto00g450250,Sto00g450280,Sto00g450620,Sto00g450650,Sto00g450690,Sto00g450740,Sto00g450770,Sto00g451500,Sto00g451600,Sto00g451830,Sto00g452150,Sto00g452440,Sto00g452550,Sto00g452620,Sto12g399270,Sto12g399340,Sto00g450930,Sto12g400500,Sto12g400520,Sto00g451280,Sto12g400330,Sto12g400040,Sto00g450880,Sto08g271360,Sto08g270…
SETOT2912	Sto00g446260,Sto00g448130,Sto00g449330,Sto00g451480,Sto11g350680,Sto08g270340,Sto08g267990,Sto10g328970,Sto00g449030,Sto00g451710,Sto00g449800,Sto00g450540,Sto00g450890,Sto00g451580,Sto12g400050,Sto12g399950,Sto12g400690,Sto05g145980,Sto06g183280,Sto13g408310,Sto13g417800,Sto06g183140,Sto13g416820,Sto13g416860,Sto06g162630,Sto13g410790,Sto08g276980,Sto13g408300,Sto08g260750,Sto04g104270,Sto01g007…
SETOT3062	Sto01g010540,Sto04g105320,Sto02g036510,Sto13g431320,Sto08g260580,Sto02g037660,Sto03g073570,Sto03g073320,Sto03g073430,Sto03g073330,Sto03g073460,Sto03g073390,Sto03g073400,Sto03g073440,Sto03g073420,Sto03g073340,Sto03g073540,Sto03g073590,Sto03g073520,Sto03g073360,Sto08g277180,Sto08g277210,Sto08g277060,Sto11g353520,Sto09g298990,Sto08g277120,Sto11g353470,Sto04g087490,Sto05g145400,Sto13g406550,Sto13g406…
SETOT3144	Sto01g016630,Sto01g016690,Sto01g016680,Sto01g016660,Sto01g016640,Sto01g016710,Sto01g016720,Sto01g016650,Sto13g441300
SETOT3197	Sto00g444150,Sto06g177410,Sto13g417240,Sto03g078690,Sto13g416330,Sto03g077300,Sto08g266160,Sto11g374530,Sto00g449230,Sto04g103140,Sto07g219310,Sto05g153180,Sto00g444160,Sto04g103150,Sto10g334700,Sto11g349390,Sto10g329350,Sto08g266150,Sto13g417250,Sto11g352350,Sto00g445970,Sto03g078680,Sto05g153190,Sto07g219320,Sto08g275420,Sto00g451900,Sto06g175580,Sto13g416320,Sto08g274780,Sto03g077140,Sto05g147…
SETOT3355	Sto00g445680,Sto04g098880,Sto05g147980,Sto01g006830,Sto05g146930,Sto13g408070,Sto07g221950,Sto02g047670,Sto13g417980,Sto05g141500,Sto05g146730,Sto02g045620,Sto01g011950,Sto06g176730,Sto09g290940,Sto02g041160,Sto06g175660,Sto09g288830,Sto04g107740,Sto05g142060,Sto08g265170,Sto13g414550,Sto04g106470,Sto05g139480,Sto03g081290,Sto04g104980,Sto12g396650,Sto04g105570,Sto07g221640,Sto12g398710,Sto05g145…
SETOT3539	Sto00g445320,Sto08g271460,Sto00g446100,Sto00g447210,Sto00g450210,Sto00g446830,Sto05g147260,Sto00g448090,Sto09g289570,Sto11g373630,Sto10g331200,Sto10g331440,Sto11g373600,Sto12g403120,Sto10g331380,Sto04g105480,Sto10g331160,Sto10g333720,Sto06g182910,Sto06g175190,Sto08g268870,Sto01g011270,Sto10g332520,Sto05g146640,Sto01g013930,Sto08g270240,Sto00g447040,Sto13g412740,Sto06g163340,Sto01g007340,Sto05g144…
SETOT3732	Sto01g010560,Sto05g157890,Sto05g143100,Sto05g143450,Sto05g145930,Sto05g143800,Sto05g143420,Sto05g143940,Sto05g145920,Sto05g143980,Sto05g145880,Sto05g143440,Sto05g145910,Sto05g143960,Sto05g143820,Sto05g159860,Sto05g143430,Sto05g143110,Sto05g143970,Sto05g143810,Sto05g159880,Sto05g159870,Sto05g145900,Sto05g157920,Sto05g157960,Sto05g157790,Sto05g157820,Sto05g154680,Sto05g157840,Sto05g157740,Sto05g157…
SETOT3734	Sto04g101520,Sto04g102160,Sto04g102140,Sto04g102110,Sto04g102280,Sto04g101850,Sto04g102100,Sto12g401510,Sto12g401380,Sto04g101580,Sto04g101900,Sto04g102150,Sto04g102120,Sto04g102260,Sto12g401430,Sto04g101720,Sto04g101560,Sto04g101760,Sto08g275620,Sto12g401400,Sto12g401320,Sto04g102130,Sto04g101820,Sto04g102050,Sto12g401350,Sto04g101750,Sto08g275560,Sto04g102220,Sto04g101770,Sto04g101810,Sto04g102…
SETOT3928	Sto09g282360,Sto09g282380,Sto09g282410,Sto09g282420,Sto09g282430,Sto09g282450,Sto09g282460
SETOT3957	Sto07g206380,Sto09g283900,Sto13g418090,Sto03g083970,Sto13g427940,Sto01g018970,Sto02g048750,Sto12g395170,Sto06g178380,Sto12g402150,Sto12g396880,Sto08g263660,Sto12g402890,Sto12g402070,Sto08g263870,Sto10g343780,Sto12g397460,Sto06g175070,Sto07g206570,Sto10g344660,Sto08g254880,Sto04g097590,Sto04g097630,Sto12g402950,Sto05g152470,Sto12g402330,Sto12g397010,Sto06g179070,Sto12g397100,Sto06g180150,Sto05g155…
SETOT3970	Sto04g102590,Sto07g219110,Sto00g445640,Sto01g011590,Sto13g414020,Sto00g448720,Sto02g040440,Sto09g287020,Sto13g413280,Sto08g268930,Sto12g401300,Sto12g398290,Sto10g333240,Sto09g288590,Sto00g445770,Sto00g445920,Sto00g449770,Sto02g040420,Sto00g450340,Sto01g010900,Sto06g175910,Sto05g144250,Sto07g219540,Sto05g144220,Sto10g329940,Sto06g175900,Sto05g151170,Sto01g011210,Sto12g398850,Sto02g040390,Sto10g334…
SETOT3971	Sto02g030780,Sto13g414900,Sto02g048030,Sto08g272790,Sto06g166610,Sto11g371070,Sto08g239130,Sto05g118660,Sto02g034250,Sto08g239150,Sto05g126820,Sto08g248670,Sto08g272770,Sto13g405830,Sto05g122390,Sto05g118670,Sto02g034260,Sto06g176220,Sto12g400940,Sto06g178280,Sto03g073510,Sto06g166600,Sto06g171290,Sto11g366430,Sto02g048020,Sto02g044420,Sto08g239140,Sto13g423320,Sto05g158350,Sto08g272780,Sto12g379…
SETOT4191	Sto01g008770,Sto08g262960,Sto13g407140,Sto01g008850,Sto13g411500,Sto09g284160,Sto01g009780,Sto02g036450,Sto11g371850,Sto07g216740,Sto12g401050,Sto02g035760,Sto02g035670,Sto12g401080,Sto02g033690,Sto03g074870,Sto09g293300,Sto06g174360,Sto05g137240,Sto09g284150,Sto09g293520,Sto08g263090,Sto02g035770,Sto05g156390,Sto13g408130,Sto05g156470,Sto02g046910,Sto05g137250,Sto03g075340,Sto06g174350,Sto06g185…
SETOT4192	Sto13g419420,Sto05g140440,Sto09g288470,Sto09g288310,Sto05g156730,Sto09g288610,Sto02g037220,Sto03g075290,Sto03g079550,Sto13g409040,Sto09g291300,Sto02g041270,Sto08g268040,Sto04g104100,Sto13g415560,Sto04g108040,Sto05g155630,Sto03g074640,Sto07g218720,Sto11g351820,Sto09g291360,Sto08g267400,Sto10g335190,Sto08g273800,Sto07g220730,Sto04g104020,Sto04g104010,Sto09g290230,Sto13g417730,Sto04g101390,Sto13g415…
SETOT4204	Sto08g258590,Sto08g258300,Sto08g258760,Sto08g258750,Sto08g258680,Sto08g258690,Sto08g258770,Sto08g258780,Sto08g258790,Sto08g258720,Sto08g258640,Sto08g258390,Sto08g258510,Sto08g258410,Sto08g258520,Sto08g258570,Sto08g258670,Sto08g258730,Sto08g258400,Sto08g258550,Sto08g258650,Sto08g258310,Sto08g258480,Sto08g258450
SETOT4340	Sto03g060430,Sto12g387150,Sto12g387200,Sto03g060450,Sto09g304600,Sto09g304630,Sto12g387230,Sto06g193610,Sto06g193640
SETOT4403	Sto06g167450,Sto06g167490,Sto06g167510,Sto06g167470,Sto01g023200
SETOT4424	Sto06g163690,Sto03g074180,Sto10g329220,Sto10g339590,Sto10g330680,Sto08g268640,Sto11g371220,Sto11g372730,Sto04g104940,Sto10g337890,Sto11g349810,Sto09g286470,Sto06g181040,Sto08g265480,Sto04g104060,Sto06g184130,Sto03g080720,Sto04g113170,Sto09g285150,Sto13g409860,Sto13g429360,Sto08g275760,Sto04g095050,Sto11g361050,Sto10g335790,Sto10g316920,Sto08g274560,Sto12g396300,Sto12g396290
SETOT4425	Sto06g182300,Sto01g011830,Sto04g095100,Sto07g206030,Sto09g293450,Sto06g184840,Sto03g054040,Sto10g325380,Sto05g140730,Sto06g186200,Sto09g284630,Sto03g081030,Sto03g081000,Sto05g157080,Sto09g290400,Sto02g038350,Sto03g073900,Sto11g349460,Sto12g392440,Sto04g117450,Sto02g034230,Sto04g094970,Sto10g328340,Sto02g038380,Sto06g186400,Sto05g142500,Sto10g339620,Sto11g356790,Sto12g398510,Sto11g371450,Sto08g274…
[truncated: 256 more rows]

## Sheet: Enrichment 1
Pathway ID	Pathway Name	Metabolic Domain 1	Metabolic Domain 2	Metabolic Domain 3	Specialized Metabolism Domain	Genes in Pathway	Test Set 1 Genes	Adjusted p_value	Test Set 1 Gene IDs
[truncated: 476 more rows]

[truncated: 3 more sheets: Enrichment 2, Enrichment 3, Enrichment 4]
