# Supplementary material for: Genome-enabled discovery of anthraquinone biosynthesis in Senna tora
Source: Nat Commun. 2020 Nov 18;11:5875. doi: 10.1038/s41467-020-19681-1 (PMC7674472; doi:10.1038/s41467-020-19681-1)
Supplement: Supplementary file 8 — Supplementary Data 4 [file 41467_2020_19681_MOESM8_ESM.xlsx]

## Sheet: Supplementary Data 4
Supplementary Data 4. Expression and metabolic domains of all genes predicted to catalyze small molecule metabolism in StoraCyc.
		TPM
Gene	Metabolic Domain	S1	S2	S3	S4	S5	S6	S7
STO01G000750	Amines and Polyamines Metabolism	0.88	0.065	0	0.07	0	0	0
STO01G004200	Amines and Polyamines Metabolism	9.345	10.25	9.33	7.795	6.19	7.015	12.195
STO01G010580	Amines and Polyamines Metabolism	36.315	40.38	42.915	34.135	46.975	60.96	51.12
STO02G052350	Amines and Polyamines Metabolism	89.93	119.995	85.44	52.035	110.555	132.24	166.11
STO03G056820	Amines and Polyamines Metabolism	4.7	1.9	2.46	3.035	0.11	0	0.235
STO03G057600	Amines and Polyamines Metabolism	7.985	9.035	8.74	38.645	0	0	0
STO03G057620	Amines and Polyamines Metabolism	0.09	0	0	0	0	0	0
STO03G057630	Amines and Polyamines Metabolism	0.555	0.47	0.46	0.32	0.2	0.21	0.145
STO03G057650	Amines and Polyamines Metabolism	0.335	0.07	0.22	0.055	0	0	0
STO03G057700	Amines and Polyamines Metabolism	37.415	34.92	26.645	15.325	3.665	2.315	2.755
STO03G058030	Amines and Polyamines Metabolism	0	0	0.025	0	0.03	0	0.13
STO03G060050	Amines and Polyamines Metabolism	236.695	121.115	89.46	73.265	6.65	3.75	4.095
STO03G061140	Amines and Polyamines Metabolism	24.605	24.96	19.78	11.99	11.39	15.945	16.135
STO03G064550	Amines and Polyamines Metabolism	4.66	4.57	3.165	1.16	0.635	0.655	1.21
STO03G064740	Amines and Polyamines Metabolism	2.33	3.29	6.7	8.17	0.455	0.065	0.63
STO03G065000	Amines and Polyamines Metabolism	75.35	92.945	102.015	31.785	4.065	1.915	2.94
STO03G067770	Amines and Polyamines Metabolism	0	0.095	0	0.025	0.055	0.05	0.23
STO03G068630	Amines and Polyamines Metabolism	80.865	99.075	98.33	81.96	24.605	11.275	10.225
STO03G070590	Amines and Polyamines Metabolism	58.995	51.28	53.765	46.1	498.21	671.165	615.075
STO03G082540	Amines and Polyamines Metabolism	25.3	19.3	16.82	10.98	2.165	0.83	0.325
STO04G109350	Amines and Polyamines Metabolism	2.11	2.82	8.07	6.805	7.54	15.94	38.45
STO04G116240	Amines and Polyamines Metabolism	4.385	5.825	3.77	2.405	2.6	3.595	2.98
STO05G119370	Amines and Polyamines Metabolism	18.39	22.935	21.02	14.845	10.04	7.375	6.26
STO05G120050	Amines and Polyamines Metabolism	62.565	42.15	29.68	22.45	6.955	3.735	4.56
STO05G125130	Amines and Polyamines Metabolism	10.89	8.51	9.105	9.77	2.86	3.725	10.35
STO05G127600	Amines and Polyamines Metabolism	0.455	1.395	4.04	2.355	0.11	0	0
STO05G130150	Amines and Polyamines Metabolism	100.05	64.21	46.945	24.495	13.445	16.19	29.085
STO05G141390	Amines and Polyamines Metabolism	0	0.11	0.085	0	0	0	0
STO05G155040	Amines and Polyamines Metabolism	5.3	31.6	62.735	77.31	122.325	27.36	4.705
STO05G157060	Amines and Polyamines Metabolism	23.07	19.11	17.955	15.28	9.72	13.775	18.495
STO05G157260	Amines and Polyamines Metabolism	59.01	59.155	58.205	42.555	18.67	18.045	35.95
STO06G162130	Amines and Polyamines Metabolism	0	0	0	0	0	0	0.25
STO06G184230	Amines and Polyamines Metabolism	0.39	1.09	2.44	0.42	0	0	0
STO06G188570	Amines and Polyamines Metabolism	10.685	15.99	16.425	7.77	3.235	3.9	4.655
STO06G190710	Amines and Polyamines Metabolism	1118.91	732.94	673.33	666.35	542.845	513.495	1107.6
STO06G193410	Amines and Polyamines Metabolism	0.065	0.285	0.06	0.065	0	0	0.38
STO06G194510	Amines and Polyamines Metabolism	30.695	32.055	29.955	15.545	3.755	1.62	1.255
STO06G196510	Amines and Polyamines Metabolism	84.86	76.205	61.26	33.395	2.55	0.715	1.325
STO06G200390	Amines and Polyamines Metabolism	53.935	74.335	100.085	105.275	27.335	12.48	8.005
STO06G204810	Amines and Polyamines Metabolism	57.64	46.86	39.615	23.245	6.385	2.555	8.97
STO06G205350	Amines and Polyamines Metabolism	0.99	1.105	0.65	1.435	1.37	1.705	1.605
STO07G227250	Amines and Polyamines Metabolism	0.29	1.625	3.085	2.47	0.22	0.14	0.955
STO08G256300	Amines and Polyamines Metabolism	15.81	24.715	23.935	14.5	9.725	11.17	8.7
STO08G274090	Amines and Polyamines Metabolism	1.38	1.36	0.83	0.715	0.305	0.365	0.485
STO08G277880	Amines and Polyamines Metabolism	36.71	35.36	23.3	22.155	37.365	89.945	119.195
STO08G278970	Amines and Polyamines Metabolism	9.15	11.02	8.825	7.24	1.575	1.245	0.385
STO09G280730	Amines and Polyamines Metabolism	17.14	17.63	15.875	11.51	8.62	9.325	9.315
STO09G302580	Amines and Polyamines Metabolism	45.94	58.69	57.655	35.545	15.605	27.105	49.955
STO09G313210	Amines and Polyamines Metabolism	12.43	23.2	36.41	29.225	4.085	1.73	2.885
STO09G315460	Amines and Polyamines Metabolism	13.005	16.425	10.87	4.995	0.82	1.12	1.16
STO10G322660	Amines and Polyamines Metabolism	80.14	301.695	527.795	523.055	28.52	27.13	17.29
STO10G339080	Amines and Polyamines Metabolism	0.64	0.875	0.145	0.09	0.225	0.395	0.31
STO10G339140	Amines and Polyamines Metabolism	0.96	2.31	4.91	7.76	0.07	0	0
STO10G339180	Amines and Polyamines Metabolism	0.16	0	0	0	0	0	0
STO10G340110	Amines and Polyamines Metabolism	0	0.15	0.135	0.415	0	0	0
STO10G345490	Amines and Polyamines Metabolism	25.215	23.49	20.01	12.03	3.03	1.525	1.94
STO10G345690	Amines and Polyamines Metabolism	0.415	0	0.4	0	0	0.615	0
STO10G345700	Amines and Polyamines Metabolism	0	0	0.11	0.225	0	0	0.225
STO10G346890	Amines and Polyamines Metabolism	1.53	2.735	2.39	2.805	0.75	1.23	1.17
STO10G348820	Amines and Polyamines Metabolism	29.17	24.745	22.55	14.285	4.085	2.08	4.965
STO11G357100	Amines and Polyamines Metabolism	0.82	1.535	0.615	0.06	0	0	0
STO11G358820	Amines and Polyamines Metabolism	11.775	8.9	8.75	4.335	2.98	3.305	5.565
STO11G360240	Amines and Polyamines Metabolism	228.92	144.985	115.91	81.27	69.295	84.11	152.15
STO12G378800	Amines and Polyamines Metabolism	71.835	75.07	77.07	61.2	40.25	18.155	19.58
STO12G382020	Amines and Polyamines Metabolism	31.985	35.515	33.26	28.48	25.64	22.405	12.33
STO12G382840	Amines and Polyamines Metabolism	128.125	113.865	107.37	82.04	63.32	32.45	22.885
STO12G387430	Amines and Polyamines Metabolism	6.77	5.655	3.895	1.72	3.525	5.965	3.105
STO12G388100	Amines and Polyamines Metabolism	73.69	92.95	86.455	81.43	59.28	64.32	91.09
STO12G390160	Amines and Polyamines Metabolism	1.515	1.48	1.34	1.265	0.25	0.225	0.54
STO13G407220	Amines and Polyamines Metabolism	2.31	4.925	6.41	5.26	0.395	0.175	0.475
STO13G417000	Amines and Polyamines Metabolism	0.18	0	0.175	0	0	0	0
STO13G417650	Amines and Polyamines Metabolism	0	0.24	0.255	0	0	0	0
STO13G425770	Amines and Polyamines Metabolism	16.74	17.91	15.015	15.14	40.595	50.65	35.18
STO13G427900	Amines and Polyamines Metabolism	75.595	104.65	117.54	119.66	87.565	45.775	40.175
STO13G427910	Amines and Polyamines Metabolism	46.04	46.06	35.585	22.63	1.965	1.18	6.67
STO00G446590	Amino Acids Metabolism	6.925	3.94	3.71	2.755	1.2	1.455	1.7
STO00G447060	Amino Acids Metabolism	0.065	7.58	0.005	5.42	0.08	0.105	0.015
STO01G000610	Amino Acids Metabolism	12.43	7.915	6.585	5.895	3.695	1.325	0.895
STO01G001850	Amino Acids Metabolism	115.46	88.805	72.055	47.24	8.52	0.945	3.35
STO01G002430	Amino Acids Metabolism	20.65	18.99	32.16	29.16	28.75	25.605	46.655
STO01G003610	Amino Acids Metabolism	29.86	31.83	30.74	19.275	10.815	11.43	9.095
STO01G004490	Amino Acids Metabolism	24.365	23.995	24.77	18.575	10.755	7.73	9.3
STO01G005890	Amino Acids Metabolism	143.6	191.975	189.36	136.535	80.5	53.03	74.235
STO01G007320	Amino Acids Metabolism	0	0.035	0	0.035	0	0	0
STO01G007420	Amino Acids Metabolism	0	0.035	0.035	0.19	0	0	0
STO01G008070	Amino Acids Metabolism	40.635	49.575	42.345	31.145	35.735	49.015	29.81
STO01G014760	Amino Acids Metabolism	17.195	12.52	9.135	9.08	14.81	15.005	10.805
STO01G015400	Amino Acids Metabolism	8.115	6.675	8.195	4.985	6.435	8.34	6.19
STO01G015510	Amino Acids Metabolism	9.23	11.54	10.755	5.4	11	15.675	13.115
STO01G015520	Amino Acids Metabolism	9.625	9.405	5.89	3.085	8.365	10.725	12.41
STO01G017190	Amino Acids Metabolism	70.83	78.35	72.785	62.17	34.315	26.295	35.885
STO01G021510	Amino Acids Metabolism	39.065	42.15	21.39	37.405	64.735	26.085	3.51
STO01G023580	Amino Acids Metabolism	51.43	31.695	11.1	5.345	0.26	0.02	0.07
STO02G025510	Amino Acids Metabolism	25.285	22.535	19.58	16.225	17.185	19.315	17.61
STO02G025600	Amino Acids Metabolism	105.16	121.945	116.385	78.29	17.91	9.885	12.02
STO02G025680	Amino Acids Metabolism	23.55	27.29	18.83	4.095	0.22	0.175	0.355
STO02G026600	Amino Acids Metabolism	95.645	94.315	75.92	47.535	67.105	77.145	151.725
STO02G030810	Amino Acids Metabolism	148.295	131.28	105.245	55.415	19.32	12.33	28.525
STO02G030850	Amino Acids Metabolism	36.495	30.75	21.905	23.635	20.83	27.765	56.5
STO02G031310	Amino Acids Metabolism	25.185	24.1	23.32	17.26	20.215	34.525	27.785
STO02G031750	Amino Acids Metabolism	44.12	38.065	28.955	15.76	4.285	3.435	3.905
STO02G032930	Amino Acids Metabolism	26.43	32.065	28.71	18.205	4.03	2.185	0.92
STO02G047330	Amino Acids Metabolism	33.73	45.09	37.92	24.6	10.575	5.345	3.505
STO02G047410	Amino Acids Metabolism	25.705	24.54	22.055	14.195	2.24	0.785	1.155
STO02G048470	Amino Acids Metabolism	191.665	184.635	161.32	82.92	38.46	20.715	24.065
STO02G050770	Amino Acids Metabolism	84.705	64.67	55.255	31.595	41.065	20.04	7.91
STO02G051020	Amino Acids Metabolism	0.405	0.535	0.135	0.07	0	0.07	0.02
STO02G051330	Amino Acids Metabolism	2.58	1.345	1.02	0.97	0.285	0.275	0.14
STO02G053240	Amino Acids Metabolism	33.01	33.345	48.605	43.795	15.46	8.22	6.47
STO03G054160	Amino Acids Metabolism	10.085	9.06	9.58	6.135	11.58	8.83	13.855
STO03G055110	Amino Acids Metabolism	887.76	572.015	471.44	300.45	60.7	37.86	158.545
STO03G055320	Amino Acids Metabolism	41.545	49.21	45.775	26.15	6.635	8.09	16.175
STO03G056240	Amino Acids Metabolism	47.03	62.755	58.89	46.56	24.95	22.805	30.315
STO03G056950	Amino Acids Metabolism	233.765	109.2	34.885	18.01	1.735	0	0
STO03G057780	Amino Acids Metabolism	54.725	61.305	52.415	35.795	35.105	38.825	64.595
STO03G057840	Amino Acids Metabolism	175.325	143.685	127.03	81.5	112.855	152.855	202.26
STO03G058300	Amino Acids Metabolism	58.255	57.35	53.2	44.355	24.095	19.255	20.115
STO03G058870	Amino Acids Metabolism	29.185	56.335	52.04	33.215	14.8	12.315	8.39
STO03G058940	Amino Acids Metabolism	57.135	58.93	54.74	27.49	19.385	25.6	56.59
STO03G060850	Amino Acids Metabolism	35.89	19.895	17.06	18.585	28.29	24.86	8.49
STO03G061520	Amino Acids Metabolism	161.41	100.705	106.46	82.49	67.925	40.185	52.085
STO03G062180	Amino Acids Metabolism	52.07	79.58	79.06	52.05	18.61	9.88	18.525
STO03G062300	Amino Acids Metabolism	96.485	64.655	53.5	54.955	111.4	108.2	96.47
STO03G062820	Amino Acids Metabolism	6.41	5.795	6.28	5.295	5.135	5.765	2.31
STO03G064320	Amino Acids Metabolism	0.31	0.14	0.07	0.07	0.36	0.07	0
STO03G065580	Amino Acids Metabolism	19.845	18.18	17.365	10.13	7.625	6.855	7.54
STO03G066720	Amino Acids Metabolism	132.835	111.67	99.16	64.89	35.87	23.57	26.165
STO03G067740	Amino Acids Metabolism	5.04	8.54	7.67	7.375	0.21	0.05	0.96
STO03G067980	Amino Acids Metabolism	8.555	10.86	12.645	9.65	2.46	1.825	0.875
STO03G068230	Amino Acids Metabolism	4.56	5.085	3.62	3.12	2.065	1.62	1.22
STO03G069080	Amino Acids Metabolism	109.885	77.405	68.665	47.095	24.81	22.565	32.885
STO03G070110	Amino Acids Metabolism	32.2	29.53	25.23	9.535	0.375	0.425	1.295
STO03G070680	Amino Acids Metabolism	16.705	21.67	21.43	21.185	14.33	14.89	10.545
STO03G072950	Amino Acids Metabolism	0.02	0.03	0	0	0.09	0.02	0
STO03G083510	Amino Acids Metabolism	3.93	2.735	1.665	1.535	0.36	0.08	0.075
STO03G085540	Amino Acids Metabolism	78.7	72.635	60.505	45.275	94.53	141.855	179.86
STO03G086010	Amino Acids Metabolism	17.305	18.13	18.27	16.275	16.875	23.715	33.01
STO03G086140	Amino Acids Metabolism	17.91	23.715	23.085	15.92	11.015	15.27	16.11
STO03G086880	Amino Acids Metabolism	10.045	18.245	33.205	37.005	44.425	42.44	19.88
STO04G087710	Amino Acids Metabolism	0.72	0.455	0	0	0	0	0.14
STO04G087730	Amino Acids Metabolism	36.72	29.975	20.595	11.215	4.625	5.4	6.68
STO04G088440	Amino Acids Metabolism	7.35	8.385	7.83	3.875	1.905	5.415	3.93
STO04G090000	Amino Acids Metabolism	2.51	2.93	1.78	1.225	0.45	0.54	0.255
STO04G090190	Amino Acids Metabolism	0.305	0.23	0.09	0.03	0.345	0.25	0.055
STO04G091200	Amino Acids Metabolism	104.485	81.47	56.99	32.14	5.85	1.62	5.68
STO04G096170	Amino Acids Metabolism	3.97	5.885	5.135	3.035	1.335	1.635	1.36
STO04G101430	Amino Acids Metabolism	63.685	55.755	34.6	23.17	9.455	4.845	13.16
STO04G107250	Amino Acids Metabolism	58.325	96.3	70.13	26.025	29.58	49.115	81.365
STO04G111010	Amino Acids Metabolism	18.28	18.48	14.61	8.56	4.12	2.9	3.95
STO04G111830	Amino Acids Metabolism	25.255	28.26	22.19	13.575	3.74	5.515	9.01
STO04G112950	Amino Acids Metabolism	22.82	17.375	15.88	13.065	4.075	2.39	5.125
STO04G113010	Amino Acids Metabolism	8.55	10.035	8.755	5.775	10.43	14.09	16.465
STO04G113060	Amino Acids Metabolism	12.74	7.555	9.015	8.68	2.27	1.48	3.175
STO04G113430	Amino Acids Metabolism	2.805	0.645	1.485	0.315	0.575	0.3	0
STO04G115470	Amino Acids Metabolism	17.48	8.515	7.48	9.32	114.49	61.35	8.22
STO04G115720	Amino Acids Metabolism	3.89	7.615	7.76	7.79	0.78	0.52	0.26
STO04G115820	Amino Acids Metabolism	14.545	19.92	13.795	5.605	4.26	5.455	8.3
STO04G116120	Amino Acids Metabolism	13.47	17.195	18.72	15.065	22.215	35.32	48.72
STO04G116260	Amino Acids Metabolism	5.115	6.24	4.2	1.555	1.575	2.415	4.975
STO04G117550	Amino Acids Metabolism	42.35	36.05	28.62	16.005	11.175	13.42	18.06
STO05G120100	Amino Acids Metabolism	37.63	31.7	26.63	18.555	22.965	27.25	38.7
STO05G121100	Amino Acids Metabolism	68.575	55.055	51.56	13.175	6.065	15.995	11.92
STO05G121790	Amino Acids Metabolism	33.64	17.905	10.27	3.36	0.08	0.095	0.04
STO05G121850	Amino Acids Metabolism	17.315	17.36	15.63	18.34	26.725	15.43	11.4
STO05G122310	Amino Acids Metabolism	0.55	0.08	0.035	0.04	0.99	0.675	0
STO05G122840	Amino Acids Metabolism	22.945	35.31	30.4	24.23	22.13	29.625	32.105
STO05G122880	Amino Acids Metabolism	108.595	90.54	67.88	46.165	27.045	20.265	30.49
STO05G123480	Amino Acids Metabolism	50.69	61.285	53.67	25.305	11.87	9.175	10.09
STO05G123490	Amino Acids Metabolism	2.625	3.845	3.79	2.7	2.545	1.725	2.345
STO05G126890	Amino Acids Metabolism	21.115	21.725	18.155	13.49	40.07	44.685	42.36
STO05G128040	Amino Acids Metabolism	67.67	101.14	78.445	32.285	5.595	6.51	10.555
STO05G129220	Amino Acids Metabolism	237.97	253.17	335.91	1942.5	3109.26	1511.16	1090.31
STO05G131020	Amino Acids Metabolism	5.385	7.85	9.48	11.54	6.955	1.88	0.755
STO05G132380	Amino Acids Metabolism	7.125	4.12	3.025	1.035	0.065	0.08	0.13
STO05G133620	Amino Acids Metabolism	25.97	25.28	22.835	13.715	9.745	13.79	25.065
STO05G134540	Amino Acids Metabolism	27.965	14.805	11.075	15.72	1.145	0.165	0.05
STO05G135980	Amino Acids Metabolism	10.655	6.96	8.635	5.94	4.655	3.195	3.595
STO05G136100	Amino Acids Metabolism	12.905	10.565	7.71	4.825	21.515	52.25	81.055
STO05G136340	Amino Acids Metabolism	10.59	8.915	10.16	17.97	4.295	5.16	33.39
STO05G136800	Amino Acids Metabolism	25.02	29.71	28.975	20.21	13.905	18.66	22.085
STO05G138810	Amino Acids Metabolism	37.68	35.04	28.66	16.565	6.71	3.705	4.73
STO05G139100	Amino Acids Metabolism	87.565	100.985	104.56	84.52	76.2	54.68	33.185
STO05G155190	Amino Acids Metabolism	53.36	71.8	69.3	62.675	78.83	118.59	152.14
STO05G156830	Amino Acids Metabolism	0.225	0.25	0.105	0.055	0.11	0.13	0.22
STO05G158290	Amino Acids Metabolism	96.135	103.7	51.735	24.38	12.8	7.835	11.355
STO05G159240	Amino Acids Metabolism	38.55	52.61	74.465	100.66	322.81	608.91	428.805
STO05G160000	Amino Acids Metabolism	65.69	56.08	52.89	31.635	13.62	11.425	15.42
STO05G160060	Amino Acids Metabolism	53.675	42.67	27.245	25.865	4.655	3.29	2.715
STO05G161120	Amino Acids Metabolism	427.865	350.385	116.525	23.94	14.315	17.14	19.255
STO06G162820	Amino Acids Metabolism	1.09	1.24	2.055	0.655	0.15	0	0
STO06G164100	Amino Acids Metabolism	10.73	9.41	7.54	4.205	1.445	0.7	1.28
STO06G166110	Amino Acids Metabolism	6.53	30.135	38.385	17.23	6.825	1.28	3.25
STO06G166220	Amino Acids Metabolism	0.035	0.225	0.075	0.2	0	0	0
STO06G167130	Amino Acids Metabolism	13.21	6.785	3.94	1.685	45.63	72.46	58.845
STO06G170510	Amino Acids Metabolism	8.4	18.885	15.965	8.16	0.36	0.23	0.295
STO06G170800	Amino Acids Metabolism	70.02	70.37	78.985	78.19	99.15	117.83	159.15
STO06G170830	Amino Acids Metabolism	138.345	95.955	62.425	35.335	8.495	2.84	4.99
STO06G171890	Amino Acids Metabolism	30.1	22.7	19.46	18.375	0.99	0.245	0.36
STO06G171900	Amino Acids Metabolism	5.555	7.425	7.96	5.48	4.255	5.34	12.225
STO06G172340	Amino Acids Metabolism	38.235	50.225	33.605	55.88	115.76	113.69	242.955
STO06G172530	Amino Acids Metabolism	70.565	69.275	60.36	35.615	28.58	26.75	36.915
STO06G173010	Amino Acids Metabolism	0.76	0.56	0.465	0.22	0.21	0.11	0.105
STO06G173030	Amino Acids Metabolism	0.395	1	0.535	0.195	0	0	0
STO06G184120	Amino Acids Metabolism	13.275	12.23	11.275	9.455	7.135	9.8	8.845
STO06G184150	Amino Acids Metabolism	37.31	30.84	32	31.655	5.51	4.83	6.945
STO06G189820	Amino Acids Metabolism	6.985	5.515	7.75	2.135	0.065	0	0
STO06G191330	Amino Acids Metabolism	7.215	8.945	7.765	7.21	6.92	7.89	5.25
STO06G191480	Amino Acids Metabolism	8.155	11.835	9.435	5.56	2.36	2.305	2.305
STO06G192610	Amino Acids Metabolism	89.52	149.725	118.36	67.25	156.425	167.175	265.255
STO06G194050	Amino Acids Metabolism	11.56	7.41	5.06	3.28	0.325	0	0.125
STO06G194330	Amino Acids Metabolism	35.795	31.06	20.175	8.495	12.035	11.725	23.73
STO06G194510	Amino Acids Metabolism	30.695	32.055	29.955	15.545	3.755	1.62	1.255
STO06G196020	Amino Acids Metabolism	71.035	77.835	76.11	44.575	36.01	41.345	53.205
STO06G196280	Amino Acids Metabolism	30.845	45.955	44.91	33.435	9.01	9.81	16.64
STO06G196480	Amino Acids Metabolism	1.15	0.05	0	0.09	0	0	0
STO06G196930	Amino Acids Metabolism	3.915	3.315	6.25	7.01	2.535	0.985	0.2
STO06G197300	Amino Acids Metabolism	0.385	0.355	0.135	0.26	0.17	0	0.09
STO06G197310	Amino Acids Metabolism	33.835	30.08	30.72	24.37	22.535	29.96	24.98
STO06G197770	Amino Acids Metabolism	13.575	24.485	23.32	17.37	14.74	13.845	15.475
STO06G198480	Amino Acids Metabolism	8.205	7.545	3.84	2.325	41.72	95.81	240.28
STO06G200820	Amino Acids Metabolism	15.81	20.385	24.635	20.69	5.23	4.025	1.195
STO06G201330	Amino Acids Metabolism	12.455	12.05	13.335	4.855	1.69	0.49	0.42
STO06G201990	Amino Acids Metabolism	152.105	142.065	142.23	75.035	14.325	8.005	25.21
STO06G204860	Amino Acids Metabolism	14.06	10.51	6.985	3.58	2.43	4.16	4.625
STO06G204900	Amino Acids Metabolism	2.485	3.02	1.285	0.345	0	0	0
STO06G205450	Amino Acids Metabolism	38.31	31.88	25.915	18.68	8.495	10.52	20.435
STO07G206070	Amino Acids Metabolism	26.05	32.42	35.93	29.175	25.695	25.14	22.925
STO07G208130	Amino Acids Metabolism	12.065	7.225	6.685	6.555	22.495	30.85	14.075
STO07G208440	Amino Acids Metabolism	77.75	72.395	56.23	56.475	131.515	145.65	97.435
STO07G210460	Amino Acids Metabolism	17.25	29.595	23.61	10.33	3.655	6.08	26.29
STO07G210540	Amino Acids Metabolism	19.915	14.565	11.08	9.135	2.985	2.83	4.145
STO07G215940	Amino Acids Metabolism	27.175	33.915	35.96	34.14	22.345	17.915	14.435
STO07G215990	Amino Acids Metabolism	11.82	12.155	8.27	5.42	0.54	0.57	0.33
STO07G225130	Amino Acids Metabolism	69.2	78.395	75.09	47.705	36.18	34.53	33.67
STO07G225790	Amino Acids Metabolism	23.955	24.755	15.495	8.34	9.88	13.975	23.19
STO07G229900	Amino Acids Metabolism	11.04	15.395	14.04	8.655	10.255	9.55	6.095
STO07G230460	Amino Acids Metabolism	48.855	36.975	41.43	30.6	34.45	30.06	30.705
STO07G231050	Amino Acids Metabolism	15.26	15.535	11.83	8.99	3.555	2.28	4.205
STO07G231090	Amino Acids Metabolism	230.7	223.82	218	148.51	134.09	158.455	288.025
STO07G231100	Amino Acids Metabolism	22.365	14.89	14.38	8.035	25.215	25.615	79.875
STO08G233040	Amino Acids Metabolism	131.045	111.8	102.915	116.285	41.1	15.005	25.28
STO08G234760	Amino Acids Metabolism	34.645	44.685	39	33.54	22.06	20.575	18.43
STO08G236500	Amino Acids Metabolism	3.415	2.455	2.72	1.975	0.5	0.5	0.405
STO08G236830	Amino Acids Metabolism	5.105	4.915	2.26	2.025	0.775	1.12	2.68
STO08G238030	Amino Acids Metabolism	16.755	15.64	15.455	12.54	8.69	9.4	7.94
STO08G238240	Amino Acids Metabolism	151.11	133.99	99.73	52.19	26.71	24.18	34.8
STO08G238600	Amino Acids Metabolism	13.055	9.26	7.54	4.12	2.6	3.42	5.155
STO08G239770	Amino Acids Metabolism	47.185	51.835	53.58	35.395	41.24	21.325	9.13
STO08G239850	Amino Acids Metabolism	0	0.255	0.18	0	0	0.165	0
STO08G239950	Amino Acids Metabolism	101.025	118.44	99.145	50.045	72.88	105.47	156.855
STO08G240670	Amino Acids Metabolism	7.51	8.535	5.25	1.93	1.76	1.945	0.88
STO08G241130	Amino Acids Metabolism	1.505	1.96	1.795	3.125	71.43	65.44	5.01
STO08G241520	Amino Acids Metabolism	96.305	65.795	43.625	31.655	36.045	38.485	113.98
STO08G245510	Amino Acids Metabolism	28.415	34.05	29.04	14.085	16.14	16.245	14.015
STO08G245720	Amino Acids Metabolism	32.195	46.71	39.755	28.255	9.385	8.645	16.11
STO08G245950	Amino Acids Metabolism	29.005	22.005	15.13	7.205	8.9	17.665	24.155
STO08G247070	Amino Acids Metabolism	7.215	37.305	63.985	43.855	123.77	37.17	31.23
STO08G247130	Amino Acids Metabolism	810.1	798.57	593.29	424.46	38.34	16.025	32.015
STO08G248040	Amino Acids Metabolism	79.145	108.865	87.51	49.715	9.235	7.835	20.36
STO08G251380	Amino Acids Metabolism	46.665	51.86	60.79	44.595	27.93	20.735	36.125
STO08G253010	Amino Acids Metabolism	13.48	16.145	13.845	8.055	1.35	1.575	1.46
STO08G253630	Amino Acids Metabolism	72.355	47.13	33.685	21.885	3.165	2.37	3.305
STO08G255020	Amino Acids Metabolism	6.33	4.67	3.745	2.365	0.32	0.135	0.09
STO08G255300	Amino Acids Metabolism	95.595	116.11	117.655	85.89	81.725	99.155	119.965
STO08G255460	Amino Acids Metabolism	39.36	34.93	33.1	16.015	5.285	6.6	8.88
STO08G259570	Amino Acids Metabolism	38.865	35.925	35.12	28.4	5.22	2.18	1.83
STO08G261630	Amino Acids Metabolism	14.235	20.23	17.27	10.955	3.435	2.63	3.285
STO08G267360	Amino Acids Metabolism	29.585	33.4	38.565	35.07	52.565	66.55	59.41
STO08G273680	Amino Acids Metabolism	1.39	7.055	2.57	0.065	0.68	1.605	2.7
STO08G275010	Amino Acids Metabolism	36.725	34.485	30.52	27.76	19.36	10.615	5.8
STO08G276330	Amino Acids Metabolism	68.23	74.675	73.84	63.78	57.445	78.56	80.69
STO08G276430	Amino Acids Metabolism	43.21	17.31	11.065	6.3	96.09	147.795	272.265
STO08G277910	Amino Acids Metabolism	152.75	145.11	182.655	180.42	132.15	148.44	89.735
STO08G278870	Amino Acids Metabolism	38.885	14.015	8.44	5.82	2.925	9.025	2.76
STO09G279370	Amino Acids Metabolism	55.295	47.045	43.84	30.59	25.415	26.29	31.965
STO09G280520	Amino Acids Metabolism	52.085	58.415	54.13	27.995	4.51	2.4	22.03
STO09G281420	Amino Acids Metabolism	12.65	11.89	11.895	7.625	0.915	0.71	0.575
STO09G282340	Amino Acids Metabolism	0	0.25	0.195	0.135	0	0	0.135
STO09G282890	Amino Acids Metabolism	69.985	37.72	29.485	19.145	16.725	15.865	25.165
STO09G283380	Amino Acids Metabolism	5.16	5.18	4.7	2.95	3.355	5.865	8.875
STO09G283670	Amino Acids Metabolism	21.645	17.04	17.92	11.46	7.04	6.375	11.045
STO09G284240	Amino Acids Metabolism	66.465	83.66	74.795	46.14	39.075	47.07	62.725
STO09G285620	Amino Acids Metabolism	1.94	2.78	1.155	0.365	0	0.055	0
STO09G295460	Amino Acids Metabolism	35.23	26.465	20.665	26.45	10.485	10.12	14.435
STO09G296370	Amino Acids Metabolism	20.83	63.315	74.37	86.985	19.71	31.345	49.35
STO09G296970	Amino Acids Metabolism	34.915	50.875	36.665	22.44	35.855	49.78	50.435
STO09G297170	Amino Acids Metabolism	0.015	0.02	0	0.07	0	0	0
STO09G297300	Amino Acids Metabolism	21.89	27.185	23.005	12.69	7.945	6	6.985
STO09G297350	Amino Acids Metabolism	21.83	21.315	17.02	11.515	5.02	3.65	5.94
STO09G297640	Amino Acids Metabolism	40.425	31.865	26.51	21.215	54.05	64.975	96.89
STO09G297730	Amino Acids Metabolism	43.54	40.03	27.63	17.04	5.7	3.89	12.155
STO09G297960	Amino Acids Metabolism	289.52	215.745	182.575	122.455	65.825	22.48	9.44
STO09G300880	Amino Acids Metabolism	34.295	27.685	22.53	22.57	60.785	183.915	435.675
STO09G301670	Amino Acids Metabolism	31.785	31.545	26.12	15.835	6.045	5.07	5.15
STO09G302910	Amino Acids Metabolism	128.53	138.065	141.74	138.245	260.09	356.995	420.045
STO09G306700	Amino Acids Metabolism	31.435	54.055	62.795	37.86	15.49	9.24	8.68
STO09G307470	Amino Acids Metabolism	20.875	22.635	24.725	17.495	1.17	0.915	1.09
STO09G308460	Amino Acids Metabolism	16.1	16.43	15.21	13.585	6.195	4.02	2.805
STO09G308510	Amino Acids Metabolism	37.385	39.96	29.84	15.22	1.09	0.37	1.835
STO09G309070	Amino Acids Metabolism	9.175	9.62	8.175	3.915	4.22	7.305	6.23
STO09G309420	Amino Acids Metabolism	34.865	47.395	38.41	14.66	3.28	2.52	8.78
STO09G312510	Amino Acids Metabolism	130.165	151.645	147.34	79.88	6.325	2.55	7.02
STO09G312730	Amino Acids Metabolism	9.685	14.485	4.405	1.44	0.08	0	0.75
STO09G313570	Amino Acids Metabolism	1.045	0.94	0.5	0.065	0	0	0
STO09G313580	Amino Acids Metabolism	3.435	2.555	0.935	0	0	0	0
STO09G313740	Amino Acids Metabolism	0.29	0.325	0.095	0.25	3.03	8.43	3.445
STO09G313750	Amino Acids Metabolism	2.63	0.65	0.735	2.86	0.21	0	0.055
STO09G314350	Amino Acids Metabolism	4.15	6.965	10.015	17.925	0.945	0.075	0
STO09G315560	Amino Acids Metabolism	32.185	44.73	40.35	24.925	9.42	11.225	25.015
STO09G316080	Amino Acids Metabolism	49.855	35.41	29.385	18.63	20.015	22.48	32.45
STO10G316980	Amino Acids Metabolism	84.785	88.585	77.085	44.29	40.8	41.73	72.065
STO10G317770	Amino Acids Metabolism	0.07	0.145	0.035	0.14	0.07	0.06	0.03
STO10G318310	Amino Acids Metabolism	2.43	2.79	2.745	1.755	0.765	0.43	0.935
STO10G319960	Amino Acids Metabolism	41.96	28.575	21.74	13.785	9.065	9.685	10.545
STO10G319980	Amino Acids Metabolism	1.005	0.72	0.6	0.885	0.08	0.18	0.16
STO10G321170	Amino Acids Metabolism	0	0	0	0	0	0.36	0
STO10G321210	Amino Acids Metabolism	4.105	7.745	4.35	3.58	1.28	0.98	2.345
STO10G321420	Amino Acids Metabolism	6.4	8.1	8.455	5.55	7.115	7.81	4.05
STO10G321470	Amino Acids Metabolism	0.84	0.845	0.225	0.305	0	0	0
STO10G321520	Amino Acids Metabolism	10.585	8.985	6.24	3.28	1.825	0.91	0.145
STO10G321610	Amino Acids Metabolism	181.455	155.475	135.245	80.715	6.32	1.335	3.64
STO10G322000	Amino Acids Metabolism	17.7	14.455	11.255	10.75	0.675	0.39	0.795
STO10G327960	Amino Acids Metabolism	104.74	83.45	58.835	46.335	202.815	333.475	410.875
STO10G328990	Amino Acids Metabolism	39.535	44.885	45.42	30.935	29.555	27.405	23.53
STO10G342740	Amino Acids Metabolism	1.65	1.95	1.565	0.79	0.48	0.755	0.28
STO10G343570	Amino Acids Metabolism	0.105	0.35	0	0	0	0	0
STO10G345350	Amino Acids Metabolism	0.35	0.305	0.22	0.13	0.235	0.18	0.845
STO10G345420	Amino Acids Metabolism	18.32	40.255	32.915	25.555	3.735	10.83	7.77
STO10G347090	Amino Acids Metabolism	24.805	15.98	10.04	3.415	0.265	0	0.62
STO10G347790	Amino Acids Metabolism	101.405	64.635	53.08	35.085	16.47	13.115	21.415
STO10G348820	Amino Acids Metabolism	29.17	24.745	22.55	14.285	4.085	2.08	4.965
STO10G348870	Amino Acids Metabolism	32.06	40.645	33.475	30.405	20.815	24.155	25.4
STO11G353220	Amino Acids Metabolism	38.145	56.56	53.365	24.26	12.39	10.54	25.93
STO11G355170	Amino Acids Metabolism	50.245	39.15	42.75	55.79	8.535	5.755	6.875
STO11G355290	Amino Acids Metabolism	11.65	13.91	13.64	9.035	9.39	9.925	9.965
STO11G357920	Amino Acids Metabolism	7.875	11.405	13.845	9.24	2.84	4.3	5.82
STO11G358150	Amino Acids Metabolism	18.05	13.4	14.33	8.065	2.06	8.55	26.08
STO11G360730	Amino Acids Metabolism	54.08	60.335	61.945	53.945	22.725	10.665	8.65
STO11G363380	Amino Acids Metabolism	0.99	1.675	2.565	2.41	11.175	6.85	5.075
STO11G365460	Amino Acids Metabolism	10.66	10.975	8.685	4.02	2.51	3.26	3.66
STO11G366760	Amino Acids Metabolism	0.035	0	0	0	0	0	0
STO11G367050	Amino Acids Metabolism	47.24	42.59	39.16	26.655	6.805	5.245	9.385
STO11G367120	Amino Acids Metabolism	75.32	78.49	88.58	90.1	182.865	256.58	348.725
STO11G368020	Amino Acids Metabolism	21.87	20.725	18.995	11.205	5.15	6.625	7.49
STO11G372930	Amino Acids Metabolism	74.995	61.43	58.405	57.32	17.16	9.82	12.81
STO12G374640	Amino Acids Metabolism	104.975	85.13	65.405	37.945	29.275	28.39	65.545
STO12G374670	Amino Acids Metabolism	95.87	111.03	93.665	59.525	74.855	86.8	74.645
STO12G377090	Amino Acids Metabolism	53.245	50.955	41.955	30.19	25	38.07	63.66
STO12G377340	Amino Acids Metabolism	35.37	29.465	24.185	16.645	34.795	47.57	76.29
STO12G378410	Amino Acids Metabolism	7.645	4.355	3.73	1.835	0.45	0.405	0.885
STO12G378970	Amino Acids Metabolism	12.325	11.28	14.41	16.73	23.92	16.82	10.545
STO12G379530	Amino Acids Metabolism	15.66	13.38	11.91	12.6	6.77	4.73	7.135
STO12G380570	Amino Acids Metabolism	14.75	15.94	15.26	8.75	8.925	23.35	51.005
STO12G380580	Amino Acids Metabolism	6.52	9.915	9.355	8.12	3.53	1.595	0.895
STO12G381390	Amino Acids Metabolism	32.71	38.485	39	28.65	25.345	24.3	35.76
STO12G382100	Amino Acids Metabolism	4.615	79.905	221.29	511.505	180.055	37.465	16.11
STO12G382110	Amino Acids Metabolism	5.495	0.455	1.175	1.18	0.355	1.48	1.945
STO12G382290	Amino Acids Metabolism	47.35	35.57	15.38	7.03	0.64	0.375	0.515
STO12G384180	Amino Acids Metabolism	7.25	10.305	11.77	9.915	3.985	2.95	3.395
STO12G384710	Amino Acids Metabolism	17.575	14.925	11.25	8.255	5.68	5.865	5.695
STO12G386150	Amino Acids Metabolism	22.14	24.055	23.055	17.795	3.02	1.435	1.1
STO12G389300	Amino Acids Metabolism	9.04	10.28	11.27	8.39	17.025	29.385	35.18
STO12G390430	Amino Acids Metabolism	61.17	46.775	93.755	76.51	94.165	79.11	34.495
STO12G390650	Amino Acids Metabolism	151.755	145.305	140.695	170.6	424.43	655.125	937.375
STO12G390820	Amino Acids Metabolism	50.72	54.445	39.425	21.495	6.26	4.365	6.185
STO12G392280	Amino Acids Metabolism	21.225	23.39	19.675	8.085	3.215	2.505	2.435
STO12G392290	Amino Acids Metabolism	10.68	11	11.86	4.695	1.63	1.705	0.735
STO12G392330	Amino Acids Metabolism	26.155	25.84	17.54	10.005	0.645	0.025	0.075
STO12G393640	Amino Acids Metabolism	43.385	38.46	26.275	13.05	7.48	9.365	2.5
STO12G401030	Amino Acids Metabolism	688.52	530.485	471.855	324.125	27.91	5.86	25.76
STO13G403710	Amino Acids Metabolism	23.355	25.985	20.825	12.985	6.49	2.95	1.58
STO13G405310	Amino Acids Metabolism	9.685	11.75	9.685	4.96	8.755	7.875	8.565
STO13G405560	Amino Acids Metabolism	4.915	36.725	69.58	53.745	164.07	118.045	293.83
STO13G405590	Amino Acids Metabolism	126.325	112.605	138.68	72.96	7.725	9.36	31.505
STO13G408200	Amino Acids Metabolism	11.54	2.05	1.17	0.42	0.95	0.3	0.19
STO13G411410	Amino Acids Metabolism	54.9	61.17	59.32	42.98	10.755	8.075	7.55
STO13G415280	Amino Acids Metabolism	0.205	0.315	0.205	0.065	0	0	0
STO13G419600	Amino Acids Metabolism	0	1.935	1.76	0	0	0	0
STO13G419630	Amino Acids Metabolism	0	0	0	0.06	0	0.06	0
STO13G420640	Amino Acids Metabolism	54.44	94.61	116.66	69.755	68.49	39.84	54.195
STO13G421220	Amino Acids Metabolism	124.575	129.59	106.995	72.63	24.795	16.595	26.88
STO13G422590	Amino Acids Metabolism	57.315	43.66	42.755	40.22	33.945	32.02	35.86
STO13G423410	Amino Acids Metabolism	71.94	64.71	44.605	20.94	28.9	23.405	138.705
STO13G425060	Amino Acids Metabolism	0.965	0.545	0.72	0.85	1.9	3.32	1.215
STO13G425070	Amino Acids Metabolism	25.175	4.165	1.06	1.175	0.28	0.945	1.255
STO13G429380	Amino Acids Metabolism	375.68	254.81	188.215	155	18.145	11.8	11.915
STO13G430730	Amino Acids Metabolism	19.47	17.32	11.54	6.755	9.79	11.54	12.865
STO13G431260	Amino Acids Metabolism	0.985	0.77	0.575	0.865	0.94	1.22	2.355
STO13G431390	Amino Acids Metabolism	1.055	1.22	1.41	0.515	2.075	3.435	5.445
STO13G434030	Amino Acids Metabolism	29.37	33.235	27.965	17.11	31.765	41.915	84.175
STO13G434750	Amino Acids Metabolism	69.415	72.03	61.595	40.49	18.65	13.09	17.555
STO13G438190	Amino Acids Metabolism	55.135	50.2	29.8	13.37	1.77	0.79	0.755
STO13G440090	Amino Acids Metabolism	9.685	12.59	9.51	6.035	15.145	25.94	17.405
STO13G440120	Amino Acids Metabolism	13.88	12.885	12.485	12.035	5.71	3.625	7.405
STO13G441330	Amino Acids Metabolism	42.6	40.755	38.5	28.27	18.995	13.87	21.64
STO13G442530	Amino Acids Metabolism	55.045	66.795	60.425	67.32	22.73	21.14	16.185
STO13G442930	Amino Acids Metabolism	40.24	41.86	30.26	26.645	6.31	3.015	2.94
STO00G444540	Carbohydrates Metabolism	0	0	0	0	0.17	0	0.19
STO00G444930	Carbohydrates Metabolism	0.105	0.13	0	0	0	0	0
STO00G446890	Carbohydrates Metabolism	4.36	7.235	4.51	2.04	6.905	5.31	13.045
STO00G446900	Carbohydrates Metabolism	8.03	12.35	20.415	17.54	63.535	55.47	149.015
STO00G447430	Carbohydrates Metabolism	14.5	14.345	11.31	5.175	0.795	0.895	0
STO00G450940	Carbohydrates Metabolism	0	0.08	0	0	0.165	0	0
STO00G451930	Carbohydrates Metabolism	9.3	28.97	16.795	10.5	134.765	4.605	30.795
STO01G000450	Carbohydrates Metabolism	6.625	7.145	8.9	7.985	3.745	0.335	0.125
STO01G000750	Carbohydrates Metabolism	0.88	0.065	0	0.07	0	0	0
STO01G000880	Carbohydrates Metabolism	25.75	3.515	0.395	0.26	0	0	0.03
STO01G000890	Carbohydrates Metabolism	8.52	1.105	0.27	0.54	1.225	1.015	0.6
STO01G001360	Carbohydrates Metabolism	186.035	255.01	284.57	331.41	284.455	256.445	284.575
STO01G001620	Carbohydrates Metabolism	1.205	0.84	0.595	0.89	1.005	2.06	8.125
STO01G001730	Carbohydrates Metabolism	0.095	0	0	0	0	0.045	0
STO01G001800	Carbohydrates Metabolism	7.885	13.94	90.25	114.545	0.695	0.075	0.04
STO01G003020	Carbohydrates Metabolism	24.85	4.44	1.965	0.825	0.065	0.015	0.05
STO01G003100	Carbohydrates Metabolism	5.78	5.17	3.905	2.155	0.85	0.45	0.34
STO01G003670	Carbohydrates Metabolism	16.94	16.335	14.115	21.365	40.74	39.38	5.795
STO01G003780	Carbohydrates Metabolism	0.575	0.865	0.195	0.47	0.68	0	0.46
STO01G003820	Carbohydrates Metabolism	14.065	11.63	12.075	16.525	8.36	1.495	0
STO01G003900	Carbohydrates Metabolism	134.825	159.95	73.195	3.435	1.855	4.38	6.085
STO01G003960	Carbohydrates Metabolism	9.29	9.195	7.875	4.89	1.145	0.57	0.475
STO01G005010	Carbohydrates Metabolism	2.61	0.7	0.845	3.46	0.5	0.345	0
STO01G005380	Carbohydrates Metabolism	0	0	0	0.055	0.055	0.06	0.265
STO01G005390	Carbohydrates Metabolism	0	0.05	0.47	2.12	0.555	0.395	0.36
STO01G006060	Carbohydrates Metabolism	24.07	38.295	44.325	31.405	5.37	3.415	8.945
STO01G006370	Carbohydrates Metabolism	178.895	122.02	78.265	42.49	20.5	7.435	16.035
STO01G006720	Carbohydrates Metabolism	0.055	0.24	0.23	0	0.06	0.06	0.06
STO01G007440	Carbohydrates Metabolism	9.235	19.845	28.76	75.155	131.4	147.025	88.155
STO01G007460	Carbohydrates Metabolism	0	0	0	0.215	0	0	0
STO01G010050	Carbohydrates Metabolism	12.32	9.46	7.48	2.065	9.66	13.22	20.89
STO01G010500	Carbohydrates Metabolism	1.035	0.865	0.29	0	0	0	0
STO01G010580	Carbohydrates Metabolism	36.315	40.38	42.915	34.135	46.975	60.96	51.12
STO01G012920	Carbohydrates Metabolism	2.775	3.905	3.315	2.975	0.63	0.395	0.37
STO01G014430	Carbohydrates Metabolism	36.865	44.01	30.175	9.675	1.46	0.49	2.725
STO01G017340	Carbohydrates Metabolism	1.55	1.57	0.16	0.575	0	0	0
STO01G017370	Carbohydrates Metabolism	1.575	1.84	0.955	0.39	0	0.04	0
STO01G017490	Carbohydrates Metabolism	0	0	0.1	0.095	0	0.1	0
STO01G017770	Carbohydrates Metabolism	0	0	0	0	0	0	1.45
STO01G017780	Carbohydrates Metabolism	0.16	0.1	0.09	0	0	0.265	1.855
STO01G017790	Carbohydrates Metabolism	0	0	0	0	0	0	0.06
STO01G017810	Carbohydrates Metabolism	0	0.03	0.055	0	0	0.055	0.125
STO01G018810	Carbohydrates Metabolism	5.825	0.69	0.055	0	0	0	0.105
STO01G019200	Carbohydrates Metabolism	39.505	8.905	26.8	24.7	3.78	1.32	0
STO01G019210	Carbohydrates Metabolism	36.845	42.52	40.365	29.775	1.53	0	0.54
STO01G019970	Carbohydrates Metabolism	0.045	0	0	0	0	0	0
STO01G020200	Carbohydrates Metabolism	1.605	2.15	0.955	0.385	0	0.055	0.045
STO01G020220	Carbohydrates Metabolism	0.08	0	0.04	0	0.455	1.525	7.88
STO01G020260	Carbohydrates Metabolism	0.1	0.02	0.085	0	0	0	0
STO01G020300	Carbohydrates Metabolism	0.1	0.17	0.085	0	0	0	0
STO01G020360	Carbohydrates Metabolism	12.22	7.2	6.655	5.595	14.01	4.69	3.655
STO01G020790	Carbohydrates Metabolism	21.99	23.075	23.645	14.64	1.575	1.025	2.09
STO01G020840	Carbohydrates Metabolism	160.745	124.295	106.225	51.4	16.64	7.345	34.01
STO01G021050	Carbohydrates Metabolism	0.515	1.51	1.95	1.38	0	0	0
STO01G021640	Carbohydrates Metabolism	0	0	0	0	0.07	0	0
STO01G022310	Carbohydrates Metabolism	0	0	0	0.06	0	0	0
STO01G022330	Carbohydrates Metabolism	0	0	0	0.045	0	0	0
STO01G022350	Carbohydrates Metabolism	0	0.05	0.205	0.13	0	0	0
STO01G022360	Carbohydrates Metabolism	0.05	0.06	0.35	0.05	0	0	0
STO01G022380	Carbohydrates Metabolism	0.14	0	0.035	0.035	0	0	0
STO01G023310	Carbohydrates Metabolism	69.445	95.375	70.11	68.29	1.585	0.04	0.68
STO01G023590	Carbohydrates Metabolism	4.65	5.17	6.16	15.195	1.275	0.27	1.235
STO01G024010	Carbohydrates Metabolism	14.76	19.265	16.97	8.08	4.55	6.415	5.16
STO01G024720	Carbohydrates Metabolism	2.925	10.77	10.405	7.035	2.775	1.56	2.435
STO01G024790	Carbohydrates Metabolism	1.245	2.03	1.02	0.61	0	0	0
STO01G025090	Carbohydrates Metabolism	10.9	11.745	10.805	7.605	2.91	2.275	2.71
STO01G025280	Carbohydrates Metabolism	32.855	27.51	26.395	20.54	41.53	79.205	38.055
STO02G026390	Carbohydrates Metabolism	3.185	3.07	3.125	1.945	1.63	2.11	2.37
STO02G027310	Carbohydrates Metabolism	9.42	10.575	8.05	6.7	2.91	2.465	1.95
STO02G027750	Carbohydrates Metabolism	8.295	4.21	2.605	1.755	0.835	0.8	1.115
STO02G027810	Carbohydrates Metabolism	0.98	1.86	1.57	1.3	2.4	3.25	9.74
STO02G028110	Carbohydrates Metabolism	60.815	50.515	38.665	41.98	7.92	1.22	3.535
STO02G028390	Carbohydrates Metabolism	33.5	28.99	25.43	15.05	0.395	0	0.13
STO02G028400	Carbohydrates Metabolism	9.135	6.595	6.31	5.29	0.82	0.625	0.505
STO02G029160	Carbohydrates Metabolism	27.06	15.885	13.225	12.745	3.285	1.255	2.495
STO02G029220	Carbohydrates Metabolism	10.105	29.505	11.35	6.205	1.425	1.59	2.08
STO02G029490	Carbohydrates Metabolism	89.37	59.495	58.175	35.475	3.915	0.135	0.195
STO02G029500	Carbohydrates Metabolism	48.92	37.16	24.095	31.62	15.31	20.725	6.365
STO02G029510	Carbohydrates Metabolism	16.875	16.46	14.54	5.095	10.235	6.05	13.875
STO02G029620	Carbohydrates Metabolism	1	1.405	1.545	0.84	0	0	0.065
STO02G030120	Carbohydrates Metabolism	5.215	4.075	2.31	1.83	3.08	5.83	4.005
STO02G030390	Carbohydrates Metabolism	1.825	1.585	0.835	0.525	0.07	0.065	0
STO02G030620	Carbohydrates Metabolism	17.72	12.575	10.35	9.87	0.395	0.02	0.06
STO02G031060	Carbohydrates Metabolism	0.425	0.05	0.085	0.04	0	0	0
STO02G031070	Carbohydrates Metabolism	7.98	14.265	11.505	9.485	1.065	0.57	0.905
STO02G031090	Carbohydrates Metabolism	34.745	38.57	43.13	34.995	0.45	0.23	0.52
STO02G031100	Carbohydrates Metabolism	14.345	7.695	2.905	1.795	0.04	0.04	0
STO02G031120	Carbohydrates Metabolism	1.425	1.15	2.71	2.59	0	0	0
STO02G031140	Carbohydrates Metabolism	9.5	9.525	36.07	42.17	0.675	0.185	0
STO02G031150	Carbohydrates Metabolism	0.12	0.09	0.085	0.16	0.235	0.465	0.305
STO02G031210	Carbohydrates Metabolism	17.39	8.08	3.58	5.03	3.935	1.295	4.41
STO02G032370	Carbohydrates Metabolism	103.71	102.17	100.155	56.615	17.455	18.155	13.91
STO02G032660	Carbohydrates Metabolism	5.425	8.225	7.49	5.685	1.405	0.615	1.185
STO02G032930	Carbohydrates Metabolism	26.43	32.065	28.71	18.205	4.03	2.185	0.92
STO02G033080	Carbohydrates Metabolism	0	0	0.26	0	0	0.315	0
STO02G033280	Carbohydrates Metabolism	3.24	4.525	2.985	0.485	0.79	0.99	0.92
STO02G033420	Carbohydrates Metabolism	69.13	54.545	53.155	49.52	49.265	53.23	80.05
STO02G033450	Carbohydrates Metabolism	2.785	10.565	10.895	8.725	0.725	0.63	0.665
STO02G033480	Carbohydrates Metabolism	568.995	749.185	633.985	293.05	81.76	58.34	36.93
STO02G033700	Carbohydrates Metabolism	0.13	0	0	0	0	0	0
STO02G033710	Carbohydrates Metabolism	109.73	214.64	212.985	155.955	12.11	5.35	9.725
STO02G034690	Carbohydrates Metabolism	13.71	15.905	8.755	2.305	0.2	0	0
STO02G034830	Carbohydrates Metabolism	14.59	8.015	28.295	82.675	191.27	131.525	162.385
STO02G035130	Carbohydrates Metabolism	1.19	1.355	1.285	0.915	0.125	0.095	0.155
STO02G035480	Carbohydrates Metabolism	12.225	11.28	7.285	6.24	1.41	0.33	0.18
STO02G036430	Carbohydrates Metabolism	0	0	0.745	0	0	0	0
STO02G046150	Carbohydrates Metabolism	21.44	18.885	12.71	5.965	5.69	3.14	2.395
STO02G047680	Carbohydrates Metabolism	0.49	0.455	0.345	0.265	0.06	0.24	0.08
STO02G048080	Carbohydrates Metabolism	0.38	1.185	0.69	0.785	0	0	0
STO02G048310	Carbohydrates Metabolism	6.105	11.47	11.205	8.24	1.575	0.77	1.14
STO02G048460	Carbohydrates Metabolism	33.46	31.54	28.19	13.76	5.53	3.165	3.735
STO02G048670	Carbohydrates Metabolism	14.995	16.055	17.74	14.765	6.62	6.615	7.475
STO02G049250	Carbohydrates Metabolism	103.13	110.625	85.68	34.15	0.095	0.055	0.46
STO02G049650	Carbohydrates Metabolism	34.87	22.965	21.555	15.705	25.025	30.975	28.575
STO02G050180	Carbohydrates Metabolism	12.345	13.07	10.875	5.14	5.985	7.535	5.04
STO02G050190	Carbohydrates Metabolism	15.27	20.71	17.395	9.865	9.355	11.62	9.525
STO02G051360	Carbohydrates Metabolism	10.395	11.505	6.4	1.525	0	0.19	0.33
STO02G051500	Carbohydrates Metabolism	137.82	199.01	331.99	335.26	55.035	18.15	32.73
STO02G051510	Carbohydrates Metabolism	31.81	37.25	50.105	49.72	10.38	7.11	10.04
STO02G052230	Carbohydrates Metabolism	24	1.405	0.425	1.18	0	0	0
STO02G052360	Carbohydrates Metabolism	12.815	11.925	11.395	7.76	0.74	0.24	0.59
STO02G052370	Carbohydrates Metabolism	1166.46	160.66	23.435	15.84	0.105	0	0
STO02G052570	Carbohydrates Metabolism	9.965	32.6	52.355	50.24	12.855	4.885	11.335
STO02G052860	Carbohydrates Metabolism	59.67	56.145	54.745	36.88	10.225	7.1	3.81
STO02G053600	Carbohydrates Metabolism	119.435	111.245	84.25	49.595	11.84	8.3	29.075
STO03G054540	Carbohydrates Metabolism	47.945	52.755	34.85	21.465	1.265	0.17	1.445
STO03G054810	Carbohydrates Metabolism	0	0	0	0.08	0	0	0
STO03G054870	Carbohydrates Metabolism	3.255	2.45	1.51	3.39	4.035	5.905	8.095
STO03G054900	Carbohydrates Metabolism	13.48	15.14	26.435	37.315	11.025	10.005	6.82
STO03G055200	Carbohydrates Metabolism	1.37	0.05	0.045	0	0.05	0	0
STO03G055210	Carbohydrates Metabolism	19.805	1.245	0.105	0	0	0	0
STO03G055230	Carbohydrates Metabolism	2.59	1.735	2.42	4.465	0.485	0.035	0.515
STO03G055300	Carbohydrates Metabolism	83.08	83.58	97.99	32.655	9.56	9.18	6.045
STO03G055360	Carbohydrates Metabolism	0	0	0.25	0	0	0	0
STO03G055630	Carbohydrates Metabolism	21.355	27.69	28.715	25.89	15.15	6.345	5.755
STO03G055960	Carbohydrates Metabolism	59.12	67.47	64.4	44.525	61.775	79.91	58.23
STO03G055970	Carbohydrates Metabolism	0.525	0.475	0.315	0.23	0.52	0.135	0.21
STO03G055980	Carbohydrates Metabolism	1.29	2.87	1.86	1.72	0.055	0.065	0.055
STO03G055990	Carbohydrates Metabolism	168.285	154.88	147.235	81.18	16.12	27.76	13.05
STO03G056010	Carbohydrates Metabolism	30.745	31.905	33.8	21.15	9.32	5.605	4.215
STO03G056020	Carbohydrates Metabolism	19.58	22.805	26.185	20.445	10.425	5.15	4.265
STO03G057290	Carbohydrates Metabolism	7.905	6.31	5.685	2.32	0.045	0	0.04
STO03G057670	Carbohydrates Metabolism	28.94	121.415	44.28	6.04	0.205	0.415	0.385
STO03G058300	Carbohydrates Metabolism	58.255	57.35	53.2	44.355	24.095	19.255	20.115
STO03G058340	Carbohydrates Metabolism	50.4	78.1	147.89	143.7	0	0	0
STO03G058600	Carbohydrates Metabolism	0	0.135	1.01	3.905	0	0.045	0.28
STO03G058680	Carbohydrates Metabolism	31.135	39.115	29.315	27.13	138.255	324.81	559.155
STO03G059550	Carbohydrates Metabolism	5.82	4.17	2.86	1.94	1.535	4.445	27.585
STO03G059780	Carbohydrates Metabolism	0.045	0	0	0	0	0	0
STO03G060310	Carbohydrates Metabolism	25.035	25.43	44.455	30.76	7.665	5.25	5.605
STO03G060710	Carbohydrates Metabolism	528.7	367.885	462.715	416.68	224.545	95.12	35.995
STO03G060860	Carbohydrates Metabolism	22.02	17.775	16.32	13.71	10.425	24.545	33.665
STO03G060880	Carbohydrates Metabolism	0.445	0.34	0.31	0.755	0.035	0.155	0.22
STO03G061450	Carbohydrates Metabolism	136.515	95.095	53.33	5.71	0	0	0.075
STO03G061630	Carbohydrates Metabolism	22.15	15.605	14.79	10.395	6.77	9.985	7.085
STO03G061640	Carbohydrates Metabolism	16.735	30.105	29.34	23.32	9.96	7.36	3.835
STO03G061770	Carbohydrates Metabolism	69.185	37.655	32.135	29.515	58.92	41.075	10.255
STO03G062140	Carbohydrates Metabolism	0.315	0.12	0.12	0	0.425	0.435	0.84
STO03G062300	Carbohydrates Metabolism	96.485	64.655	53.5	54.955	111.4	108.2	96.47
STO03G062310	Carbohydrates Metabolism	0.075	0.08	0.15	2.015	2.475	3.615	0.34
STO03G062580	Carbohydrates Metabolism	3.595	3.135	2.38	1.395	0.655	0.045	0.33
STO03G063060	Carbohydrates Metabolism	16.22	28.08	22.61	17.245	1.585	1.415	3.475
STO03G063560	Carbohydrates Metabolism	10.38	9.475	6.855	7.5	0.975	0.435	1.165
STO03G063580	Carbohydrates Metabolism	21.59	14.015	12.545	14.275	48.405	49.99	61.265
STO03G063660	Carbohydrates Metabolism	115.665	144.23	95.27	31.805	11.305	8.665	6.85
STO03G063790	Carbohydrates Metabolism	17.605	14.485	12.82	8.25	4.67	2.765	4.695
STO03G064660	Carbohydrates Metabolism	8.63	6.405	7.175	6.105	3.355	5.435	0.905
STO03G064720	Carbohydrates Metabolism	10.24	14.15	28.22	25.39	10.58	7.505	4.79
STO03G065000	Carbohydrates Metabolism	75.35	92.945	102.015	31.785	4.065	1.915	2.94
STO03G065150	Carbohydrates Metabolism	8.585	7.235	8.26	3.56	0	0	0
STO03G065260	Carbohydrates Metabolism	33.775	27.98	22.395	11.505	1.185	0.59	1.805
STO03G065370	Carbohydrates Metabolism	0	0.09	1.2	3.685	306.75	715.72	457.25
STO03G065400	Carbohydrates Metabolism	27.565	31.96	30.585	24.675	19.2	30.845	13.295
STO03G065600	Carbohydrates Metabolism	4.815	6.095	5.725	7.605	44.695	93.94	132.115
STO03G065700	Carbohydrates Metabolism	20.685	19.34	18.915	10.98	2.495	3.165	3.795
STO03G066080	Carbohydrates Metabolism	0.75	0.735	0.395	0.29	0.105	0.07	0.13
STO03G066090	Carbohydrates Metabolism	0.85	0.955	0.725	0.305	0.02	0.015	0
STO03G066480	Carbohydrates Metabolism	1.135	0.65	0.785	0.565	0.38	0.06	0.28
STO03G066850	Carbohydrates Metabolism	633.925	574.785	588.14	454.1	285.635	158.79	154.205
STO03G066860	Carbohydrates Metabolism	2547.43	2093.15	2052.94	1773.11	1607.39	1060.21	836.975
STO03G066940	Carbohydrates Metabolism	49.815	62.785	63.22	42.45	19.09	13.65	7.99
STO03G067000	Carbohydrates Metabolism	18.07	23.875	22.835	10.735	2.615	1.435	2.645
STO03G067130	Carbohydrates Metabolism	0.34	2.195	3.415	3.55	23.57	28.565	10.125
STO03G067750	Carbohydrates Metabolism	7.625	8.51	11.145	8.655	7.365	9.355	5.095
STO03G068300	Carbohydrates Metabolism	12.575	19.615	15.375	5.97	2.99	1.29	2.03
STO03G068840	Carbohydrates Metabolism	15.03	18.565	16.995	13.545	12.885	12.61	22.695
STO03G069040	Carbohydrates Metabolism	0.075	0	0	0	0	0	0
STO03G069150	Carbohydrates Metabolism	61.32	14.31	14.165	21.73	67.99	149.315	178.405
STO03G069460	Carbohydrates Metabolism	23.64	22.2	15.2	7.265	3.35	1.98	0.715
STO03G069470	Carbohydrates Metabolism	21.42	18.56	18.8	15.23	8.13	5.725	5.725
STO03G069670	Carbohydrates Metabolism	61.89	67.33	56.525	37.235	5.04	1.74	3.41
STO03G069680	Carbohydrates Metabolism	28.485	42.77	34.4	18.48	18.93	19.95	28.395
STO03G070070	Carbohydrates Metabolism	26.91	14.09	17.895	14.575	2.835	0.955	1.665
STO03G070330	Carbohydrates Metabolism	97.385	102.365	97.86	49.485	26.31	14.525	13.485
STO03G070360	Carbohydrates Metabolism	6.28	6.165	5.575	7.28	0.5	0.165	0.61
STO03G070650	Carbohydrates Metabolism	25.9	31.96	22.335	9.795	1.79	0.795	3.5
STO03G071050	Carbohydrates Metabolism	2.335	1.805	1.65	1.795	0.275	0	0
STO03G072070	Carbohydrates Metabolism	4.2	2.95	2.755	3.84	3.895	5.04	10.345
STO03G072310	Carbohydrates Metabolism	46.755	67.755	85.795	52.24	34.03	8.795	5.55
STO03G072920	Carbohydrates Metabolism	72.54	69.51	46.04	27.26	0.825	0.065	0.065
STO03G074880	Carbohydrates Metabolism	0.06	0.14	0.065	0	0.55	0.18	0.06
STO03G076570	Carbohydrates Metabolism	0.205	0	0	0	0	0	0
STO03G080550	Carbohydrates Metabolism	1.1	1.41	1.205	0.87	0.12	0.04	0
STO03G083050	Carbohydrates Metabolism	47.68	111.755	117.45	59.97	7.295	1.6	59.975
STO03G083430	Carbohydrates Metabolism	6.99	35.11	14.26	11.22	0.165	0.04	0.78
STO03G083650	Carbohydrates Metabolism	6.53	6.875	11.965	19.46	12.635	9.235	2.975
STO03G083690	Carbohydrates Metabolism	12.18	37.68	62.605	76.435	47.53	38.285	24.27
STO03G083720	Carbohydrates Metabolism	11.87	3.96	1.625	0.73	0	0	0.1
STO03G084510	Carbohydrates Metabolism	9.715	1.115	0.25	0	0	0	0.115
STO03G084570	Carbohydrates Metabolism	7.565	7.5	7.315	6.445	2.475	1.96	2.92
STO03G084600	Carbohydrates Metabolism	9.23	3.34	1.155	0.38	0	0	0.035
STO03G085400	Carbohydrates Metabolism	33.22	43.275	72.39	94.095	9.635	3.805	3.17
STO03G085890	Carbohydrates Metabolism	2.295	2.105	4.505	2.035	0.16	0.01	0.03
STO03G085900	Carbohydrates Metabolism	0.655	0.98	1.53	0.965	0.125	0	0
STO03G086310	Carbohydrates Metabolism	95.24	84.65	84.73	53.08	13.03	5.985	10.275
STO03G086320	Carbohydrates Metabolism	5.205	17.37	22.195	20.43	0.275	0.195	0.09
STO03G086690	Carbohydrates Metabolism	0.24	0	0	0.165	0.115	0	0
STO03G086730	Carbohydrates Metabolism	0.36	0.715	0.475	0.675	1.79	2.055	5.525
STO03G087090	Carbohydrates Metabolism	2.82	3.425	8.485	28.225	6.91	1.135	0.545
STO04G087390	Carbohydrates Metabolism	1.23	1.935	1.085	0.405	0.1	0.08	0.065
STO04G088140	Carbohydrates Metabolism	0.075	0	0.17	0.035	0.07	0.73	3.385
STO04G088150	Carbohydrates Metabolism	0	0	0	0	0.275	0.635	2.045
STO04G088170	Carbohydrates Metabolism	0	1.465	4.63	3.8	0	0	0
STO04G088180	Carbohydrates Metabolism	0.035	0.555	0.97	1.17	1.08	0.42	0.205
STO04G088210	Carbohydrates Metabolism	106.105	49.66	3.9	0.14	0	0	0
STO04G088220	Carbohydrates Metabolism	0.04	1.46	20.295	122.065	22.81	1.215	0.09
STO04G089300	Carbohydrates Metabolism	44.455	42.745	37.025	29.38	21.36	9.81	6.87
STO04G089310	Carbohydrates Metabolism	29.405	26.135	18.755	10.15	1.425	0.295	0.48
STO04G089620	Carbohydrates Metabolism	46.98	43.375	36.445	22.625	4.875	2.585	5.52
STO04G090020	Carbohydrates Metabolism	6.155	9.24	5.91	4.55	4.13	2.595	2.685
STO04G090120	Carbohydrates Metabolism	1.245	1.945	2.085	1.95	1.98	2.36	1.43
STO04G090150	Carbohydrates Metabolism	0.445	0.25	0.56	0.86	0.465	0.65	1.935
STO04G090520	Carbohydrates Metabolism	41.72	55.565	69.545	40.395	7.415	3.735	2.2
STO04G090690	Carbohydrates Metabolism	2.725	2.77	2.42	1.105	0.55	0.39	0.665
STO04G090790	Carbohydrates Metabolism	7.28	10.465	12.375	10.565	0.91	0.385	1.05
STO04G091250	Carbohydrates Metabolism	2.99	4.855	16.365	110.16	2.25	0.47	0.105
STO04G091380	Carbohydrates Metabolism	0.275	0.185	0.185	0	0.105	0	0.22
STO04G093100	Carbohydrates Metabolism	12.175	12.115	8.445	4.41	3.54	7.445	6.65
STO04G093210	Carbohydrates Metabolism	9.17	10.965	11.15	8.71	3.775	4.415	4.485
STO04G093330	Carbohydrates Metabolism	22.225	36.695	28.945	14.955	0.675	0.805	0.55
STO04G093570	Carbohydrates Metabolism	59.92	66.02	79.11	75.95	27	17.275	39.13
STO04G094430	Carbohydrates Metabolism	0	0	0	0	8.11	0	0
STO04G097060	Carbohydrates Metabolism	891.935	800.105	814.335	736.635	682.345	413.545	445.085
STO04G099870	Carbohydrates Metabolism	28.72	24.825	22.96	13.3	32.51	48.985	123.595
STO04G108130	Carbohydrates Metabolism	72.805	63.71	44.77	16.12	2.775	1.445	0.855
STO04G108300	Carbohydrates Metabolism	0	0.055	0.09	0.095	0	0	0
STO04G108340	Carbohydrates Metabolism	17.37	50.435	94.045	75.5	8.62	1.825	1.41
STO04G108360	Carbohydrates Metabolism	0.13	0.325	0	0.075	0	0	0
STO04G108570	Carbohydrates Metabolism	158.9	69.27	46.41	19.53	0.21	0.475	1.435
STO04G109070	Carbohydrates Metabolism	65.795	94.22	176.655	169.91	21.04	2.895	5.14
STO04G109530	Carbohydrates Metabolism	14.13	14.06	14.615	9.54	1.475	0.835	2.525
STO04G109800	Carbohydrates Metabolism	0.03	0	0	0.06	0.105	0	0.03
STO04G110690	Carbohydrates Metabolism	44.735	41.525	37.395	27.21	9.87	14.355	16.965
STO04G111710	Carbohydrates Metabolism	52.15	34.025	24.915	14.925	5.355	3.875	4.815
STO04G111910	Carbohydrates Metabolism	0.1	0.11	0.13	0.34	0.11	0.115	0.3
STO04G112020	Carbohydrates Metabolism	0	0	0.43	0	0	0	0
STO04G112180	Carbohydrates Metabolism	22.72	0.23	0	0.135	0	0	0
STO04G112410	Carbohydrates Metabolism	6.235	7.025	6.16	5.035	0.78	0.49	1.73
STO04G112610	Carbohydrates Metabolism	0.365	1.18	1.19	2.215	0.07	0	0
STO04G113480	Carbohydrates Metabolism	51.42	39.24	8.62	0.915	0	0	0
STO04G113500	Carbohydrates Metabolism	1.255	0	0.73	0	0.28	0	0
STO04G113540	Carbohydrates Metabolism	18.79	31.56	4.655	0.18	0	0	0
STO04G113560	Carbohydrates Metabolism	80.295	52.11	7	0.34	0	0	0
STO04G113570	Carbohydrates Metabolism	0.365	0.54	0.145	0	0	0	0
STO04G114260	Carbohydrates Metabolism	14.905	13.65	12.425	6.55	2.44	2.11	3.775
STO04G114270	Carbohydrates Metabolism	38.55	41.255	32.515	15.05	3.445	3.23	2.965
STO04G114400	Carbohydrates Metabolism	7.825	6.395	4.035	2.11	0.355	0.045	0.115
STO04G114580	Carbohydrates Metabolism	27.035	29.045	25.04	21.195	8.735	5.325	4.345
STO04G114700	Carbohydrates Metabolism	60.825	52.11	57.98	44.88	1.845	0.18	0.69
STO04G114710	Carbohydrates Metabolism	0.935	0.77	0.315	0.265	0.035	0	0
STO04G114980	Carbohydrates Metabolism	23.275	24.45	23.79	14.57	1.555	0.845	1.935
STO04G115080	Carbohydrates Metabolism	31.05	30.79	28.005	18.89	4.27	3.325	5.465
STO04G115420	Carbohydrates Metabolism	0.16	0	0	0	0.245	0.365	2.27
STO04G115780	Carbohydrates Metabolism	0	0	0	0.1	0	0	0
STO04G115790	Carbohydrates Metabolism	0.18	0.085	0.155	0	0	0	0
STO04G116830	Carbohydrates Metabolism	25.055	29.005	28.025	20.32	11.275	9.14	9.955
STO04G116990	Carbohydrates Metabolism	245.18	141.555	94.96	47.01	2.26	0.275	0.57
STO04G117080	Carbohydrates Metabolism	4.125	4.09	2.155	0.635	0.17	0.255	0.29
STO04G117090	Carbohydrates Metabolism	0.55	0.685	0.24	0.035	0	0	0
STO04G117440	Carbohydrates Metabolism	9.31	11.15	6.125	4.19	0	0	0.155
STO04G117620	Carbohydrates Metabolism	27.345	30.13	19.33	11.405	3.675	4.435	3.075
STO04G117630	Carbohydrates Metabolism	12.525	11	8.285	5.055	2.39	2.48	1.355
STO05G118010	Carbohydrates Metabolism	63.265	61.87	44.295	16.31	2.015	0.82	5.79
STO05G118480	Carbohydrates Metabolism	2.135	5.9	8.725	7.265	1.34	0.69	3.86
STO05G119140	Carbohydrates Metabolism	54.875	50.525	94.205	140.06	8.245	1.275	12.935
STO05G119590	Carbohydrates Metabolism	50.275	148.83	116.5	42.955	0.505	0.13	0.1
STO05G120170	Carbohydrates Metabolism	0.165	0.045	0.185	0.085	0.04	0.305	0.41
STO05G121260	Carbohydrates Metabolism	30.54	41.72	49.615	35.98	36.075	33.395	18.84
STO05G122550	Carbohydrates Metabolism	13.8	11.235	9.13	3.375	0.865	0	0
STO05G122970	Carbohydrates Metabolism	13.07	19.805	28.685	34.295	29.67	17.335	4.12
STO05G123280	Carbohydrates Metabolism	23.695	24.165	20.445	12.715	3.22	2.8	5.57
STO05G124030	Carbohydrates Metabolism	8.345	5.285	4.71	4.27	2.21	1.965	2.615
STO05G124180	Carbohydrates Metabolism	21.98	22.25	19.685	13.455	7.53	14.805	25.235
STO05G124280	Carbohydrates Metabolism	28.95	29.45	15.33	9.535	5.425	6.125	5.605
STO05G124340	Carbohydrates Metabolism	57.8	34.01	16.715	5.315	1.305	1.41	1.31
STO05G124480	Carbohydrates Metabolism	26.325	36.815	56.015	63.145	27.315	61.415	31.02
STO05G124560	Carbohydrates Metabolism	15.96	18.08	14.03	10.955	4.75	1.86	1.61
STO05G125110	Carbohydrates Metabolism	6.875	5.485	4.96	3.385	0.025	0	0
STO05G125420	Carbohydrates Metabolism	66.81	62.97	46.46	27.065	4.13	2.62	9.62
STO05G126110	Carbohydrates Metabolism	64.76	76.3	117.105	158.23	8.1	0.805	1.165
STO05G126470	Carbohydrates Metabolism	2.12	3.8	1.31	1.3	0.035	0	0.035
STO05G126480	Carbohydrates Metabolism	1.165	0.535	0.265	0.215	0	0	0
STO05G126490	Carbohydrates Metabolism	0.13	0	0.145	0.125	0	0	0
STO05G126700	Carbohydrates Metabolism	10.02	6.98	6.415	4.375	8.9	14.015	29.8
STO05G128190	Carbohydrates Metabolism	13.04	11.835	7.535	4.22	1.085	1.01	0.5
STO05G128390	Carbohydrates Metabolism	12.025	16.255	20.17	18.255	10.085	2.655	2.675
STO05G129580	Carbohydrates Metabolism	12.015	12.045	16.665	20.645	40.19	41.05	37.58
STO05G130100	Carbohydrates Metabolism	3.425	4.395	4.1	2.605	6.45	5.265	9.265
STO05G130560	Carbohydrates Metabolism	10.02	21.12	18.36	16.29	46.97	54.94	56.14
STO05G130750	Carbohydrates Metabolism	6.445	9.62	7.995	7.275	4.28	5.84	7.795
STO05G131390	Carbohydrates Metabolism	5.115	6.385	8.735	14.41	3.665	1.055	1.04
STO05G132070	Carbohydrates Metabolism	19.97	21.28	28.605	48.11	10.36	9.585	7.915
STO05G132130	Carbohydrates Metabolism	62.735	52.73	44.34	29.405	42.72	40.315	50.435
STO05G133100	Carbohydrates Metabolism	16.65	18.745	15.11	15.61	18.36	21.07	14.315
STO05G133230	Carbohydrates Metabolism	0.05	0.325	0.595	0.055	0	0	0
STO05G133610	Carbohydrates Metabolism	0.165	0.25	0.165	0.345	4.52	9.59	6.855
STO05G134180	Carbohydrates Metabolism	25.845	40.8	38.465	23.71	2.36	0.78	0.42
STO05G134410	Carbohydrates Metabolism	62.87	60.905	45.4	16.155	0.14	0	0
STO05G135010	Carbohydrates Metabolism	0.405	0.17	0.13	0.15	0	0	0
STO05G135650	Carbohydrates Metabolism	23.485	37.91	33.325	24.66	2.925	0.875	1.55
STO05G136060	Carbohydrates Metabolism	1.935	2.83	0.98	0.26	0	0	0.075
STO05G136520	Carbohydrates Metabolism	37.125	39.56	35.67	21.635	1.885	0.37	1.125
STO05G136960	Carbohydrates Metabolism	8.305	13.215	11.955	5.865	4.665	4.305	4.365
STO05G139340	Carbohydrates Metabolism	269.27	182.855	165	51.985	27.025	28.045	64.255
STO05G139740	Carbohydrates Metabolism	0	0	0	0.055	0.06	0.1	0
STO05G141130	Carbohydrates Metabolism	4.125	0.425	0	0	0	0	0
STO05G142330	Carbohydrates Metabolism	42.59	39.955	35.86	27.785	34.925	43.64	34.8
STO05G146180	Carbohydrates Metabolism	276.745	164.935	110.895	80.955	5.52	1.995	12.1
STO05G153880	Carbohydrates Metabolism	1.095	1.31	2.235	2.19	25.475	37.045	6.34
STO05G153920	Carbohydrates Metabolism	32.3	33.29	34.195	22.515	2.045	0.37	1.18
STO05G154760	Carbohydrates Metabolism	4.405	4.3	3.63	2.07	0.625	0.805	0.425
STO05G156150	Carbohydrates Metabolism	118.83	118.315	88.42	48.36	5.875	2.97	100.835
STO05G157070	Carbohydrates Metabolism	0	0.065	0.06	0	0.115	0	0.105
STO05G158380	Carbohydrates Metabolism	3.945	3.655	3.05	2.36	0.95	0.99	1.17
STO05G158440	Carbohydrates Metabolism	1.205	2.795	4.855	1.37	0	0	0
STO05G158630	Carbohydrates Metabolism	0.68	1.015	0.365	0.03	0	0	0
STO05G158640	Carbohydrates Metabolism	11.065	18.055	20.105	12.23	1.52	1.15	2.655
STO05G158960	Carbohydrates Metabolism	0.51	0.08	0.13	0	0	0.15	0.32
STO05G158970	Carbohydrates Metabolism	1.44	1.205	1.355	0.415	0.075	0	0
STO05G159840	Carbohydrates Metabolism	6.645	12.37	7.405	4.16	4.18	4.06	3.74
STO05G160580	Carbohydrates Metabolism	2.155	1.35	6.49	16.125	3.17	0.29	0
STO05G160820	Carbohydrates Metabolism	22.61	23.675	23.96	19.475	4.78	3.205	4.245
STO05G160830	Carbohydrates Metabolism	14.725	26.24	23.29	13.25	2.53	0.91	0.41
STO05G161170	Carbohydrates Metabolism	7.62	8.19	5.88	2.935	6.595	3.87	1.15
STO05G161300	Carbohydrates Metabolism	18.79	15.145	10.955	3.91	0.265	0.52	0.84
STO05G161760	Carbohydrates Metabolism	165.43	181.755	30.09	0.76	4.755	2.935	3.205
STO06G164790	Carbohydrates Metabolism	0	1.005	1.19	0.415	0	0	0
STO06G165670	Carbohydrates Metabolism	0.37	0.33	0.195	0.38	0.2	0.335	0.1
STO06G166340	Carbohydrates Metabolism	0	0	0	0.065	0	0	0.065
STO06G167540	Carbohydrates Metabolism	12.2	19.8	21.58	19.795	125.76	116.86	185.095
STO06G167860	Carbohydrates Metabolism	8.195	10.905	11.245	6.11	0.44	0.085	0.195
STO06G167870	Carbohydrates Metabolism	2.73	3.355	6.83	10.1	66.935	56.265	47.865
STO06G168600	Carbohydrates Metabolism	10.46	15.06	73.75	101.28	0.41	0.38	0.205
STO06G169450	Carbohydrates Metabolism	0.1	0.285	0	0	0	0	0
STO06G169590	Carbohydrates Metabolism	0.415	9.895	62.215	182.44	41.735	0.065	0.145
STO06G169880	Carbohydrates Metabolism	14.625	11.275	2.77	8.745	6.145	5.33	11.58
STO06G169950	Carbohydrates Metabolism	90.445	113.09	148.695	123.335	83.795	75.975	50.705
STO06G170190	Carbohydrates Metabolism	12.405	20.92	20.03	7.365	0	0.12	1.71
STO06G171220	Carbohydrates Metabolism	41.835	49.62	54.36	35.84	4.165	0.76	1.37
STO06G171360	Carbohydrates Metabolism	55.145	51.255	70.02	39.285	3.84	2.225	2.47
STO06G171870	Carbohydrates Metabolism	124.79	141.42	143.16	114.13	26.145	13.045	28.84
STO06G172270	Carbohydrates Metabolism	0	0	0	0.065	0	0	0
STO06G172510	Carbohydrates Metabolism	43.49	74.345	85.785	71.07	4.155	0.07	1.34
STO06G172770	Carbohydrates Metabolism	6.97	9.85	9.68	10.275	7.395	7.06	7.43
STO06G172950	Carbohydrates Metabolism	22.755	13.535	17.57	16.515	8.165	9.16	3.145
STO06G173600	Carbohydrates Metabolism	29.455	30.965	33.425	24.255	3.91	2.1	2.83
STO06G174780	Carbohydrates Metabolism	0.605	1.345	0.79	1.005	0.18	0.51	0
STO06G176130	Carbohydrates Metabolism	1.485	0.8	0.37	0.38	0.09	0	0
STO06G181860	Carbohydrates Metabolism	3.395	12.39	10.415	5.585	0.39	0.235	0
STO06G182100	Carbohydrates Metabolism	7.765	5.225	3.3	1.615	0.815	0.405	0.545
STO06G182230	Carbohydrates Metabolism	11.24	16.715	16.255	10.83	8.7	12.585	10.53
STO06G182240	Carbohydrates Metabolism	11.13	18.24	12.085	8.055	6.275	9.31	8.745
STO06G184870	Carbohydrates Metabolism	0	0	0	0	0	0	0.07
STO06G184890	Carbohydrates Metabolism	0.415	0.835	0.4	1.3	0.6	0.33	0.535
STO06G185360	Carbohydrates Metabolism	4.29	3.18	2.31	4.21	0	0.43	0.62
STO06G185890	Carbohydrates Metabolism	3.45	2.24	1.845	1.33	1.43	1.19	1.6
STO06G186510	Carbohydrates Metabolism	0.03	0.195	0.51	0.255	0	0	0
STO06G186770	Carbohydrates Metabolism	35.255	148.43	51.69	5.75	17.43	20.29	14.485
STO06G186840	Carbohydrates Metabolism	3.835	3.625	3.81	1.415	0.295	0.125	0.12
STO06G186950	Carbohydrates Metabolism	24.61	58.7	80.05	41.57	0.57	0.58	0.495
STO06G187580	Carbohydrates Metabolism	0.89	0.285	0.025	0.03	0	0	0
STO06G187710	Carbohydrates Metabolism	0	0	0	0.1	0	0	0
STO06G187890	Carbohydrates Metabolism	19.065	14.295	14.885	9.135	3.565	2.18	2.37
STO06G187910	Carbohydrates Metabolism	0	0	0.025	0	0	0	0
STO06G188150	Carbohydrates Metabolism	53.065	71.105	85.605	66.825	9.035	3.305	3.635
STO06G188210	Carbohydrates Metabolism	14.51	11.85	9.56	3.97	0.64	0.09	0.075
STO06G188690	Carbohydrates Metabolism	20.455	25.06	15.35	12.145	4.075	4.645	51.765
STO06G189230	Carbohydrates Metabolism	1.48	1.63	0.69	0	0.06	0.07	0
STO06G189860	Carbohydrates Metabolism	0.125	0.065	0.06	0	0	0	0
STO06G189890	Carbohydrates Metabolism	300.94	164.33	179.28	168.135	2.885	0.415	2.135
STO06G190190	Carbohydrates Metabolism	58.485	61.225	87.14	77.345	4.355	0.105	0.61
STO06G190530	Carbohydrates Metabolism	13.77	16.125	15.285	15.695	7.525	4.025	5.365
STO06G191180	Carbohydrates Metabolism	497.05	349.07	314.97	212	33.425	9.28	23.54
STO06G191430	Carbohydrates Metabolism	101.885	66.995	63.985	47.545	11.795	4.515	14.61
STO06G191530	Carbohydrates Metabolism	99.91	95.115	103.145	101.005	72.995	76.345	60.485
STO06G191610	Carbohydrates Metabolism	0.14	0.16	0.72	0.25	0.11	0	0.035
STO06G192510	Carbohydrates Metabolism	66.19	47.985	42.42	25.91	1.38	1.615	18.355
STO06G192520	Carbohydrates Metabolism	249.325	215.905	212.525	292.275	12.355	1.25	18.615
STO06G192550	Carbohydrates Metabolism	29.705	46.305	42.41	15.42	2.405	2.355	8.585
STO06G192710	Carbohydrates Metabolism	17.45	19.475	14.595	8.6	2.795	2.545	2.825
STO06G192750	Carbohydrates Metabolism	9.395	10.495	8.585	5.71	5.155	3.95	3.05
STO06G192980	Carbohydrates Metabolism	10.835	18.685	26.725	24.645	78.31	115.445	132.19
STO06G193120	Carbohydrates Metabolism	29.05	31.18	28.29	13.74	0.23	0.065	0.125
STO06G193160	Carbohydrates Metabolism	66.25	71.18	72.5	69.975	26.325	13.71	22.275
STO06G193410	Carbohydrates Metabolism	0.065	0.285	0.06	0.065	0	0	0.38
STO06G193420	Carbohydrates Metabolism	7.705	5.51	4.445	3.34	1.215	0.635	0.685
STO06G193850	Carbohydrates Metabolism	0	0	0	0.045	0	0.05	0.045
STO06G194250	Carbohydrates Metabolism	46.045	55.82	42.155	20.61	1.545	0	0.035
STO06G194680	Carbohydrates Metabolism	0.17	0	0.055	0	0.055	0.055	0.06
STO06G194900	Carbohydrates Metabolism	0.17	0.07	0	0	0	0.275	0.1
STO06G194940	Carbohydrates Metabolism	62.66	83.5	89.595	64.825	27.89	13.19	19.33
STO06G195060	Carbohydrates Metabolism	68.25	101.36	92.885	65.555	45.035	39.57	34.355
STO06G195520	Carbohydrates Metabolism	8.84	4.825	1.7	1.255	4.005	5.345	2.265
STO06G195530	Carbohydrates Metabolism	10.25	3.715	2.825	2.795	17.34	33.385	46.53
STO06G195680	Carbohydrates Metabolism	70.36	86.04	57.015	38.06	16.39	9.85	13.65
STO06G196210	Carbohydrates Metabolism	12.3	12.005	9.765	7.635	4.085	0.365	0.21
STO06G196680	Carbohydrates Metabolism	1.14	0.595	0.375	0.14	0.035	0.07	0
STO06G196900	Carbohydrates Metabolism	29.695	26.17	26.985	17.045	14.36	22.37	15.46
STO06G197470	Carbohydrates Metabolism	17.18	7.945	13.99	17.89	0.34	0	0.21
STO06G197820	Carbohydrates Metabolism	1.77	2.045	2.305	3.62	7.12	7.365	6.835
STO06G197900	Carbohydrates Metabolism	38.585	49.49	36.545	18.035	0.045	0	0.045
STO06G198540	Carbohydrates Metabolism	11.635	15.925	34.455	39.385	15.545	4.45	0.865
STO06G199720	Carbohydrates Metabolism	0.095	0.06	0	0.105	0	0	0.1
STO06G199740	Carbohydrates Metabolism	1.62	0.525	0.185	0.18	0.17	0.065	0
STO06G199750	Carbohydrates Metabolism	2.715	8.09	11.07	15.025	2.605	4.695	3.56
STO06G200390	Carbohydrates Metabolism	53.935	74.335	100.085	105.275	27.335	12.48	8.005
STO06G200450	Carbohydrates Metabolism	521.7	521.455	453.72	136.155	9.93	3.4	3.005
STO06G200500	Carbohydrates Metabolism	6.155	15.26	21.665	44.185	74.015	34.155	29.27
STO06G200760	Carbohydrates Metabolism	77.515	138.89	166.04	161.51	40.415	4.51	2.465
STO06G201350	Carbohydrates Metabolism	40.225	36.21	12.045	0.695	0.065	0.07	0.05
STO06G201890	Carbohydrates Metabolism	3.765	6.425	28.14	97.36	279.965	263.23	219.405
STO06G201900	Carbohydrates Metabolism	4.87	4.965	7.385	11.83	67.55	108.37	128.22
STO06G202700	Carbohydrates Metabolism	15.44	19.93	18.195	11.765	1.69	0.885	1.45
STO06G203320	Carbohydrates Metabolism	16.75	27.125	25.48	6.335	0.38	0	0.105
STO06G203460	Carbohydrates Metabolism	5.51	4.4	5.595	3.725	2.525	2.675	5.83
STO06G203690	Carbohydrates Metabolism	92.07	99.51	67.125	37.055	3.56	0.58	1.495
STO06G203730	Carbohydrates Metabolism	19.415	22.4	20.455	18.335	11.075	10.2	9.23
STO06G204020	Carbohydrates Metabolism	22.6	25.72	23.585	17.58	16.655	28.495	27.495
STO06G204330	Carbohydrates Metabolism	19.325	20.73	21.015	15.605	5.22	3.285	3.07
STO06G204970	Carbohydrates Metabolism	23.125	27.185	22.33	18.015	40.915	40.85	15.135
STO06G205000	Carbohydrates Metabolism	0	0	0.04	0.04	0	0	0
STO06G205130	Carbohydrates Metabolism	30.18	25.77	18.395	11.67	0.8	0.035	0.245
STO06G205380	Carbohydrates Metabolism	10.26	10.15	9.76	7.63	5.82	5.525	9
STO06G205980	Carbohydrates Metabolism	0.3	0.54	0.24	0.23	0.72	0.115	0.24
STO07G206270	Carbohydrates Metabolism	35.87	33.295	28.31	21.695	9.555	6.955	8.85
STO07G206710	Carbohydrates Metabolism	2.825	4.875	3.815	1.815	2.19	2.315	4.675
STO07G207240	Carbohydrates Metabolism	55.2	71.485	71.845	48.87	8.05	4.135	15.13
STO07G207260	Carbohydrates Metabolism	49.305	28.02	17.47	21.965	8.43	10.05	12.765
STO07G208680	Carbohydrates Metabolism	20.02	18.47	19.13	9.585	0.945	0.345	1.185
STO07G208910	Carbohydrates Metabolism	1.655	1.14	1.78	1.23	0.535	0	0
STO07G208920	Carbohydrates Metabolism	1.185	0.755	0.92	1.18	0.475	0.19	0.115
STO07G210030	Carbohydrates Metabolism	1.74	1.33	1.02	0.575	0.275	0.145	0.33
STO07G210280	Carbohydrates Metabolism	1.745	1.27	1.15	0.535	0.095	0.04	0
STO07G210410	Carbohydrates Metabolism	24.235	23.5	21.605	16.23	25.275	27.795	21.025
STO07G211300	Carbohydrates Metabolism	2.545	2.055	0.865	0.385	0.025	0.025	0
STO07G211850	Carbohydrates Metabolism	19.25	20.105	18.84	13.64	5.265	4.925	6.885
STO07G212330	Carbohydrates Metabolism	246.45	75.26	68.185	35.2	0.47	0	0.415
STO07G212480	Carbohydrates Metabolism	0.55	1.495	0	0.62	0	0.38	0
STO07G212840	Carbohydrates Metabolism	18.66	58.595	139.665	58.625	39.825	60.21	44.02
STO07G213990	Carbohydrates Metabolism	30.805	9.85	8.195	12.24	1.14	0	0.2
STO07G214870	Carbohydrates Metabolism	0.065	0.07	0.5	2.45	0	0.16	0
STO07G214880	Carbohydrates Metabolism	5.535	3.85	4.255	3.405	3.56	3.27	1.315
STO07G215640	Carbohydrates Metabolism	0.14	0	0	0	0	0	0
STO07G217310	Carbohydrates Metabolism	6.405	7.875	8.91	10.235	16.645	19.43	9.095
STO07G217760	Carbohydrates Metabolism	21.835	24.005	25.54	26.11	7.4	3.04	4.88
STO07G219140	Carbohydrates Metabolism	0.135	0.375	0.335	0	0	0	0
STO07G221060	Carbohydrates Metabolism	0.905	33.565	105.69	243.845	1.335	0.12	0
STO07G221540	Carbohydrates Metabolism	0.745	1.05	3.58	4.3	5.14	4.735	2.8
STO07G221560	Carbohydrates Metabolism	0.4	0	0	0.45	0	0	0
STO07G221580	Carbohydrates Metabolism	0.06	0.07	0.295	0.31	0	0	0
STO07G221650	Carbohydrates Metabolism	0.105	0	0	0	0	0	0
STO07G221890	Carbohydrates Metabolism	0.62	0.22	0.2	0.23	0	0	0
STO07G222790	Carbohydrates Metabolism	0.92	4.63	11.475	29.78	21.81	29.71	31.195
STO07G222810	Carbohydrates Metabolism	180.33	102.705	102.72	101.22	12.57	3.485	4.16
STO07G225370	Carbohydrates Metabolism	42.72	31.465	21.73	11.17	11.15	13.085	15.665
STO07G225560	Carbohydrates Metabolism	0.115	0.07	0.12	0	0	0	0
STO07G226300	Carbohydrates Metabolism	314.85	92.375	61.825	47.86	4.54	3.325	2.17
STO07G226310	Carbohydrates Metabolism	6.92	1.41	1.135	0.26	0	0	0
STO07G226320	Carbohydrates Metabolism	106.185	151.24	184.845	20.43	0.205	0.04	0.08
STO07G226330	Carbohydrates Metabolism	0.035	0.04	0.04	0	0.075	0.105	0
STO07G226340	Carbohydrates Metabolism	3.415	0.64	0.7	0.185	0.105	0.04	0
STO07G226350	Carbohydrates Metabolism	1.415	0.15	0	0	0	0	0
STO07G226440	Carbohydrates Metabolism	0.345	18.58	17.69	1.715	0	0	0
STO07G226470	Carbohydrates Metabolism	0.175	0.875	0.52	0.51	0	0	0
STO07G226650	Carbohydrates Metabolism	69.975	97.815	75.485	10.17	0.06	0.06	0.44
STO07G227000	Carbohydrates Metabolism	124.295	126.69	134.95	116.535	157.705	291.895	133.925
STO07G227120	Carbohydrates Metabolism	0	0.055	0	0	0.15	0.095	0
STO07G227150	Carbohydrates Metabolism	2.51	2.67	1.635	0.775	0.255	0.345	0.475
STO07G228690	Carbohydrates Metabolism	0.035	0	0	0.355	0.105	0.45	0.175
STO07G228700	Carbohydrates Metabolism	3.51	6.21	5.06	4.68	3.83	2.58	1.735
STO07G228710	Carbohydrates Metabolism	10.62	13.25	11.49	8.07	6.685	7.945	3.06
STO07G228750	Carbohydrates Metabolism	1.85	0.38	0.335	0.55	0.155	0.27	0.11
STO07G230290	Carbohydrates Metabolism	9.165	8.315	7.36	8.14	13.055	20.855	14.095
STO07G230300	Carbohydrates Metabolism	3.825	1.935	0.065	0.03	41.24	42.695	0.9
STO07G230340	Carbohydrates Metabolism	30.615	249.11	112	7.425	0.605	0.25	0.625
STO07G230520	Carbohydrates Metabolism	1.6	0.75	0.085	0.04	0	0	0
STO07G230600	Carbohydrates Metabolism	11.28	12.805	8.35	5.28	0.18	0.015	0.045
STO07G230710	Carbohydrates Metabolism	154.275	19.155	1.135	0.05	0.755	0.05	0
STO07G230860	Carbohydrates Metabolism	0	0	0	0	0	0.03	0
STO07G230870	Carbohydrates Metabolism	0	0	0	0	0	0.095	0
STO07G230890	Carbohydrates Metabolism	0.055	0	0	0	0.115	0.115	0
STO08G231880	Carbohydrates Metabolism	41.115	52.39	70.055	50.92	9.825	6.495	7.19
STO08G231970	Carbohydrates Metabolism	99.985	105.005	96.935	74.68	32.04	42.395	49.165
STO08G232910	Carbohydrates Metabolism	365.835	267.42	183.86	163.65	106.805	130.635	180.115
STO08G233330	Carbohydrates Metabolism	11.77	12.835	9.18	5.87	12.265	9.865	2.33
STO08G233350	Carbohydrates Metabolism	0.605	2.045	4.33	6.96	3.49	3.495	0.675
STO08G233510	Carbohydrates Metabolism	35.44	45.815	67.805	57.35	77.3	83.68	29.375
STO08G234420	Carbohydrates Metabolism	1.55	3.445	1.835	1.64	0.06	0	0.17
STO08G234470	Carbohydrates Metabolism	1.08	1.02	2.345	4.565	815.295	897.58	933.395
STO08G234500	Carbohydrates Metabolism	16.405	11.91	14.025	13.405	5.415	5.12	10.185
STO08G234530	Carbohydrates Metabolism	0.195	0.05	0.04	0.04	0	0	0
STO08G234710	Carbohydrates Metabolism	17.37	17.95	14.385	14.165	2.14	0.765	2.71
STO08G235130	Carbohydrates Metabolism	93.465	6.385	0	0.065	14.765	2.72	0
STO08G235260	Carbohydrates Metabolism	1.205	2.585	2.12	0.33	0.47	3.4	19.045
STO08G235550	Carbohydrates Metabolism	0.45	1.11	2.555	15.5	371.135	640.285	334.445
STO08G235780	Carbohydrates Metabolism	0.21	0.175	0.77	2.64	0.02	0	0
STO08G236030	Carbohydrates Metabolism	20.01	4.91	0.865	0.11	0	0.05	1.245
STO08G236040	Carbohydrates Metabolism	62.345	15.775	2.245	1.655	1.04	1.11	3.61
STO08G236150	Carbohydrates Metabolism	35.35	38.465	39.93	31.82	17.975	18.16	11.955
STO08G236200	Carbohydrates Metabolism	34.945	39.76	40.73	39.525	12.82	4.555	2.505
STO08G236290	Carbohydrates Metabolism	10.115	10.835	11.92	8.4	1.875	0.305	0.085
STO08G236370	Carbohydrates Metabolism	0	0	0.09	0	0	0	0
STO08G236380	Carbohydrates Metabolism	278.9	281.135	272.015	132.93	44.655	38.96	42.47
STO08G236390	Carbohydrates Metabolism	61.37	57.89	31.23	7.47	0.04	0	0.265
STO08G237470	Carbohydrates Metabolism	3.97	3.42	3.825	3.84	0.115	0.045	0.095
STO08G238460	Carbohydrates Metabolism	12.775	14.93	13.685	10.135	4.675	4.31	3.745
STO08G238540	Carbohydrates Metabolism	0.4	1.095	0.75	0.665	0.22	0.25	0.07
STO08G238870	Carbohydrates Metabolism	28.02	26.75	35.695	32.205	4.72	2.595	4.415
STO08G239330	Carbohydrates Metabolism	27.37	37.2	42.765	33.99	12.66	9.085	13.785
STO08G239820	Carbohydrates Metabolism	102.48	90.045	73.15	49.4	7.86	3.9	9.58
STO08G239870	Carbohydrates Metabolism	102.48	90.045	73.15	49.4	7.86	3.9	9.58
STO08G240430	Carbohydrates Metabolism	0.12	0.065	0.135	1.505	0	0	0
STO08G240820	Carbohydrates Metabolism	115.995	112.605	25.63	3.365	10.64	2.805	4.73
STO08G241110	Carbohydrates Metabolism	2.685	5.835	3.85	1.505	0	0	0
STO08G241240	Carbohydrates Metabolism	30.335	20.47	13.365	3.63	1.07	1.27	0.87
STO08G241280	Carbohydrates Metabolism	0.135	0.315	0.58	0.045	0	0	0
STO08G241660	Carbohydrates Metabolism	83.97	146.115	332.885	487.945	1162.56	1197.91	317.465
STO08G241870	Carbohydrates Metabolism	784.015	872.56	960.255	799.295	333.85	141.595	151.87
STO08G242020	Carbohydrates Metabolism	0.485	0.125	0.38	0.385	0.325	0.405	0.16
STO08G242230	Carbohydrates Metabolism	0	0	0.09	0	0	0.055	0
STO08G242600	Carbohydrates Metabolism	22.195	18.075	21.605	224.36	334.435	12.55	0.45
STO08G243400	Carbohydrates Metabolism	27.665	44.725	50.655	35.085	41.215	45.705	28.51
STO08G244580	Carbohydrates Metabolism	17.73	60.35	29.46	16.075	245.43	11.91	64.385
STO08G244750	Carbohydrates Metabolism	56.215	64.22	48.15	20.195	220.5	539.005	1027.88
STO08G244760	Carbohydrates Metabolism	0	0	0	0.175	3.34	2.89	0
STO08G245210	Carbohydrates Metabolism	59.755	46.91	51.435	29.1	3.68	2.66	3.55
STO08G245570	Carbohydrates Metabolism	31.94	34.185	21.995	13.39	3.86	1.265	3.28
STO08G246400	Carbohydrates Metabolism	0.435	0	0.07	0.08	0	0	0
STO08G246410	Carbohydrates Metabolism	0.365	0	0	0	0	0	0
STO08G246520	Carbohydrates Metabolism	18.41	19.865	26.285	22.555	7.855	6.79	6.645
STO08G246560	Carbohydrates Metabolism	0.7	0	0	0	0	0	0
STO08G246710	Carbohydrates Metabolism	27.445	9.515	7.495	9.155	19.01	18.935	6.9
STO08G246790	Carbohydrates Metabolism	0.075	0.04	0.035	0.04	0	0	0
STO08G247200	Carbohydrates Metabolism	9.285	9.91	11.625	44.785	96.92	54.1	20.035
STO08G247290	Carbohydrates Metabolism	0.115	0.175	0.08	0.115	0	0	0
STO08G247550	Carbohydrates Metabolism	13.41	10.045	9.68	9.7	4.115	1.48	4.89
STO08G247730	Carbohydrates Metabolism	339.205	456.385	394.735	146.655	19.365	9.58	9.175
STO08G247740	Carbohydrates Metabolism	2.2	0.915	0.295	0.29	0.075	0	0.065
STO08G248020	Carbohydrates Metabolism	46.595	51.21	59.58	59.82	15.83	9.53	4.7
STO08G248070	Carbohydrates Metabolism	30.475	31.545	29.89	16.09	3.7	1.615	4.35
STO08G248300	Carbohydrates Metabolism	5.06	4.965	5.94	12.31	21.485	25.035	16.99
STO08G248910	Carbohydrates Metabolism	50.785	9.915	2.73	2.52	0.17	0	0.17
STO08G248980	Carbohydrates Metabolism	83.39	58.385	52.095	41.68	49.305	58.05	119.415
STO08G249170	Carbohydrates Metabolism	0.175	0	0	0	0	0	0
STO08G249410	Carbohydrates Metabolism	3.91	8.275	31.1	23.055	0.535	0	0.11
STO08G249580	Carbohydrates Metabolism	1.635	1.1	2.045	0.91	0.64	0	0
STO08G249590	Carbohydrates Metabolism	1466.67	1569.53	1131.08	740.06	66	41.66	200.17
STO08G249980	Carbohydrates Metabolism	5.195	8.82	9.14	15.51	69.39	24.18	5.99
STO08G250990	Carbohydrates Metabolism	6.1	8.61	6.56	4.27	0.815	0.745	0.71
STO08G251080	Carbohydrates Metabolism	43.875	47.96	49.485	43.09	17.66	14.935	10.515
STO08G251320	Carbohydrates Metabolism	0.055	0	0.055	0	0	0	0
STO08G251330	Carbohydrates Metabolism	0.085	0	0	0	0	0	0
STO08G251770	Carbohydrates Metabolism	1.075	0.62	0.645	0.265	0	0.425	1.135
STO08G252040	Carbohydrates Metabolism	103.07	131.71	122.355	73.975	1.18	0.175	1.205
STO08G252140	Carbohydrates Metabolism	43.545	39.02	34.035	28.115	29.98	35.7	78
STO08G252220	Carbohydrates Metabolism	146.845	184.505	187.02	109.62	197.21	154.24	129.725
STO08G253810	Carbohydrates Metabolism	6.78	4.53	7.965	23.8	501.93	562.745	332.9
STO08G254080	Carbohydrates Metabolism	11.415	219.87	718.55	2040.44	396.63	206.365	111.495
STO08G254740	Carbohydrates Metabolism	16.355	20.805	21.415	16.135	5.135	3.355	6.85
STO08G255440	Carbohydrates Metabolism	57.24	48.005	48.555	31.4	4.81	2.89	5.86
STO08G255990	Carbohydrates Metabolism	36.265	19.94	8.815	9.485	34.065	15.785	3.725
STO08G256470	Carbohydrates Metabolism	21.24	26.86	24.38	19.925	5.925	5.795	7.66
STO08G256520	Carbohydrates Metabolism	0.085	0.055	0.05	0.095	0	0	0
STO08G256630	Carbohydrates Metabolism	37.665	37.425	39.275	31.285	5.92	3.14	5.515
STO08G256750	Carbohydrates Metabolism	31.45	36.895	39.41	29.125	20.28	22.39	22.44
STO08G257340	Carbohydrates Metabolism	1.52	10.465	59.85	179.975	562.635	1025.22	950.415
STO08G257720	Carbohydrates Metabolism	0.025	0.035	0.045	0.045	0	0	0
STO08G259260	Carbohydrates Metabolism	159.835	165.355	124.7	97.11	27.305	25.325	28.995
STO08G259420	Carbohydrates Metabolism	10.93	12.83	15.25	12.36	3.285	2.285	2.37
STO08G259820	Carbohydrates Metabolism	26.055	31.675	31.15	24.21	41.135	44.165	30.95
STO08G260120	Carbohydrates Metabolism	11.995	18.58	17.6	12.605	1.365	1.16	1.065
STO08G261300	Carbohydrates Metabolism	283.635	294.52	294.205	202.41	65.155	34.37	66.585
STO08G263970	Carbohydrates Metabolism	0	0	20.245	40.205	36.17	18.37	31.04
STO08G263980	Carbohydrates Metabolism	6.435	19.02	47.39	70.36	74.715	41.31	20.63
STO08G267150	Carbohydrates Metabolism	31.76	26.605	21.485	12.485	9.815	4.595	4.6
STO08G273760	Carbohydrates Metabolism	0.11	0	0	0	0	0	0
STO08G274270	Carbohydrates Metabolism	19.405	41.485	136.095	363.21	36.11	1.215	0
STO08G274280	Carbohydrates Metabolism	4.095	9.13	33.9	93.475	8.1	0.325	0
STO08G274310	Carbohydrates Metabolism	0.25	0	0.095	0.05	0.11	0.095	0.145
STO08G274350	Carbohydrates Metabolism	3.78	3.045	2.985	1.77	1.275	1.905	0
STO08G275730	Carbohydrates Metabolism	17.62	19.58	15.835	13.525	6.835	5.905	6.16
STO08G276520	Carbohydrates Metabolism	25.43	25.715	23.155	14.38	3.965	2.13	4.44
STO08G277040	Carbohydrates Metabolism	10.045	10.23	8.35	5.3	3.37	2.825	1.325
STO08G277520	Carbohydrates Metabolism	55.795	63.725	57.33	45.51	32.405	37.26	53.93
STO08G278030	Carbohydrates Metabolism	14.54	15.96	12.67	10.58	6.655	4.89	3.97
STO08G278360	Carbohydrates Metabolism	0.11	0.265	0	0	0	0	0
STO09G279260	Carbohydrates Metabolism	11.845	13.705	15.235	12	0.89	0.4	0.49
STO09G280090	Carbohydrates Metabolism	59.82	72.895	65.745	50.12	36.765	51.535	46.035
STO09G280870	Carbohydrates Metabolism	2.82	0.36	0.275	0.07	47.47	78.965	10.435
STO09G281110	Carbohydrates Metabolism	30.695	23.595	23.135	15.155	18.32	7.475	3.37
STO09G281160	Carbohydrates Metabolism	13.965	18.53	33.775	23.44	0.1	0	0.08
STO09G281310	Carbohydrates Metabolism	42.21	19.325	2.935	2.245	19.38	12.37	0.74
STO09G281900	Carbohydrates Metabolism	111.5	147.98	153.645	132.805	310.86	212.265	137.215
STO09G282360	Carbohydrates Metabolism	3.625	2.605	2.41	1.525	0.605	0.735	1.15
STO09G282380	Carbohydrates Metabolism	14.525	8.735	6.805	4.245	2.235	8.14	16.86
STO09G282400	Carbohydrates Metabolism	3.785	3.215	4.06	3.685	7.06	12.42	7.585
STO09G282410	Carbohydrates Metabolism	7.76	6.235	6.325	3.275	0.365	0.2	0.45
STO09G282420	Carbohydrates Metabolism	7.25	5.55	5.45	4.04	2.345	2.755	2.025
STO09G282430	Carbohydrates Metabolism	7.335	5.17	5.95	2.58	1.16	1.76	1.785
STO09G282450	Carbohydrates Metabolism	0.085	0.255	0.41	0.58	0	0	0
STO09G282460	Carbohydrates Metabolism	9.345	8.555	6.99	4.505	0.085	0.205	0.25
STO09G283260	Carbohydrates Metabolism	12.72	11.125	10.025	5.065	0.58	0.48	1.52
STO09G284810	Carbohydrates Metabolism	12.705	12.165	13.75	10.715	1.815	0.955	0.28
STO09G284830	Carbohydrates Metabolism	25.925	6.71	9.595	7.875	0.44	0.1	0
STO09G285990	Carbohydrates Metabolism	79.29	67.14	52.08	18.87	12.79	16.18	12.125
STO09G286050	Carbohydrates Metabolism	71.08	70.655	76.73	43.035	8.16	6.525	11.18
STO09G286450	Carbohydrates Metabolism	17.12	19.2	14.81	6.995	5.32	3.61	3.58
STO09G286960	Carbohydrates Metabolism	8.625	9.335	8.65	6.305	4.435	5.76	4.26
STO09G287510	Carbohydrates Metabolism	7.46	9.545	0.235	0.085	0	0	0
STO09G287530	Carbohydrates Metabolism	115.915	225.68	29.24	1.17	0	0	0
STO09G287570	Carbohydrates Metabolism	47.795	61.325	7.975	0.23	0.06	0	0
STO09G287610	Carbohydrates Metabolism	3.53	10.555	1.67	0.235	0	0	0
STO09G287620	Carbohydrates Metabolism	3.81	88.33	94.835	64.16	0.345	0.055	0
STO09G287740	Carbohydrates Metabolism	17.065	16.455	13.01	8.84	2.575	3.765	3.195
STO09G287760	Carbohydrates Metabolism	277.295	221.535	207.22	143.125	275.525	263.23	222.825
STO09G292750	Carbohydrates Metabolism	3.895	10.36	11.84	14.85	1.425	0	0
STO09G294000	Carbohydrates Metabolism	39.745	47.3	50.705	43.115	20.465	14.095	17.685
STO09G294220	Carbohydrates Metabolism	0	0	0.125	0	0	0.315	0
STO09G294280	Carbohydrates Metabolism	0.25	0	0	0	0.035	0.035	0
STO09G295470	Carbohydrates Metabolism	5.45	5.815	4.455	3.52	2.575	2.545	1.805
STO09G295530	Carbohydrates Metabolism	0.43	1.025	0.775	0.35	0	0.03	0
STO09G295580	Carbohydrates Metabolism	0	0	0.87	14.76	1.55	0.12	0.18
STO09G295600	Carbohydrates Metabolism	0	0	0	0.125	0	0	0
STO09G295630	Carbohydrates Metabolism	1.94	0.585	0.04	0	0	0	0
STO09G295640	Carbohydrates Metabolism	0	0.335	2.12	12.8	0.115	0	0
STO09G295650	Carbohydrates Metabolism	0.1	0	0.115	0.075	0	0	0
STO09G295690	Carbohydrates Metabolism	0.11	0.045	0.12	0	0	0	0
STO09G296170	Carbohydrates Metabolism	11.285	12.17	8.45	5.42	0.46	0.12	0.57
STO09G296830	Carbohydrates Metabolism	3.66	4.345	3.075	3.23	1.005	0.885	0.42
STO09G296930	Carbohydrates Metabolism	1.015	0.475	1.135	0.835	0	0	0.215
STO09G297220	Carbohydrates Metabolism	1.545	1.765	1.98	7.945	4.06	0.82	0.09
STO09G298410	Carbohydrates Metabolism	0	0	0.03	0.06	0.565	1.78	0.33
STO09G298420	Carbohydrates Metabolism	0.965	0.41	0.295	0.14	0	0	0.235
STO09G298440	Carbohydrates Metabolism	6.295	1.035	0.395	1.245	0.96	0.465	0.35
STO09G299200	Carbohydrates Metabolism	2.97	1.925	1.44	0.625	0.025	0.08	0
STO09G299210	Carbohydrates Metabolism	1249.57	180.81	96.36	46.07	0.095	0	0.09
STO09G299540	Carbohydrates Metabolism	0	0	0	0	1.485	3.225	0.87
STO09G299550	Carbohydrates Metabolism	3.475	0.1	0	0	0.58	1.21	0.055
STO09G299560	Carbohydrates Metabolism	41.265	10.765	0.655	0.76	0.03	0.14	0.08
STO09G299570	Carbohydrates Metabolism	13.505	10.76	11.995	13.995	15.795	8.645	2.305
STO09G299840	Carbohydrates Metabolism	10.665	12.425	12.335	7.245	5.985	3.255	12.82
STO09G299960	Carbohydrates Metabolism	7.315	3.685	1.855	1.13	0.05	0	0.045
STO09G300190	Carbohydrates Metabolism	24.255	25.61	22.915	11.95	6.815	6.94	10.02
STO09G300320	Carbohydrates Metabolism	35.07	66.51	65.1	96.12	34.53	31.89	15.91
STO09G300520	Carbohydrates Metabolism	0.215	0.405	0.48	0.335	2.645	1.345	0.42
STO09G300690	Carbohydrates Metabolism	16.25	20.09	29.565	50.35	36.645	17.935	16.63
STO09G301050	Carbohydrates Metabolism	12.33	15.535	13.055	10.2	6.08	6.475	5.455
STO09G301280	Carbohydrates Metabolism	1.065	0.525	0.63	0.64	0	0.045	0.13
STO09G302090	Carbohydrates Metabolism	223.29	222.875	166.77	153.68	133.315	121.815	221.93
STO09G302640	Carbohydrates Metabolism	1.625	1.035	0.72	0.375	0.06	0.025	0.24
STO09G302810	Carbohydrates Metabolism	62.385	57.51	51	33.82	10.625	16.93	35.555
STO09G302930	Carbohydrates Metabolism	3.97	11.92	21.19	87.895	85.115	95.335	85.41
STO09G302990	Carbohydrates Metabolism	21.51	13.04	6.64	2.045	0	0	0
STO09G303290	Carbohydrates Metabolism	104.85	226.82	201.51	73.02	2.28	0.68	0.795
STO09G304390	Carbohydrates Metabolism	0.39	0	1.2	0	0	0.585	0.445
STO09G304830	Carbohydrates Metabolism	14.165	12.18	14.455	19.665	0.495	0.185	0.105
STO09G307050	Carbohydrates Metabolism	14.1	19.53	20.58	11.445	2.645	1.135	1.515
STO09G308010	Carbohydrates Metabolism	24.375	13.13	3.87	3.875	45.705	21.22	0.8
STO09G308260	Carbohydrates Metabolism	0	0	0.06	0	0.55	1.87	8.415
STO09G308830	Carbohydrates Metabolism	13.685	14.225	16.35	10.965	1.83	1.185	3.605
STO09G309100	Carbohydrates Metabolism	0.39	0.775	0.79	0.525	0.3	0.195	0.065
STO09G309120	Carbohydrates Metabolism	0.08	0.4	0.57	0.26	0	0	0.075
STO09G309130	Carbohydrates Metabolism	6.17	0.89	0	0	0	0	0.035
STO09G309140	Carbohydrates Metabolism	0.8	0.745	1.33	2.225	0.035	0	0.135
STO09G309150	Carbohydrates Metabolism	1736.07	1616.88	1915.09	2728.76	61.7	0.77	1.995
STO09G309160	Carbohydrates Metabolism	0.045	0	0	0	0	0	0
STO09G309170	Carbohydrates Metabolism	5.905	2.11	2.935	1.76	0	0.065	0
STO09G309200	Carbohydrates Metabolism	288.66	54.485	24.96	5.695	0.04	0.05	0
STO09G309250	Carbohydrates Metabolism	3.875	3.155	2.375	0.45	0.27	0	0.055
STO09G309450	Carbohydrates Metabolism	1.82	0.875	0.925	0.73	3.065	15.535	178.65
STO09G309510	Carbohydrates Metabolism	38.915	35.815	43.265	27.425	22.23	10.945	15.44
STO09G310190	Carbohydrates Metabolism	7.705	7.5	4.745	4.535	1.815	3.64	1.29
STO09G310200	Carbohydrates Metabolism	2.565	2.965	3.01	1.745	0.615	0.945	0.455
STO09G310220	Carbohydrates Metabolism	0.635	0.94	1.155	0.455	0.545	0.545	0.355
STO09G310230	Carbohydrates Metabolism	4.54	8.95	2.635	2.095	0.285	0.23	0.11
STO09G310250	Carbohydrates Metabolism	0.835	0.865	0.755	0.59	0.325	0.2	0.27
STO09G310450	Carbohydrates Metabolism	19.685	14.95	14.175	10.285	2.175	1.495	5.755
STO09G310560	Carbohydrates Metabolism	4.475	4.82	9.52	23.17	25.675	44.46	52.6
STO09G310700	Carbohydrates Metabolism	31.41	36.065	53.28	92.005	219.26	131.645	162.97
STO09G310940	Carbohydrates Metabolism	4.57	5.81	6.965	4.95	0.315	0.44	0.18
STO09G311450	Carbohydrates Metabolism	5.075	3.225	2.08	2.03	0.05	0	0.345
STO09G311470	Carbohydrates Metabolism	0.3	0.34	0.315	0.255	0.025	0.075	0.105
STO09G311670	Carbohydrates Metabolism	12.665	4.975	2.005	2.51	0.615	0.53	0.76
STO09G312080	Carbohydrates Metabolism	105.07	107.765	150.89	95.2	12.06	2.175	4.455
STO09G312340	Carbohydrates Metabolism	0	0.075	0.13	0	0	0	0
STO09G312570	Carbohydrates Metabolism	0.245	0.06	0	0.105	0.2	1.06	2.41
STO09G313150	Carbohydrates Metabolism	9.09	3.04	1.4	0.61	0.36	0.28	1.13
STO09G313530	Carbohydrates Metabolism	44.485	38.38	36.39	32.065	90.37	165.55	143.02
STO09G313830	Carbohydrates Metabolism	6.63	5.49	5.295	4.965	5.015	1.97	0.975
STO09G313960	Carbohydrates Metabolism	3.39	4.59	5.36	7.99	33.405	36.895	45.57
STO09G313980	Carbohydrates Metabolism	2.855	30.31	44.425	54.395	31.965	18.19	19.905
STO09G315180	Carbohydrates Metabolism	4.775	1.645	2.51	2.435	0.07	0	0
STO09G315420	Carbohydrates Metabolism	33.97	14.8	11.76	11.4	29.38	48.535	58.54
STO09G315570	Carbohydrates Metabolism	36.24	27.575	23.245	18.665	4.215	0.26	0.485
STO09G315580	Carbohydrates Metabolism	39.1	48.99	60.38	54.985	62.14	54.325	21.165
STO09G315670	Carbohydrates Metabolism	11.985	13.525	9.45	5.65	2.155	2.26	1.14
STO09G315680	Carbohydrates Metabolism	27.85	30.45	28.265	23.305	5.62	2.595	1.765
STO09G315730	Carbohydrates Metabolism	74.03	83.585	55.25	24.84	1.12	0.055	0.12
STO10G317020	Carbohydrates Metabolism	42.255	38.335	42.6	25.44	16.125	22.145	13.935
STO10G317590	Carbohydrates Metabolism	1.04	0.825	0.415	0.37	0.065	0.045	0.105
STO10G317600	Carbohydrates Metabolism	0.515	0.825	0.49	0.4	0.02	0	0
STO10G317830	Carbohydrates Metabolism	265.325	218.43	187.86	125.61	54.99	27.82	40.47
STO10G317880	Carbohydrates Metabolism	0.145	0.155	0.095	0	0	0.245	0.72
STO10G318110	Carbohydrates Metabolism	0.625	0.34	0.325	0.275	0.07	0.035	0.115
STO10G318310	Carbohydrates Metabolism	2.43	2.79	2.745	1.755	0.765	0.43	0.935
STO10G318530	Carbohydrates Metabolism	227.14	350.175	162.81	79.425	3.31	9.195	34.975
STO10G318630	Carbohydrates Metabolism	45.42	32.47	29.805	19.795	4.7	3.925	6.635
STO10G319600	Carbohydrates Metabolism	35.675	15.335	24.3	69.84	13.29	1.84	0.53
STO10G319720	Carbohydrates Metabolism	21.41	11.13	0.205	0	0	0	0
STO10G319730	Carbohydrates Metabolism	0.11	1.11	0.54	0.405	0.02	0.015	0.055
STO10G319740	Carbohydrates Metabolism	11.945	13.63	11.44	22.05	3.355	0.185	0.33
STO10G319770	Carbohydrates Metabolism	3.57	1.56	0.965	1.895	0	0	0
STO10G319780	Carbohydrates Metabolism	6.35	3.955	5.84	10.62	1.955	1.675	3.76
STO10G319790	Carbohydrates Metabolism	83.27	92.07	216.155	413.79	553.785	317.845	107.78
STO10G319800	Carbohydrates Metabolism	51.62	24.265	17.975	9.345	8.975	1.185	0.115
STO10G319820	Carbohydrates Metabolism	6.705	0.705	0.225	0.1	0.235	0.245	0.7
STO10G319830	Carbohydrates Metabolism	0.9	2.345	4.795	6.585	0	0	0
STO10G320170	Carbohydrates Metabolism	41.255	25.795	19.36	8.025	0.365	0.415	3.6
STO10G320540	Carbohydrates Metabolism	1.285	0.795	0.79	0.82	2.63	3.215	1.825
STO10G320600	Carbohydrates Metabolism	8.925	14.495	13.82	5.5	0.375	0.235	0.175
STO10G320610	Carbohydrates Metabolism	33.8	24.815	6.82	1.485	0.115	0.02	0.14
STO10G320820	Carbohydrates Metabolism	3.335	1.365	0.83	0.685	0.215	0.08	0.105
STO10G321100	Carbohydrates Metabolism	2.225	1.505	1.39	1.41	0	0	0
STO10G321450	Carbohydrates Metabolism	15.49	18.465	17.69	15.71	30.435	28.54	19.85
STO10G321560	Carbohydrates Metabolism	81.64	96.145	95.515	51.055	0.79	0.12	0.405
STO10G321990	Carbohydrates Metabolism	45.46	42.37	40.35	33.26	8.465	4.74	5.955
STO10G322040	Carbohydrates Metabolism	6.325	7.28	10.635	21.745	2.2	0.625	0.565
STO10G322260	Carbohydrates Metabolism	19.535	20.94	19.25	12.765	2.875	2.55	1.8
STO10G322290	Carbohydrates Metabolism	473.175	650.78	578.27	276.5	202.83	164.855	160.865
STO10G322390	Carbohydrates Metabolism	15.545	80.43	206.71	141.23	320.6	450.175	650.68
STO10G322580	Carbohydrates Metabolism	0.445	0.41	0.26	0.125	0.13	0.035	0
STO10G322860	Carbohydrates Metabolism	133.345	100.54	116.725	73.505	7.945	3.615	9.32
STO10G323410	Carbohydrates Metabolism	80.525	17.395	8.725	6.35	0.115	0.29	0.355
STO10G323420	Carbohydrates Metabolism	24.075	5.59	2.65	2.07	0.2	0	0
STO10G323490	Carbohydrates Metabolism	19.435	10.165	9.395	5.345	1.32	2.16	2.585
STO10G324520	Carbohydrates Metabolism	2.465	4.02	3.99	2.93	0.975	0.445	0.38
STO10G324810	Carbohydrates Metabolism	0.42	0	0.41	0	0	0	0
STO10G324830	Carbohydrates Metabolism	194.225	104.7	102.415	26.745	0.175	0.48	0
STO10G324940	Carbohydrates Metabolism	4.77	4.015	6.29	5.265	1.75	0.72	0.63
STO10G325280	Carbohydrates Metabolism	10.815	9.345	8.16	4.37	2.14	2.965	2.825
STO10G325290	Carbohydrates Metabolism	6.975	9.705	7.57	4.505	3.125	2.155	2.895
STO10G325650	Carbohydrates Metabolism	27.3	24.25	18.48	12.575	5.24	5.115	4.99
STO10G326660	Carbohydrates Metabolism	2.495	9.84	5.38	2.52	0	0.105	0
STO10G328350	Carbohydrates Metabolism	32.99	30.94	29.275	19.255	7.145	4.85	3.8
STO10G329620	Carbohydrates Metabolism	0.135	0.26	0.31	1.965	0.1	0	0.03
STO10G330410	Carbohydrates Metabolism	13.725	14.045	12.865	8.85	1.56	0.88	1.33
STO10G337730	Carbohydrates Metabolism	66.99	131.115	140.5	95.22	74.085	63.45	87.69
STO10G338750	Carbohydrates Metabolism	13.625	20.745	16.445	13.51	2.41	4.45	23.245
STO10G339640	Carbohydrates Metabolism	0.275	0.16	0	0.225	0	0	0.21
STO10G339660	Carbohydrates Metabolism	0.21	0	0	0	0	0	0
STO10G339820	Carbohydrates Metabolism	0.95	0.835	1.49	0.215	0	0	0
STO10G339840	Carbohydrates Metabolism	0.065	0	0.46	0.13	0	0.12	4.655
STO10G340280	Carbohydrates Metabolism	51.2	101.985	32.02	2.605	0	0	0
STO10G340740	Carbohydrates Metabolism	28.52	0.245	0	0	0	0	0
STO10G341790	Carbohydrates Metabolism	192.25	94.68	66.995	26.205	0.07	0.045	0.035
STO10G342070	Carbohydrates Metabolism	0	0	0	0	0	0.025	0
STO10G342980	Carbohydrates Metabolism	0	0.075	0.06	0.06	0	0	0
STO10G343300	Carbohydrates Metabolism	38.88	58.555	86.57	91.63	3.975	2.435	1.635
STO10G343670	Carbohydrates Metabolism	0.475	0.56	0.55	0.68	0.295	0.94	1.06
STO10G343690	Carbohydrates Metabolism	2.045	1.33	1.08	2.07	0.76	0.915	2.11
STO10G344010	Carbohydrates Metabolism	0	0.125	0.215	0.215	4.465	4.6	5.11
STO10G344270	Carbohydrates Metabolism	7.245	7.495	10.22	3.635	2.425	1.85	0.315
STO10G344810	Carbohydrates Metabolism	1.63	1.92	3.46	1.695	1.735	1.73	0.785
STO10G344890	Carbohydrates Metabolism	87.14	102.28	141.85	199.365	23.34	8.585	5.6
STO10G344930	Carbohydrates Metabolism	0	0	0	0	0.085	0	0
STO10G345030	Carbohydrates Metabolism	15.53	5.34	7.04	5.12	1.11	0.59	1.215
STO10G345340	Carbohydrates Metabolism	6.015	4.765	4.3	4.955	14.12	2.1	0.045
STO10G345350	Carbohydrates Metabolism	0.35	0.305	0.22	0.13	0.235	0.18	0.845
STO10G345870	Carbohydrates Metabolism	18.29	17.38	14.25	9.07	0.58	0.405	0.505
STO10G345940	Carbohydrates Metabolism	23.46	27.78	29.145	25.795	6.85	5.215	13.645
STO10G346660	Carbohydrates Metabolism	1.475	1.585	2.24	1.91	0.695	1.895	5.31
STO10G346900	Carbohydrates Metabolism	3.74	2.755	2.67	1.88	0.265	0	0.06
STO10G347610	Carbohydrates Metabolism	2.81	5.865	4.385	0.745	0	0	0
STO10G348440	Carbohydrates Metabolism	5.38	4.1	7.555	8.325	1.17	0.23	1.355
STO10G348590	Carbohydrates Metabolism	27.83	36.955	26.995	17.07	18.805	8.55	6.91
STO11G349720	Carbohydrates Metabolism	5.315	50.76	30.75	3.16	0	0	0
STO11G349770	Carbohydrates Metabolism	0	0	0	0	0	0	0.085
STO11G352510	Carbohydrates Metabolism	78.245	114.27	124.415	145.575	74.46	37.04	53.67
STO11G353150	Carbohydrates Metabolism	7.815	6.5	8.205	7.575	2.705	0.68	0.33
STO11G353240	Carbohydrates Metabolism	30.835	29.985	33.22	39.51	86.635	108.985	122.195
STO11G353690	Carbohydrates Metabolism	2.355	3.865	1.795	2.955	1.27	2.225	3.385
STO11G353940	Carbohydrates Metabolism	12.05	26.845	16.525	2.97	0	0	0.035
STO11G353970	Carbohydrates Metabolism	94.6	73.335	88.26	68.055	182.24	137.195	29.13
STO11G355340	Carbohydrates Metabolism	4.755	2.52	2.385	1.225	1.71	0.87	0.955
STO11G355650	Carbohydrates Metabolism	362.71	336.325	261.97	148.725	70.78	54.76	82.11
STO11G356300	Carbohydrates Metabolism	38.785	36.15	33.85	30.11	32.575	50.46	56.98
STO11G356650	Carbohydrates Metabolism	6.26	5.29	3.325	0.54	0	0	0
STO11G357680	Carbohydrates Metabolism	4.05	6.715	5.14	6.15	0.425	0.11	0.14
STO11G357860	Carbohydrates Metabolism	9.63	23.07	24.71	31.65	5.545	1.85	2.735
STO11G357950	Carbohydrates Metabolism	5.74	4.68	1.32	2.13	0.4	0	0
STO11G357960	Carbohydrates Metabolism	2.63	6.075	10.24	12.785	5.7	3.525	6.935
STO11G358010	Carbohydrates Metabolism	0.04	0.04	0.015	0.02	0	0	0
STO11G358390	Carbohydrates Metabolism	123.875	19.775	10.415	2.7	0.215	0	0
STO11G359130	Carbohydrates Metabolism	0.195	0.425	0.54	0.21	0.535	0.3	0.255
STO11G359140	Carbohydrates Metabolism	9.65	10.215	12.05	17.915	23.19	26.565	7.64
STO11G359790	Carbohydrates Metabolism	7.09	9.545	10.715	10.64	43.605	23.52	1.37
STO11G360260	Carbohydrates Metabolism	35.235	35.24	29.155	9.585	0.26	0.12	0.065
STO11G360290	Carbohydrates Metabolism	0	0	0	0	0.34	0	0
STO11G360470	Carbohydrates Metabolism	48.315	70.515	75.71	29.225	0.305	0.04	0.035
STO11G360480	Carbohydrates Metabolism	0.45	0.79	0.465	0.165	0.13	0.18	0.085
STO11G360660	Carbohydrates Metabolism	0	0.055	0.15	0.2	0	0	0.085
STO11G360670	Carbohydrates Metabolism	10.85	7.64	6.555	5.385	1.565	0.92	0.705
STO11G360830	Carbohydrates Metabolism	15.26	19.63	18.08	12.84	7.025	8.21	4.435
STO11G361230	Carbohydrates Metabolism	14.575	31.465	52.15	69.86	215.39	285	218.695
STO11G361270	Carbohydrates Metabolism	11.705	12.145	13.135	11.4	16.31	24.04	17.155
STO11G361290	Carbohydrates Metabolism	25.71	40.29	43.555	41.875	8.3	6.99	7.525
STO11G361480	Carbohydrates Metabolism	4.115	7.46	6.62	5.3	2.085	1.89	0.65
STO11G361540	Carbohydrates Metabolism	19.155	11.16	5.22	3.515	0.52	0.14	0.15
STO11G361900	Carbohydrates Metabolism	0	0	0.03	0	0	0	0
STO11G361920	Carbohydrates Metabolism	2.46	1.805	1.885	0.685	0	0	0
STO11G362070	Carbohydrates Metabolism	12.595	19.585	20.68	13.01	7.745	3.21	2.46
STO11G362270	Carbohydrates Metabolism	3.67	4.91	5.625	6.135	5.525	5.29	4.745
STO11G362500	Carbohydrates Metabolism	21.05	24.605	18.95	9.15	0.66	0.085	0.235
STO11G362670	Carbohydrates Metabolism	45.775	43.88	35.39	22.535	14.325	15.515	17.12
STO11G363770	Carbohydrates Metabolism	53.715	56.16	38.07	27.365	14.485	8.145	11.83
STO11G364100	Carbohydrates Metabolism	0.205	0.41	0.225	0	0	0	0.055
STO11G364310	Carbohydrates Metabolism	8.365	7.19	6.78	4.1	1.115	1.475	1.61
STO11G364350	Carbohydrates Metabolism	0.41	1.115	2.28	2.605	176.67	237.795	49.255
STO11G365000	Carbohydrates Metabolism	0	0	0.175	0.195	3.78	4.275	0.89
STO11G365980	Carbohydrates Metabolism	7.205	8.545	8.27	7.06	12.19	13.135	20.375
STO11G366720	Carbohydrates Metabolism	8.38	11.16	17.25	22.41	8.17	9.615	5.455
STO11G366830	Carbohydrates Metabolism	7.02	11.645	1.835	0	0.33	0.82	0.31
STO11G366850	Carbohydrates Metabolism	98.21	1133.88	1342.55	625.475	57.67	42.21	34.825
STO11G367100	Carbohydrates Metabolism	8.51	5.96	0.245	0.08	0.16	0.295	0.225
STO11G367200	Carbohydrates Metabolism	2.91	3.075	3.78	3.23	0.11	0.085	0.075
STO11G367770	Carbohydrates Metabolism	7.875	3.8	2.84	2.62	1.39	2.765	7.265
STO11G368270	Carbohydrates Metabolism	7.22	7.275	8.03	6.72	5.5	7.415	6.545
STO11G368570	Carbohydrates Metabolism	26.55	29.795	28.96	17.95	3.165	1.655	3.06
STO11G368740	Carbohydrates Metabolism	1.15	0.115	0.59	0.27	0	0.06	0
STO11G369240	Carbohydrates Metabolism	75.725	89.735	125.345	165.64	328.9	276.325	286.73
STO11G369570	Carbohydrates Metabolism	2.955	2.685	0.645	0.06	1.035	0.43	0.175
STO11G370140	Carbohydrates Metabolism	0.09	0.055	0	0	0	0	0
STO12G374780	Carbohydrates Metabolism	4.02	0.35	1.32	1.665	0	0.495	4.215
STO12G375080	Carbohydrates Metabolism	287.885	146.255	76.715	37.85	20.81	9.5	15.195
STO12G375260	Carbohydrates Metabolism	0	0	0.075	0.365	0.605	0.215	0
STO12G375280	Carbohydrates Metabolism	0.15	0.085	0.045	0.04	0	0.365	0.775
STO12G375290	Carbohydrates Metabolism	0	0	0	0	0	0.035	0
STO12G375310	Carbohydrates Metabolism	0.075	0.53	0.58	0.325	0	0	0
STO12G375330	Carbohydrates Metabolism	4.525	2.34	0.785	0.04	0.02	0	0
STO12G375390	Carbohydrates Metabolism	33.56	24.965	24.605	14.875	1.83	0.85	1.51
STO12G375490	Carbohydrates Metabolism	0	0.145	0.325	0.525	0	0.05	0
STO12G376010	Carbohydrates Metabolism	0	0.4	0.155	0	0	0	0
STO12G376140	Carbohydrates Metabolism	722.465	671.54	712.67	636.305	289.415	143.83	155.93
STO12G376890	Carbohydrates Metabolism	0.14	0	0	0.46	0	0	0
STO12G376900	Carbohydrates Metabolism	0	0	0.065	0	0	0	0
STO12G377310	Carbohydrates Metabolism	1.55	4.47	10.74	72.835	5.96	1.355	0.735
STO12G377320	Carbohydrates Metabolism	21.755	29.015	29.77	38.78	4.925	2.23	9.43
STO12G377730	Carbohydrates Metabolism	10.545	10.505	10.235	12.16	18.7	14.19	7.07
STO12G377970	Carbohydrates Metabolism	12.755	10.8	11.065	7.7	1.465	0.445	0.7
STO12G378010	Carbohydrates Metabolism	3.585	2.555	4.405	11.75	4.64	0.6	0.63
STO12G378020	Carbohydrates Metabolism	16.905	9.215	9.125	4.865	0.37	0.115	1.465
STO12G378430	Carbohydrates Metabolism	10.515	14.535	11.765	8.49	3.56	4.35	3.19
STO12G378540	Carbohydrates Metabolism	3.445	32.875	58.9	72.235	4.92	0.205	3.435
STO12G378740	Carbohydrates Metabolism	13.88	13.95	18.69	16.225	9.5	4.28	2.615
STO12G379440	Carbohydrates Metabolism	0	0.055	0	0	0	0	0
STO12G379540	Carbohydrates Metabolism	2.965	2.535	4.345	14.345	12.325	21.365	44.075
STO12G380050	Carbohydrates Metabolism	138.33	41.21	9.02	7.465	0.195	0	0.065
STO12G380530	Carbohydrates Metabolism	5.095	7.32	4.905	2.685	0.065	0	0
STO12G380940	Carbohydrates Metabolism	0.875	0.54	0.31	0.36	0.01	0.035	0.045
STO12G380950	Carbohydrates Metabolism	34.215	34.625	26.74	18.17	2.215	0.675	0.85
STO12G380960	Carbohydrates Metabolism	35.205	46.44	53.365	30.985	0.91	0.21	0.47
STO12G381600	Carbohydrates Metabolism	8.6	10.955	7.385	4.935	0.055	0	0
STO12G381820	Carbohydrates Metabolism	11.415	8.76	5.9	8.315	2.615	1.155	1.255
STO12G381840	Carbohydrates Metabolism	7.38	5.32	3.455	1.47	1.1	1.07	0.93
STO12G382120	Carbohydrates Metabolism	0	0.03	0.24	0.905	194.735	233.77	254.22
STO12G382420	Carbohydrates Metabolism	13.415	9.555	10.24	9.695	3.835	2.605	4.21
STO12G382670	Carbohydrates Metabolism	5.545	8.43	1.44	0.23	0.035	0.05	0.03
STO12G383070	Carbohydrates Metabolism	0.08	0.095	0.085	0.2	0	0	0
STO12G383720	Carbohydrates Metabolism	6.09	9.65	12.26	9.815	0.98	0.265	0.415
STO12G383730	Carbohydrates Metabolism	66.265	129.865	116.5	55.71	13.39	15.645	21.375
STO12G383790	Carbohydrates Metabolism	42.655	47.815	51.56	43.105	12.61	6.73	11.285
STO12G383970	Carbohydrates Metabolism	16.19	21.11	23.84	40.76	6.755	3.105	2.735
STO12G384040	Carbohydrates Metabolism	9.65	5.64	5.26	4.115	1.075	0.655	1.785
STO12G384280	Carbohydrates Metabolism	0.735	4.86	6.525	6.945	5.28	8.12	8.34
STO12G384420	Carbohydrates Metabolism	232.4	228.315	261.445	104.225	7.2	2.385	8.505
STO12G384480	Carbohydrates Metabolism	17.13	19.87	19.36	11.26	4.215	4.595	8.265
STO12G384900	Carbohydrates Metabolism	0.36	0.225	0.11	0.04	0	0.035	0.075
STO12G385530	Carbohydrates Metabolism	0	0.64	0.94	3.99	1.525	2.725	5.95
STO12G385890	Carbohydrates Metabolism	10.585	12.29	11.05	4.3	2.095	2.065	2.57
STO12G386010	Carbohydrates Metabolism	29.99	29.92	24.705	22.63	3.42	2.16	2.54
STO12G386030	Carbohydrates Metabolism	66.935	97.87	93.365	70.965	143.02	151.05	56.31
STO12G386140	Carbohydrates Metabolism	247.42	189.65	190.355	150.405	40.495	21.91	85.525
STO12G386610	Carbohydrates Metabolism	0.25	0.385	0.24	0.26	0.09	0.28	1.505
STO12G386690	Carbohydrates Metabolism	1.29	0.505	0.685	0.55	0.17	0.515	1.05
STO12G386980	Carbohydrates Metabolism	31.785	33.35	31.83	21.705	13.215	16.43	29.62
STO12G387420	Carbohydrates Metabolism	27.29	17.595	11.045	7.955	11.235	13.345	12.875
STO12G387560	Carbohydrates Metabolism	13.09	13.395	7.71	3.595	21.33	39.205	30.12
STO12G387640	Carbohydrates Metabolism	9.96	13.51	13.075	7.8	2.055	1.395	1.31
STO12G387740	Carbohydrates Metabolism	212.72	152.985	158.48	144.495	76.85	113.59	138.58
STO12G387770	Carbohydrates Metabolism	1.63	1.8	1.485	0.765	1.09	0.83	0.115
STO12G387780	Carbohydrates Metabolism	8.16	11.975	8.96	3.615	0.55	0.27	1.82
STO12G387820	Carbohydrates Metabolism	1.925	4.425	3.885	2.55	0.195	0.59	0.565
STO12G388100	Carbohydrates Metabolism	73.69	92.95	86.455	81.43	59.28	64.32	91.09
STO12G388770	Carbohydrates Metabolism	3.745	0.875	1.59	1.1	4.53	1.275	0.42
STO12G388840	Carbohydrates Metabolism	20.22	11.575	9.02	5.4	0.06	0	0.065
STO12G389660	Carbohydrates Metabolism	1.87	2.905	2.415	1.27	4.03	6.3	5.355
STO12G390950	Carbohydrates Metabolism	1.885	1.305	0.555	0	0.04	0.035	0.18
STO12G391230	Carbohydrates Metabolism	1.715	3.2	1.285	0.64	0.13	0	0
STO12G391660	Carbohydrates Metabolism	0.04	0.04	0	0.04	0	0	0
STO12G394630	Carbohydrates Metabolism	0	0.795	0	0	0	0	0
STO12G398740	Carbohydrates Metabolism	104.56	133.655	120.35	76.225	27.02	16.34	11.915
STO13G403500	Carbohydrates Metabolism	8.535	12.19	11.265	9.005	11.39	18.245	21.175
STO13G404000	Carbohydrates Metabolism	13.365	7.975	6.39	7.03	0.15	0	0.285
STO13G404100	Carbohydrates Metabolism	27.28	30.475	27.555	16.265	1.445	0.31	1.42
STO13G404160	Carbohydrates Metabolism	0.03	0	0	0	0	0	0
STO13G404180	Carbohydrates Metabolism	21.075	28.175	23.6	21.695	1.235	0.525	0.98
STO13G404420	Carbohydrates Metabolism	49.395	63.085	63.37	42.55	0.375	0	0.075
STO13G404430	Carbohydrates Metabolism	5.705	26.715	51.72	22.705	31.105	38.09	16.905
STO13G404450	Carbohydrates Metabolism	50.54	18.785	6.86	9.98	1.905	0.02	0.1
STO13G404570	Carbohydrates Metabolism	7.86	9.45	13.055	10.95	0.95	0.355	0.66
STO13G404700	Carbohydrates Metabolism	4.045	4.195	4.05	2.625	1.92	1.885	2.725
STO13G404810	Carbohydrates Metabolism	137.55	51.99	27.55	19.155	1.085	0.45	1.29
STO13G404920	Carbohydrates Metabolism	20.55	22.765	45.535	88.055	30.48	26.585	5.9
STO13G405710	Carbohydrates Metabolism	154.18	144.07	85.03	31.115	5.585	12.605	20.535
STO13G405820	Carbohydrates Metabolism	1.06	0.33	0.16	0.235	0.025	0	0.025
STO13G405960	Carbohydrates Metabolism	13.12	13.265	14.58	9.52	7.005	8	5.085
STO13G406040	Carbohydrates Metabolism	15.77	12.52	11.065	8.78	0.55	0.22	1.885
STO13G406210	Carbohydrates Metabolism	24.18	44.145	41.685	25.895	22.335	17.5	5.7
STO13G406910	Carbohydrates Metabolism	0.33	1.19	1.97	1.62	0	0	0
STO13G407220	Carbohydrates Metabolism	2.31	4.925	6.41	5.26	0.395	0.175	0.475
STO13G408820	Carbohydrates Metabolism	1.34	1.38	1.675	1.265	0.87	2.295	0.67
STO13G409370	Carbohydrates Metabolism	14.32	13.365	12.785	8.595	1.71	0.255	0.325
STO13G409560	Carbohydrates Metabolism	29.3	29.985	33.165	25.24	17.1	22.51	39.065
STO13G409640	Carbohydrates Metabolism	21.61	26.84	32.175	34.36	6.645	5.27	3.575
STO13G410550	Carbohydrates Metabolism	0.48	0.315	0	0	0	0.13	0.88
STO13G414460	Carbohydrates Metabolism	0.795	3.425	1.655	2.125	1.15	1.585	2.465
STO13G414530	Carbohydrates Metabolism	0.175	0	0	0	0	0	0
STO13G414710	Carbohydrates Metabolism	0	0	0.135	0	0	0	0
STO13G415500	Carbohydrates Metabolism	0	0	0	0	0.15	0	0
STO13G417770	Carbohydrates Metabolism	0	0	0	0	0	0	0.035
STO13G420070	Carbohydrates Metabolism	23.97	23.055	21.555	16.125	10.985	9.76	7.555
STO13G420540	Carbohydrates Metabolism	0.04	0	0	0	0	0.04	0.04
STO13G420570	Carbohydrates Metabolism	0	0	0	0	0	0.04	0
STO13G420660	Carbohydrates Metabolism	39.32	16.695	8.865	2.745	0.025	0.025	0
STO13G420700	Carbohydrates Metabolism	13.005	20.585	13.15	8.985	7.885	14.445	29.56
STO13G421590	Carbohydrates Metabolism	17.235	18.945	21.765	16.305	3.295	1.915	2.355
STO13G421660	Carbohydrates Metabolism	59.315	105.555	128.25	156.545	16.97	8.64	10.985
STO13G421680	Carbohydrates Metabolism	86.245	90.54	118.44	86.215	5.265	0.86	10.84
STO13G421850	Carbohydrates Metabolism	0.265	0.31	0.19	0.065	0.135	0.325	0.62
STO13G422420	Carbohydrates Metabolism	17.19	20.585	25.63	21.445	9.63	10.29	17.095
STO13G422760	Carbohydrates Metabolism	0.475	0.225	0.145	0.195	0	0.145	0
STO13G422970	Carbohydrates Metabolism	19.06	45.865	44.055	35.96	19.02	16.585	9.89
STO13G423040	Carbohydrates Metabolism	0.06	0.39	0.26	0.045	0.125	0.115	0
STO13G423200	Carbohydrates Metabolism	0.855	1.1	1.485	3.5	1.22	0.755	1.105
STO13G423270	Carbohydrates Metabolism	0.095	0	0.09	0	0	0	0
STO13G423590	Carbohydrates Metabolism	3.62	1.79	1.25	0.805	0.04	0	0.055
STO13G423690	Carbohydrates Metabolism	72.225	11.48	2.86	3.405	0	0	0.14
STO13G423970	Carbohydrates Metabolism	0.83	1.665	4.48	6.56	0.09	0.02	0.02
STO13G424860	Carbohydrates Metabolism	2.27	2.4	2.295	3.65	0.225	0.015	0.375
STO13G424870	Carbohydrates Metabolism	0.13	0.06	0	0.045	0	0.05	0.04
STO13G425670	Carbohydrates Metabolism	16.245	21.47	18.945	16.51	1.91	0.825	1.555
STO13G425700	Carbohydrates Metabolism	8.29	9.11	5.135	3.82	1.34	1.265	0.775
STO13G427870	Carbohydrates Metabolism	0.795	2.005	2.51	6.795	6.42	8.09	5.825
STO13G428020	Carbohydrates Metabolism	1.29	1.04	0.62	0.56	0	0	0.315
STO13G428400	Carbohydrates Metabolism	179.425	57.05	23.025	4.21	0	0	0.035
STO13G428410	Carbohydrates Metabolism	14.895	3.62	1.425	2.67	19.365	63.44	122.69
STO13G428430	Carbohydrates Metabolism	0.57	0.04	0	0	11.63	13.835	0.225
STO13G428440	Carbohydrates Metabolism	12.445	8.435	7.49	5.33	3.535	6.67	19.945
STO13G428450	Carbohydrates Metabolism	22.195	19.36	9.735	9.2	92.235	255.36	150.05
STO13G428470	Carbohydrates Metabolism	0.6	0.605	0	0	0	0	0
STO13G428480	Carbohydrates Metabolism	0.3	0.785	3.04	12.8	23.905	30.395	151.38
STO13G428490	Carbohydrates Metabolism	3.17	3.665	0.975	1.41	0.17	0.215	0.4
STO13G428500	Carbohydrates Metabolism	0.59	59.32	164.12	323.335	30.625	18.62	11.74
STO13G428540	Carbohydrates Metabolism	58.52	81.36	85.085	72.945	22.41	16.02	17.015
STO13G428860	Carbohydrates Metabolism	25.57	28.925	23.08	18.885	32.635	48.715	27.17
STO13G429500	Carbohydrates Metabolism	48.88	43.365	23.285	13.31	4.32	4.84	9.115
STO13G429630	Carbohydrates Metabolism	7.005	7.315	10.635	6.475	0.19	0	0.575
STO13G429800	Carbohydrates Metabolism	7.53	7.23	7.85	5.6	7.125	16.77	17.96
STO13G430010	Carbohydrates Metabolism	9.02	7.35	8.095	4.32	0.655	0.66	3.235
STO13G430090	Carbohydrates Metabolism	18.135	12.915	11.675	7.645	1.11	0.91	0.46
STO13G430100	Carbohydrates Metabolism	10.33	6.79	4.34	3.34	0.72	1.075	1.025
STO13G430710	Carbohydrates Metabolism	0.095	0.105	0	0.3	0	0	0.185
STO13G430810	Carbohydrates Metabolism	47.205	47.77	34.76	20.655	16.705	7.78	1.595
STO13G431650	Carbohydrates Metabolism	6.315	9.71	7.545	3.815	1.825	3.475	1.73
STO13G431950	Carbohydrates Metabolism	47.195	6.325	3.29	1.36	1.29	0.455	0
STO13G431960	Carbohydrates Metabolism	0.05	0.025	0.08	0.025	8.765	34.865	88.98
STO13G432560	Carbohydrates Metabolism	13.175	10.87	8.66	3.575	1.515	1.935	1.45
STO13G434050	Carbohydrates Metabolism	30.295	35.05	35.33	24	6.435	6.52	12.42
STO13G434450	Carbohydrates Metabolism	1073.7	789.745	649.84	393.865	111.935	65.79	148.515
STO13G435200	Carbohydrates Metabolism	2.525	2.18	5.945	20.595	0.345	0	0
STO13G435570	Carbohydrates Metabolism	109.31	114.295	25.61	1.885	7.64	5.27	7.835
STO13G435960	Carbohydrates Metabolism	0.28	0.12	0.525	2.88	0.11	0	0
STO13G436390	Carbohydrates Metabolism	15.07	20.125	30.41	47.36	2.385	0.4	1.195
STO13G436530	Carbohydrates Metabolism	4.14	0.29	0.58	0.58	0	0	0
STO13G436910	Carbohydrates Metabolism	12.185	10.705	9.27	8.095	1.69	0.7	0.795
STO13G436920	Carbohydrates Metabolism	1.41	2.355	1.2	0.4	0.105	0.12	0.205
STO13G437400	Carbohydrates Metabolism	2.43	1.885	1.91	0.945	0	0	0.045
STO13G437830	Carbohydrates Metabolism	22.135	19.28	16.095	12.97	6.615	5.065	8.915
STO13G438850	Carbohydrates Metabolism	9.305	8.2	6.96	8.185	5.33	3.58	2.265
STO13G438970	Carbohydrates Metabolism	1.38	1.185	0.51	0.505	0.14	0	0.075
STO13G439520	Carbohydrates Metabolism	19.165	20.14	19.47	10.82	11.36	14.28	10.885
STO13G439660	Carbohydrates Metabolism	16.725	11.455	4.895	18.195	35.23	27.395	7.735
STO13G439880	Carbohydrates Metabolism	0.075	0.25	0.165	0.55	0	0	0
STO13G439890	Carbohydrates Metabolism	10.885	0.875	0.3	0.065	0	0.02	0
STO13G439960	Carbohydrates Metabolism	9.75	4.975	5.24	2.765	0.09	0	0.12
STO13G440040	Carbohydrates Metabolism	36.275	34.24	18.3	7.41	0.055	0	0
STO13G440060	Carbohydrates Metabolism	22.8	30.665	37.405	39.94	13.02	4.115	4.26
STO13G440240	Carbohydrates Metabolism	0.8	0.33	0.045	0.025	0	0	0
STO13G440710	Carbohydrates Metabolism	7.685	8.78	9.08	8.225	1.49	1.405	2.32
STO13G441380	Carbohydrates Metabolism	24.12	11.605	4.965	6.145	0.16	0.065	0.455
STO13G441450	Carbohydrates Metabolism	1.84	1.37	3.93	4.9	33.96	46.015	126.285
STO13G441470	Carbohydrates Metabolism	86.71	71.775	53.725	16.5	15.41	28.165	45.22
STO13G442010	Carbohydrates Metabolism	9.96	9.755	10.98	15.67	2.305	1.405	1.21
STO13G443000	Carbohydrates Metabolism	93.59	92.155	92.445	116.14	58.845	62.455	40.625
STO13G443100	Carbohydrates Metabolism	58.4	37.5	28.395	13.53	5.525	2.72	5
STO00G444830	Cofactors Metabolism	71.515	135.99	144.32	108.04	42.155	16.165	22.7
STO00G447060	Cofactors Metabolism	0.065	7.58	0.005	5.42	0.08	0.105	0.015
STO00G448770	Cofactors Metabolism	1.785	3.35	2.815	2.88	3.595	1.205	2.14
STO01G002430	Cofactors Metabolism	20.65	18.99	32.16	29.16	28.75	25.605	46.655
STO01G004320	Cofactors Metabolism	7.575	5.525	5.915	3.11	0	0.29	0.845
STO01G004500	Cofactors Metabolism	1.235	2.775	2.755	1.835	3.17	0.53	1.665
STO01G005550	Cofactors Metabolism	0.065	0	0	0	0	0	0
STO01G005590	Cofactors Metabolism	51.235	43.805	28.145	22.93	0	0.2	0.17
STO01G005600	Cofactors Metabolism	0	0.165	0.065	0	0.07	0	0
STO01G005610	Cofactors Metabolism	0.2	0	0	0	0	0	0
STO01G005620	Cofactors Metabolism	0.145	7.615	42.32	92.015	1.375	0.29	1.655
STO01G005630	Cofactors Metabolism	17.84	17.985	10.735	9.63	0	0	0.265
STO01G005640	Cofactors Metabolism	7.57	3.93	0.515	2.105	0	0	0
STO01G005650	Cofactors Metabolism	0.915	0.255	0.28	0.695	0	0.05	0.605
STO01G005670	Cofactors Metabolism	0.36	0	0	0	0.05	0.05	0
STO01G005680	Cofactors Metabolism	1.44	0.645	1.37	1.065	2.89	5.45	2.355
STO01G005700	Cofactors Metabolism	0.31	0.11	0	0.115	0	0.425	0.1
STO01G005840	Cofactors Metabolism	0.655	4.29	8.19	9.015	0.87	1.03	1.365
STO01G007300	Cofactors Metabolism	80.855	83.76	73.115	50.575	22.365	18.145	24.415
STO01G007740	Cofactors Metabolism	24.795	29.795	24.755	1.955	0	0	0
STO01G007770	Cofactors Metabolism	3.175	2.125	1.825	1.33	0.26	0.15	0.095
STO01G008980	Cofactors Metabolism	16.125	15.395	14.025	7.17	7.92	8.03	7.03
STO01G009270	Cofactors Metabolism	0.955	0.885	0.785	0.225	1.075	0.72	1.54
STO01G009290	Cofactors Metabolism	0.21	0.28	0.075	0	0.165	0	0.035
STO01G010050	Cofactors Metabolism	12.32	9.46	7.48	2.065	9.66	13.22	20.89
STO01G011650	Cofactors Metabolism	0.025	0.23	0.32	0.195	0.135	0.08	0.025
STO01G011810	Cofactors Metabolism	38.6	36.9	32.77	15.39	5.025	3.79	4.555
STO01G015360	Cofactors Metabolism	33.175	30.055	24.22	17.765	49.76	55.71	55.355
STO01G015450	Cofactors Metabolism	9.6	7.16	8.995	6.54	0.14	0	0.42
STO01G016060	Cofactors Metabolism	0.14	0.175	0	0	0	0	0.205
STO01G020810	Cofactors Metabolism	8.95	15.56	16.59	8.86	5.73	7.31	6.675
STO01G021010	Cofactors Metabolism	4.15	4.68	4.5	3.385	1.645	2.715	3.28
STO01G021130	Cofactors Metabolism	83.645	68.325	67.115	64.35	36.95	30.315	44.33
STO01G022430	Cofactors Metabolism	27.185	56.845	66.02	34.66	15.485	9.48	21.51
STO01G023830	Cofactors Metabolism	69.3	175.545	136.78	26.01	19.775	10.07	2.595
STO01G025040	Cofactors Metabolism	14.02	15.325	7.765	2.705	0.045	0	0.04
STO02G026200	Cofactors Metabolism	19.285	22.63	22.66	14.67	4.53	3.615	2.64
STO02G026600	Cofactors Metabolism	95.645	94.315	75.92	47.535	67.105	77.145	151.725
STO02G027290	Cofactors Metabolism	19.685	23.145	23.93	16.34	2.71	1.815	3.55
STO02G028110	Cofactors Metabolism	60.815	50.515	38.665	41.98	7.92	1.22	3.535
STO02G028390	Cofactors Metabolism	33.5	28.99	25.43	15.05	0.395	0	0.13
STO02G028400	Cofactors Metabolism	9.135	6.595	6.31	5.29	0.82	0.625	0.505
STO02G029470	Cofactors Metabolism	7.34	11.105	8.32	3.725	1.35	0.805	1.325
STO02G030300	Cofactors Metabolism	6.81	8.14	8.975	5.905	3.29	4.765	5.39
STO02G031520	Cofactors Metabolism	29.105	19.36	14.59	9.43	3.655	3.34	15.63
STO02G032090	Cofactors Metabolism	26.515	25.97	33.83	22.265	44.35	35.485	13.47
STO02G032800	Cofactors Metabolism	29.215	38.83	37.21	22.785	6.02	5.85	6.53
STO02G032930	Cofactors Metabolism	26.43	32.065	28.71	18.205	4.03	2.185	0.92
STO02G034970	Cofactors Metabolism	110.285	86.365	53.47	30.595	8.085	14.21	58.445
STO02G039190	Cofactors Metabolism	12.62	14.4	10.925	9.015	5.73	7.435	10.18
STO02G048440	Cofactors Metabolism	11.79	13.275	18.52	18.775	34.76	33.295	71.73
STO02G048470	Cofactors Metabolism	191.665	184.635	161.32	82.92	38.46	20.715	24.065
STO02G050200	Cofactors Metabolism	29.13	31.415	28.435	21.48	11.775	15.395	12.67
STO02G050330	Cofactors Metabolism	17.07	18.115	15.545	12.4	8.11	7.095	15.63
STO02G052280	Cofactors Metabolism	51.485	75.905	65.105	40.885	11.6	2.7	7.79
STO02G052570	Cofactors Metabolism	9.965	32.6	52.355	50.24	12.855	4.885	11.335
STO02G052930	Cofactors Metabolism	7.435	5.695	5.87	3.915	2.735	2.405	2.35
STO02G053580	Cofactors Metabolism	13.955	15.385	10.56	4.47	3.515	6.58	18.83
STO02G053610	Cofactors Metabolism	99.13	70.63	66.52	50.48	16.235	9.005	10.415
STO02G053770	Cofactors Metabolism	147.1	156.655	176.37	311.7	404.645	523.435	651.99
STO03G054430	Cofactors Metabolism	10.63	6.83	6.74	7.655	4.555	4.095	2.4
STO03G054470	Cofactors Metabolism	7.48	10.54	12.665	11.87	6.945	4.71	3.21
STO03G055090	Cofactors Metabolism	268.055	342.98	359.885	213.41	20.18	9.235	24.625
STO03G056190	Cofactors Metabolism	130.63	101.5	76.275	52.66	24.815	11.88	14.045
STO03G056540	Cofactors Metabolism	35.51	48.775	47.73	40.015	0.49	0.055	0.245
STO03G057430	Cofactors Metabolism	7.15	1.32	1.08	0	0.06	0.185	0
STO03G057440	Cofactors Metabolism	56.385	30.655	24.55	23.425	3.62	0.425	0.47
STO03G058050	Cofactors Metabolism	151.66	118.945	122.745	82.22	52.86	44.395	23.715
STO03G058150	Cofactors Metabolism	31.21	39.345	40.91	28.225	15.245	12.135	5.3
STO03G058560	Cofactors Metabolism	13.345	12.985	9.885	8.45	19.785	40.425	55.225
STO03G058630	Cofactors Metabolism	17.755	28.915	32.13	23.775	0.985	0.405	0.67
STO03G060860	Cofactors Metabolism	22.02	17.775	16.32	13.71	10.425	24.545	33.665
STO03G061700	Cofactors Metabolism	25.4	27.445	33.55	28.065	10.615	4.745	5.03
STO03G062010	Cofactors Metabolism	0	0	0	0.15	0	0	0.295
STO03G062070	Cofactors Metabolism	5.155	72.525	204.995	461.895	3789.56	6871.23	6217.38
STO03G063430	Cofactors Metabolism	1.025	0	0.335	0	0	0	0
STO03G063540	Cofactors Metabolism	19.21	22.1	18.39	12.8	6.92	6.89	8.16
STO03G063610	Cofactors Metabolism	28.74	22.98	24.225	14.6	18.63	20.63	23.16
STO03G064630	Cofactors Metabolism	101.165	100.465	101.32	63.33	17.965	9.065	17.855
STO03G065060	Cofactors Metabolism	54.255	30.95	20.85	9.485	4.09	2.255	1.565
STO03G065240	Cofactors Metabolism	70.915	48.115	29.31	14.95	7.65	4.205	2.715
STO03G065520	Cofactors Metabolism	8.15	12.115	7.9	8.37	24.61	33.5	58.81
STO03G066910	Cofactors Metabolism	3.645	5.34	4.93	3.28	4.655	3.695	4.55
STO03G067970	Cofactors Metabolism	3.82	103.05	233.345	196	423.435	331.125	240.805
STO03G068080	Cofactors Metabolism	27.9	29.6	18.24	25.23	394.225	852.695	1869.21
STO03G068090	Cofactors Metabolism	47.14	46.84	43.475	28.995	17.155	27.455	22.595
STO03G068680	Cofactors Metabolism	2.85	3.32	3.225	1.71	1.06	1.575	3.88
STO03G070490	Cofactors Metabolism	55.24	45.96	42.92	30.065	13.835	10.13	15.67
STO03G071590	Cofactors Metabolism	54.115	58.365	60.715	42.455	36.545	61.12	88.08
STO03G073000	Cofactors Metabolism	72.37	125.8	139.825	57.535	48.065	36.115	30.675
STO03G073210	Cofactors Metabolism	1.775	4.285	6.57	3.285	2.19	1.12	0.465
STO03G074900	Cofactors Metabolism	183.435	142.835	115.345	70.75	45.52	32.88	53.98
STO03G086240	Cofactors Metabolism	0.74	0.445	0.785	0.595	0.175	0.155	0.16
STO03G086720	Cofactors Metabolism	34.89	32.21	29.905	24.71	39.39	82.08	41.325
STO04G088970	Cofactors Metabolism	54.25	73.4	54.09	19.45	10.07	14.66	27.135
STO04G089820	Cofactors Metabolism	5.26	3.57	2.765	3.2	3.03	2.13	3.045
STO04G091030	Cofactors Metabolism	6.865	8.2	9.145	5.8	3.815	3.69	3.845
STO04G091060	Cofactors Metabolism	72.7	136.495	130.365	69.355	32.5	39.015	66.11
STO04G091270	Cofactors Metabolism	1268.02	1598.7	1104.34	827.36	314.925	172.03	78.88
STO04G093080	Cofactors Metabolism	2.82	3.585	1.945	0.34	0.075	0	0
STO04G095650	Cofactors Metabolism	0.35	0	0	0	0.485	0	0
STO04G101430	Cofactors Metabolism	63.685	55.755	34.6	23.17	9.455	4.845	13.16
STO04G109720	Cofactors Metabolism	18.155	20.015	26.84	28.41	73.405	108.505	53.095
STO04G110300	Cofactors Metabolism	0.295	0	0.055	0	0.18	0	0
STO04G111140	Cofactors Metabolism	7.21	2.045	2.18	3.01	0.985	1.69	0.51
STO04G111670	Cofactors Metabolism	7.855	7.58	5.84	4.02	2.53	4.5	1.85
STO04G111880	Cofactors Metabolism	13.63	12.885	10.72	6.155	5	4.02	5.445
STO04G112850	Cofactors Metabolism	69.13	69.245	60.265	43.06	23.245	9.715	13.945
STO04G114530	Cofactors Metabolism	0	0	0	0	0.055	0	0.115
STO04G115030	Cofactors Metabolism	39.765	58.4	54.965	36.68	12.195	6.28	14.615
STO04G115450	Cofactors Metabolism	189.31	85.835	8.425	1.125	0	0.075	0
STO04G115460	Cofactors Metabolism	9.19	4.97	0.25	0	0	0	0
STO04G116010	Cofactors Metabolism	166.9	226.87	157.16	27.335	0.36	0.1	0.67
STO04G116170	Cofactors Metabolism	13.965	16.4	12.595	9.54	1.09	1.58	2.385
STO04G117080	Cofactors Metabolism	4.125	4.09	2.155	0.635	0.17	0.255	0.29
STO05G118650	Cofactors Metabolism	5.565	7.745	8.49	4.705	0.72	0.475	0.665
STO05G120290	Cofactors Metabolism	32.32	31.96	29.35	20.395	7.865	4.335	8.18
STO05G120470	Cofactors Metabolism	21.12	21.42	19.23	12.22	8.45	7.975	14.695
STO05G120810	Cofactors Metabolism	0	0	0.27	0	0	0	0.505
STO05G121160	Cofactors Metabolism	12.48	0.135	0.12	0.77	21.035	12.19	6.12
STO05G121260	Cofactors Metabolism	30.54	41.72	49.615	35.98	36.075	33.395	18.84
STO05G121360	Cofactors Metabolism	7.47	8.88	7.94	6.615	9.295	11.38	4.655
STO05G121500	Cofactors Metabolism	25.115	24.06	19.31	10.86	20.27	11.605	9.63
STO05G121550	Cofactors Metabolism	53.925	80.18	46.875	15.265	6.405	9.365	13.84
STO05G122240	Cofactors Metabolism	8.97	8.195	9.18	5.84	0.55	0.305	0.07
STO05G122290	Cofactors Metabolism	50.9	54.6	57.8	20.345	0.5	0	0.265
STO05G122300	Cofactors Metabolism	0.3	0.075	0.035	0.245	0.1	0.03	0
STO05G122910	Cofactors Metabolism	38.165	88.15	73.985	17.735	0.74	1.405	0.615
STO05G123110	Cofactors Metabolism	1574.88	1139.86	960.315	891.475	2.635	0.545	2.99
STO05G123120	Cofactors Metabolism	65.995	58.135	40.615	29.66	9.78	8.07	9.405
STO05G123540	Cofactors Metabolism	50.395	48.355	45.805	43.17	28.025	28.74	25.53
STO05G123890	Cofactors Metabolism	49.135	66.13	50.75	20.25	3.025	2.675	4.62
STO05G124280	Cofactors Metabolism	28.95	29.45	15.33	9.535	5.425	6.125	5.605
STO05G124400	Cofactors Metabolism	6.055	7.345	7.51	4.63	1.49	1.68	3.15
STO05G124550	Cofactors Metabolism	21.2	31.125	33.525	33.275	15.09	7.085	4.765
STO05G126270	Cofactors Metabolism	10.535	11.905	9.18	3.74	3.085	4.095	4.36
STO05G127060	Cofactors Metabolism	24.53	25.49	19.345	11.78	4.83	6.055	12.09
STO05G127110	Cofactors Metabolism	15.31	19.455	12.015	4.425	5.855	7.405	6.025
STO05G128150	Cofactors Metabolism	31.895	31.3	29.34	19.235	25.445	41.06	53.55
STO05G130130	Cofactors Metabolism	8.045	9.145	8.35	5.88	2.025	3.075	4.945
STO05G130640	Cofactors Metabolism	9.785	9.335	5.625	3.245	1.1	2.32	3.325
STO05G131040	Cofactors Metabolism	5.31	5.295	2.62	1.695	1.23	0.64	0.21
STO05G131810	Cofactors Metabolism	6.75	6.695	7.38	6.265	3.27	0.515	0.215
STO05G131820	Cofactors Metabolism	14.625	13.385	28.6	100.915	61.66	5.08	4.035
STO05G132180	Cofactors Metabolism	51.38	72.29	59.295	22.825	7.675	7.72	12.57
STO05G132190	Cofactors Metabolism	23.65	39.13	46.535	39.64	112.58	137.785	105.095
STO05G134050	Cofactors Metabolism	25.215	21.29	8.315	1.545	0	0	0
STO05G134760	Cofactors Metabolism	80.75	65.18	77.445	41.495	0.425	0.045	0.88
STO05G135170	Cofactors Metabolism	62.95	57.59	64.58	55.82	17.12	12.295	29.565
STO05G135360	Cofactors Metabolism	95.045	343.405	289.335	121.6	83.285	81.735	112.01
STO05G135940	Cofactors Metabolism	21.745	30.43	37.53	39.635	30.93	24.845	12.13
STO05G136060	Cofactors Metabolism	1.935	2.83	0.98	0.26	0	0	0.075
STO05G136970	Cofactors Metabolism	25.325	32.185	28.56	21.615	24.47	22.375	10.965
STO05G138980	Cofactors Metabolism	10.16	13.335	13.275	9.085	6.44	6.645	4.725
STO05G142830	Cofactors Metabolism	0	0.24	0	0	0	0	0
STO05G144670	Cofactors Metabolism	31.735	50.42	44.98	23.565	12.15	9.735	8.085
STO05G144680	Cofactors Metabolism	47.095	49.915	47.52	20.885	9.845	6.325	15.405
STO05G145780	Cofactors Metabolism	0.205	0.835	0.425	0.845	0.44	0.1	0
STO05G154720	Cofactors Metabolism	0	0.075	0.065	0	0	0	0
STO05G154760	Cofactors Metabolism	4.405	4.3	3.63	2.07	0.625	0.805	0.425
STO05G157470	Cofactors Metabolism	32.43	45.22	37.335	17.96	12.47	15.24	18.28
STO05G159030	Cofactors Metabolism	71.78	106.445	86.07	49.54	18.135	12.31	22.325
STO05G159500	Cofactors Metabolism	24.175	36.505	26.24	12.1	5.42	4.775	3.66
STO05G159850	Cofactors Metabolism	40.485	50.54	45.55	27.96	23.36	13.05	27.52
STO05G160330	Cofactors Metabolism	5.21	5.405	8.315	6.045	0.475	0.15	0.415
STO06G164230	Cofactors Metabolism	0.245	0.06	0.305	0.205	0.1	0.115	0.095
STO06G165620	Cofactors Metabolism	25.045	20.975	16.165	11.48	7.035	6.465	5.76
STO06G165640	Cofactors Metabolism	44.77	38.705	35.915	26.175	14.44	12.965	14.125
STO06G166840	Cofactors Metabolism	14.945	31.69	25.91	10.95	0.36	0.255	0.4
STO06G167130	Cofactors Metabolism	13.21	6.785	3.94	1.685	45.63	72.46	58.845
STO06G167210	Cofactors Metabolism	67.35	189.51	424.05	57.55	2.915	0.04	0.075
STO06G168170	Cofactors Metabolism	51.005	48.17	59.29	65.34	15.25	0.91	0
STO06G168790	Cofactors Metabolism	3.45	3.77	2.535	2.935	9.83	20.125	66.71
STO06G168870	Cofactors Metabolism	307.655	42.825	3.52	1.74	0.805	0.79	0.665
STO06G170100	Cofactors Metabolism	12.155	14.38	13.935	10.055	10.47	19.18	39.415
STO06G170120	Cofactors Metabolism	0	0.045	0	0	0	0	0
STO06G170530	Cofactors Metabolism	215.495	156.365	108.71	69.515	55.005	40.395	42.295
STO06G170860	Cofactors Metabolism	54.405	152.245	154.36	81.365	45.08	53.375	67.04
STO06G171310	Cofactors Metabolism	17.18	19.07	15.79	10.565	4.425	4.425	9.065
STO06G171410	Cofactors Metabolism	30.39	25.195	21.44	12.05	7.645	10.175	8.385
STO06G172290	Cofactors Metabolism	105.925	76.995	53.685	31.055	9.085	7.78	32.71
STO06G172660	Cofactors Metabolism	8.51	12.96	8.77	4.87	23.84	11.335	6.14
STO06G182310	Cofactors Metabolism	0	3.585	0	0	0	0	0
STO06G183070	Cofactors Metabolism	24.34	37.935	35.59	24.77	9.375	5.81	7.9
STO06G183940	Cofactors Metabolism	0.13	0.185	0.085	0	0	0	0
STO06G184110	Cofactors Metabolism	18.01	20.215	20.07	16.92	6.335	3.39	2.44
STO06G187120	Cofactors Metabolism	27.665	36.675	30.53	19.745	25.83	39	42.665
STO06G189760	Cofactors Metabolism	12.875	11.625	7.875	4.02	0.68	0.31	0.295
STO06G191210	Cofactors Metabolism	0.175	0.035	0.04	0.035	0	0	0
STO06G191230	Cofactors Metabolism	0.31	0	0	0	0	0	0
STO06G192720	Cofactors Metabolism	17.795	17.89	16.28	11.54	7.61	6.01	4.955
STO06G193900	Cofactors Metabolism	70.93	94.825	76.19	39.695	36.075	23.97	16.54
STO06G193930	Cofactors Metabolism	46.805	46.725	50.09	50.77	98.29	61.35	14.295
STO06G194390	Cofactors Metabolism	20.645	31.515	38.09	39.625	54.04	69.235	53.05
STO06G194430	Cofactors Metabolism	51.2	53.015	50.75	46.755	46.665	42.52	30.435
STO06G194480	Cofactors Metabolism	221.62	99.985	64.59	76.22	172.705	74.2	33.98
STO06G196210	Cofactors Metabolism	12.3	12.005	9.765	7.635	4.085	0.365	0.21
STO06G196930	Cofactors Metabolism	3.915	3.315	6.25	7.01	2.535	0.985	0.2
STO06G197940	Cofactors Metabolism	0.19	0.06	0.57	2.63	0.315	0.24	5.005
STO06G198810	Cofactors Metabolism	4.5	3.52	5.04	5.715	8.845	2.34	2.915
STO06G199370	Cofactors Metabolism	24.48	33.655	27.125	15.715	3.655	3.2	2.825
STO06G200400	Cofactors Metabolism	24.12	14.3	13.22	15.62	18.37	13.185	9.64
STO06G201290	Cofactors Metabolism	191.085	302.05	232.39	113.05	25.34	21.535	13.56
STO06G201410	Cofactors Metabolism	1.17	1.62	0.925	0.485	0	0	0.26
STO06G201990	Cofactors Metabolism	152.105	142.065	142.23	75.035	14.325	8.005	25.21
STO06G202160	Cofactors Metabolism	42.025	36.785	30.06	18.695	14.055	11.16	11.2
STO06G203490	Cofactors Metabolism	14.55	14.57	11.31	8.25	7.085	10.78	10.42
STO06G204200	Cofactors Metabolism	43.14	67.82	54.62	26.355	3.54	1.06	5.19
STO06G204340	Cofactors Metabolism	1.5	0.18	0.05	0.105	0.08	0.075	0
STO06G204440	Cofactors Metabolism	40.085	30.98	20.915	6.89	6.825	34.665	30.1
STO06G205170	Cofactors Metabolism	14.505	12.93	12.36	8.43	0.81	0.68	0.66
STO06G205760	Cofactors Metabolism	58.655	56.32	56.57	45.22	36.165	45.53	74.98
STO07G206020	Cofactors Metabolism	7.795	10.855	11.27	4.85	1.46	2.71	2.625
STO07G207060	Cofactors Metabolism	15.19	15.155	15.295	10.545	8.79	10.56	17.635
STO07G207290	Cofactors Metabolism	12.96	12.205	7.94	8.1	3.255	0.865	3.35
STO07G207520	Cofactors Metabolism	3.085	20.88	19.685	9.995	0	0	0
STO07G207530	Cofactors Metabolism	19.855	22.69	8.06	0.855	0.285	0.16	0.12
STO07G207540	Cofactors Metabolism	17.445	16.205	17.15	11.36	0.755	0.595	0.97
STO07G208760	Cofactors Metabolism	204.915	309.88	280.51	138.365	15.325	18.485	14.115
STO07G209000	Cofactors Metabolism	18.475	15.655	11.755	5.245	0.2	0.42	2.05
STO07G210010	Cofactors Metabolism	268.97	454.655	454.73	311.78	27.8	0.64	0
STO07G212050	Cofactors Metabolism	28.075	37.31	13.44	3.785	5.555	3.19	2.115
STO07G212060	Cofactors Metabolism	15.715	19.59	33.075	23.23	1.675	1.06	0.505
STO07G214710	Cofactors Metabolism	39.08	58.795	67.975	76.165	225.76	166.725	17.275
STO07G215530	Cofactors Metabolism	104.515	126.255	97.545	44.355	59.745	58.845	32.17
STO07G216150	Cofactors Metabolism	650.5	718.26	571.11	461.355	56.055	17.56	112.915
STO07G218120	Cofactors Metabolism	0.15	0.04	0.27	0.11	0.15	0.04	0.105
STO07G218840	Cofactors Metabolism	77.225	64.505	36.71	10.85	3.015	3.405	4.35
STO07G222730	Cofactors Metabolism	0	0.265	0.06	0	0	0	0
STO07G226160	Cofactors Metabolism	14.915	18.61	23.425	22.405	39.935	58.56	58.395
STO07G226190	Cofactors Metabolism	33.01	26.485	22.925	12.72	4.235	7.67	8.93
STO07G226410	Cofactors Metabolism	0.165	0.48	0.33	0.08	0.09	0	0
STO07G226500	Cofactors Metabolism	8.085	8.07	6.425	4.475	2.18	0.895	2.77
STO07G226530	Cofactors Metabolism	171.99	115.135	102.505	92.77	55.09	35.015	83.565
STO07G229170	Cofactors Metabolism	3.035	0.415	0.395	0.065	1.17	0.795	0.75
STO07G229670	Cofactors Metabolism	2.87	6.405	7.24	3.49	0.285	0.25	0.175
STO07G229690	Cofactors Metabolism	5.02	3.655	3.435	3.395	3.625	3.055	4.76
STO07G230540	Cofactors Metabolism	8.295	10.255	7.56	5.025	3.875	5.96	5.07
STO07G230920	Cofactors Metabolism	76.92	84.075	101.6	107.945	259.96	397	529.195
STO07G231180	Cofactors Metabolism	19.86	21.22	17.815	10.475	3.77	1.42	2.095
STO07G231310	Cofactors Metabolism	37.42	41.9	30.555	15.165	3.83	3.155	4.355
STO07G231670	Cofactors Metabolism	245.915	213.45	194.635	83.115	10.9	2.23	9.545
STO08G231930	Cofactors Metabolism	17.585	22.635	18.045	11.885	5.87	8.995	6.555
STO08G232180	Cofactors Metabolism	153.855	151.845	150.605	109.165	62.01	78.94	128.1
STO08G232630	Cofactors Metabolism	5.355	4.51	4.545	3.915	3.705	2.805	7.695
STO08G232910	Cofactors Metabolism	365.835	267.42	183.86	163.65	106.805	130.635	180.115
STO08G233340	Cofactors Metabolism	19.285	22.795	21.495	10.025	0.485	0.21	0.485
STO08G235190	Cofactors Metabolism	10.305	25.79	26.13	23.625	10.49	0.645	0.155
STO08G235240	Cofactors Metabolism	64.685	84.09	78.11	47.565	10.76	8.915	15.885
STO08G236770	Cofactors Metabolism	77.625	92.23	116	112.235	114.56	94.75	53.905
STO08G236910	Cofactors Metabolism	1.03	0	0.77	1.835	0.335	0	0
STO08G236920	Cofactors Metabolism	0	0	0.43	1.565	0.37	0	0
STO08G236940	Cofactors Metabolism	0	0	0.33	0	0	0	0
STO08G237220	Cofactors Metabolism	47.025	27.35	17.385	17.71	23.1	34.235	82.55
STO08G237510	Cofactors Metabolism	0.405	0.63	0.55	0.155	0.56	1.015	1.99
STO08G238240	Cofactors Metabolism	151.11	133.99	99.73	52.19	26.71	24.18	34.8
STO08G238440	Cofactors Metabolism	36.19	39.59	30.27	19.38	30	34.46	30.54
STO08G239490	Cofactors Metabolism	41.645	33.08	17.62	9.24	10.815	18.535	11.175
STO08G241100	Cofactors Metabolism	8.585	9.045	6.375	2.69	6.76	4.425	1.115
STO08G242130	Cofactors Metabolism	383.63	326.975	275.67	236.105	562.645	320.64	220.125
STO08G243480	Cofactors Metabolism	11.51	13.26	4.14	5.425	3.725	2.685	0.545
STO08G243610	Cofactors Metabolism	19.15	21.88	15.72	12.2	5.07	5.605	2.915
STO08G243640	Cofactors Metabolism	19.125	23.485	22.445	7.11	2.385	1	1.11
STO08G243940	Cofactors Metabolism	7.195	4.52	6.08	2.62	1.005	2.185	13.595
STO08G244860	Cofactors Metabolism	52.195	83.775	69	40.37	0.465	0.205	0.945
STO08G244940	Cofactors Metabolism	16.91	17.22	13.525	9.145	4.335	2.795	3.385
STO08G245220	Cofactors Metabolism	30.715	38.725	34.685	22.87	43.93	74.535	38.575
STO08G245750	Cofactors Metabolism	30.335	37.27	34.33	24.66	9.11	9.23	9.745
STO08G248370	Cofactors Metabolism	2.88	16.095	18.83	6.835	0	0	0
STO08G249260	Cofactors Metabolism	25.505	34.935	39.65	42.33	41.585	50.545	26.15
STO08G250020	Cofactors Metabolism	6.845	7.19	7.125	3.85	0.88	0.27	0.455
STO08G250080	Cofactors Metabolism	726.17	386.635	254.315	169.81	48.66	31.335	63.635
STO08G250210	Cofactors Metabolism	31.58	23.55	16.855	16.01	45.78	100.76	134.51
STO08G251230	Cofactors Metabolism	134.315	96.555	102.855	64.405	42.66	23.965	63.86
STO08G252690	Cofactors Metabolism	5.245	8.36	8.275	14.03	41.785	59.975	58.335
STO08G253330	Cofactors Metabolism	5.205	2.365	1.755	3.505	0	0.23	0.825
STO08G254450	Cofactors Metabolism	7.555	10.41	4.915	2.66	3.665	10.6	11.62
STO08G254460	Cofactors Metabolism	2.325	2.205	2.29	0.955	1.515	2.865	3.955
STO08G254670	Cofactors Metabolism	83.295	75.775	56.805	37.51	5.81	5.1	10.21
STO08G254690	Cofactors Metabolism	1.235	1.41	0.775	0.67	0.155	0	0.055
STO08G255800	Cofactors Metabolism	8.35	9.065	7.72	4.185	3.975	7.335	4.745
STO08G257830	Cofactors Metabolism	46.475	49.46	53.915	41.775	10.8	2.895	2.8
STO08G258360	Cofactors Metabolism	19.64	21.61	16.44	9.9	7.67	7.32	11.5
STO08G259140	Cofactors Metabolism	1.935	0.885	1.025	0.145	0.11	0.35	0.275
STO08G259230	Cofactors Metabolism	0.485	0.745	0.64	0.445	0.06	0	0.175
STO08G259890	Cofactors Metabolism	22.815	22.31	21.175	14.695	3.545	0.64	0.775
STO08G267580	Cofactors Metabolism	1.985	1.195	1.415	0.76	2.745	1.62	1.43
STO08G272700	Cofactors Metabolism	0.46	1.125	0.44	0.955	0	0	0
STO08G272760	Cofactors Metabolism	1017.17	889.515	613.41	567.26	114.64	104.855	254.29
STO08G275730	Cofactors Metabolism	17.62	19.58	15.835	13.525	6.835	5.905	6.16
STO08G276520	Cofactors Metabolism	25.43	25.715	23.155	14.38	3.965	2.13	4.44
STO08G276990	Cofactors Metabolism	36.375	32.03	22.945	12.96	25.7	32.875	37.015
STO08G277510	Cofactors Metabolism	4.27	5.28	6.74	7.695	15.19	25.045	21.445
STO08G278510	Cofactors Metabolism	2.725	3.245	2.455	1.355	0.11	0	0.055
STO09G279470	Cofactors Metabolism	0	0	0	0	0.455	1.34	1.93
STO09G279480	Cofactors Metabolism	43.64	15.605	7.22	1.28	3.595	0.895	1.62
STO09G279510	Cofactors Metabolism	0.54	0	0	0	0	0	0
STO09G279520	Cofactors Metabolism	1.765	0	0	0	0	0	0
STO09G279530	Cofactors Metabolism	1.015	1.72	4.875	1.85	1.145	0.73	1.185
STO09G282340	Cofactors Metabolism	0	0.25	0.195	0.135	0	0	0.135
STO09G282680	Cofactors Metabolism	46.665	50.355	48.715	45.145	7.255	1.02	1.465
STO09G283670	Cofactors Metabolism	21.645	17.04	17.92	11.46	7.04	6.375	11.045
STO09G285370	Cofactors Metabolism	15.51	14.55	15.22	10.84	5.22	5.99	4.72
STO09G286980	Cofactors Metabolism	0	0.08	0	0.065	0	0.15	0.135
STO09G289680	Cofactors Metabolism	12.14	9.89	7.59	4.71	6.065	8.03	9.155
STO09G291880	Cofactors Metabolism	23.235	21.705	20.88	13.605	8.12	4.145	2.925
STO09G294300	Cofactors Metabolism	7.375	10.64	12.865	11.255	6.63	4.775	7.735
STO09G295440	Cofactors Metabolism	23.135	21.9	16.02	10.625	45.02	50.035	25.95
STO09G296900	Cofactors Metabolism	25.695	29.825	25.65	23.91	21.235	7.325	16.805
STO09G296960	Cofactors Metabolism	0.375	3.475	4.125	7.2	12.76	9.99	11.98
STO09G297350	Cofactors Metabolism	21.83	21.315	17.02	11.515	5.02	3.65	5.94
STO09G298230	Cofactors Metabolism	446.945	550.77	385.865	307.615	117.45	106.245	220.105
STO09G299480	Cofactors Metabolism	10.56	14.995	15.87	11.3	0.405	0	0.175
STO09G299620	Cofactors Metabolism	117.22	100.54	98.13	122.74	31.735	17.705	11.555
STO09G300500	Cofactors Metabolism	12.975	38.18	32.185	23.21	0.41	0.12	1.07
STO09G300650	Cofactors Metabolism	5.775	6.93	9.175	8.54	0.94	0.55	0.185
STO09G301070	Cofactors Metabolism	2.495	3.62	5.79	6.645	1.825	1.025	1.96
STO09G302690	Cofactors Metabolism	253.48	262.325	295.7	254.905	230.315	159.66	71.565
STO09G302930	Cofactors Metabolism	3.97	11.92	21.19	87.895	85.115	95.335	85.41
STO09G303600	Cofactors Metabolism	16.68	19.105	16.58	11.155	3.11	1.545	2.325
STO09G303910	Cofactors Metabolism	0	0	0.065	0.025	0	1.13	0.595
STO09G303920	Cofactors Metabolism	0	0	0.065	0.025	4.65	2.365	0.225
STO09G303930	Cofactors Metabolism	0	0	0.065	0.025	0	1.13	0.595
STO09G304120	Cofactors Metabolism	59.93	51.165	46.53	27.86	16.165	14.39	9.23
STO09G304240	Cofactors Metabolism	1.16	6.17	6.915	2.85	0.13	0.18	0.09
STO09G304730	Cofactors Metabolism	12.69	18.635	16.08	10.765	6.595	7.62	5.8
STO09G305160	Cofactors Metabolism	1.01	5.205	4.125	3.405	4.035	5.1	7.485
STO09G305420	Cofactors Metabolism	13.82	4.72	2.835	4.795	2.83	2.59	2.44
STO09G305520	Cofactors Metabolism	3.57	4.68	3.82	2.57	0.535	0.81	0.47
STO09G306480	Cofactors Metabolism	2.925	7.56	6.745	3.195	452.09	1603.34	1352.55
STO09G306950	Cofactors Metabolism	11.56	12.08	12.05	8.54	2.045	1.365	1.21
STO09G307460	Cofactors Metabolism	37.925	44.58	22.905	6.055	0	0	0
STO09G307470	Cofactors Metabolism	20.875	22.635	24.725	17.495	1.17	0.915	1.09
STO09G307590	Cofactors Metabolism	0	0.415	0.71	0.05	0	0	0
STO09G307820	Cofactors Metabolism	4.395	8.375	5.955	1.985	0.6	0.33	0.93
STO09G308150	Cofactors Metabolism	48.465	65.28	43.895	12.5	73.975	126.515	72.695
STO09G308220	Cofactors Metabolism	5.765	6.68	4.99	2.58	0.26	0.125	0.32
STO09G308230	Cofactors Metabolism	0.54	0.72	0.72	0.655	0.035	0	0.035
STO09G308240	Cofactors Metabolism	17.285	36.43	41.73	25.01	19.255	20.355	17.38
STO09G308660	Cofactors Metabolism	10.165	13.465	13.345	11.55	52.605	76.29	70.985
STO09G308920	Cofactors Metabolism	19.325	18.42	20.78	17.535	8.835	4.985	4.14
STO09G310040	Cofactors Metabolism	31.155	39.58	40.535	38.58	23.05	21.13	15.665
STO09G310430	Cofactors Metabolism	17.625	27.945	22.8	8.865	0	0	0
STO09G311060	Cofactors Metabolism	19.53	17.86	16.495	2.975	0.385	0.1	0.09
STO09G311960	Cofactors Metabolism	17.9	18.89	17.165	15.655	20.945	32.65	23.07
STO09G312150	Cofactors Metabolism	0.125	0.2	0.14	0.07	0.52	0.135	1.35
STO09G312790	Cofactors Metabolism	51.4	58.17	57.25	36.91	79.37	68.955	38.14
STO09G312840	Cofactors Metabolism	2.155	5.645	14.805	20.965	33.845	14.23	11.82
STO09G313430	Cofactors Metabolism	0.535	0.19	0.56	1.075	0.26	0.105	1.165
STO09G313680	Cofactors Metabolism	68.17	55.625	40.42	29.22	57.72	63.72	65.865
STO09G314860	Cofactors Metabolism	18.24	16.7	16.485	11.79	31.96	48.725	57.94
STO09G314900	Cofactors Metabolism	13.75	15.605	9.71	4.63	5.905	8.83	8.105
STO09G315740	Cofactors Metabolism	1236.78	693.83	373.04	179.375	78.525	56.005	98.81
STO09G316610	Cofactors Metabolism	206.275	195.655	188.49	128.12	72.775	92.005	148.38
STO10G317090	Cofactors Metabolism	15.875	16.435	17.47	10.315	0.965	0.955	0.96
STO10G317130	Cofactors Metabolism	1.675	1.595	2.605	4.645	1.86	1.145	1.165
STO10G318390	Cofactors Metabolism	34.43	43.985	37.99	17.295	6.145	4.195	3.28
STO10G318910	Cofactors Metabolism	20.97	15.065	13.74	19.125	5.03	6.04	16.915
STO10G319310	Cofactors Metabolism	151.05	249.235	201.63	74.415	123.465	192.71	139.295
STO10G322110	Cofactors Metabolism	48.61	58.01	58.975	40.975	135.445	163.985	71.4
STO10G325030	Cofactors Metabolism	8.04	7.85	8.515	7.72	7.13	14.94	19.635
STO10G326730	Cofactors Metabolism	0	0	0.325	0	0	0.31	0
STO10G333130	Cofactors Metabolism	0	0.355	0	0	0	0	0
STO10G335670	Cofactors Metabolism	0	0	0	0	0.11	0	0.11
STO10G336160	Cofactors Metabolism	4.215	3.025	4.38	2.05	0	0	0
STO10G341910	Cofactors Metabolism	5.35	13.295	20.155	29.125	5.46	3.62	9.29
STO10G342580	Cofactors Metabolism	49.12	54.195	14.07	0.565	1.18	0.395	0
STO10G343220	Cofactors Metabolism	4.51	4.08	2.395	1.93	1.665	1.435	0.95
STO10G343370	Cofactors Metabolism	7.915	9.305	10.33	6.83	2.49	4.655	7.77
STO10G344230	Cofactors Metabolism	60.385	62.16	56.855	39.31	5.81	1.715	5.665
STO10G344810	Cofactors Metabolism	1.63	1.92	3.46	1.695	1.735	1.73	0.785
STO10G346310	Cofactors Metabolism	6.795	8.47	7.045	3.98	2.855	3.5	2.45
STO10G346570	Cofactors Metabolism	0.685	0	0.335	0	0.71	0	0.35
STO10G346580	Cofactors Metabolism	0.345	0	0	0	0	0.495	0
STO10G346730	Cofactors Metabolism	66.06	131.41	140.88	109.555	0.595	0.125	1.155
STO10G347660	Cofactors Metabolism	19.48	10.83	8.965	1.365	0.13	0.21	1.12
STO10G348120	Cofactors Metabolism	27.495	35.4	28.865	25.3	58.33	66.75	76.005
STO10G348310	Cofactors Metabolism	43.935	49.775	47.995	35.82	13.43	16.54	14.345
STO11G350640	Cofactors Metabolism	15.29	14.74	12.375	7.865	3.47	3.975	3.71
STO11G350920	Cofactors Metabolism	8.47	9.415	6.805	4.71	2.88	2.045	5.355
STO11G351120	Cofactors Metabolism	0	0.035	0	0	0	0	0
STO11G352530	Cofactors Metabolism	1.11	0.69	0.955	0.395	0	0	1.465
STO11G353690	Cofactors Metabolism	2.355	3.865	1.795	2.955	1.27	2.225	3.385
STO11G355440	Cofactors Metabolism	0.05	0	0	0.05	0.49	0	0
STO11G356690	Cofactors Metabolism	23	26.75	20.34	17.675	8.63	7.795	15.73
STO11G356820	Cofactors Metabolism	12.49	17.8	41.25	35.03	4.98	1.565	1.37
STO11G356900	Cofactors Metabolism	44.225	33.52	39.615	15.485	8.44	8.585	17.405
STO11G359350	Cofactors Metabolism	1.72	5.465	5.56	6.275	1.07	1.3	5.525
STO11G359360	Cofactors Metabolism	15.845	20.815	31.075	14.74	1.175	0.32	0.26
STO11G359660	Cofactors Metabolism	3.07	4.75	4.735	3.975	1.24	0.835	1.21
STO11G359780	Cofactors Metabolism	102.56	59.66	43.17	17.49	2.89	2.075	8.375
STO11G360430	Cofactors Metabolism	11.11	12.24	11.425	7.31	1.55	0.945	0.935
STO11G360640	Cofactors Metabolism	14.26	15.275	15.165	10.015	24.52	22.81	5.45
STO11G361470	Cofactors Metabolism	1.135	4.545	9.16	17.99	9.105	4.17	1.475
STO11G362870	Cofactors Metabolism	134.415	104.47	61.96	33.135	15.4	7.25	14.195
STO11G363380	Cofactors Metabolism	0.99	1.675	2.565	2.41	11.175	6.85	5.075
STO11G364380	Cofactors Metabolism	25.635	16.19	13.66	10.575	8.33	4.005	8.4
STO11G364560	Cofactors Metabolism	0.67	1.05	2.505	2.58	0	0	0.145
STO11G365830	Cofactors Metabolism	16.855	21.895	21.8	14.23	7.81	9.07	14.205
STO11G366620	Cofactors Metabolism	0.235	2.995	4.635	1.665	0.285	0.155	0.185
STO11G367120	Cofactors Metabolism	75.32	78.49	88.58	90.1	182.865	256.58	348.725
STO11G367500	Cofactors Metabolism	2.72	17.925	24.005	16.995	2.085	3.525	6.14
STO11G368520	Cofactors Metabolism	7.465	8.2	7.865	4.14	3.17	3.1	3.31
STO11G369590	Cofactors Metabolism	9.87	7.975	4.805	1.875	0.445	0.03	0.18
STO11G370150	Cofactors Metabolism	341.66	273.435	334.76	482.72	404.15	498.91	588.795
STO12G374640	Cofactors Metabolism	104.975	85.13	65.405	37.945	29.275	28.39	65.545
STO12G375410	Cofactors Metabolism	0.245	0.14	0.21	0.72	1.02	0.625	0.145
STO12G376660	Cofactors Metabolism	0.07	0	0.08	0.415	0.2	0.03	0.07
STO12G377340	Cofactors Metabolism	35.37	29.465	24.185	16.645	34.795	47.57	76.29
STO12G377440	Cofactors Metabolism	15.465	91.98	95.195	37.8	3.21	2.355	2.32
STO12G379370	Cofactors Metabolism	13.9	6.595	10.715	20.23	33.245	21.415	9.385
STO12G380420	Cofactors Metabolism	79.42	61.705	50.735	61.71	0.66	0.31	0.945
STO12G380430	Cofactors Metabolism	28.625	17.24	13.23	7.105	4.75	3.585	5.76
STO12G380570	Cofactors Metabolism	14.75	15.94	15.26	8.75	8.925	23.35	51.005
STO12G380580	Cofactors Metabolism	6.52	9.915	9.355	8.12	3.53	1.595	0.895
STO12G380650	Cofactors Metabolism	27.74	28.16	24.515	17.745	23.37	20.02	18.42
STO12G381420	Cofactors Metabolism	159.56	127.03	87.8	48.99	163.285	119.44	122.695
STO12G382430	Cofactors Metabolism	0.09	0.045	0	0.085	0	0.04	0.32
STO12G382500	Cofactors Metabolism	70.85	86.55	53.515	17.825	26.98	30.02	31.895
STO12G382900	Cofactors Metabolism	0.06	0.035	0	0	0	0	0.055
STO12G382910	Cofactors Metabolism	1.27	0.395	0.455	0.15	0.065	0.025	0.31
STO12G383620	Cofactors Metabolism	137.775	229.95	198.035	101.355	1.83	0.365	2.275
STO12G385270	Cofactors Metabolism	9.395	8.685	8.05	4.185	0.53	0.33	0.575
STO12G385440	Cofactors Metabolism	48.6	38.94	33.065	28.41	78.015	92.425	106.625
STO12G386410	Cofactors Metabolism	0.07	0.625	0.51	0.86	0	0	0
STO12G387910	Cofactors Metabolism	4.245	4.21	3.655	3.07	4.005	4.725	17.39
STO12G390820	Cofactors Metabolism	50.72	54.445	39.425	21.495	6.26	4.365	6.185
STO12G393070	Cofactors Metabolism	90.605	92.5	96.525	103.085	217.12	209.89	98.87
STO12G399810	Cofactors Metabolism	12.025	15.04	13.615	11.17	9.4	13.23	6.165
STO13G404970	Cofactors Metabolism	175.485	498.37	389.065	109.385	9.225	8.71	12.925
STO13G407690	Cofactors Metabolism	13.21	13.775	13.265	10.6	4.39	6.035	4.27
STO13G407870	Cofactors Metabolism	23.86	22.485	20.57	11.155	6.995	6.155	5.985
STO13G413080	Cofactors Metabolism	0.345	0	0.17	0.39	0	0	0
STO13G413090	Cofactors Metabolism	0	0	0.06	0	0	0	0
STO13G418800	Cofactors Metabolism	34.405	32.425	46.115	72.655	96.74	80.03	64.045
STO13G419830	Cofactors Metabolism	28.36	17.35	11.91	16.725	1.805	0.495	0.88
STO13G422690	Cofactors Metabolism	91.77	104.735	96.045	62.985	11.89	4.17	16.965
STO13G423080	Cofactors Metabolism	5.72	6.9	8.18	4.805	0.115	0	0.06
STO13G423410	Cofactors Metabolism	71.94	64.71	44.605	20.94	28.9	23.405	138.705
STO13G424670	Cofactors Metabolism	24.39	30.005	28.35	19.68	10.3	13.36	29.25
STO13G424680	Cofactors Metabolism	31.85	23.28	22.825	14.415	9.29	10.25	23.685
STO13G426230	Cofactors Metabolism	29.6	23.22	16.785	10.115	1.83	0.5	2.25
STO13G426570	Cofactors Metabolism	14.365	12.695	11.23	8.215	4.84	4.375	6.25
STO13G427270	Cofactors Metabolism	10.395	9.03	7.27	4.195	2.255	2.615	1.24
STO13G427290	Cofactors Metabolism	5.065	6.18	4.445	5.035	3.905	5.53	6.96
STO13G428350	Cofactors Metabolism	25.47	25.14	21.805	14.63	16.36	26.595	27.04
STO13G428630	Cofactors Metabolism	11.73	14.445	12.74	5.12	0.24	0.3	0.585
STO13G428680	Cofactors Metabolism	39.31	114.34	69.55	25.46	7.545	8.87	18.805
STO13G428850	Cofactors Metabolism	3.965	2.205	2.42	2.015	67.51	145.315	70.63
STO13G429500	Cofactors Metabolism	48.88	43.365	23.285	13.31	4.32	4.84	9.115
STO13G429800	Cofactors Metabolism	7.53	7.23	7.85	5.6	7.125	16.77	17.96
STO13G431800	Cofactors Metabolism	12	15.365	11.045	4.545	4.345	4.415	3.235
STO13G432970	Cofactors Metabolism	7.4	7.67	6.895	3.195	0.185	0.13	0.68
STO13G433060	Cofactors Metabolism	0.235	3.62	3.07	2.795	1.815	0	0.055
STO13G435240	Cofactors Metabolism	32.25	32.325	24.925	15.785	25.24	31.075	48.295
STO13G438190	Cofactors Metabolism	55.135	50.2	29.8	13.37	1.77	0.79	0.755
STO13G438820	Cofactors Metabolism	83.47	85.84	90.41	65.66	53.71	36.115	50.575
STO13G439070	Cofactors Metabolism	33.265	26.285	36.36	56.725	38.71	37.175	165.145
STO13G439270	Cofactors Metabolism	4.025	3	2.2	4.995	2.1	2.67	23.975
STO13G439290	Cofactors Metabolism	1.94	0.675	0.995	0.685	0	0	0
STO13G439480	Cofactors Metabolism	46.52	40.845	43.3	34.015	10.715	15.005	19.3
STO13G439740	Cofactors Metabolism	5.15	3.06	2.335	1.81	2.08	4.745	22.235
STO13G440580	Cofactors Metabolism	11.325	4.95	0.755	0.925	0.795	0.38	0.835
STO13G440960	Cofactors Metabolism	19.815	9.365	8.22	2.325	0	0	0
STO13G441040	Cofactors Metabolism	0	0.125	0	0.215	0	0.345	0
STO13G442410	Cofactors Metabolism	56.24	35.2	18.59	10.545	1.09	1.05	3.97
STO13G442570	Cofactors Metabolism	15.855	18.565	16.285	10.52	9.375	9.7	6.72
STO13G442650	Cofactors Metabolism	53.775	43.97	37.615	17.95	4.405	4.555	22.405
STO13G443310	Cofactors Metabolism	7.65	8.725	8.64	6.495	2.69	2.89	3.72
STO13G443760	Cofactors Metabolism	54.355	60.93	48.995	33.155	34.99	58.875	70.625
STO13G443770	Cofactors Metabolism	31.11	22.605	20.97	10.385	2.205	1.94	2.77
STO13G443850	Cofactors Metabolism	197.205	166.815	116.575	48.04	11.285	2.385	17.285
STO13G443920	Cofactors Metabolism	43.335	32.985	34.74	23.725	27.09	27.23	34.405
STO00G446590	Detoxification Metabolism	6.925	3.94	3.71	2.755	1.2	1.455	1.7
STO01G001780	Detoxification Metabolism	28.925	18.93	30.29	50.55	257.58	253.015	268.79
STO01G001980	Detoxification Metabolism	23.825	20.88	16.29	10.235	14.565	27.29	31.29
STO01G006520	Detoxification Metabolism	0.3	0	0	0	0	0	0
STO01G015510	Detoxification Metabolism	9.23	11.54	10.755	5.4	11	15.675	13.115
STO01G015520	Detoxification Metabolism	9.625	9.405	5.89	3.085	8.365	10.725	12.41
STO01G023590	Detoxification Metabolism	4.65	5.17	6.16	15.195	1.275	0.27	1.235
STO01G024160	Detoxification Metabolism	14.12	15.45	11.835	6.75	5.065	8.805	21.135
STO01G024750	Detoxification Metabolism	9.185	6.86	6.595	4.93	1.71	1.655	3.78
STO02G031320	Detoxification Metabolism	9.97	14.25	15.965	11.885	26.725	32.525	30.205
STO02G034970	Detoxification Metabolism	110.285	86.365	53.47	30.595	8.085	14.21	58.445
STO02G051410	Detoxification Metabolism	0	0.055	0	0	0.24	0.055	0.095
STO02G051420	Detoxification Metabolism	30.515	16.94	23.215	31.465	245.405	360.74	573.66
STO03G058120	Detoxification Metabolism	1.165	1.005	1.43	0.71	0.38	0.615	0.515
STO03G058520	Detoxification Metabolism	12.975	15.335	14.11	10.345	2.62	1.745	2.035
STO03G069390	Detoxification Metabolism	28.04	19.705	16.17	11.98	149.32	270.275	265.205
STO03G072000	Detoxification Metabolism	2.645	3.6	2.51	2.485	2.49	3.215	2.295
STO03G085710	Detoxification Metabolism	4.805	0.565	0.03	0.065	0	0	0
STO04G089850	Detoxification Metabolism	19.695	20.705	19.49	18.18	15.485	21.44	18.08
STO04G090260	Detoxification Metabolism	11.305	11.61	11.385	8.765	0.455	0.425	0.39
STO04G095810	Detoxification Metabolism	22.59	26.93	43.46	71.245	571.82	598.06	823.07
STO04G115180	Detoxification Metabolism	37.225	34.35	26.435	22.425	9.67	6.635	6.895
STO04G115770	Detoxification Metabolism	1.66	2.805	3.105	4.245	0.055	0	0
STO05G118160	Detoxification Metabolism	162.01	139.02	123.64	122.2	274.72	429.245	513.095
STO05G118530	Detoxification Metabolism	248.73	338.605	289.355	129.055	2	1.415	5.325
STO05G119330	Detoxification Metabolism	0	0	0.035	0.035	0	0	0.105
STO05G119340	Detoxification Metabolism	31.73	103.04	71.23	100.07	21.885	0.725	0.035
STO05G120870	Detoxification Metabolism	19.225	26.4	24.37	17.655	4.245	2.495	2.945
STO05G121300	Detoxification Metabolism	16.12	15.37	12.43	16.865	5.88	8.88	25.725
STO05G121500	Detoxification Metabolism	25.115	24.06	19.31	10.86	20.27	11.605	9.63
STO05G122910	Detoxification Metabolism	38.165	88.15	73.985	17.735	0.74	1.405	0.615
STO05G126270	Detoxification Metabolism	10.535	11.905	9.18	3.74	3.085	4.095	4.36
STO05G126890	Detoxification Metabolism	21.115	21.725	18.155	13.49	40.07	44.685	42.36
STO05G127930	Detoxification Metabolism	6.82	7.515	4.92	4.53	0.2	0	2.74
STO05G129620	Detoxification Metabolism	9.83	10.105	20.225	18.13	32.725	21.02	3.145
STO05G132100	Detoxification Metabolism	236.005	180.64	240.705	282.545	737.69	433.6	209.69
STO05G134250	Detoxification Metabolism	34.9	53.115	49.87	31.62	13.17	11.115	9.42
STO05G134870	Detoxification Metabolism	177.03	63.45	58.41	37.165	1.53	0.16	0.64
STO05G135100	Detoxification Metabolism	60.58	98.895	112.16	175.395	585.45	541.99	409.725
STO05G139350	Detoxification Metabolism	10.77	15.48	11.335	5.77	5.905	5.24	2.985
STO05G158290	Detoxification Metabolism	96.135	103.7	51.735	24.38	12.8	7.835	11.355
STO06G164100	Detoxification Metabolism	10.73	9.41	7.54	4.205	1.445	0.7	1.28
STO06G166890	Detoxification Metabolism	22.15	29.075	25.315	16.84	22.3	16.95	20.6
STO06G167860	Detoxification Metabolism	8.195	10.905	11.245	6.11	0.44	0.085	0.195
STO06G167870	Detoxification Metabolism	2.73	3.355	6.83	10.1	66.935	56.265	47.865
STO06G168510	Detoxification Metabolism	14.91	27.3	24.555	17.82	1.435	0.8	0.65
STO06G170650	Detoxification Metabolism	3.65	2.43	2.11	0.765	0.345	0.1	0.385
STO06G171000	Detoxification Metabolism	118.105	92.53	79.67	72.005	31.485	24.23	25.675
STO06G187190	Detoxification Metabolism	0.3	0	0	0	0	0	0
STO06G189820	Detoxification Metabolism	6.985	5.515	7.75	2.135	0.065	0	0
STO06G197970	Detoxification Metabolism	187.465	123.755	102.865	69.445	1.755	0.16	0
STO06G197980	Detoxification Metabolism	27.08	13.885	7.345	3.4	0	0	0
STO06G201010	Detoxification Metabolism	18.355	20.965	24.985	65.25	2.205	0.35	0
STO06G201410	Detoxification Metabolism	1.17	1.62	0.925	0.485	0	0	0.26
STO07G206610	Detoxification Metabolism	1850.41	2133.16	2359.02	2645.51	27.835	3.09	4.965
STO07G206630	Detoxification Metabolism	1.07	0	0.3	1.35	7.73	10.62	6.88
STO07G206640	Detoxification Metabolism	40.525	57.505	55.045	62.865	78.235	31.995	0.41
STO07G206650	Detoxification Metabolism	6.11	2.745	1.595	1.035	3.55	1.775	3.495
STO07G207880	Detoxification Metabolism	44.22	42.9	31.21	20.39	17.15	17.22	21.52
STO07G208210	Detoxification Metabolism	13.335	17.155	18.695	13.23	11.605	12.145	7.575
STO07G208500	Detoxification Metabolism	8.22	8.975	12.995	9.8	3.355	9.4	22.825
STO07G208510	Detoxification Metabolism	0.365	0	0	0	0	0	0
STO07G211830	Detoxification Metabolism	10.49	10.125	10.975	9.48	2.76	4.76	5.725
STO07G214770	Detoxification Metabolism	241.55	368.65	307.665	173.33	40.22	22.21	22.42
STO07G214910	Detoxification Metabolism	68.035	69.2	72.15	52.99	19.485	16.45	32.315
STO07G216150	Detoxification Metabolism	650.5	718.26	571.11	461.355	56.055	17.56	112.915
STO07G231290	Detoxification Metabolism	199.105	181.165	166.325	106.76	102.94	119.945	178.6
STO08G233070	Detoxification Metabolism	0.065	0.675	1.02	0.79	0.065	0.105	0.1
STO08G233210	Detoxification Metabolism	975.455	976.365	1106.22	1097.21	2156.12	2143.64	1849.49
STO08G233450	Detoxification Metabolism	4.125	393.515	1044.01	1589.2	2548.8	1260.01	422.63
STO08G233500	Detoxification Metabolism	43.315	20.845	5.76	1.53	0.27	0	0.115
STO08G236780	Detoxification Metabolism	3.775	29.26	35.95	31.985	0	0	0.2
STO08G240170	Detoxification Metabolism	3.36	6.18	9.435	6.775	3.14	2.94	2.9
STO08G240180	Detoxification Metabolism	9.425	12.99	11.41	9.015	0.705	0.265	2.335
STO08G240400	Detoxification Metabolism	57.63	28.68	29.63	28.21	10.53	6.1	7.05
STO08G243500	Detoxification Metabolism	25.84	32.58	29.905	21.96	5.135	3.42	2.39
STO08G246530	Detoxification Metabolism	8.39	11.505	10.815	5.16	0.38	0.595	1.42
STO08G246940	Detoxification Metabolism	0.855	2.275	4.67	7.65	4.55	2.83	0.94
STO08G247490	Detoxification Metabolism	69.455	70.435	85.46	71.88	23.29	5.545	4.51
STO08G251200	Detoxification Metabolism	34.98	46.51	64.05	53.61	8.175	3.525	3.47
STO08G251500	Detoxification Metabolism	0.475	1.085	4.2	3.58	0.065	0.125	0
STO08G252400	Detoxification Metabolism	62.13	72.155	79.905	65.55	55.745	59.255	36.35
STO08G252450	Detoxification Metabolism	2.075	3.295	2.155	0.46	0	0.035	0.035
STO08G253010	Detoxification Metabolism	13.48	16.145	13.845	8.055	1.35	1.575	1.46
STO08G253990	Detoxification Metabolism	0.505	0.36	0.1	0	1.055	2.19	0.425
STO08G275030	Detoxification Metabolism	225.195	235.895	259.63	311.34	22.52	5.685	10.83
STO08G277690	Detoxification Metabolism	7.665	8.485	7.185	4.39	3.515	2.35	1.345
STO08G278600	Detoxification Metabolism	0.87	2.255	3.13	5.04	5.02	6.965	7.64
STO08G278820	Detoxification Metabolism	13.76	23.02	24.95	9.05	12.53	16	8.49
STO09G293890	Detoxification Metabolism	0.885	0.155	0.24	0.23	0.76	1.085	1.325
STO09G293940	Detoxification Metabolism	14.405	16.875	14.385	7.59	4.09	4.44	2.815
STO09G293970	Detoxification Metabolism	9.58	8.695	6.86	4.915	1.42	1.705	1.3
STO09G294400	Detoxification Metabolism	19.1	35.12	32.925	15.875	6.475	3.55	6.235
STO09G296630	Detoxification Metabolism	241.53	263.345	258.815	241.51	181.45	95.44	138.41
STO09G296940	Detoxification Metabolism	83.5	140.38	159.235	126.79	4.09	4.73	7.22
STO09G297550	Detoxification Metabolism	0	0.055	0	0	0	0	0
STO09G301100	Detoxification Metabolism	75.465	52.785	36.47	18.915	1.97	0.155	0.26
STO09G302530	Detoxification Metabolism	9.5	2.04	1.95	4.205	0.62	0.315	0.715
STO09G302550	Detoxification Metabolism	82.91	72.165	56.705	37.97	66.96	110.28	145.455
STO09G302670	Detoxification Metabolism	0.195	0.66	0.22	0	0	0	0
STO09G302710	Detoxification Metabolism	2	4.83	23.47	18.645	0.145	0.035	0.245
STO09G305480	Detoxification Metabolism	20.98	36.195	46.775	67.955	70.43	60.875	91.545
[truncated: 3,256 more rows]
