# Supplementary material for: Genome-enabled discovery of anthraquinone biosynthesis in Senna tora
Source: Nat Commun. 2020 Nov 18;11:5875. doi: 10.1038/s41467-020-19681-1 (PMC7674472; doi:10.1038/s41467-020-19681-1)
Supplement: Supplementary file 9 — Supplementary Data 5 [file 41467_2020_19681_MOESM9_ESM.xlsx]

## Sheet: Supplementary Data 5
Supplementary Data 5. 178 putative metabolites from seven different seed development in S. tora.
HMT DB †				m/z	MT/RT	Relative Area																																			Comparative Analysis
Compound name	Pathway Label	KEGG ID	HMDB ID			Stage-1			Stage-2			Stage-3			Stage-4			Stage-5			Stage-6			Stage-7			Stage-1		Stage-2		Stage-3		Stage-4		Stage-5		Stage-6		Stage-7		Stage-2 vs Stage-1			Stage-3 vs Stage-1			Stage-4 vs Stage-1
						S1-1	S1-2	S1-3	S2-1	S2-2	S2-3	S3-1	S3-2	S3-3	S4-1	S4-2	S4-3	S5-1	S5-2	S5-3	S6-1	S6-2	S6-3	S7-1	S7-2	S7-3	Mean	S.D.	Mean	S.D.	Mean	S.D.	Mean	S.D.	Mean	S.D.	Mean	S.D.	Mean	S.D.	Ratio ¶	p-value ||		Ratio ¶	p-value ||		Ratio ¶	p-value ||
p-Hydroxyphenylpyruvic acid	HPP	C01179	HMDB00707	179.035	8.71481	N.D.	N.D.	N.D.	0.000122432	N.D.	N.D.	0.000147917	0.000243587	0.000220575	0.000229285	0.000259215	0.000240765	0.000380425	0.000631245	0.00056084	0.000737242	0.000776096	0.00125478	0.000368423	0.000334064	0.000300197	N.D.	N.A.	0.000122432	N.A.	0.000204026	4.99359e-05	0.000243088	1.50993e-05	0.00052417	0.000129369	0.000922705	0.000288239	0.000334228	3.41134e-05	1<	N.A.		1<	N.A.		1<	N.A.
Uridine	Uridine	C00299	HMDB00296	245.077	23.463	N.D.	N.D.	N.D.	0.000876806	0.000697264	0.000780428	0.000473194	0.00051125	0.000577719	N.D.	N.D.	N.D.	N.D.	N.D.	N.D.	N.D.	N.D.	N.D.	0.00094864	0.00107733	0.000898858	N.D.	N.A.	0.000784833	8.9852e-05	0.000520721	5.29022e-05	N.D.	N.A.	N.D.	N.A.	N.D.	N.A.	0.000974941	9.20955e-05	1<	N.A.		1<	N.A.		N.A.	N.A.
2'-Deoxycytidine	dCyt	C00881	HMDB00014	228.098	9.94742	N.D.	N.D.	N.D.	8.33349e-05	6.77644e-05	8.11058e-05	3.91408e-05	5.68198e-05	N.D.	N.D.	N.D.	N.D.	N.D.	N.D.	N.D.	N.D.	N.D.	N.D.	N.D.	N.D.	N.D.	N.D.	N.A.	7.74017e-05	8.42025e-06	4.79803e-05	1.25009e-05	N.D.	N.A.	N.D.	N.A.	N.D.	N.A.	N.D.	N.A.	1<	N.A.		1<	N.A.		N.A.	N.A.
γ-Glu-Cys	g-Glu-Cys	C00669	HMDB01049	251.07	13.5262	N.D.	N.D.	N.D.	0.000192744	0.000121349	0.000154554	N.D.	7.76324e-05	0.000128303	N.D.	N.D.	N.D.	N.D.	N.D.	N.D.	N.D.	N.D.	N.D.	N.D.	N.D.	N.D.	N.D.	N.A.	0.000156216	3.57263e-05	0.000102968	3.58295e-05	N.D.	N.A.	N.D.	N.A.	N.D.	N.A.	N.D.	N.A.	1<	N.A.		1<	N.A.		N.A.	N.A.
Kynurenic acid	Kynurenic acid	C01717	HMDB00715	188.035	8.2863	N.D.	N.D.	N.D.	N.D.	N.D.	9.15337e-05	N.D.	N.D.	N.D.	N.D.	N.D.	N.D.	N.D.	8.40086e-05	N.D.	N.D.	N.D.	N.D.	0.000104298	0.000190672	0.000120617	N.D.	N.A.	9.15337e-05	N.A.	N.D.	N.A.	N.D.	N.A.	8.40086e-05	N.A.	N.D.	N.A.	0.000138529	4.58884e-05	1<	N.A.		N.A.	N.A.		N.A.	N.A.
Cytosine	Cytosine	C00380	HMDB00630	112.05	7.62808	0.000165612	0.00014837	0.000173838	0.000726837	0.000689844	0.000680882	0.000614568	0.000619272	0.000680532	0.000539217	0.000457878	0.000429054	0.000557872	0.000429496	0.000581414	0.000387409	0.000631457	0.000520155	0.000849471	0.00116411	0.000817473	0.000162607	1.29973e-05	0.000699188	2.43606e-05	0.000638124	3.68019e-05	0.000475383	5.71291e-05	0.000522927	8.17657e-05	0.000513007	0.000122181	0.000943684	0.000191562	4.29987	5.0174e-05	***	3.92434	0.00071341	***	2.92351	0.0083319	**
N-Acetylgalactosamine N-Acetylmannosamine N-Acetylglucosamine	N-Acetylgalactosamine ManNAc GlcNAc	C01132 C00645 C00140	HMDB00853 HMDB01129 HMDB00215	222.096	23.4262	0.000614024	0.000460159	0.000609017	0.00269228	0.00208041	0.00242098	0.00261966	0.00230675	0.00264751	0.00107509	0.000981973	0.00100406	N.D.	N.D.	N.D.	N.D.	N.D.	N.D.	N.D.	N.D.	N.D.	0.000561067	8.74247e-05	0.00239789	0.000306585	0.00252464	0.000189208	0.00102037	4.86549e-05	N.D.	N.A.	N.D.	N.A.	N.D.	N.A.	4.27381	0.0058698	**	4.49971	0.00071092	***	1.81863	0.0035518	**
Guanosine	Guanosine	C00387	HMDB00133	284.098	13.1686	0.000213207	0.000227703	0.000294842	0.000964912	0.00096964	0.00100046	0.000677369	0.000629742	0.000733078	0.000471287	0.000397767	0.000410987	0.000661666	0.000609172	0.00065838	0.000485771	0.000518995	0.000427882	0.00123763	0.00167789	0.00099666	0.000245251	4.35545e-05	0.000978338	1.93045e-05	0.000680063	5.1721e-05	0.00042668	3.91916e-05	0.000643072	2.94046e-05	0.000477549	4.61095e-05	0.00130406	0.000345438	3.98913	0.00020801	***	2.77293	0.00043111	***	1.73977	0.0060178	**
O-Acetylhomoserine 2-Aminoadipic acid	O-Acetylhomoserine 2-Aminoadipic acid	C01077 C00956	No ID HMDB00510	162.076	11.5735	0.000782819	0.00066595	0.000900026	0.00270455	0.00229805	0.00252756	0.00220663	0.00206581	0.00244602	0.000837158	0.000975398	0.000947659	0.000958643	0.00102627	0.00110226	0.000847854	0.000773216	0.000805006	0.00204573	0.00233176	0.00183291	0.000782932	0.000117038	0.00251005	0.000203813	0.00223949	0.000192218	0.000920072	7.31323e-05	0.00102906	7.18482e-05	0.000808692	3.74553e-05	0.00207013	0.000250316	3.20597	0.0007677	***	2.86039	0.00096512	***	1.17516	0.17393
Lys	Lys	C00047,C00739,C16440	HMDB00182,HMDB03405	147.112	7.23256	0.0101311	0.00918272	0.00964227	0.0304009	0.0312094	0.0307057	0.0412322	0.0416042	0.0420206	0.056856	0.0523263	0.051667	0.0113932	0.0109524	0.0123044	0.00350435	0.00354003	0.00298548	0.00567982	0.00737552	0.00514051	0.00965204	0.000474278	0.030772	0.000408299	0.041619	0.00039441	0.0536165	0.00282484	0.01155	0.000689522	0.00334329	0.000310387	0.00606528	0.0011663	3.18813	6.6453e-07	***	4.31194	1.435e-07	***	5.55494	0.001052	**
Cytidine	Cytidine	C00475	HMDB00089	244.092	10.2205	0.0018061	0.00141849	0.00216773	0.00571688	0.00521027	0.00516827	0.00301515	0.00260796	0.00307272	0.001769	0.00141856	0.0014361	0.000329793	0.000272888	0.000296628	0.000202908	0.000218939	0.000210759	0.00028701	0.000313298	0.000249721	0.00179744	0.000374692	0.00536514	0.000305337	0.00289861	0.00025335	0.00154122	0.000197456	0.00029977	2.85827e-05	0.000210869	8.01603e-06	0.000283343	3.19464e-05	2.98488	0.00027275	***	1.61263	0.017722	*	0.857452	0.37098
Tyramine	Tyramine	C00483	HMDB00306	138.091	8.74348	0.000819483	0.000811812	0.00102636	0.00234309	0.00259203	0.00211906	0.0027898	0.00233433	0.00282922	0.00212079	0.00160594	0.0015998	0.000759074	0.000821174	0.000834474	0.000818257	0.000854176	0.000731521	0.000123352	0.000137433	0.000126182	0.000885886	0.000121717	0.00235139	0.000236591	0.00265112	0.000275049	0.00177551	0.000299036	0.000804907	4.02458e-05	0.000801318	6.30577e-05	0.000128989	7.4483e-06	2.65429	0.0024786	**	2.99262	0.002903	**	2.00422	0.023131	*
Adenosine	Adenosine	C00212	HMDB00050	268.103	10.4107	0.00044689	0.00036855	0.000397011	0.00105864	0.000943755	0.00108688	0.000718262	0.000745169	0.000808123	0.000422891	0.000351431	0.000289231	0.000295641	0.000355115	0.000369191	0.000362083	0.000262254	0.000307124	0.00338754	0.00388975	0.00274624	0.00040415	3.96552e-05	0.00102976	7.58085e-05	0.000757185	4.612e-05	0.000354518	6.68834e-05	0.000339982	3.90402e-05	0.000310487	4.99994e-05	0.00334118	0.000573161	2.54796	0.0010301	**	1.87352	0.00061533	***	0.877192	0.34393
UDP-N-acetylgalactosamine UDP-N-acetylglucosamine	UDP-N-acetylgalactosamine UDP-GlcNAc	C00203 C00043	HMDB00304 HMDB00290	606.076	8.20278	0.00045033	0.000476187	0.00044746	0.0010712	0.00122028	0.00107298	0.00124111	0.00111586	0.0013043	0.000989255	0.000872343	0.000928567	0.000545065	0.000571191	0.000558425	0.0004969	0.000451256	0.00044568	0.000295855	0.000286784	0.000250214	0.000457992	1.58223e-05	0.00112149	8.55647e-05	0.00122042	9.59077e-05	0.000930055	5.84705e-05	0.000558227	1.30641e-05	0.000464612	2.81009e-05	0.000277617	2.41617e-05	2.4487	0.0043756	**	2.66472	0.0043484	**	2.03072	0.0031167	**
Leu	Leu	C00123,C01570,C16439	HMDB00687	132.101	10.8945	0.0152885	0.0133673	0.0165361	0.0375234	0.0352147	0.0376196	0.0438768	0.0400445	0.0467195	0.03655	0.0329658	0.0363355	0.0161303	0.0157293	0.0174965	0.00644342	0.00502472	0.00440715	0.0136093	0.0168053	0.0124889	0.015064	0.0015963	0.0367859	0.00136155	0.0435469	0.00334969	0.0352838	0.00201027	0.016452	0.000926489	0.00529177	0.00104407	0.0143012	0.00223982	2.44198	6.7838e-05	***	2.8908	0.0011601	**	2.34226	0.00022682	***
GABA	GABA	C00334	HMDB00112	104.071	8.08298	0.0539268	0.0583705	0.0626785	0.153006	0.132684	0.140408	0.113893	0.102134	0.111004	0.0581932	0.0506664	0.0584681	0.0505141	0.0464057	0.0569411	0.0117058	0.00909478	0.011129	0.0078956	0.00512735	0.00774776	0.0583252	0.00437601	0.142033	0.0102577	0.10901	0.0061275	0.0557759	0.0044271	0.0512869	0.00531008	0.0106432	0.00137162	0.00692357	0.00155733	2.43518	0.0016243	**	1.86901	0.00053277	***	0.956291	0.51727
XA0065	XA0065	No ID	No ID	445.055	6.77201	5.7107e-05	N.D.	N.D.	0.000129935	0.000166098	0.00012048	9.64069e-05	9.57176e-05	0.000126797	N.D.	N.D.	N.D.	N.D.	N.D.	N.D.	N.D.	N.D.	N.D.	N.D.	N.D.	N.D.	5.7107e-05	N.A.	0.000138838	2.40766e-05	0.000106307	1.77483e-05	N.D.	N.A.	N.D.	N.A.	N.D.	N.A.	N.D.	N.A.	2.43119	N.A.		1.86155	N.A.		<1	N.A.
Cystine	Cystine	C00491,C01420	HMDB00192	241.031	11.5871	0.000100447	7.70892e-05	0.000101336	0.000283748	0.000177078	0.000212063	0.000194535	0.000122961	0.00018213	9.59116e-05	8.20267e-05	0.000101019	N.D.	N.D.	N.D.	N.D.	N.D.	N.D.	N.D.	N.D.	N.D.	9.29573e-05	1.37494e-05	0.000224296	5.4377e-05	0.000166542	3.8249e-05	9.29857e-05	9.82823e-06	N.D.	N.A.	N.D.	N.A.	N.D.	N.A.	2.41289	0.04542	*	1.7916	0.065886		1.0003	0.99784
Cys	Cys	C00097,C00736,C00793	HMDB00574,HMDB03417	122.027	11.9132	0.000214729	0.000288688	0.000374011	0.000593569	0.000775415	0.000657129	0.000330798	0.000341174	0.000387045	7.81371e-05	N.D.	6.12711e-05	4.12798e-05	6.08858e-05	5.63198e-05	N.D.	N.D.	N.D.	N.D.	N.D.	N.D.	0.000292476	7.97085e-05	0.000675371	9.22853e-05	0.000353006	2.99319e-05	6.97041e-05	1.19261e-05	5.28285e-05	1.02587e-05	N.D.	N.A.	N.D.	N.A.	2.30915	0.005892	**	1.20696	0.31949		0.238324	0.036488	*
Ornithine	Ornithine	C00077,C00515,C01602	HMDB00214,HMDB03374	133.097	7.15144	0.000483001	0.000437455	0.000830357	0.00142573	0.00123773	0.00123096	0.00142732	0.00161572	0.00146658	0.00614344	0.00590718	0.00552162	0.000768726	0.000779589	0.00090734	0.000177139	N.D.	0.000109395	6.49461e-05	N.D.	0.000108514	0.000583604	0.000214904	0.00129814	0.000110544	0.00150321	9.93975e-05	0.00585741	0.000313884	0.000818552	7.70847e-05	0.000143267	4.79026e-05	8.67301e-05	3.08072e-05	2.22435	0.014542	*	2.57574	0.0081443	**	10.0366	4.7958e-05	***
S-Carboxymethylcysteine	S-Carboxymethylcysteine	C03727	No ID	180.033	13.7955	8.71643e-05	N.D.	7.96689e-05	0.000185757	0.000183673	0.000184715	0.000144587	0.000146071	0.000207905	N.D.	N.D.	N.D.	N.D.	N.D.	N.D.	N.D.	N.D.	N.D.	N.D.	N.D.	N.D.	8.34166e-05	5.30005e-06	0.000184715	1.04199e-06	0.000166188	3.61356e-05	N.D.	N.A.	N.D.	N.A.	N.D.	N.A.	N.D.	N.A.	2.21436	0.020329	*	1.99226	0.054069		<1	N.A.
Sulfotyrosine	Sulfotyrosine	No ID	No ID	260.022	8.13435	9.26765e-05	N.D.	N.D.	0.000161311	0.000234859	0.00021749	0.00012425	N.D.	0.000169393	0.000130545	0.000135549	0.000141727	9.74048e-05	0.00012247	0.000120439	0.000131175	0.000112547	0.000174397	0.00023827	0.000250742	0.000241534	9.26765e-05	N.A.	0.000204553	3.84428e-05	0.000146822	3.19212e-05	0.00013594	5.6013e-06	0.000113438	1.39222e-05	0.000139373	3.17292e-05	0.000243515	6.46753e-06	2.20717	N.A.		1.58424	N.A.		1.46683	N.A.
O-Acetylserine	O-Acetylserine	C00979	HMDB03011	148.06	13.3204	0.00138827	0.00146535	0.00149838	0.00333902	0.00307149	0.00307374	0.00247375	0.00215953	0.00240486	0.00139661	0.00135454	0.00113901	0.000526541	0.000566489	0.000533292	0.000209681	0.000214371	N.D.	N.D.	N.D.	N.D.	0.00145067	5.6506e-05	0.00316142	0.000153814	0.00234605	0.00016516	0.00129672	0.00013819	0.000542107	2.13833e-05	0.000212026	3.31617e-06	N.D.	N.A.	2.17929	0.00096393	***	1.61722	0.0062619	**	0.89388	0.18405
Ile	Ile	C00407,C06418,C16434	HMDB00172	132.101	10.7896	0.0282757	0.0266554	0.0313689	0.0614856	0.0604451	0.0619058	0.0621345	0.0629043	0.0661864	0.0374354	0.0399555	0.0394268	0.0172038	0.0168112	0.0190856	0.00846823	0.00640277	0.0048214	0.0151966	0.0184819	0.0125467	0.0287667	0.00239478	0.0612788	0.000751944	0.0637417	0.00215183	0.0389392	0.00132889	0.0177002	0.00121573	0.00656414	0.00182876	0.0154084	0.00297326	2.1302	0.00077525	***	2.21582	5.1084e-05	***	1.35362	0.006719	**
Thr	Thr	C00188,C00820	HMDB00167	120.065	11.0832	0.0341623	0.0328223	0.0363642	0.0713347	0.0723573	0.0726314	0.0676672	0.0672782	0.069617	0.0565602	0.0467937	0.0506221	0.0137961	0.0142581	0.0154882	0.00855864	0.00558309	0.00577671	0.00786426	0.0103971	0.0071131	0.0344496	0.00178834	0.0721078	0.00068343	0.0681874	0.00125317	0.0513254	0.00492105	0.0145141	0.000874651	0.00663948	0.00166486	0.00845815	0.00172067	2.09314	0.00017415	***	1.97934	2.9537e-05	***	1.48987	0.017783	*
Thiamine	Thiamine	C00378	HMDB00235	265.111	6.93124	5.4789e-05	4.09206e-05	5.06681e-05	0.000115203	8.68901e-05	0.000103297	9.56612e-05	7.7377e-05	0.000104807	0.000138676	7.05994e-05	0.000123485	0.000134828	0.000141387	0.000154386	0.000137235	0.000200825	0.000152577	0.000498275	0.000583559	0.000487757	4.87926e-05	7.12189e-06	0.000101797	1.42161e-05	9.2615e-05	1.39663e-05	0.00011092	3.57352e-05	0.000143534	9.95428e-06	0.000163546	3.31837e-05	0.000523197	5.2539e-05	2.08631	0.010872	*	1.89814	0.017146	*	2.27329	0.089564
6,8-Thioctic acid	6,8-Thioctic acid	C00725	HMDB01451	205.034	8.22004	0.000122046	0.000118072	0.000147864	0.000180409	0.000315675	0.000312153	0.000205343	0.000162497	0.000190857	0.000113533	0.000116609	0.000154704	9.39569e-05	0.000120446	0.000134626	0.000155209	0.000157353	0.000191215	0.000272057	0.0003174	0.000396272	0.000129327	1.61757e-05	0.000269413	7.70995e-05	0.000186232	2.1794e-05	0.000128282	2.29337e-05	0.000116343	2.06426e-05	0.000167925	2.01976e-05	0.000328576	6.28569e-05	2.08319	0.082078		1.44001	0.025399	*	0.991922	0.95201
Succinic acid	Succinic acid	C00042	HMDB00254	117.02	19.5568	0.00432284	0.00532138	0.00545462	0.00948187	0.0110964	0.00984496	0.00877755	0.00834683	0.00836236	0.00467853	0.00450952	0.00427161	0.00245293	0.00323551	0.00274202	0.00280824	0.00304224	0.00360383	0.00261098	0.00308447	0.00254254	0.00503295	0.00061857	0.0101411	0.000847023	0.00849558	0.000244317	0.00448655	0.000204429	0.00281015	0.000395712	0.00315144	0.000408882	0.002746	0.000295117	2.01494	0.0015819	**	1.68799	0.0049009	**	0.891437	0.26207
Val	Val	C00183,C06417,C16436	HMDB00883	118.086	10.5872	0.0335887	0.0327215	0.0381048	0.0708333	0.0672743	0.0693348	0.0692496	0.0689357	0.0741322	0.0611449	0.0575209	0.0571921	0.0293406	0.0289768	0.0306615	0.0175497	0.0140192	0.0141168	0.0254945	0.0306899	0.0231932	0.034805	0.00289041	0.0691475	0.00178686	0.0707725	0.00291381	0.0586193	0.00219341	0.0296596	0.000886501	0.0152286	0.0020108	0.0264592	0.00384033	1.98671	0.00021339	***	2.0334	0.00010988	***	1.68422	0.00049765	***
Ethanolamine phosphate	EAP	C00346	HMDB00224	140.012	7.76133	0.000926113	0.0010396	0.00102817	0.00174373	0.00207756	0.0018917	0.00148717	0.0017668	0.00187026	0.00139938	0.00155083	0.00124925	0.000691028	0.000697372	0.000654414	0.000293044	0.000212293	0.000261778	0.000121926	0.000176333	0.000117325	0.00099796	6.24831e-05	0.00190433	0.000167277	0.00170808	0.000198181	0.00139982	0.000150794	0.000680938	2.31888e-05	0.000255705	4.07165e-05	0.000138528	3.28208e-05	1.90822	0.0056952	**	1.71157	0.017649	*	1.40268	0.029838	*
Diethanolamine	Diethanolamine	C06772	HMDB04437	106.086	8.05968	0.000341048	0.000467947	0.000471013	0.000669406	0.00105439	0.000666818	0.000566081	0.000424808	0.000450556	0.00158228	0.000390566	0.000363384	0.00133016	0.000469982	0.000328051	0.000399631	0.000345577	0.000231668	0.000333705	0.000209337	0.000291597	0.000426669	7.41664e-05	0.00079687	0.00022302	0.000480481	7.52408e-05	0.000778742	0.000696014	0.000709398	0.00054226	0.000325625	8.57403e-05	0.000278213	6.32545e-05	1.86765	0.090557		1.12612	0.4275		1.82517	0.47374
Pantothenic acid	Pantothenic acid	C00864	HMDB00210	218.104	7.45014	0.000229407	0.000174448	0.000231682	0.000351951	0.000416138	0.000411902	0.000439574	0.000451558	0.000480774	0.00040088	0.000327175	0.000354488	0.000376977	0.000389003	0.000447645	0.000339664	0.00038218	0.000495403	0.000519435	0.000558453	0.000544125	0.000211846	3.24071e-05	0.00039333	3.5898e-05	0.000457302	2.11921e-05	0.000360847	3.72616e-05	0.000404542	3.781e-05	0.000405749	8.05003e-05	0.000540671	1.97368e-05	1.85668	0.0029958	**	2.15866	0.00084109	***	1.70335	0.0067444	**
N-Acetylglucosamine 1-phosphate	GlcNAc-P	C04256	HMDB01367	300.05	9.20067	0.000151089	0.000161329	0.000127661	0.000258165	0.000262988	0.000288683	0.000257897	0.000354569	0.000277369	0.000273293	0.000207223	0.000242131	8.4475e-05	0.000108975	6.85202e-05	N.D.	N.D.	N.D.	N.D.	N.D.	N.D.	0.000146693	1.72589e-05	0.000269946	1.64054e-05	0.000296612	5.11278e-05	0.000240882	3.30528e-05	8.73234e-05	2.03772e-05	N.D.	N.A.	N.D.	N.A.	1.84021	0.00086666	***	2.02199	0.026762	*	1.64208	0.021866	*
N6-Acetyllysine	N6-Acetyllysine	C02727	HMDB00206	189.122	12.0779	0.000233268	0.000284992	0.000265841	0.000472742	0.000417303	0.000533673	0.000687738	0.000590287	0.000629268	0.00147686	0.00129176	0.00126784	0.000455118	0.000416001	0.000442057	N.D.	N.D.	N.D.	0.00063562	0.000644129	0.00058222	0.000261367	2.61506e-05	0.000474573	5.82065e-05	0.000635765	4.90493e-05	0.00134549	0.0001144	0.000437725	1.99151e-05	N.D.	N.A.	0.000620656	3.35579e-05	1.81573	0.01267	*	2.43246	0.0012475	**	5.14789	0.0025098	**
Ala	Ala	C00041,C00133,C01401	HMDB00161,HMDB01310	90.0549	9.51631	0.0688536	0.0646787	0.0707619	0.125468	0.122088	0.119657	0.101553	0.0987577	0.107312	0.0678153	0.0634251	0.0652062	0.0216097	0.0237861	0.0223611	0.00841257	0.00395759	0.00388064	0.0302348	0.0317573	0.025515	0.0680981	0.00311114	0.122404	0.00291876	0.102541	0.00436159	0.0654822	0.00220805	0.0225856	0.00110544	0.00541693	0.00259458	0.029169	0.00325477	1.79747	2.5872e-05	***	1.50578	0.00062891	***	0.961587	0.30726
GDP-glucose GDP-mannose GDP-galactose	GDP-glucose GDP-Man GDP-galactose	C00394 C00096 C02280	HMDB03351 HMDB01163 No ID	604.072	8.03206	0.000166752	0.000162393	0.000162908	0.000269079	0.000322819	0.000289466	0.00029827	0.000220691	0.000319635	0.000288086	0.000225792	0.00028721	0.000109185	0.000110999	0.00012557	0.000109747	8.77441e-05	N.D.	N.D.	N.D.	N.D.	0.000164018	2.38232e-06	0.000293788	2.71297e-05	0.000279532	5.20654e-05	0.000267029	3.57156e-05	0.000115252	8.98204e-06	9.87454e-05	1.55581e-05	N.D.	N.A.	1.7912	0.013726	*	1.70428	0.061244		1.62805	0.037293	*
Trimethylamine N-oxide	Trimethylamine N-oxide	C01104	HMDB00925	76.0759	7.07882	0.000803987	0.000683638	0.00106353	0.00155456	0.00156715	0.00144521	0.000601132	0.00057854	0.000497548	N.D.	8.03048e-05	N.D.	N.D.	N.D.	N.D.	N.D.	N.D.	N.D.	N.D.	N.D.	N.D.	0.000850385	0.00019415	0.00152231	6.70629e-05	0.000559073	5.44669e-05	8.03048e-05	N.A.	N.D.	N.A.	N.D.	N.A.	N.D.	N.A.	1.79014	0.018025	*	0.657435	0.11254		0.0944334	N.A.
Spermidine	Spermidine	C00315	HMDB01257	146.165	4.72512	0.00196078	0.00193647	0.00245874	0.00405359	0.00366026	0.0036421	0.00373108	0.00285899	0.00308639	0.000949612	0.000898224	0.00107491	0.000133788	0.000107649	9.94325e-05	5.6396e-05	9.45059e-05	5.21216e-05	0.000152251	0.000277346	0.000148859	0.00211866	0.000294763	0.00378532	0.000232505	0.00322549	0.000452377	0.00097425	9.08851e-05	0.000113623	1.79402e-05	6.76745e-05	2.33348e-05	0.000192818	7.32223e-05	1.78665	0.0019013	**	1.52242	0.030522	*	0.459842	0.014912	*
6-Aminohexanoic acid	6-Aminohexanoic acid	C02378	HMDB01901	132.101	8.77604	N.D.	N.D.	0.000166671	0.000312548	0.000268584	0.00026754	0.000230463	0.000204934	0.000224281	N.D.	N.D.	N.D.	0.000269061	0.000223143	0.0002775	0.00031246	0.000329038	0.000315154	0.000622236	0.000812201	0.000557874	0.000166671	N.A.	0.000282891	2.56896e-05	0.000219893	1.33182e-05	N.D.	N.A.	0.000256568	2.92528e-05	0.000318884	8.89616e-06	0.000664103	0.000132232	1.6973	N.A.		1.31932	N.A.		<1	N.A.
Saccharopine	Saccharopine	C00449	HMDB00279	277.139	11.3222	9.64342e-05	8.55373e-05	9.73361e-05	0.000163602	0.000154984	0.000154242	0.000145317	0.000169438	0.00019395	0.000210477	0.000192231	0.00021979	0.000382804	0.000328909	0.000345964	0.000415239	0.000369991	0.000468943	0.0013263	0.00115879	0.000924735	9.31025e-05	6.56718e-06	0.000157609	5.20325e-06	0.000169568	2.43164e-05	0.000207499	1.40191e-05	0.000352559	2.7546e-05	0.000418058	4.95363e-05	0.00113661	0.0002017	1.69286	0.00024839	***	1.82131	0.025506	*	2.22872	0.0013507	**
β-Ala	b-Ala	C00099	HMDB00056	90.0549	7.71863	0.0027389	0.00285824	0.00369177	0.00525572	0.00535322	0.00511435	0.00354618	0.00401352	0.00375525	0.00283969	0.00247066	0.0027894	0.00498076	0.00469543	0.00500624	0.00282112	0.00238927	0.00316942	0.00214809	0.00263939	0.00207693	0.0030963	0.000519132	0.0052411	0.000120103	0.00377165	0.000234099	0.00269992	0.000200125	0.00489414	0.000172562	0.00279327	0.000390821	0.00228814	0.000306266	1.6927	0.015155	*	1.21811	0.13939		0.871981	0.31766
trans-Glutaconic acid	trans-Glutaconic acid	C02214	HMDB00620	131.034	24.3401	0.000769813	0.000727727	0.000792189	0.00136318	0.00119486	0.00126534	0.00125338	0.000890985	0.00103739	N.D.	N.D.	N.D.	N.D.	N.D.	N.D.	N.D.	N.D.	N.D.	N.D.	N.D.	N.D.	0.000763243	3.27294e-05	0.00127446	8.45295e-05	0.00106058	0.000182308	N.D.	N.A.	N.D.	N.A.	N.D.	N.A.	N.D.	N.A.	1.6698	0.0041335	**	1.38958	0.10144		<1	N.A.
Trp	Trp	C00078,C00525,C00806	HMDB00929	205.096	11.637	0.00803226	0.00826412	0.00934777	0.0148079	0.0136905	0.0141444	0.0203336	0.0199592	0.0218514	0.0116361	0.0106467	0.0108772	0.00277763	0.00264712	0.00381836	0.0048714	0.00470324	0.00515701	0.0162192	0.0159274	0.0136533	0.00854805	0.000702211	0.0142143	0.000561933	0.0207147	0.00100201	0.0110533	0.000517674	0.00308104	0.000641866	0.00491055	0.000229402	0.0152666	0.00140478	1.66287	0.00051288	***	2.42333	0.00014171	***	1.29308	0.0094643	**
Sedoheptulose 7-phosphate	S7P	C05382	HMDB01068	289.034	9.25422	0.00044315	0.000453849	0.000379975	0.000629214	0.000759942	0.000723273	0.000648745	0.000652852	0.000571249	0.000332834	0.000348714	0.00037088	0.000153721	0.000135628	0.000181714	N.D.	N.D.	N.D.	N.D.	N.D.	N.D.	0.000425658	3.99226e-05	0.000704143	6.74307e-05	0.000624282	4.59737e-05	0.000350809	1.91097e-05	0.000157021	2.32196e-05	N.D.	N.A.	N.D.	N.A.	1.65425	0.0068112	**	1.46663	0.0051235	**	0.824157	0.064432
Malic acid	Malic acid	C00149,C00497,C00711	HMDB00156,HMDB00744	133.014	19.6795	0.275895	0.275754	0.296859	0.437744	0.483136	0.465069	0.401908	0.397856	0.410048	0.29023	0.298589	0.289091	0.163336	0.177414	0.160143	0.165307	0.184489	0.23216	0.126153	0.146329	0.138027	0.282836	0.0121442	0.461983	0.0228525	0.403271	0.00620954	0.292637	0.00518591	0.166964	0.00918979	0.193985	0.0344231	0.136837	0.0101407	1.63339	0.0011598	**	1.42581	0.0006311	***	1.03465	0.2976
Kynurenine	Kynurenine	C00328,C01718	HMDB00684	209.091	10.3671	0.00019522	0.000168039	N.D.	0.000266195	0.000301889	0.000298638	0.00031225	0.000307848	0.000395874	0.000327859	0.000283024	0.000261109	N.D.	N.D.	N.D.	N.D.	N.D.	N.D.	0.000145863	N.D.	N.D.	0.00018163	1.92205e-05	0.000288907	1.97369e-05	0.000338657	4.95998e-05	0.000290664	3.40247e-05	N.D.	N.A.	N.D.	N.A.	0.000145863	N.A.	1.59064	0.018099	*	1.86455	0.019727	*	1.60031	0.019738	*
N5-Ethylglutamine	N5-Ethylglutamine	C01047	No ID	175.106	12.0004	0.000591472	0.000586221	0.000617351	0.000899642	0.000965518	0.000959049	0.000916449	0.000946017	0.000955366	0.000914592	0.000873647	0.000823546	0.000181156	N.D.	N.D.	N.D.	N.D.	N.D.	N.D.	N.D.	N.D.	0.000598348	1.66651e-05	0.000941403	3.63105e-05	0.000939277	2.0315e-05	0.000870595	4.55996e-05	0.000181156	N.A.	N.D.	N.A.	N.D.	N.A.	1.57334	0.00093794	***	1.56978	3.1382e-05	***	1.455	0.004596	**
Allantoic acid	Allantoic acid	C00499	HMDB01209	175.048	8.43165	0.000474151	0.000442148	0.000386423	0.000718225	0.000655461	0.000651689	0.000814064	0.000837927	0.000777955	0.000409385	0.000463096	0.000432352	0.000413468	0.000439274	0.000532466	0.000701625	0.00073369	0.000808732	0.000726563	0.000911119	0.000759321	0.000434241	4.43956e-05	0.000675125	3.73734e-05	0.000809982	3.01935e-05	0.000434944	2.69488e-05	0.000461736	6.25982e-05	0.000748016	5.49718e-05	0.000799001	9.84689e-05	1.55473	0.0022107	**	1.86528	0.00053518	***	1.00162	0.98263
Lactic acid	Lactic acid	C00186,C00256,C01432	HMDB00190,HMDB01311	89.0252	10.3118	0.000599134	0.000796718	0.000858383	0.0010862	0.00127431	0.00107376	0.000628559	0.000853827	0.000541201	0.000706717	0.00122848	0.000507485	0.000839578	0.00064609	0.00077455	0.000947759	0.000527798	0.000962655	0.000711579	0.000880116	0.00128998	0.000751412	0.000135433	0.00114476	0.000112367	0.000674529	0.000161303	0.000814229	0.00037233	0.000753406	9.84617e-05	0.000812737	0.000246877	0.000960557	0.000297472	1.52348	0.019138	*	0.897682	0.56253		1.0836	0.80454
Inosine	Inosine	C00294	HMDB00195	269.09	20.6553	0.000110685	8.31613e-05	N.D.	0.0001423	0.000143278	0.000155648	0.000114793	N.D.	9.1706e-05	N.D.	N.D.	N.D.	0.000127552	0.000102784	N.D.	N.D.	N.D.	N.D.	N.D.	N.D.	N.D.	9.69231e-05	1.94621e-05	0.000147075	7.44036e-06	0.00010325	1.63253e-05	N.D.	N.A.	0.000115168	1.75134e-05	N.D.	N.A.	N.D.	N.A.	1.51744	0.14455		1.06527	0.75922		<1	N.A.
Ascorbate 2-glucoside	Ascorbate 2-glucoside	C18339	No ID	337.079	6.96955	0.00145802	0.001486	0.00148766	0.00214547	0.00247852	0.00207633	0.00188881	0.00188382	0.00185111	0.00125256	0.00135698	0.00123934	0.00142286	0.001694	0.00181865	0.00182313	0.00136924	0.00173702	0.003681	0.00475402	0.00369604	0.00147723	1.66532e-05	0.00223344	0.000215043	0.00187458	2.04785e-05	0.00128296	6.44403e-05	0.00164517	0.000202366	0.00164313	0.000241072	0.00404369	0.000615213	1.51191	0.025329	*	1.26898	1.8248e-05	***	0.868491	0.028405	*
Rhein	Rhein	C10401	No ID	283.024	8.35267	0.000135425	0.00011559	N.D.	0.000137438	0.000257184	0.000157641	0.000186897	0.000163451	0.000187555	0.000137941	0.000145205	0.000131482	9.16582e-05	N.D.	N.D.	N.D.	N.D.	N.D.	N.D.	N.D.	N.D.	0.000125507	1.40259e-05	0.000184088	6.41039e-05	0.000179301	1.37301e-05	0.000138209	6.86555e-06	9.16582e-05	N.A.	N.D.	N.A.	N.D.	N.A.	1.46675	0.25117		1.42861	0.042345	*	1.1012	0.40478
2-Hydroxyglutaric acid	2-Hydroxyglutaric acid	C02630,C01087,C03196	HMDB00606,HMDB00694	147.031	16.1215	0.00241448	0.00236923	0.00268605	0.00349632	0.00359209	0.00383698	0.00301402	0.00288648	0.00286681	0.00084022	0.00116015	0.000898173	0.00039709	0.000382931	0.000346525	0.000360513	0.00045819	0.000516974	0.00062961	0.000596432	0.000662647	0.00248992	0.00017135	0.0036418	0.000175689	0.00292244	7.99217e-05	0.000966182	0.000170465	0.000375515	2.60851e-05	0.000445226	7.90322e-05	0.000629563	3.31076e-05	1.46262	0.0012487	**	1.17371	0.031923	*	0.388037	0.00039952	***
NAD+	NAD+	C00003	HMDB00902	662.105	6.42567	0.000684632	0.00059745	0.000741038	0.00100981	0.00104079	0.000887564	0.000770211	0.000747297	0.000806353	0.000622399	0.000571164	0.000503386	0.000331291	0.000299597	0.00034894	0.00018127	0.000195491	0.000183537	0.000457738	0.000583643	0.000390884	0.000674373	7.23417e-05	0.000979389	8.1017e-05	0.00077462	2.97736e-05	0.00056565	5.96975e-05	0.000326609	2.50026e-05	0.000186766	7.64048e-06	0.000477422	9.78755e-05	1.4523	0.0085232	**	1.14865	0.12449		0.838779	0.11763
Phosphorylcholine	Phosphorylcholine	C00588	HMDB01565	184.073	21.8844	0.00881038	0.00813858	0.00905559	0.0132514	0.011419	0.0124572	0.010345	0.010485	0.0117866	0.0121626	0.0125457	0.0125587	0.00845598	0.00843174	0.00903803	0.00814605	0.00886261	0.00780809	0.0130619	0.0165318	0.0112017	0.00866818	0.000474752	0.0123759	0.000918903	0.0108722	0.000795015	0.0124223	0.000225001	0.00864192	0.000343258	0.00827225	0.000538466	0.0135985	0.00270526	1.42774	0.0084466	**	1.25426	0.021932	*	1.4331	0.0014404	**
UDP-glucose UDP-galactose	UDP-Glc UDP-Gal	C00029 C00052	HMDB00286 HMDB00302	565.05	8.35847	0.00575802	0.00582841	0.00620254	0.00760718	0.00924924	0.00853884	0.0091865	0.00785075	0.00871237	0.00823171	0.00916684	0.00869486	0.0043042	0.00459483	0.00425791	0.00266867	0.00280408	0.00268724	0.00148662	0.00154321	0.00157341	0.00592966	0.000238929	0.00846509	0.000823507	0.00858321	0.000677174	0.0086978	0.00046757	0.00438565	0.000182629	0.00272	7.34079e-05	0.00153441	4.40604e-05	1.42759	0.025879	*	1.44751	0.013244	*	1.46683	0.0028597	**
Hypotaurine	Hypotaurine	C00519	HMDB00965	110.026	19.3093	0.000202968	0.000208827	0.000272341	0.000297552	0.000341625	0.000325361	0.000301296	0.00024209	0.000328661	N.D.	N.D.	N.D.	N.D.	N.D.	N.D.	N.D.	N.D.	N.D.	N.D.	N.D.	N.D.	0.000228046	3.84727e-05	0.000321512	2.22871e-05	0.000290682	4.42502e-05	N.D.	N.A.	N.D.	N.A.	N.D.	N.A.	N.D.	N.A.	1.40986	0.031968	*	1.27467	0.13934		<1	N.A.
Nω-Methylarginine	Nw-Methylarginine	No ID	No ID	189.133	7.84517	0.000777423	0.000719807	0.000989862	0.00117964	0.00119008	0.00110423	0.00114808	0.0010308	0.0012255	0.000922687	0.00092374	0.00108481	0.000382061	0.000405173	0.000355983	0.000189214	0.000198777	0.000150607	0.000194991	0.00031011	0.000169727	0.00082903	0.000142232	0.00115798	4.68458e-05	0.00113479	9.80276e-05	0.00097708	9.33003e-05	0.000381073	2.46097e-05	0.000179533	2.55026e-05	0.000224943	7.4831e-05	1.39679	0.045754	*	1.36882	0.043845	*	1.17858	0.21708
Cysteine glutathione disulfide	Cysteine glutathione disulfide	C05526	HMDB00656	427.094	12.2859	0.0011193	0.000970347	0.00108886	0.00155013	0.00138595	0.00149444	0.00126682	0.0013172	0.0013024	0.000719425	0.000715699	0.000748449	0.000412947	0.000418668	0.000417161	0.000290079	0.00031502	0.000300002	0.000396673	0.000439219	0.000312047	0.0010595	7.86978e-05	0.00147684	8.34914e-05	0.00129547	2.58943e-05	0.000727858	1.793e-05	0.000416259	2.96544e-06	0.0003017	1.2557e-05	0.000382647	6.47358e-05	1.3939	0.0032824	**	1.22271	0.025793	*	0.68698	0.014622	*
3-Hydroxy-3-methylglutaric acid	3-Hydroxy-3-methylglutaric acid	C03761	No ID	161.045	14.7449	0.000235281	0.000197495	0.000220936	0.000262258	0.000357646	0.000278122	0.000251632	N.D.	0.000210669	N.D.	N.D.	N.D.	0.000130448	0.000218962	N.D.	0.000244396	0.00035391	0.000340019	0.000382525	0.000368943	0.000387293	0.000217904	1.90744e-05	0.000299342	5.11121e-05	0.000231151	2.89657e-05	N.D.	N.A.	0.000174705	6.25891e-05	0.000312775	5.96238e-05	0.000379587	9.52103e-06	1.37373	0.096131		1.06079	0.63873		<1	N.A.
XA0033	XA0033	No ID	No ID	242.081	7.41881	0.00200038	0.00222492	0.00217669	0.00278287	0.00296431	0.00304408	0.00243001	0.00260155	0.00278921	0.00280653	0.00265491	0.00246878	0.00178604	0.00179016	0.00184914	0.00163635	0.00146205	0.00165476	0.00244587	0.00324763	0.00235458	0.002134	0.000118205	0.00293042	0.000133865	0.00260692	0.000179662	0.0026434	0.000169167	0.00180845	3.53019e-05	0.00158439	0.000106347	0.00268269	0.000491373	1.37321	0.0016086	**	1.22162	0.024712	*	1.23871	0.016359	*
Ethanolamine	Ethanolamine	C00189	HMDB00149	62.0608	6.65382	0.0288347	0.0221725	0.0314599	0.0380963	0.0368666	0.0373468	0.0325347	0.0323098	0.0289563	0.027613	0.0251052	0.0260664	0.0082974	0.0100115	0.0091106	0.00608458	0.00813223	0.00648975	0.00362238	0.0029773	0.00202184	0.027489	0.00478769	0.0374366	0.000619751	0.0312669	0.00200422	0.0262615	0.00126525	0.00913982	0.000857413	0.00690219	0.00108434	0.00287384	0.000805272	1.36187	0.066989		1.13743	0.30599		0.955347	0.70493
N6,N6,N6-Trimethyllysine	Trimethyllysine	C03793	HMDB01325	189.159	7.55024	0.000540557	0.000775248	0.000750021	0.00085005	0.000939138	0.000998429	0.000745281	0.000778878	0.000853122	0.00126814	0.00127893	0.00113838	0.0029426	0.00312887	0.00310184	0.0032907	0.00354003	0.0029482	0.00511751	0.00617475	0.00453436	0.000688609	0.000128835	0.000929206	7.46867e-05	0.000792427	5.51825e-05	0.00122849	7.8216e-05	0.00305777	0.000100651	0.00325965	0.000297134	0.00527554	0.000831534	1.3494	0.062922		1.15076	0.29822		1.78401	0.0063507	**
Gly-Asp	Gly-Asp	No ID	No ID	191.065	10.57	9.02082e-05	N.D.	N.D.	0.000114862	N.D.	0.000124081	N.D.	0.000133303	0.000120613	0.000183728	0.000159983	0.00016716	0.000235652	0.000285128	0.00029936	0.00031408	0.000329668	0.000259396	0.000494777	0.000639524	0.000438925	9.02082e-05	N.A.	0.000119472	6.51847e-06	0.000126958	8.97297e-06	0.00017029	1.21778e-05	0.00027338	3.34395e-05	0.000301048	3.69042e-05	0.000524409	0.00010353	1.3244	N.A.		1.40739	N.A.		1.88775	N.A.
Ascorbic acid	Ascorbic acid	C00072	HMDB00044	175.026	8.22735	0.0928775	0.107782	0.112395	0.132805	0.141146	0.139742	0.119031	0.121164	0.123432	0.0408897	0.0500024	0.0507293	0.00650831	0.0086458	0.010943	0.00462499	0.00425519	0.00354862	0.00350472	0.00326352	0.00180597	0.104351	0.0102008	0.137898	0.00446609	0.121209	0.00220112	0.0472072	0.00548313	0.00869904	0.00221783	0.00414294	0.000546894	0.00285807	0.000919092	1.32147	0.017101	*	1.16155	0.097398		0.452387	0.003094	**
Arg	Arg	C00062,C00792	HMDB00517,HMDB03416	175.118	7.4756	0.0389251	0.0341164	0.0368359	0.0477955	0.0480746	0.0491673	0.0689003	0.0657151	0.0724433	0.0776421	0.07051	0.0694719	0.0154468	0.0145012	0.0180173	0.00523687	0.00375771	0.00294851	0.0100067	0.014233	0.00991665	0.0366258	0.0024112	0.0483458	0.000724979	0.0690196	0.00336572	0.0725413	0.00444777	0.0159884	0.00181956	0.00398103	0.00116041	0.0113855	0.00246645	1.31999	0.0090805	**	1.88445	0.00030929	***	1.98061	0.0010153	**
CMP	CMP	C00055	HMDB00095	322.045	9.22714	0.000248987	0.000270891	0.000324526	0.000356725	0.000364344	0.000377479	0.000217873	0.000202883	0.000244679	N.D.	N.D.	0.000146508	N.D.	N.D.	N.D.	N.D.	N.D.	N.D.	6.37542e-05	9.92116e-05	N.D.	0.000281468	3.88648e-05	0.000366183	1.04982e-05	0.000221812	2.11747e-05	0.000146508	N.A.	N.D.	N.A.	N.D.	N.A.	8.14829e-05	2.50722e-05	1.30097	0.055026		0.788053	0.099138		0.520514	N.A.
N-Acetylglucosamine 6-phosphate	NAcGlcNP	C00357	HMDB01062	300.05	8.84982	0.000282272	0.000268054	0.000222655	0.000303523	0.000376846	0.000320368	0.00041173	0.000325949	0.000338457	0.00032026	0.000265157	0.000254425	0.000176708	0.000171391	0.000205561	0.000164475	0.00010428	0.000120286	N.D.	N.D.	N.D.	0.000257661	3.11378e-05	0.000333579	3.84048e-05	0.000358712	4.63393e-05	0.000279947	3.53217e-05	0.000184553	1.83863e-05	0.00012968	3.11779e-05	N.D.	N.A.	1.29465	0.05893		1.39219	0.042041	*	1.0865	0.45905
Carnitine	Carnitine	C00318,C00487,C15025	HMDB00062	162.111	8.97917	0.000187749	0.000171339	0.000168671	0.000204332	0.000254899	0.000215813	0.000181683	0.000265712	0.000216307	0.00043169	0.0003782	0.000486398	0.00122043	0.00111807	0.00105429	0.00188286	0.00180491	0.00168335	0.00478533	0.0065982	0.00408333	0.00017592	1.0331e-05	0.000225015	2.65097e-05	0.000221234	4.22306e-05	0.000432096	5.41002e-05	0.00113093	8.38134e-05	0.00179037	0.000100548	0.00515562	0.00129769	1.27908	0.069861		1.25758	0.19915		2.45621	0.012219	*
Glutathione (GSH)	GSH	C00051	HMDB00125	308.09	13.9741	0.00608725	0.00767328	0.010073	0.0101086	0.0102153	0.0100235	0.00410949	0.00524964	0.00538744	0.00168611	0.00116403	0.00142133	0.00137723	0.00169131	0.00157862	0.00224509	0.00222183	0.00260487	0.000238795	0.000281242	0.000189343	0.00794449	0.00200664	0.0101158	9.60786e-05	0.00491552	0.000701438	0.00142382	0.000261049	0.00154905	0.000159111	0.00235726	0.000214747	0.00023646	4.59939e-05	1.27331	0.20151		0.618733	0.10795		0.179221	0.028424	*
Guanine	Guanine	C00242	HMDB00132	152.057	8.74829	0.000517037	0.000373566	0.000556183	0.000697014	0.000573606	0.000570553	0.000445591	0.000388928	0.000455682	0.000239163	0.000170159	0.000178629	0.000131264	0.000129618	0.000131767	0.000163445	0.00020051	0.000167729	0.000223433	0.000258395	0.000302866	0.000482262	9.61468e-05	0.000613724	7.21468e-05	0.000430067	3.59829e-05	0.000195983	3.76337e-05	0.000130883	1.12419e-06	0.000177228	2.02763e-05	0.000261565	3.9811e-05	1.2726	0.13666		0.891771	0.4536		0.406384	0.023678	*
Choline	Choline	C00114	HMDB00097	104.107	7.17805	0.13945	0.122057	0.149076	0.17497	0.176567	0.169859	0.143647	0.144527	0.151228	0.152754	0.131416	0.138931	0.0992659	0.106644	0.107772	0.107251	0.137193	0.1229	0.183012	0.185445	0.164082	0.136861	0.0136945	0.173799	0.00350429	0.146467	0.00414597	0.141034	0.0108235	0.104561	0.00462008	0.122448	0.0149761	0.177513	0.0116954	1.26989	0.036028	*	1.07019	0.3488		1.03049	0.70118
Phe	Phe	C00079,C02057,C02265	HMDB00159	166.085	11.7113	0.00593575	0.00515085	0.0058685	0.00723105	0.00694791	0.00723451	0.00915076	0.00902413	0.010257	0.00920065	0.00853282	0.0080463	0.00555511	0.00592695	0.00631161	0.00465421	0.00499826	0.00392003	0.015569	0.0152726	0.0119812	0.0056517	0.000435051	0.00713782	0.000164481	0.00947729	0.00067819	0.00859325	0.000579541	0.00593122	0.000378268	0.00452417	0.000550753	0.0142743	0.00199137	1.26295	0.017442	*	1.67689	0.0023098	**	1.52047	0.0028419	**
5'-Deoxy-5'-methylthioadenosine	MTA	C00170	HMDB01173	298.095	10.6408	5.16068e-05	4.50127e-05	7.66688e-05	6.15213e-05	8.72198e-05	7.00104e-05	7.6821e-05	6.49916e-05	9.89684e-05	8.28887e-05	5.87024e-05	5.40442e-05	N.D.	N.D.	N.D.	N.D.	N.D.	N.D.	N.D.	N.D.	N.D.	5.77628e-05	1.67018e-05	7.29172e-05	1.30935e-05	8.02604e-05	1.72475e-05	6.52118e-05	1.54849e-05	N.D.	N.A.	N.D.	N.A.	N.D.	N.A.	1.26236	0.28736		1.38948	0.17998		1.12896	0.6015
Asn	Asn	C00152,C01905,C16438	HMDB00168	133.061	11.0164	0.245029	0.212096	0.249995	0.309878	0.293823	0.288386	0.268045	0.244684	0.264195	0.127197	0.116481	0.121264	0.0683854	0.0640727	0.0700604	0.0698852	0.0664027	0.0688298	0.144449	0.182427	0.121257	0.235706	0.0205977	0.297362	0.0111746	0.258975	0.0125252	0.121647	0.00536832	0.0675062	0.00308916	0.0683726	0.00178572	0.149378	0.0308815	1.26158	0.018661	*	1.09872	0.18479		0.516096	0.0074973	**
Gluconolactone	1,5-Gluconolactone	C00198	HMDB00150	179.055	24.2767	0.000901252	0.000765216	0.000698687	0.00106733	0.000957769	0.000955142	0.000910023	0.000877833	0.000889577	0.00118138	0.00113006	0.00115834	0.00171341	0.00178468	0.0016732	0.00320353	0.00360178	0.00380442	0.0101509	0.0107483	0.0108937	0.000788385	0.000103251	0.000993415	6.40294e-05	0.000892478	1.62895e-05	0.00115659	2.57068e-05	0.00172376	5.6455e-05	0.00353658	0.000305708	0.0105976	0.000393643	1.26006	0.053781		1.13203	0.22074		1.46704	0.020137	*
S-Adenosylmethionine	SAM	C00019	HMDB01185	399.143	7.46965	0.00142867	0.00135764	0.00161505	0.00186711	0.00172923	0.001912	0.00146661	0.0013329	0.00155231	0.00158069	0.00155616	0.00159179	0.000260895	0.000278851	0.000279474	0.000121921	0.000109469	0.000101667	N.D.	4.12654e-05	4.57707e-05	0.00146712	0.000132941	0.00183611	9.52486e-05	0.00145061	0.000110575	0.00157621	1.82325e-05	0.000273073	1.05513e-05	0.000111019	1.02155e-05	4.3518e-05	3.18574e-06	1.25151	0.020991	*	0.988747	0.87692		1.07436	0.29019
Sucrose 6'-phosphate	Sucrose 6'-phosphate	C02591	No ID	421.077	8.32693	0.0003508	0.000347833	0.000313351	0.000365592	0.000433551	0.000431069	0.000330637	0.000327539	0.000370156	0.000348366	0.000381395	0.000363026	N.D.	0.000160257	0.000178092	N.D.	0.000107213	N.D.	0.000289097	0.000344528	0.000278348	0.000337328	2.08178e-05	0.000410071	3.85395e-05	0.000342777	2.37612e-05	0.000364262	1.65491e-05	0.000169175	1.26112e-05	0.000107213	N.A.	0.000303991	3.5515e-05	1.21564	0.061849		1.01616	0.78023		1.07985	0.15789
XC0016	XC0016	No ID	No ID	129.065	9.26681	0.000336759	0.000251464	0.000369677	0.000350722	0.000397353	0.000403185	0.00033182	0.000321383	0.000227699	0.000249546	0.000305878	0.000201095	0.000214566	0.000257509	0.000287519	0.00026755	0.000338331	0.000311366	0.000653112	0.000614552	0.000587228	0.0003193	6.10099e-05	0.000383753	2.8754e-05	0.000293634	5.73396e-05	0.000252173	5.24412e-05	0.000253198	3.66671e-05	0.000305749	3.57235e-05	0.000618297	3.31012e-05	1.20186	0.20132		0.919618	0.62366		0.789769	0.22346
Terephthalic acid	Terephthalic acid	C06337	HMDB02428	165.019	15.8103	0.000196448	0.00022196	0.000267358	0.000214172	0.000328177	0.000279686	0.000235971	0.000203519	0.000237415	0.000243708	0.000255872	0.000219933	0.000188488	0.000239205	0.00013855	0.000136387	0.000156819	0.000232529	0.000208303	0.000249579	0.000151744	0.000228589	3.59167e-05	0.000274012	5.72142e-05	0.000225635	1.91664e-05	0.000239838	1.82797e-05	0.000188748	5.03282e-05	0.000175245	5.06502e-05	0.000203209	4.91159e-05	1.19871	0.32005		0.987077	0.90781		1.04921	0.66216
Pro	Pro	C00148,C00763,C16435	HMDB00162,HMDB03411	116.07	11.4096	0.0693452	0.0599568	0.0734794	0.0839723	0.0809314	0.0775262	0.0256248	0.0226513	0.0253322	0.0114612	0.0120917	0.0110695	0.00463582	0.00470202	0.00499121	0.0026699	0.00257938	0.00218365	0.0175624	0.0216016	0.0149823	0.0675938	0.00692937	0.08081	0.00322475	0.0245361	0.00163883	0.0115408	0.000515763	0.00477635	0.000188995	0.00247764	0.000258596	0.0180488	0.00333635	1.19552	0.062402		0.362993	0.0061876	**	0.170738	0.0048642	**
5-Oxoproline	Oxoproline	C01879	HMDB00267	128.035	9.14658	0.000654283	0.000544973	0.000541164	0.000606706	0.000686716	0.000776472	0.000360569	0.000386687	0.000410771	0.000274773	0.000334974	0.000289942	0.00013993	0.000164306	0.000478434	0.000149417	0.00011228	0.000149901	0.000556748	0.000698744	0.000577946	0.00058014	6.42381e-05	0.000689965	8.49296e-05	0.000386009	2.5108e-05	0.000299896	3.13106e-05	0.00026089	0.000188793	0.0001372	2.15819e-05	0.000611146	7.65993e-05	1.18931	0.15387		0.665371	0.022872	*	0.516938	0.0072644	**
Ophthalmic acid	Ophthalmic acid	No ID	HMDB05765	290.133	13.956	0.000182353	N.D.	0.000153504	0.000214387	0.000179386	0.00020003	0.000229879	0.000210297	0.000251907	0.000217341	0.000196457	0.000209264	0.000593658	0.000453662	0.000554241	0.000469427	0.000460716	0.000486519	0.00088993	0.000978679	0.000719949	0.000167929	2.03993e-05	0.000197934	1.75944e-05	0.000230694	2.08168e-05	0.000207687	1.05308e-05	0.000533854	7.21903e-05	0.000472221	1.31262e-05	0.000862853	0.000131473	1.17868	0.23154		1.37376	0.064552		1.23676	0.18151
UMP	UMP	C00105	HMDB00288	323.03	9.43813	0.00515791	0.00520366	0.00519586	0.00572841	0.00634654	0.00607017	0.00436824	0.00405862	0.00420776	0.00236164	0.00194411	0.001963	0.00040887	0.000568154	0.00048266	0.000400184	0.000310172	0.000435077	0.000616389	0.00070882	0.000548315	0.00518581	2.44779e-05	0.00604837	0.000309644	0.00421154	0.000154846	0.00208958	0.000235796	0.000486562	7.97136e-05	0.000381811	6.4448e-05	0.000624508	8.056e-05	1.16633	0.039627	*	0.812128	0.0071744	**	0.402943	0.0017522	**
5-Oxo-2-tetrahydrofurancarboxylic acid	5-Oxo-2-tetrahydrofurancarboxylic acid	No ID	No ID	129.019	9.84506	0.000224512	0.000184376	0.000217497	0.000260553	0.000210748	0.000255825	0.000213	0.000144053	0.000174016	N.D.	N.D.	N.D.	N.D.	N.D.	N.D.	N.D.	N.D.	N.D.	8.28511e-05	N.D.	N.D.	0.000208795	2.14364e-05	0.000242375	2.74919e-05	0.000177023	3.45715e-05	N.D.	N.A.	N.D.	N.A.	N.D.	N.A.	8.28511e-05	N.A.	1.16083	0.17479		0.847832	0.26042		<1	N.A.
Gly	Gly	C00037	HMDB00123	76.0394	8.74405	0.00505498	0.00465294	0.00585367	0.0066564	0.0059232	0.00541643	0.00502535	0.00473787	0.0053554	0.00453811	0.00370341	0.0037157	0.00192768	0.00209883	0.00226114	0.00117033	0.000812278	0.000908492	0.006997	0.00873036	0.00490497	0.00518719	0.000611185	0.00599867	0.00062342	0.00503954	0.000309008	0.00398574	0.000478408	0.00209588	0.00016675	0.000963699	0.000185299	0.00687745	0.0019155	1.15644	0.18273		0.971535	0.73398		0.768381	0.058534
Hydroxyproline	Hydroxyproline	C01157	HMDB00725	132.066	12.7128	0.000330256	0.000388218	0.000346177	0.000447009	0.000385977	0.000373337	0.000243461	0.000195869	0.000231116	0.000216637	0.000249054	0.000209107	N.D.	N.D.	N.D.	N.D.	0.00019736	N.D.	0.000400932	0.000391932	0.000370617	0.000354883	2.99458e-05	0.000402107	3.93962e-05	0.000223482	2.46977e-05	0.000224933	2.12265e-05	N.D.	N.A.	0.00019736	N.A.	0.000387827	1.55688e-05	1.13307	0.17878		0.629734	0.0047173	**	0.633822	0.0050044	**
AMP	AMP	C00020	HMDB00045	346.057	8.94254	0.003213	0.00305497	0.00359214	0.00358806	0.0038966	0.00368521	0.00228557	0.00212996	0.00227542	0.00180211	0.00186167	0.0019128	0.00149929	0.00162889	0.0016964	0.000721895	0.000494461	0.00078972	0.00159562	0.00212685	0.00144142	0.00328671	0.000276066	0.00372329	0.000157758	0.00223032	8.7063e-05	0.00185886	5.53989e-05	0.00160819	0.000100175	0.000668692	0.000154653	0.0017213	0.000359581	1.13283	0.09286		0.678587	0.015188	*	0.565569	0.0099648	**
Glucose 6-phosphate	G6P	C00668,C01172,C00092	HMDB01401	259.024	9.47684	0.0138457	0.0138665	0.0143441	0.0154551	0.0164553	0.0155862	0.0122802	0.0113182	0.0119688	0.0116843	0.0110838	0.010036	0.00638993	0.00663296	0.00641192	0.00332715	0.0030073	0.0032693	0.00139613	0.00137346	0.00124568	0.0140187	0.000281926	0.0158322	0.000543579	0.0118558	0.000490868	0.0109347	0.000834229	0.00647827	0.000134418	0.00320125	0.000170433	0.00133842	8.11129e-05	1.12936	0.014309	*	0.845707	0.0057875	**	0.780006	0.015689	*
4-Guanidinobutyric acid	4-GBA	C01035	HMDB03464	146.092	8.7403	0.000121338	0.000129362	0.000186172	0.000176725	0.000183013	0.000132988	0.000135532	0.000150285	0.000171023	0.000186192	0.000206789	0.00020298	0.000422896	0.000437028	0.000470596	0.000459708	0.000504031	0.000461973	0.000855555	0.00101693	0.000532693	0.000145624	3.53439e-05	0.000164242	2.72484e-05	0.00015228	1.78294e-05	0.000198653	1.0959e-05	0.000443507	2.45014e-05	0.000475238	2.49619e-05	0.000801727	0.000246567	1.12785	0.51235		1.04571	0.79011		1.36415	0.11108
Betaine	Betaine	C00719	HMDB00043	118.086	11.891	0.00210509	0.00168725	0.00177488	0.00217267	0.00217209	0.00191575	0.00197968	0.00201589	0.00167235	0.0019536	0.00190743	0.0021393	0.00265483	0.00275791	0.00269697	0.00310575	0.00319603	0.0030776	0.0113259	0.0161579	0.00953686	0.00185574	0.000220342	0.00208684	0.000148163	0.00188931	0.000188757	0.00200011	0.000122731	0.00270324	5.18236e-05	0.00312646	6.18724e-05	0.0123402	0.00342511	1.12453	0.21597		1.01809	0.85118		1.0778	0.39175
Tyr	Tyr	C00082,C01536,C06420	HMDB00158	182.08	11.9917	0.00538427	0.00486441	0.005697	0.00608856	0.00587373	0.00552676	0.00580233	0.0059625	0.00651226	0.00442654	0.00451476	0.00420791	0.00160071	0.0014305	0.00161991	0.000697072	0.000616651	0.000686672	0.00472616	0.00521254	0.00353491	0.00531522	0.000420567	0.00582968	0.00028348	0.00609236	0.00037236	0.00438307	0.000157977	0.00155037	0.000104256	0.000666798	4.3739e-05	0.00449121	0.000863139	1.09679	0.16378		1.14621	0.075599		0.824625	0.047808	*
S-Adenosylhomocysteine	SAHC	C00021	HMDB00939	385.129	9.20913	6.64109e-05	7.45811e-05	0.00011567	8.50391e-05	8.73847e-05	0.000108766	8.19327e-05	7.31634e-05	8.08835e-05	8.67604e-05	6.82512e-05	7.80813e-05	N.D.	N.D.	N.D.	N.D.	N.D.	N.D.	N.D.	N.D.	N.D.	8.5554e-05	2.63992e-05	9.373e-05	1.30744e-05	7.86599e-05	4.7889e-06	7.76976e-05	9.26053e-06	N.D.	N.A.	N.D.	N.A.	N.D.	N.A.	1.09556	0.66438		0.919418	0.69742		0.908171	0.66628
N6-Methyladenine	N6-Methyladenine	C08434	HMDB02099	150.077	8.35359	0.000373146	0.000320237	0.000404012	0.000404916	0.000418622	0.000364429	0.000396665	0.000348835	0.000335923	0.000343522	0.000285215	0.000283575	0.000257331	0.000277909	0.000242281	0.000275059	0.00043268	0.000285911	0.000475308	0.000916516	0.000369504	0.000365798	4.23679e-05	0.000395989	2.81777e-05	0.000360474	3.20002e-05	0.000304104	3.41467e-05	0.000259174	1.78853e-05	0.000331217	8.80368e-05	0.000587109	0.000290138	1.08253	0.37015		0.985446	0.87116		0.831343	0.12423
Mevalonic acid	Mevalonic acid	C00418,C02104	HMDB00227	147.067	8.27084	N.D.	N.D.	0.000139697	0.000145282	0.000127699	0.000171724	0.00010998	9.28556e-05	0.000145289	N.D.	9.80411e-05	N.D.	0.000124988	N.D.	N.D.	N.D.	0.000150419	0.00015246	N.D.	N.D.	0.000141568	0.000139697	N.A.	0.000148235	2.21604e-05	0.000116042	2.67369e-05	9.80411e-05	N.A.	0.000124988	N.A.	0.000151439	1.44348e-06	0.000141568	N.A.	1.06112	N.A.		0.830668	N.A.		0.701813	N.A.
Asp	Asp	C00049,C00402,C16433	HMDB00191,HMDB06483	134.044	12.164	0.0748829	0.0695218	0.0826945	0.0820602	0.0804711	0.0770349	0.09299	0.087921	0.0925716	0.086067	0.0755206	0.0755458	0.0436387	0.0405507	0.0444891	0.0259301	0.0282511	0.021713	0.0890159	0.109368	0.0748597	0.0756997	0.00662426	0.0798554	0.0025686	0.0911609	0.00281361	0.0790445	0.00608169	0.0428929	0.00207244	0.0252981	0.00331454	0.0910811	0.0173465	1.0549	0.39619		1.20424	0.040369	*	1.04418	0.55475
Citramalic acid	Citramalic acid	C02612,C02614	HMDB00426	147.031	16.5054	0.000525058	0.000485051	0.000606069	0.000597839	0.000573752	0.000528861	0.000414863	0.000326267	0.000358269	N.D.	0.00025513	N.D.	N.D.	N.D.	N.D.	N.D.	N.D.	N.D.	0.000167759	N.D.	N.D.	0.000538726	6.1656e-05	0.000566817	3.50077e-05	0.000366466	4.48633e-05	0.00025513	N.A.	N.D.	N.A.	N.D.	N.A.	0.000167759	N.A.	1.05214	0.53943		0.680246	0.020599	*	0.473579	N.A.
γ-Butyrobetaine	Actinine	C01181	HMDB01161	146.117	8.52738	0.000261216	0.000200511	0.000282841	0.000267899	0.000275344	0.000234879	0.00033182	0.000361093	0.000350163	0.000727168	0.000678286	0.000694405	0.00117811	0.00116405	0.00113733	0.00181925	0.00199344	0.00209153	0.00425314	0.00575412	0.00418057	0.00024819	4.26831e-05	0.000259374	2.15376e-05	0.000347692	1.47919e-05	0.000699953	2.49088e-05	0.00115983	2.0717e-05	0.00196807	0.000137903	0.00472928	0.000888284	1.04506	0.71287		1.40091	0.044121	*	2.82024	0.00036481	***
Glutaric acid	Glutaric acid	C00489	HMDB00661	131.036	16.0827	0.000300872	0.00024678	0.000273376	0.000254755	0.000287992	0.000308633	0.000190726	0.000184121	N.D.	0.000187866	0.000254016	0.000151972	N.D.	N.D.	N.D.	N.D.	N.D.	N.D.	0.00022358	N.D.	0.000282538	0.000273676	2.70473e-05	0.000283793	2.71832e-05	0.000187423	4.66989e-06	0.000197951	5.17638e-05	N.D.	N.A.	N.D.	N.A.	0.000253059	4.16893e-05	1.03697	0.67141		0.684836	0.027077	*	0.723305	0.10989
Glucuronic acid Galacturonic acid	Glucuronic acid Galacturonic acid	C00191 C00333	HMDB00127 HMDB02545	193.036	7.94148	0.000637967	0.000911598	0.000774565	0.000718225	0.000898804	0.000727967	0.000520319	0.000519292	0.000590401	0.000332834	0.00040999	0.000341169	0.000423811	0.000563768	0.000494131	0.000478947	0.000482993	0.000651885	0.000368129	0.000442577	0.000441466	0.00077471	0.000136816	0.000781665	0.000101562	0.000543337	4.07614e-05	0.000361331	4.23456e-05	0.000493903	6.99786e-05	0.000537942	9.86987e-05	0.000417391	4.26653e-05	1.00898	0.9473		0.701343	0.089114		0.466408	0.026159	*
Putrescine	Putrescine	C00134	HMDB01414	89.1073	4.9203	0.00184567	0.00190809	0.00227106	0.00190801	0.00207349	0.00204296	0.00165735	0.00150387	0.00161938	0.00174823	0.00135845	0.00141662	0.000182938	0.000191445	0.000165164	N.D.	N.D.	N.D.	N.D.	8.09367e-05	N.D.	0.00200827	0.000229713	0.00200815	8.80591e-05	0.00159353	7.99359e-05	0.00150777	0.000210269	0.000179849	1.341e-05	N.D.	N.A.	8.09367e-05	N.A.	0.99994	0.99938		0.793484	0.075795		0.750777	0.050063
His	His	C00135,C00768,C06419	HMDB00177	156.076	7.6657	0.0262506	0.0254737	0.0290252	0.0277686	0.0262884	0.0263219	0.0192058	0.0201627	0.020453	0.0229818	0.0196017	0.0210023	0.00962786	0.0102749	0.0117584	0.00522789	0.0054122	0.00586095	0.00722043	0.00857859	0.00637075	0.0269165	0.00186701	0.026793	0.000845073	0.0199405	0.000652592	0.0211953	0.00169829	0.0105537	0.00109228	0.00550035	0.000325607	0.00738992	0.00111363	0.995411	0.92391		0.740829	0.014933	*	0.787446	0.017451	*
Glucose 1-phosphate	G1P	C00103	HMDB01586	259.025	9.74012	0.00146847	0.00174803	0.00167593	0.0015657	0.00162437	0.00164409	0.00113704	0.00126087	0.00124189	0.000788446	0.00083372	0.000895782	0.0004218	0.000527331	0.000460323	0.000298835	0.0002731	0.000316254	N.D.	N.D.	9.72721e-05	0.00163081	0.00014514	0.00161139	4.07717e-05	0.00121327	6.66884e-05	0.000839316	5.38864e-05	0.000469818	5.34022e-05	0.000296063	2.17099e-05	9.72721e-05	N.A.	0.98809	0.8416		0.743966	0.023188	*	0.514663	0.0056448	**
XA0017	XA0017	No ID	No ID	186.115	7.61789	N.D.	N.D.	0.00013024	0.000137438	0.000139754	0.000106398	0.000104064	0.00011289	8.48618e-05	0.000131284	0.000104354	7.71814e-05	9.19455e-05	N.D.	9.17628e-05	0.000112063	6.72083e-05	9.61558e-05	9.901e-05	0.000110063	0.000112237	0.00013024	N.A.	0.000127864	1.86256e-05	0.000100605	1.43304e-05	0.000104273	2.70516e-05	9.18542e-05	1.29231e-07	9.18091e-05	2.27411e-05	0.000107103	7.09282e-06	0.98175	N.A.		0.772457	N.A.		0.800622	N.A.
Pipecolic acid	Pipecolic acid	C00408	HMDB00070,HMDB00716,HMDB05960	130.086	10.8473	0.019452	0.0167229	0.0183562	0.0191764	0.0167879	0.017567	0.0142323	0.0144534	0.014711	0.0154643	0.013484	0.0149489	0.0205499	0.0155278	0.019468	0.0103841	0.0110194	0.00943068	0.0105073	0.0143811	0.00934334	0.0181771	0.00137334	0.0178438	0.00121806	0.0144656	0.000239551	0.0146324	0.00102738	0.0185152	0.00264317	0.010278	0.000799645	0.0114106	0.00263754	0.981664	0.76909		0.795815	0.039251	*	0.804992	0.026353	*
Fructose 6-phosphate	F6P	C05345,C00085	HMDB00124	259.024	9.58156	0.00280934	0.00306171	0.00335788	0.00300147	0.00307504	0.00298032	0.00239729	0.00216621	0.00221169	0.00197185	0.00193371	0.00176766	0.000892159	0.00113563	0.00115971	0.000526146	0.000554735	0.000580591	0.000272057	0.000199198	0.000277151	0.00307631	0.000274563	0.00301895	4.97189e-05	0.0022584	0.000122419	0.00189107	0.00010857	0.0010625	0.000148012	0.000553824	2.72336e-05	0.000249469	4.36099e-05	0.981353	0.75397		0.734126	0.021668	*	0.614722	0.0094384	**
Gluconic acid	Gluconic acid	C00257	HMDB00625	195.052	7.895	0.00263378	0.002883	0.00296114	0.00273921	0.00269641	0.00288409	0.0022546	0.00265243	0.00252274	0.00265638	0.00283205	0.00271911	0.003583	0.00436136	0.004158	0.00772569	0.00758867	0.00986529	0.0256909	0.0292271	0.0322949	0.00282597	0.000170972	0.00277324	9.83596e-05	0.00247659	0.000202891	0.00273585	8.90224e-05	0.00403412	0.000403695	0.00839322	0.00127669	0.029071	0.00330479	0.981339	0.67307		0.876367	0.08662		0.968107	0.47712
Glycerol 3-phosphate	G3P	C00093	HMDB00126	171.007	11.6066	0.000491773	0.000497815	0.00055191	0.000452557	0.000567501	0.000465101	0.000539809	0.000431206	0.00049035	0.000347256	0.000323461	0.000395128	0.000151135	0.000156209	0.000163	0.00023513	0.000195757	0.000264703	0.000181567	0.000205787	0.00017928	0.000513833	3.31138e-05	0.000495053	6.30545e-05	0.000487122	5.43732e-05	0.000355282	3.6501e-05	0.000156781	5.95279e-06	0.000231863	3.45885e-05	0.000188878	1.46879e-05	0.963451	0.67867		0.948016	0.5155		0.691435	0.0052255	**
Theobromine	Theobromine	C07480	HMDB02825	181.07	23.3733	0.00458692	0.00415014	0.00475047	0.00440516	0.00465595	0.00388464	0.00458546	0.00408592	0.00440929	0.00429649	0.00466535	0.00401985	0.00407007	0.00394706	0.00394739	0.00294658	0.00340867	0.00355291	0.00244848	0.00326014	0.00193781	0.00449584	0.000310353	0.00431525	0.00039344	0.00436022	0.00025336	0.00432723	0.000323845	0.00398818	7.09256e-05	0.00330272	0.000316745	0.00254881	0.000666849	0.959831	0.56806		0.969834	0.59034		0.962495	0.55055
Isocitric acid	Isocitric acid	C00311	HMDB00193	191.02	26.7038	0.000786445	0.000909471	0.00100109	0.000798369	0.000971583	0.00078586	0.000795966	0.000705321	0.000746586	0.0009005	0.000835949	0.000848312	0.00181679	0.00126316	0.00183375	0.00160826	0.00148445	0.00171106	0.00216382	0.00259268	0.0021337	0.000899002	0.000107704	0.000851937	0.000103805	0.000749291	4.53827e-05	0.000861587	3.42619e-05	0.0016379	0.00032464	0.00160126	0.000113468	0.00229673	0.000256737	0.947648	0.61478		0.83347	0.12348		0.958382	0.6156
Ribulose 5-phosphate	Ru5P	C00199,C01101	HMDB00618	229.014	10.4704	0.000321757	0.0002716	0.000344299	0.000291928	0.000379078	0.000215143	0.00023423	0.000260441	0.000207036	0.000266267	0.00022802	N.D.	0.000181305	N.D.	N.D.	N.D.	0.000138417	N.D.	N.D.	N.D.	N.D.	0.000312552	3.72133e-05	0.000295383	8.2022e-05	0.000233903	2.67038e-05	0.000247143	2.70448e-05	0.000181305	N.A.	0.000138417	N.A.	N.D.	N.A.	0.945069	0.7645		0.748364	0.046339	*	0.790727	0.11222
Glyceric acid	Glyceric acid	C00258	HMDB00139,HMDB06372	105.019	9.96755	0.000376254	0.000293938	0.000436714	0.000370708	0.000336661	0.000332103	0.000299314	0.000314183	0.000249302	0.000278101	0.000281868	0.000207638	0.000440764	0.000323214	0.000392407	0.000411477	0.000420585	0.000456649	0.000473015	0.000502646	0.00054203	0.000368968	7.16661e-05	0.000346491	2.10963e-05	0.0002876	3.39895e-05	0.000255869	4.18115e-05	0.000385461	5.90821e-05	0.00042957	2.38885e-05	0.000505897	3.46222e-05	0.939079	0.64738		0.779469	0.17826		0.693472	0.093364
XC0089	XC0089	No ID	No ID	255.097	10.0486	0.000118986	0.000122762	0.000143171	0.000135824	0.000114754	0.000109391	N.D.	N.D.	N.D.	N.D.	N.D.	N.D.	N.D.	7.10857e-05	N.D.	N.D.	N.D.	N.D.	N.D.	N.D.	N.D.	0.000128306	1.30107e-05	0.00011999	1.39725e-05	N.D.	N.A.	N.D.	N.A.	7.10857e-05	N.A.	N.D.	N.A.	N.D.	N.A.	0.935183	0.49275		<1	N.A.		<1	N.A.
CMP-N-acetylneuraminate	CMP-NeuNAc	C00128	HMDB01176	613.146	8.07728	0.000632093	0.000594258	0.000647333	0.000499279	0.00060456	0.000610616	0.000559647	0.000531694	0.000551437	0.000489265	0.000592331	0.000621891	0.000757114	0.000892717	0.000911591	0.000988877	0.00105613	0.00107965	0.00220172	0.0031709	0.00206187	0.000624562	2.73273e-05	0.000571485	6.26056e-05	0.000547593	1.43676e-05	0.000567829	6.96249e-05	0.000853807	8.42689e-05	0.00104155	4.71095e-05	0.00247816	0.000603986	0.915018	0.27903		0.876763	0.022467	*	0.909164	0.29276
β-Tyr	b-Tyr	C04368	HMDB03831	182.079	10.0833	9.67109e-05	9.92655e-05	N.D.	7.71998e-05	0.000101234	N.D.	5.91493e-05	N.D.	7.60419e-05	N.D.	N.D.	N.D.	N.D.	N.D.	N.D.	N.D.	5.43409e-05	N.D.	8.59358e-05	0.000115118	9.08457e-05	9.79882e-05	1.80637e-06	8.92171e-05	1.6995e-05	6.75956e-05	1.19449e-05	N.D.	N.A.	N.D.	N.A.	5.43409e-05	N.A.	9.72998e-05	1.5625e-05	0.910488	0.59813		0.689834	0.16575		<1	N.A.
1-Methyladenosine	1-Methyladenosine	C02494	HMDB03331	282.119	10.5189	6.61342e-05	4.88407e-05	N.D.	N.D.	5.01225e-05	5.26641e-05	N.D.	4.03484e-05	N.D.	5.27954e-05	N.D.	4.91739e-05	N.D.	7.20273e-05	5.35873e-05	4.66776e-05	N.D.	N.D.	N.D.	8.85522e-05	N.D.	5.74875e-05	1.22283e-05	5.13933e-05	1.79712e-06	4.03484e-05	N.A.	5.09846e-05	2.56072e-06	6.28073e-05	1.3039e-05	4.66776e-05	N.A.	8.85522e-05	N.A.	0.893991	0.6084		0.701864	N.A.		0.886883	0.58783
1-Aminocyclopropane-1-carboxylic acid Homoserinelactone	1-Aminocyclopropane-1-carboxylic acid Homoserinelactone	C01234 No ID	No ID No ID	102.056	7.44491	0.000355022	0.000367494	0.00034851	0.000342372	0.000317388	0.000291293	0.000251348	0.000291632	0.000263441	N.D.	0.000231052	0.000200781	N.D.	N.D.	N.D.	N.D.	N.D.	N.D.	N.D.	N.D.	N.D.	0.000357008	9.6465e-06	0.000317018	2.55413e-05	0.000268807	2.06713e-05	0.000215916	2.14055e-05	N.D.	N.A.	N.D.	N.A.	N.D.	N.A.	0.887983	0.099313		0.752943	0.0081239	**	0.604794	0.042767	*
Glycerophosphocholine	GPCho	C00670	HMDB00086	258.109	23.0027	0.0637853	0.0576201	0.0682843	0.0579179	0.0535383	0.0544761	0.0364799	0.0321087	0.0357984	0.00298065	0.00276073	0.00292294	0.00590836	0.0052015	0.00617331	0.0126053	0.0144786	0.0122604	0.029848	0.0350635	0.023354	0.0632299	0.00535376	0.0553108	0.00230604	0.0347956	0.00235182	0.00288811	0.000114022	0.00576106	0.000502375	0.0131148	0.00119365	0.0294218	0.00586635	0.874756	0.10907		0.550304	0.0048761	**	0.0456763	0.0026039	**
XC0029	XC0029	No ID	No ID	144.101	12.947	0.000932382	0.000941834	0.00103336	0.000825851	0.00078267	0.000837468	0.000517301	0.000502312	0.0005303	0.000558399	0.000525034	0.000431411	0.00032133	0.000305057	0.00031196	0.00040287	0.000346994	0.000315002	0.000745588	0.000704699	0.000726627	0.000969193	5.57733e-05	0.00081533	2.88743e-05	0.000516638	1.40056e-05	0.000504948	6.58336e-05	0.000312782	8.1675e-06	0.000354956	4.44718e-05	0.000725638	2.04625e-05	0.841246	0.023967	*	0.53306	0.003288	**	0.520998	0.00083678	***
Glycerol	Glycerol	C00116	HMDB00131	93.0545	23.3862	0.0519155	0.0587585	0.0696807	0.0533846	0.0443967	0.0504642	0.0564364	0.0468932	0.0384879	0.0622234	0.0495611	0.054431	0.0562465	0.0597379	0.0581454	0.0539171	0.0646108	0.0612906	0.0484685	0.035567	0.0398592	0.0601182	0.00896029	0.0494152	0.00458487	0.0472725	0.00898029	0.0554051	0.00638712	0.0580433	0.00174796	0.0599395	0.00547343	0.0412982	0.00657005	0.821967	0.16336		0.786326	0.15432		0.921603	0.50345
Citrulline	Citrulline	C00327	HMDB00904	176.102	11.6647	0.00159608	0.00146879	0.00174505	0.00131342	0.00127351	0.00135333	0.00149304	0.00146033	0.00156769	0.0012252	0.00113992	0.00123139	0.000374637	0.000424318	0.000400007	0.000261954	N.D.	0.000199698	0.000286402	0.000275575	0.00025306	0.0016033	0.000138273	0.00131342	3.99089e-05	0.00150702	5.50261e-05	0.00119884	5.11178e-05	0.000399654	2.48422e-05	0.000230826	4.40214e-05	0.000271679	1.70087e-05	0.819194	0.058556		0.939947	0.35465		0.74773	0.025574	*
Citric acid	Citric acid	C00158	HMDB00094	191.02	24.392	0.0265045	0.0284414	0.0296101	0.0212122	0.0235368	0.0229804	0.0202938	0.0202524	0.0220337	0.0277753	0.0274678	0.0266252	0.0804817	0.0740706	0.0890775	0.0701839	0.0650411	0.0737051	0.124237	0.149724	0.120288	0.0281854	0.00156857	0.0225765	0.0012138	0.02086	0.00101669	0.0272895	0.000595466	0.0812099	0.00752993	0.0696434	0.00435721	0.131416	0.0159777	0.801	0.0094009	**	0.7401	0.0042194	**	0.968214	0.43357
Fumaric acid	Fumaric acid	C00122	HMDB00134	115.003	23.6986	0.00125081	0.00132893	0.00133464	0.000990373	0.000954616	0.00110858	0.000830074	0.000865911	0.000893856	N.D.	N.D.	0.000360294	0.0002948	0.0002915	0.00035709	0.000411188	0.000332841	0.000621539	0.000405441	0.000336389	0.000365444	0.00130479	4.68395e-05	0.00101785	8.05746e-05	0.00086328	3.19724e-05	0.000360294	N.A.	0.000314463	3.69527e-05	0.000455189	0.000149294	0.000369092	3.46703e-05	0.78009	0.010797	*	0.661623	0.00036576	***	0.276131	N.A.
N-Acetyllysine	N-Acetyllysine	C12989	HMDB00446	189.123	10.3487	N.D.	N.D.	0.000444179	N.D.	0.000353001	0.000339113	N.D.	N.D.	N.D.	N.D.	N.D.	N.D.	N.D.	N.D.	N.D.	N.D.	N.D.	N.D.	N.D.	N.D.	N.D.	0.000444179	N.A.	0.000346057	9.82053e-06	N.D.	N.A.	N.D.	N.A.	N.D.	N.A.	N.D.	N.A.	N.D.	N.A.	0.779093	N.A.		<1	N.A.		<1	N.A.
Glutathione (GSSG)_divalent	GSSG	C00127	HMDB03337	307.082	12.8515	0.0150345	0.0118224	0.0130159	0.0110109	0.00967744	0.00949766	0.0130667	0.0109118	0.0121562	0.0144994	0.01434	0.0145387	0.0210728	0.0197731	0.0224739	0.0293637	0.0305949	0.0276838	0.0679007	0.0748387	0.0579007	0.0132909	0.00162362	0.010062	0.000826697	0.0120449	0.00108176	0.0144593	0.00010523	0.0211066	0.00135068	0.0292142	0.00146126	0.06688	0.00851497	0.75706	0.055265		0.906252	0.33914		1.08791	0.33867
Shikimic acid	Shikimic acid	C00493	HMDB03070	173.046	7.94521	0.000707801	0.00065879	0.00083947	0.00052929	0.000599202	0.000527297	0.000470549	0.000491944	0.000480443	0.000436012	0.000462724	0.000479822	0.0005284	0.000513161	0.000491112	0.000269878	0.000236829	0.000317351	N.D.	N.D.	N.D.	0.000735354	9.34383e-05	0.00055193	4.09513e-05	0.000480979	1.07076e-05	0.000459519	2.20802e-05	0.000510891	1.87471e-05	0.000274686	4.04755e-05	N.D.	N.A.	0.750564	0.059463		0.654078	0.040588	*	0.624896	0.030607	*
SDMA	SDMA	No ID	HMDB03334	203.15	8.20335	0.000175297	0.00010547	0.00012317	N.D.	N.D.	9.86084e-05	7.72592e-05	0.000107383	N.D.	N.D.	N.D.	N.D.	N.D.	N.D.	N.D.	N.D.	N.D.	N.D.	N.D.	N.D.	N.D.	0.000134646	3.63006e-05	9.86084e-05	N.A.	9.23211e-05	2.13007e-05	N.D.	N.A.	N.D.	N.A.	N.D.	N.A.	N.D.	N.A.	0.732355	N.A.		0.68566	0.19958		<1	N.A.
myo-Inositol 1-phosphate myo-Inositol 3-phosphate	Myoinositol 1-phosphate Myoinositol 3-phosphate	C01177 C04006	HMDB00213 HMDB06814	259.023	9.87273	0.00111603	0.00111016	0.00102215	0.000763242	0.000815308	0.000792901	0.000648049	0.000542824	0.000558701	0.000543998	0.000720082	0.000640674	0.000261183	0.000264846	0.00031634	0.000233392	0.000166154	0.000235819	0.000119576	0.000173233	0.000167009	0.00108278	5.25892e-05	0.000790484	2.6117e-05	0.000583191	5.67266e-05	0.000634918	8.8183e-05	0.00028079	3.0842e-05	0.000211789	3.95394e-05	0.000153272	2.93476e-05	0.73005	0.0035899	**	0.538605	0.00037498	***	0.586377	0.0035702	**
N6-Methyllysine	N6-Methyllysine	C02728	HMDB02038	161.128	7.4601	0.00609971	0.00569602	0.00625401	0.00441436	0.00442974	0.00430892	0.00390137	0.00358782	0.00422617	0.0041967	0.00366694	0.00373989	0.000366619	0.000350564	0.000451014	0.000106166	0.000114982	9.68189e-05	N.D.	N.D.	N.D.	0.00601658	0.000288135	0.00438434	6.57685e-05	0.00390512	0.000319191	0.00386784	0.000287126	0.000389399	5.39604e-05	0.000105989	9.08292e-06	N.D.	N.A.	0.72871	0.0077251	**	0.649059	0.0010972	**	0.642864	0.00079211	***
Glu	Glu	C00025,C00217,C00302	HMDB00148,HMDB03339	148.06	11.5358	0.174521	0.169521	0.188905	0.136798	0.120567	0.127201	0.123805	0.118888	0.117851	0.11404	0.11885	0.112244	0.0499612	0.0463289	0.0479181	0.0348925	0.0380971	0.0311389	0.124941	0.126081	0.101497	0.177649	0.0100638	0.128189	0.00816045	0.120182	0.00318065	0.115045	0.00341573	0.0480694	0.00182089	0.0347095	0.0034827	0.117506	0.0138763	0.721584	0.0031394	**	0.676512	0.0059866	**	0.647595	0.0045355	**
Alloisoleucine	Alloisoleucine	No ID	HMDB00557	132.102	11.0582	0.00130968	0.00136807	0.00156304	0.00106699	0.000904844	0.00108235	0.000943029	0.000802627	0.000843724	0.0010274	0.000858933	0.000765731	0.000876826	0.000861503	0.0008325	0.00090852	0.00102602	0.000901522	0.00194504	0.00248602	0.00186589	0.0014136	0.000132677	0.00101806	9.83498e-05	0.000863127	7.21843e-05	0.00088402	0.000132625	0.000856943	2.25117e-05	0.000945354	6.99458e-05	0.00209898	0.000337511	0.720192	0.016871	*	0.610589	0.0073619	**	0.625369	0.008105	**
Gln	Gln	C00064,C00303,C00819	HMDB00641,HMDB03423	147.076	11.3365	0.204141	0.184023	0.217832	0.148363	0.143589	0.133705	0.0850037	0.0799662	0.087555	0.076341	0.0677419	0.0678453	0.0482009	0.0500197	0.0533444	0.0251234	0.019365	0.0182579	0.00702711	0.00870274	0.00597412	0.201998	0.0170057	0.141885	0.00747627	0.084175	0.00386167	0.0706427	0.00493515	0.0505217	0.00260822	0.0209155	0.00368604	0.00723465	0.0013761	0.702409	0.014169	*	0.416711	0.0050012	**	0.349719	0.0032226	**
cis-4-Hydroxyproline	cis-Hydroxyproline	C03440	HMDB06055	132.065	11.5776	N.D.	0.000174375	0.000209839	N.D.	N.D.	0.000134551	N.D.	N.D.	N.D.	N.D.	N.D.	N.D.	N.D.	N.D.	N.D.	N.D.	9.13557e-05	N.D.	0.000173697	N.D.	0.000143712	0.000192107	2.50773e-05	0.000134551	N.A.	N.D.	N.A.	N.D.	N.A.	N.D.	N.A.	9.13557e-05	N.A.	0.000158704	2.12027e-05	0.700397	N.A.		<1	N.A.		<1	N.A.
NADP+	NADP+	C00006	HMDB00217	742.069	9.04248	0.000506784	0.000420874	0.000536436	0.000294656	0.000387115	0.000290639	0.000306275	0.000362201	0.00032756	0.000416042	0.000414818	0.000363709	0.000163203	0.000168017	0.00015817	0.000180401	0.000170954	0.000172934	8.22635e-05	0.000111613	0.000102061	0.000488031	6.00198e-05	0.000324137	5.45777e-05	0.000332012	2.82275e-05	0.000398189	2.98675e-05	0.00016313	4.92393e-06	0.000174763	4.98202e-06	9.86458e-05	1.49699e-05	0.664172	0.025278	*	0.680308	0.029531	*	0.81591	0.10497
2-Aminoisobutyric acid 2-Aminobutyric acid	2-Aminoisobutyric acid 2-Aminobutyric acid	C03665 C02261,C02356	HMDB01906 HMDB00452	104.07	10.1724	0.00492202	0.00355244	0.00521765	0.00354574	0.00265633	0.00276682	0.00309928	0.00281022	0.00293801	0.00110905	0.0010701	0.00113147	0.000343009	N.D.	N.D.	N.D.	N.D.	N.D.	0.000357584	0.00045569	0.000342793	0.00456404	0.000888451	0.00298963	0.000484763	0.00294917	0.000144853	0.00110354	3.10527e-05	0.000343009	N.A.	N.D.	N.A.	0.000385356	6.13585e-05	0.655041	0.071709		0.646175	0.084152		0.241791	0.021165	*
Homoserine	Homoserine	C00263	HMDB00719	120.066	10.621	0.000554255	0.000409338	0.000655519	0.000373388	0.000345087	0.000334581	0.000284209	0.000266095	0.000348312	0.000227548	N.D.	N.D.	N.D.	N.D.	N.D.	N.D.	N.D.	N.D.	0.00017248	0.000235549	0.000167501	0.000539704	0.000123734	0.000351019	2.0072e-05	0.000299539	4.31989e-05	0.000227548	N.A.	N.D.	N.A.	N.D.	N.A.	0.000191843	3.79319e-05	0.650391	0.11487		0.555006	0.065197		0.421616	N.A.
Mucic acid	Mucic acid	C00879,C01807	HMDB00639	209.032	13.361	0.000678758	0.000846712	0.000823137	0.000452898	0.000558571	0.00044476	0.000471593	0.000576214	0.000418696	0.000710045	0.000647665	0.00064204	0.000890435	0.00090014	0.00083643	0.00116638	0.00115241	0.00148731	0.000728619	0.00107738	0.000928125	0.000782869	9.093e-05	0.00048541	6.34901e-05	0.000488834	8.01619e-05	0.000666583	3.77439e-05	0.000875668	3.43262e-05	0.0012687	0.000189448	0.000911374	0.000174981	0.62004	0.01263	*	0.624414	0.014137	*	0.851462	0.14452
Xylulose 5-phosphate	X5P	C00231,C03291	HMDB00868	229.013	10.3416	0.000397791	0.000354569	0.000403616	0.000261235	0.00021298	0.000235875	0.000222397	0.000195569	0.000171705	0.000122039	N.D.	N.D.	N.D.	N.D.	N.D.	N.D.	N.D.	N.D.	N.D.	N.D.	N.D.	0.000385326	2.67944e-05	0.000236697	2.41377e-05	0.000196557	2.53605e-05	0.000122039	N.A.	N.D.	N.A.	N.D.	N.A.	N.D.	N.A.	0.614277	0.0021216	**	0.510106	0.00090772	***	0.316716	N.A.
Ser	Ser	C00065,C00716,C00740	HMDB00187,HMDB03406	106.05	10.5146	0.0796874	0.0705292	0.0864221	0.0466122	0.0493051	0.0475692	0.0350723	0.0330921	0.0345293	0.0224755	0.0215674	0.0231633	0.0121214	0.0129321	0.0153331	0.00900318	0.00603782	0.00657944	0.00887907	0.0112897	0.00785377	0.0788796	0.0079772	0.0478288	0.0013651	0.0342312	0.00102321	0.0224021	0.000800474	0.0134622	0.00167017	0.00720682	0.00157909	0.00934085	0.0017639	0.606352	0.018903	*	0.433968	0.0095691	**	0.284003	0.006172	**
NMN	NicRN	C00455	HMDB00229	335.063	22.0227	0.000513024	0.000396138	0.000461513	0.000284941	0.000281939	0.000261758	0.000151597	0.000182462	0.000126025	N.D.	9.51761e-05	N.D.	N.D.	N.D.	N.D.	N.D.	N.D.	N.D.	N.D.	N.D.	N.D.	0.000456892	5.85801e-05	0.000276212	1.26079e-05	0.000153361	2.82599e-05	9.51761e-05	N.A.	N.D.	N.A.	N.D.	N.A.	N.D.	N.A.	0.604547	0.028733	*	0.335662	0.0045686	**	0.208312	N.A.
GMP	GMP	C00144	HMDB01397	362.052	8.84204	0.000830826	0.000703466	0.000743617	0.000402083	0.00047329	0.000496786	0.000374142	0.00040513	0.000427281	0.000270335	0.000320119	0.000267403	8.99342e-05	9.34553e-05	7.12369e-05	N.D.	N.D.	0.000100178	N.D.	N.D.	N.D.	0.000759303	6.51127e-05	0.000457386	4.93134e-05	0.000402185	2.66916e-05	0.000285952	2.96256e-05	8.48755e-05	1.19418e-05	0.000100178	N.A.	N.D.	N.A.	0.602377	0.0038812	**	0.529676	0.0049204	**	0.376598	0.0019701	**
cis-Aconitic acid	cis-Aconitic acid	C00417	HMDB00072	173.01	26.127	0.000678105	0.000672264	0.000691177	N.D.	0.000439356	0.00035792	N.D.	N.D.	N.D.	0.000258871	N.D.	N.D.	0.000558569	0.000655537	0.000653206	0.00112353	0.00109587	0.00125185	0.000698358	0.000619298	0.000527963	0.000680515	9.68417e-06	0.000398638	5.75834e-05	N.D.	N.A.	0.000258871	N.A.	0.000622437	5.53237e-05	0.00115708	8.32305e-05	0.000615206	8.52713e-05	0.585788	0.08631		<1	N.A.		0.380404	N.A.
Quinic acid	Quinic acid	C00296	HMDB03072	191.057	7.98486	0.0444129	0.0415988	0.0461004	0.023463	0.0249513	0.0275962	0.0166596	0.0157269	0.0175106	0.00959078	0.00930016	0.0090654	0.00604887	0.00760733	0.00589636	0.00581309	0.00578925	0.00767382	0.00644858	0.00765906	0.00744176	0.0440374	0.00227417	0.0253369	0.0020934	0.0166324	0.000892135	0.00931878	0.000263189	0.00651752	0.000946878	0.00642539	0.00108124	0.00718313	0.000645356	0.575349	0.0004856	***	0.377688	0.0006898	***	0.211611	0.0012576	**
UDP-glucuronic acid	UDP-GlcA	C00167	HMDB00935	579.03	10.5694	0.000150763	0.000197141	0.000229533	N.D.	0.000109839	N.D.	0.000115201	0.000123066	N.D.	N.D.	N.D.	N.D.	N.D.	N.D.	N.D.	N.D.	N.D.	N.D.	N.D.	N.D.	N.D.	0.000192479	3.95914e-05	0.000109839	N.A.	0.000119133	5.56107e-06	N.D.	N.A.	N.D.	N.A.	N.D.	N.A.	N.D.	N.A.	0.570655	N.A.		0.618943	0.080994		<1	N.A.
Glucaric acid	Glucaric acid	C00767,C00818	HMDB00663	209.032	13.8496	0.056454	0.056072	0.0563472	0.0295345	0.0302575	0.0304221	0.0290376	0.0252386	0.0239023	0.024197	0.0237271	0.0229222	0.0122865	0.0137879	0.0123472	0.0132052	0.0132838	0.0147923	0.00818316	0.00961849	0.0090918	0.0562911	0.00019713	0.0300714	0.000472126	0.0260595	0.00266425	0.0236154	0.000644701	0.0128072	0.000849821	0.0137604	0.000894475	0.00896448	0.000726084	0.534212	1.0129e-05	***	0.462942	0.0024643	**	0.419523	3.5707e-05	***
Glucosaminic acid	Glucosaminic acid	C03752	No ID	196.08	12.5785	0.000156757	0.00016091	0.000158838	N.D.	N.D.	8.17309e-05	N.D.	N.D.	N.D.	0.000102951	9.95592e-05	N.D.	N.D.	N.D.	N.D.	N.D.	N.D.	0.000142274	0.000310281	0.000401319	0.000222871	0.000158835	2.07649e-06	8.17309e-05	N.A.	N.D.	N.A.	0.000101255	2.39835e-06	N.D.	N.A.	0.000142274	N.A.	0.00031149	8.92299e-05	0.514564	N.A.		<1	N.A.		0.637485	0.0013	**
Met	Met	C00073,C00855,C01733	HMDB00696	150.058	11.3142	0.0172963	0.0162378	0.0256622	0.00758927	0.0112083	0.0110293	0.00705118	0.00434499	0.00677642	0.00103532	0.000500614	0.000535572	0.000188581	0.000239149	0.000393631	0.000239572	0.000272492	0.000168032	0.000198489	0.000293285	0.000103923	0.0197321	0.00516282	0.0099423	0.00203974	0.00605753	0.00148945	0.000690501	0.000299131	0.000273787	0.000106823	0.000226699	5.34069e-05	0.000198566	9.4681e-05	0.503863	0.066168		0.306988	0.035918	*	0.0349937	0.023325	*
Gulonic acid	Gulonic acid	C00800	HMDB03290	195.052	7.83539	0.00420732	0.00432433	0.00479611	0.00230951	0.00234769	0.0020556	0.00169913	0.00151208	0.00162393	0.00142601	0.00117018	0.00135477	0.000839578	0.000860666	0.000975281	0.000973241	0.000885709	0.00129975	0.00198196	0.00307323	0.00212263	0.00444259	0.000311703	0.0022376	0.000158771	0.00161171	9.41183e-05	0.00131699	0.000132033	0.000891842	7.30261e-05	0.0010529	0.000218211	0.00239261	0.000593621	0.50367	0.0017146	**	0.362787	0.0021162	**	0.296446	0.00094996	***
3-Phosphoglyceric acid	3-PG	C00197	HMDB00807	184.987	18.5649	0.000691158	0.000756651	0.000773276	0.000379234	0.000364344	0.000361441	0.000449667	0.000462052	0.000499595	0.00048002	0.000408133	0.000399909	N.D.	N.D.	0.000164207	0.000205594	N.D.	N.D.	N.D.	N.D.	0.000149051	0.000740362	4.34147e-05	0.000368339	9.5458e-06	0.000470438	2.59991e-05	0.000429354	4.40704e-05	0.000164207	N.A.	0.000205594	N.A.	0.000149051	N.A.	0.497513	0.0032135	**	0.635417	0.0018768	**	0.579925	0.00095882	***
Penicillamine	Penicillamine	C07418	No ID	150.058	12.5188	0.000307427	0.000238924	0.000271508	N.D.	N.D.	0.000135489	N.D.	N.D.	N.D.	0.000287383	0.000230113	0.000225446	N.D.	0.000189719	0.000196284	0.000173164	N.D.	N.D.	0.000435611	0.000423988	0.000262521	0.00027262	3.42653e-05	0.000135489	N.A.	N.D.	N.A.	0.000247647	3.44909e-05	0.000193002	4.6424e-06	0.000173164	N.A.	0.00037404	9.67532e-05	0.496989	N.A.		<1	N.A.		0.908399	0.42393
1-Methylhistidine 3-Methylhistidine	1-Methylhistidine 3-Methylhistidine	No ID C01152	HMDB00001 HMDB00479	170.092	7.8865	0.000721665	0.000634534	0.000857191	0.000356687	0.00034179	0.00038115	0.000326124	0.000309125	0.000280672	0.000283511	0.000349083	0.000298657	0.000438487	0.000382576	0.000419134	0.000438063	0.00051742	0.000494701	0.00118029	0.00141932	0.000950333	0.000737797	0.000112202	0.000359876	1.98732e-05	0.000305307	2.29656e-05	0.000310417	3.43315e-05	0.000413399	2.83932e-05	0.000483394	4.08688e-05	0.00118331	0.000234506	0.487771	0.025182	*	0.413809	0.018364	*	0.420735	0.01565	*
S-Methylmethionine	S-Methylmethionine	C03172	No ID	164.073	7.66625	0.0516793	0.049816	0.057748	0.0257892	0.0256784	0.0248887	0.0181431	0.0179188	0.018102	0.00528464	0.00434413	0.00532665	0.000378795	0.000667076	0.000492305	7.96612e-05	N.D.	5.86368e-05	N.D.	7.47381e-05	N.D.	0.0530811	0.00414764	0.0254521	0.000491046	0.0180546	0.000119404	0.00498514	0.000555529	0.000512725	0.000145222	6.9149e-05	1.48665e-05	7.47381e-05	N.A.	0.479494	0.0068127	**	0.340132	0.004614	**	0.0939156	0.0021269	**
ADP	ADP	C00008	HMDB01341	426.024	10.415	0.0014962	0.00153174	0.00157105	0.00069367	0.000755924	0.000730705	0.000866966	0.000750795	0.000829136	0.000845028	0.000863801	0.000793329	0.000440477	0.000496966	0.000461531	0.000524119	0.000345643	0.000422281	0.000287041	0.000430563	0.000257397	0.001533	3.74398e-05	0.000726766	3.1313e-05	0.000815632	5.92509e-05	0.000834053	3.64956e-05	0.000466324	2.85483e-05	0.000430681	8.95345e-05	0.000325	9.26137e-05	0.474082	1.1717e-05	***	0.53205	0.00018831	***	0.544066	2.0729e-05	***
Trehalose 6-phosphate	Trehalose 6-phosphate	C00689	HMDB01124	421.076	7.97307	0.000143257	0.000161684	0.000200734	7.84386e-05	N.D.	N.D.	N.D.	N.D.	N.D.	N.D.	N.D.	N.D.	N.D.	N.D.	N.D.	N.D.	N.D.	N.D.	N.D.	N.D.	N.D.	0.000168558	2.93484e-05	7.84386e-05	N.A.	N.D.	N.A.	N.D.	N.A.	N.D.	N.A.	N.D.	N.A.	N.D.	N.A.	0.465351	N.A.		<1	N.A.		<1	N.A.
2-Isopropylmalic acid	2-Isopropylmalic acid	C02504	HMDB00402	175.062	13.15	0.000442171	0.000464486	0.000533427	0.000180068	0.00023218	0.000222184	N.D.	N.D.	0.000112599	N.D.	N.D.	N.D.	N.D.	N.D.	9.87054e-05	N.D.	0.000128282	0.000202549	0.000194788	0.000246866	0.000290021	0.000480028	4.75716e-05	0.000211477	2.76567e-05	0.000112599	N.A.	N.D.	N.A.	9.87054e-05	N.A.	0.000165416	5.25141e-05	0.000243892	4.76858e-05	0.440552	0.002667	**	0.234567	N.A.		<1	N.A.
Methionine sulfoxide	Methionine sulfoxide	C02989	HMDB02005	166.053	12.5047	0.00793541	0.00614443	0.00617834	0.00344178	0.00264001	0.00272869	0.00200859	0.00237532	0.00267998	0.00624428	0.00610066	0.00559986	0.00481772	0.00437389	0.00504525	0.004259	0.00376543	0.003592	0.00931148	0.0105763	0.00793739	0.00675273	0.00102438	0.00293683	0.000439548	0.00235463	0.000336171	0.0059816	0.000338307	0.00474562	0.000341436	0.00387214	0.000346069	0.00927506	0.00131985	0.434909	0.012663	*	0.348693	0.011307	*	0.885805	0.32183
ATP	ATP	C00002	HMDB00538	505.99	11.2469	0.000381475	0.000482214	0.000585437	N.D.	0.000176367	0.0001639	0.000222745	0.000222917	N.D.	0.000395702	0.000375081	0.00033468	0.000194522	0.000170041	0.000191977	0.000366884	0.000322173	0.000282983	0.000188618	0.000244154	0.000170002	0.000483042	0.000101984	0.000170134	8.81564e-06	0.000222831	1.21639e-07	0.000368488	3.10407e-05	0.000185514	1.34597e-05	0.000324013	4.19805e-05	0.000200925	3.85773e-05	0.352213	0.032421	*	0.461308	0.047577	*	0.762848	0.18369
2-Methylserine	2-Methylserine	C02115	No ID	120.065	10.9239	0.00107226	0.000922562	0.00108503	0.000331806	0.000260835	0.00025957	N.D.	0.000137261	0.000181561	N.D.	N.D.	0.000149564	N.D.	N.D.	N.D.	N.D.	N.D.	N.D.	0.000188754	0.000240154	0.000172231	0.00102662	9.03407e-05	0.00028407	4.13451e-05	0.000159411	3.13245e-05	0.000149564	N.A.	N.D.	N.A.	N.D.	N.A.	0.00020038	3.54221e-05	0.276705	0.0013885	**	0.155278	0.0012422	**	0.145686	N.A.
Threonic acid	Threonic acid	C01620	HMDB00943	135.03	8.90803	0.0258727	0.0262509	0.0330871	0.00272284	0.00291386	0.0027112	0.00222641	0.00266833	0.00298535	0.005626	0.00537518	0.00568103	0.0125626	0.0127518	0.0113795	0.00878349	0.00865147	0.0123562	0.0170782	0.0171613	0.0161355	0.0284036	0.00406044	0.00278263	0.000113792	0.0026267	0.000381182	0.00556073	0.000163036	0.0122313	0.000743719	0.00993039	0.00210185	0.0167917	0.00056977	0.0979677	0.0082294	**	0.0924777	0.0077487	**	0.195776	0.010276	*
Spermine	Spermine	C00750	HMDB01256	203.223	4.66894	N.D.	3.45845e-05	N.D.	N.D.	N.D.	N.D.	N.D.	5.28615e-05	N.D.	N.D.	N.D.	N.D.	N.D.	N.D.	N.D.	N.D.	N.D.	N.D.	N.D.	N.D.	N.D.	3.45845e-05	N.A.	N.D.	N.A.	5.28615e-05	N.A.	N.D.	N.A.	N.D.	N.A.	N.D.	N.A.	N.D.	N.A.	<1	N.A.		1.52847	N.A.		<1	N.A.
Phosphoenolpyruvic acid	PEP	C00074	HMDB00263	166.975	19.6306	0.000133141	0.000117362	0.000169785	N.D.	N.D.	N.D.	N.D.	N.D.	N.D.	0.00012019	N.D.	N.D.	N.D.	N.D.	N.D.	N.D.	5.38733e-05	N.D.	0.000116932	N.D.	N.D.	0.000140096	2.68946e-05	N.D.	N.A.	N.D.	N.A.	0.00012019	N.A.	N.D.	N.A.	5.38733e-05	N.A.	0.000116932	N.A.	<1	N.A.		<1	N.A.		0.85791	N.A.
UDP	UDP	C00015	HMDB00295	402.995	11.1636	N.D.	N.D.	0.000256612	N.D.	N.D.	N.D.	N.D.	N.D.	N.D.	0.000196002	0.000191254	0.000261597	N.D.	N.D.	N.D.	N.D.	N.D.	N.D.	N.D.	N.D.	N.D.	0.000256612	N.A.	N.D.	N.A.	N.D.	N.A.	0.000216284	3.93136e-05	N.D.	N.A.	N.D.	N.A.	N.D.	N.A.	<1	N.A.		<1	N.A.		0.842845	N.A.
XC0065	XC0065	No ID	No ID	221.093	13.3802	0.00013296	N.D.	N.D.	N.D.	N.D.	N.D.	N.D.	N.D.	N.D.	0.000110166	0.000102377	N.D.	0.00010706	N.D.	0.000110362	N.D.	9.35608e-05	N.D.	N.D.	0.000115649	8.90372e-05	0.00013296	N.A.	N.D.	N.A.	N.D.	N.A.	0.000106272	5.50796e-06	0.000108711	2.33495e-06	9.35608e-05	N.A.	0.000102343	1.88176e-05	<1	N.A.		<1	N.A.		0.799274	N.A.
Stachydrine	Stachydrine	C10172	HMDB04827	144.102	12.1736	0.000116496	N.D.	0.000135171	N.D.	N.D.	N.D.	N.D.	N.D.	N.D.	N.D.	N.D.	N.D.	N.D.	N.D.	N.D.	N.D.	N.D.	N.D.	0.0027574	0.00216563	0.00216639	0.000125833	1.3205e-05	N.D.	N.A.	N.D.	N.A.	N.D.	N.A.	N.D.	N.A.	N.D.	N.A.	0.00236314	0.000341438	<1	N.A.		<1	N.A.		<1	N.A.
Adenine	Adenine	C00147	HMDB00034	136.062	8.0188	9.2837e-05	N.D.	N.D.	N.D.	N.D.	N.D.	N.D.	N.D.	N.D.	N.D.	N.D.	N.D.	N.D.	N.D.	N.D.	N.D.	N.D.	N.D.	0.000328533	0.000369086	0.000277406	9.2837e-05	N.A.	N.D.	N.A.	N.D.	N.A.	N.D.	N.A.	N.D.	N.A.	N.D.	N.A.	0.000325008	4.59412e-05	<1	N.A.		<1	N.A.		<1	N.A.
IMP	IMP	C00130	HMDB00175	347.041	9.21661	0.000106056	0.000137218	N.D.	N.D.	N.D.	N.D.	N.D.	N.D.	N.D.	N.D.	N.D.	N.D.	N.D.	N.D.	N.D.	N.D.	N.D.	N.D.	N.D.	N.D.	N.D.	0.000121637	2.20352e-05	N.D.	N.A.	N.D.	N.A.	N.D.	N.A.	N.D.	N.A.	N.D.	N.A.	N.D.	N.A.	<1	N.A.		<1	N.A.		<1	N.A.
NADPH_divalent	NADPH	C00005	HMDB00221	371.538	10.6938	N.D.	N.D.	N.D.	N.D.	N.D.	N.D.	N.D.	9.88976e-05	N.D.	N.D.	0.000167858	0.000130799	N.D.	N.D.	N.D.	N.D.	N.D.	N.D.	N.D.	N.D.	N.D.	N.D.	N.A.	N.D.	N.A.	9.88976e-05	N.A.	0.000149328	2.62052e-05	N.D.	N.A.	N.D.	N.A.	N.D.	N.A.	N.A.	N.A.		1<	N.A.		1<	N.A.
5-Methylcytosine	5-Methylcytosine	C02376	HMDB02894	126.066	8.21914	N.D.	N.D.	N.D.	N.D.	N.D.	N.D.	N.D.	N.D.	3.31793e-05	N.D.	N.D.	N.D.	4.33587e-05	N.D.	6.26956e-05	7.02373e-05	6.88318e-05	6.92429e-05	0.000106469	0.00010768	6.32999e-05	N.D.	N.A.	N.D.	N.A.	3.31793e-05	N.A.	N.D.	N.A.	5.30271e-05	1.36733e-05	6.94373e-05	7.22628e-07	9.24828e-05	2.52804e-05	N.A.	N.A.		1<	N.A.		N.A.	N.A.
Digalacturonic acid	Digalacturonic acid	C02273	No ID	369.069	9.28699	N.D.	N.D.	N.D.	N.D.	N.D.	N.D.	N.D.	N.D.	N.D.	0.000111314	0.000160802	N.D.	0.000233024	0.000156883	0.000230011	0.000152313	0.00016162	0.000184268	0.000656639	0.000645651	0.000544125	N.D.	N.A.	N.D.	N.A.	N.D.	N.A.	0.000136058	3.49932e-05	0.00020664	4.31164e-05	0.000166067	1.64351e-05	0.000615472	6.20316e-05	N.A.	N.A.		N.A.	N.A.		1<	N.A.
3-Dehydroshikimic acid	3-Dehydroshikimic acid	C02637	No ID	171.031	8.38389	N.D.	N.D.	N.D.	N.D.	N.D.	N.D.	N.D.	N.D.	N.D.	N.D.	N.D.	N.D.	N.D.	0.000118084	N.D.	0.000157525	0.000202958	0.000303092	N.D.	0.000161994	0.000106251	N.D.	N.A.	N.D.	N.A.	N.D.	N.A.	N.D.	N.A.	0.000118084	N.A.	0.000221192	7.44764e-05	0.000134123	3.94162e-05	N.A.	N.A.		N.A.	N.A.		N.A.	N.A.
Pyridoxine	Pyridoxine	C00314	HMDB00239	170.081	9.11692	N.D.	N.D.	N.D.	N.D.	N.D.	N.D.	N.D.	N.D.	N.D.	N.D.	N.D.	N.D.	N.D.	7.83041e-05	4.96403e-05	N.D.	0.000102381	7.37884e-05	0.000159095	0.000205972	0.000154424	N.D.	N.A.	N.D.	N.A.	N.D.	N.A.	N.D.	N.A.	6.39722e-05	2.02684e-05	8.80849e-05	2.02183e-05	0.000173164	2.85089e-05	N.A.	N.A.		N.A.	N.A.		N.A.	N.A.
Hypoxanthine	Hypoxanthine	C00262	HMDB00157	137.043	11.6494	N.D.	N.D.	N.D.	N.D.	N.D.	N.D.	N.D.	N.D.	N.D.	N.D.	N.D.	N.D.	0.000140767	N.D.	0.000174121	N.D.	N.D.	N.D.	N.D.	N.D.	N.D.	N.D.	N.A.	N.D.	N.A.	N.D.	N.A.	N.D.	N.A.	0.000157444	2.35844e-05	N.D.	N.A.	N.D.	N.A.	N.A.	N.A.		N.A.	N.A.		N.A.	N.A.
Xanthosine	Xanthosine	C01762	HMDB00299	283.066	7.43288	N.D.	N.D.	N.D.	N.D.	N.D.	N.D.	N.D.	N.D.	N.D.	N.D.	N.D.	N.D.	N.D.	N.D.	N.D.	N.D.	N.D.	N.D.	0.00136469	0.0016742	0.00138186	N.D.	N.A.	N.D.	N.A.	N.D.	N.A.	N.D.	N.A.	N.D.	N.A.	N.D.	N.A.	0.00147358	0.000173947	N.A.	N.A.		N.A.	N.A.		N.A.	N.A.
Nicotinic acid	Nicotinic acid	C00253	HMDB01488	124.04	10.5257	N.D.	N.D.	N.D.	N.D.	N.D.	N.D.	N.D.	N.D.	N.D.	N.D.	N.D.	N.D.	N.D.	N.D.	N.D.	N.D.	N.D.	N.D.	0.000267237	0.000274158	0.000217167	N.D.	N.A.	N.D.	N.A.	N.D.	N.A.	N.D.	N.A.	N.D.	N.A.	N.D.	N.A.	0.000252854	3.10988e-05	N.A.	N.A.		N.A.	N.A.		N.A.	N.A.
Castanospermine	Castanospermine	C02256	No ID	190.107	9.48173	N.D.	N.D.	N.D.	N.D.	N.D.	N.D.	N.D.	N.D.	N.D.	N.D.	N.D.	N.D.	N.D.	N.D.	N.D.	N.D.	N.D.	N.D.	0.000163202	0.000159217	N.D.	N.D.	N.A.	N.D.	N.A.	N.D.	N.A.	N.D.	N.A.	N.D.	N.A.	N.D.	N.A.	0.000161209	2.81781e-06	N.A.	N.A.		N.A.	N.A.		N.A.	N.A.
Homocitrulline	Homocitrulline	C02427	HMDB00679	190.118	11.8005	N.D.	N.D.	N.D.	N.D.	N.D.	N.D.	N.D.	N.D.	N.D.	N.D.	N.D.	N.D.	N.D.	N.D.	N.D.	N.D.	N.D.	N.D.	0.000336442	0.000315777	0.000211742	N.D.	N.A.	N.D.	N.A.	N.D.	N.A.	N.D.	N.A.	N.D.	N.A.	N.D.	N.A.	0.000287987	6.68341e-05	N.A.	N.A.		N.A.	N.A.		N.A.	N.A.
γ-Glu-2-aminobutyric acid	g-Glu-2-aminobutyric acid	No ID	No ID	233.111	12.9763	N.D.	N.D.	N.D.	N.D.	N.D.	N.D.	N.D.	N.D.	N.D.	N.D.	N.D.	N.D.	N.D.	N.D.	N.D.	N.D.	N.D.	N.D.	0.000207463	0.000349781	0.000191013	N.D.	N.A.	N.D.	N.A.	N.D.	N.A.	N.D.	N.A.	N.D.	N.A.	N.D.	N.A.	0.000249419	8.73048e-05	N.A.	N.A.		N.A.	N.A.		N.A.	N.A.
Glu-Glu	Glu-Glu	C01425	No ID	277.105	11.5274	N.D.	N.D.	N.D.	N.D.	N.D.	N.D.	N.D.	N.D.	N.D.	N.D.	N.D.	N.D.	N.D.	N.D.	N.D.	N.D.	N.D.	N.D.	6.3121e-05	0.000113524	N.D.	N.D.	N.A.	N.D.	N.A.	N.D.	N.A.	N.D.	N.A.	N.D.	N.A.	N.D.	N.A.	8.83225e-05	3.56403e-05	N.A.	N.A.		N.A.	N.A.		N.A.	N.A.
N.D. (Not Detected): The target peak or metabolite was below detection limits.
N.A. (Not Available): The calculation was impossible because of insufficience of the data.
† Putative metabolites which were assigned on the basis of m/z and MT in HMT standard compound library.
¶ The ratio is of computed by using averaged detection values. The latter was used as denominator.
|| The p-value is computed by Welch's t-test. (*<0.05, **<0.01, ***<0.001)
The data are sorted by the ratio of Stage-2 to Stage-1 in descending order.
[truncated: 9 more columns]
