# Supplementary material for: Genome-enabled discovery of anthraquinone biosynthesis in Senna tora
Source: Nat Commun. 2020 Nov 18;11:5875. doi: 10.1038/s41467-020-19681-1 (PMC7674472; doi:10.1038/s41467-020-19681-1)
Supplement: Supplementary file 10 — Supplementary Data 6 [file 41467_2020_19681_MOESM10_ESM.xlsx]

## Sheet: Supplementary Data 6
Supplementary Data 6. Quantitative estimation of 69 primary metabolites during seed development in S. tora.
Metabolite	KEGG ID	HMDB ID	Concentration (nmol/g)																																			Comparative Analysis
			Stage-1			Stage-2			Stage-3			Stage-4			Stage-5			Stage-6			Stage-7			Stage-1		Stage-2		Stage-3		Stage-4		Stage-5		Stage-6		Stage-7		Stage-2 vs Stage-1			Stage-3 vs Stage-1			Stage-4 vs Stage-1			Stage-5 vs Stage-1
			S1-1	S1-2	S1-3	S2-1	S2-2	S2-3	S3-1	S3-2	S3-3	S4-1	S4-2	S4-3	S5-1	S5-2	S5-3	S6-1	S6-2	S6-3	S7-1	S7-2	S7-3	Mean	S.D.	Mean	S.D.	Mean	S.D.	Mean	S.D.	Mean	S.D.	Mean	S.D.	Mean	S.D.	Ratio ¶	p-value ||		Ratio ¶	p-value ||		Ratio ¶	p-value ||		Ratio ¶	p-value ||
Lactic acid	C00186,C00256,C01432	HMDB00190,HMDB01311	80.7326	107.357	115.666	146.365	171.712	144.688	84.6975	115.052	72.9261	95.2292	165.537	68.3829	113.132	87.0598	104.37	127.709	71.1202	129.717	95.8844	118.594	173.823	101.252	18.2494	154.255	15.1413	90.8919	21.7354	109.716	50.1709	101.521	13.2676	109.515	33.2663	129.434	40.0839	1.52348	0.019138	*	0.897682	0.56253		1.0836	0.80454		1.00265	0.98462
Fumaric acid	C00122	HMDB00134	193.739	205.839	206.724	153.4	147.862	171.709	128.571	134.122	138.451	N.D.	N.D.	55.8063	45.662	45.1507	55.3101	63.6894	51.5542	96.271	62.7994	52.1038	56.6041	202.101	7.25502	157.657	12.4803	133.715	4.95225	55.8063	N.A.	48.7076	5.72365	70.5049	23.1244	57.1691	5.37012	0.78009	0.010797	*	0.661623	0.00036576	***	0.276131	N.A.		0.241007	1.3962e-05	***
Succinic acid	C00042	HMDB00254	410.129	504.866	517.507	899.592	1052.77	934.041	832.77	791.906	793.379	443.876	427.84	405.269	232.722	306.969	260.149	266.432	288.633	341.913	247.717	292.639	241.224	477.501	58.6868	962.135	80.3613	806.018	23.1795	425.662	19.3952	266.613	37.5432	298.993	38.7927	260.527	27.9992	2.01494	0.0015819	**	1.68799	0.0049009	**	0.891437	0.26207		0.558352	0.0097851	**
Malic acid	C00149,C00497,C00711	HMDB00156,HMDB00744	17053	17044.3	18348.7	27056.8	29862.4	28745.7	24841.8	24591.3	25344.9	17939	18455.7	17868.6	10095.7	10965.9	9898.36	10217.6	11403.2	14349.7	7797.48	9044.57	8531.42	17482	750.628	28555	1412.51	24926	383.809	18087.8	320.539	10320	568.018	11990.2	2127.68	8457.82	626.793	1.63339	0.0011598	**	1.42581	0.0006311	***	1.03465	0.2976		0.590321	0.00029221	***
Phosphoenolpyruvic acid	C00074	HMDB00263	13.746	12.117	17.5294	N.D.	N.D.	N.D.	N.D.	N.D.	N.D.	12.4089	N.D.	N.D.	N.D.	N.D.	N.D.	N.D.	5.56211	N.D.	12.0725	N.D.	N.D.	14.4641	2.77672	N.D.	N.A.	N.D.	N.A.	12.4089	N.A.	N.D.	N.A.	5.56211	N.A.	12.0725	N.A.	<1	N.A.		<1	N.A.		0.85791	N.A.		<1	N.A.
Glycerol 3-phosphate	C00093	HMDB00126	54.7423	55.4149	61.4365	50.3769	63.172	51.7733	60.0895	48.0003	54.5838	38.6553	36.0065	43.9841	16.8238	17.3886	18.1445	26.1738	21.791	29.4657	20.2114	22.9074	19.9568	57.1979	3.6861	55.1074	7.01899	54.2245	6.05262	39.5486	4.06315	17.4523	0.662642	25.8101	3.85026	21.0252	1.635	0.963451	0.67867		0.948016	0.5155		0.691435	0.0052255	**	0.305121	0.0022058	**
cis-Aconitic acid	C00417	HMDB00072	29.1748	28.9235	29.7372	N.D.	18.9028	15.3992	N.D.	N.D.	N.D.	11.1377	N.D.	N.D.	24.0319	28.2038	28.1036	48.3387	47.1487	53.8598	30.0462	26.6447	22.7151	29.2785	0.416652	17.151	2.47747	N.D.	N.A.	11.1377	N.A.	26.7798	2.38025	49.7824	3.58091	26.4687	3.66871	0.585788	0.08631		<1	N.A.		0.380404	N.A.		0.914656	0.20785
3-Phosphoglyceric acid	C00197	HMDB00807	91.5727	100.25	102.453	50.2453	48.2725	47.8879	59.5771	61.2181	66.1922	63.5987	54.0743	52.9846	N.D.	N.D.	21.7561	27.2395	N.D.	N.D.	N.D.	N.D.	19.748	98.0918	5.75208	48.8019	1.26474	62.3292	3.44467	56.8858	5.83896	21.7561	N.A.	27.2395	N.A.	19.748	N.A.	0.497513	0.0032135	**	0.635417	0.0018768	**	0.579925	0.00095882	***	0.221793	N.A.
Isocitric acid	C00311	HMDB00193	45.9138	53.0962	58.4451	46.61	56.7225	45.8797	46.4697	41.1777	43.5868	52.5725	48.8039	49.5257	106.067	73.7454	107.057	93.8929	86.6644	99.8943	126.327	151.364	124.569	52.485	6.28792	49.7374	6.06028	43.7447	2.64951	50.3007	2.00026	95.623	18.953	93.4839	6.62444	134.087	14.9887	0.947648	0.61478		0.83347	0.12348		0.958382	0.6156		1.82191	0.047237	*
Citric acid	C00158	HMDB00094	1749.94	1877.82	1954.98	1400.52	1553.99	1517.26	1339.88	1337.15	1454.75	1833.84	1813.54	1757.9	5313.73	4890.44	5881.26	4633.83	4294.28	4866.31	8202.63	9885.41	7941.88	1860.91	103.563	1490.59	80.14	1377.26	67.126	1801.76	39.3151	5361.81	497.156	4598.14	287.681	8676.64	1054.91	0.801	0.0094009	**	0.7401	0.0042194	**	0.968214	0.43357		2.88128	0.0050715	**
Gluconic acid	C00257	HMDB00625	201.282	220.329	226.301	209.34	206.069	220.413	172.304	202.708	192.797	203.01	216.435	207.804	273.826	333.31	317.769	590.425	579.952	753.94	1963.39	2233.64	2468.09	215.971	13.0663	211.941	7.51698	189.27	15.5056	209.083	6.80341	308.302	30.8518	641.439	97.5692	2221.71	252.564	0.981339	0.67307		0.876367	0.08662		0.968107	0.47712		1.42752	0.022196	*
Ribulose 5-phosphate	C00199,C01101	HMDB00618	26.5196	22.3856	28.3775	24.061	31.244	17.7323	19.3055	21.4658	17.0642	21.946	18.7936	N.D.	14.9433	N.D.	N.D.	N.D.	11.4085	N.D.	N.D.	N.D.	N.D.	25.7609	3.06715	24.3458	6.76033	19.2785	2.20095	20.3698	2.22906	14.9433	N.A.	11.4085	N.A.	N.D.	N.A.	0.945069	0.7645		0.748364	0.046339	*	0.790727	0.11222		0.58008	N.A.
Glucose 6-phosphate	C00668,C01172,C00092	HMDB01401	1032.38	1033.94	1069.55	1152.39	1226.97	1162.16	915.658	843.927	892.439	871.224	826.451	748.318	476.456	494.578	478.096	248.084	224.235	243.771	104.1	102.41	92.8825	1045.29	21.0215	1180.51	40.5312	884.008	36.6009	815.331	62.2031	483.043	10.0227	238.697	12.7081	99.7977	6.04807	1.12936	0.014309	*	0.845707	0.0057875	**	0.780006	0.015689	*	0.462115	4.421e-05	***
Fructose 6-phosphate	C05345,C00085	HMDB00124	210.701	229.628	251.841	225.111	230.629	223.524	179.797	162.466	165.877	147.889	145.029	132.575	66.912	85.1726	86.9786	39.461	41.6052	43.5444	20.4043	14.9399	20.7863	230.724	20.5922	226.421	3.72892	169.38	9.18144	141.831	8.14276	79.6877	11.1009	41.5369	2.04252	18.7102	3.27074	0.981353	0.75397		0.734126	0.021668	*	0.614722	0.0094384	**	0.345382	0.0013743	**
Glucose 1-phosphate	C00103	HMDB01586	121.148	144.211	138.263	129.17	134.009	135.636	93.8056	104.021	102.455	65.0464	68.7815	73.9015	34.7983	43.5045	37.9764	24.6537	22.5306	26.0908	N.D.	N.D.	8.0249	134.541	11.974	132.938	3.36364	100.094	5.50176	69.2431	4.4456	38.7597	4.40565	24.425	1.79105	8.0249	N.A.	0.98809	0.8416		0.743966	0.023188	*	0.514663	0.0056448	**	0.288089	0.0021987	**
Sedoheptulose 7-phosphate	C05382	HMDB01068	33.2594	34.0623	28.5179	47.2238	57.0352	54.2831	48.6897	48.9979	42.8734	24.9799	26.1717	27.8353	11.5371	10.1792	13.638	N.D.	N.D.	N.D.	N.D.	N.D.	N.D.	31.9465	2.99627	52.8474	5.06081	46.8537	3.45043	26.329	1.43422	11.7848	1.74268	N.D.	N.A.	N.D.	N.A.	1.65425	0.0068112	**	1.46663	0.0051235	**	0.824157	0.064432		0.368891	0.0015412	**
CMP	C00055	HMDB00095	23.2745	25.3221	30.3357	33.3456	34.0577	35.2856	20.3661	18.9649	22.8719	N.D.	N.D.	13.6951	N.D.	N.D.	N.D.	N.D.	N.D.	N.D.	5.95955	9.274	N.D.	26.3108	3.63296	34.2296	0.981343	20.7343	1.97935	13.6951	N.A.	N.D.	N.A.	N.D.	N.A.	7.61677	2.34367	1.30097	0.055026		0.788053	0.099138		0.520514	N.A.		<1	N.A.
UMP	C00105	HMDB00288	350.549	353.659	353.129	389.323	431.334	412.55	296.881	275.838	285.974	160.505	132.129	133.413	27.7883	38.6138	32.8033	27.1979	21.0804	29.5694	41.8919	48.1739	37.2654	352.446	1.66361	411.069	21.0445	286.231	10.5239	142.015	16.0255	33.0684	5.41762	25.9492	4.38012	42.4438	5.47514	1.16633	0.039627	*	0.812128	0.0071744	**	0.402943	0.0017522	**	0.0938256	2.4684e-05	***
AMP	C00020	HMDB00045	176.78	168.085	197.64	197.415	214.392	202.761	125.753	117.19	125.194	99.1523	102.429	105.243	82.491	89.6217	93.3364	39.7188	27.2053	43.4505	87.7911	117.02	79.3073	180.835	15.1892	204.856	8.67985	122.712	4.79022	102.275	3.04806	88.483	5.51164	36.7915	8.50901	94.706	19.7842	1.13283	0.09286		0.678587	0.015188	*	0.565569	0.0099648	**	0.489303	0.0044323	**
IMP	C00130	HMDB00175	10.7525	13.9119	N.D.	N.D.	N.D.	N.D.	N.D.	N.D.	N.D.	N.D.	N.D.	N.D.	N.D.	N.D.	N.D.	N.D.	N.D.	N.D.	N.D.	N.D.	N.D.	12.3322	2.23404	N.D.	N.A.	N.D.	N.A.	N.D.	N.A.	N.D.	N.A.	N.D.	N.A.	N.D.	N.A.	<1	N.A.		<1	N.A.		<1	N.A.		<1	N.A.
GMP	C00144	HMDB01397	67.1266	56.8365	60.0805	32.4863	38.2394	40.1378	30.2288	32.7325	34.5222	21.8417	25.864	21.6048	7.26624	7.55072	5.75559	N.D.	N.D.	8.09384	N.D.	N.D.	N.D.	61.3479	5.26078	36.9545	3.98428	32.4945	2.15655	23.1035	2.3936	6.85752	0.964842	8.09384	N.A.	N.D.	N.A.	0.602377	0.0038812	**	0.529676	0.0049204	**	0.376598	0.0019701	**	0.111781	0.0023776	**
UDP	C00015	HMDB00295	N.D.	N.D.	18.1294	N.D.	N.D.	N.D.	N.D.	N.D.	N.D.	13.8473	13.5119	18.4815	N.D.	N.D.	N.D.	N.D.	N.D.	N.D.	N.D.	N.D.	N.D.	18.1294	N.A.	N.D.	N.A.	N.D.	N.A.	15.2802	2.77746	N.D.	N.A.	N.D.	N.A.	N.D.	N.A.	<1	N.A.		<1	N.A.		0.842845	N.A.		<1	N.A.
ADP	C00008	HMDB01341	85.8721	87.9117	90.1679	39.8121	43.385	41.9376	49.7581	43.0906	47.5869	48.4989	49.5764	45.5318	25.2804	28.5226	26.4888	30.081	19.8376	24.2361	16.4742	24.7114	14.7729	87.9839	2.1488	41.7116	1.79715	46.8119	3.40061	47.8691	2.09461	26.7639	1.63848	24.7182	5.13868	18.6528	5.31541	0.474082	1.1717e-05	***	0.53205	0.00018831	***	0.544066	2.0729e-05	***	0.304191	4.989e-06	***
ATP	C00002	HMDB00538	21.538	27.2257	33.0536	N.D.	9.95766	9.25376	12.5761	12.5858	N.D.	22.3412	21.177	18.896	10.9827	9.6005	10.839	20.7142	18.1898	15.9772	10.6494	13.7849	9.59825	27.2724	5.75797	9.60571	0.497729	12.581	0.00686772	20.8047	1.75255	10.4741	0.75993	18.2937	2.37021	11.3442	2.17806	0.352213	0.032421	*	0.461308	0.047577	*	0.762848	0.18369		0.384053	0.035058	*
NAD+	C00003	HMDB00902	49.7757	43.4371	53.8766	73.4177	75.6699	64.5297	55.9976	54.3317	58.6253	45.2511	41.526	36.5984	24.0863	21.782	25.3694	13.1791	14.213	13.3439	33.2795	42.4334	28.419	49.0298	5.25956	71.2058	5.89029	56.3182	2.16467	41.1252	4.34026	23.7459	1.8178	13.5787	0.555496	34.7106	7.11597	1.4523	0.0085232	**	1.14865	0.12449		0.838779	0.11763		0.484316	0.0082741	**
NADP+	C00006	HMDB00217	33.0193	27.4219	34.9513	19.1982	25.2224	18.9365	19.9552	23.5991	21.3421	27.1071	27.0273	23.6973	10.6335	10.9471	10.3055	11.754	11.1385	11.2675	5.35985	7.27211	6.64974	31.7975	3.91057	21.119	3.55599	21.6321	1.83916	25.9439	1.94601	10.6287	0.320817	11.3866	0.324602	6.42724	0.975356	0.664172	0.025278	*	0.680308	0.029531	*	0.81591	0.10497		0.334262	0.010786	*
Gly	C00037	HMDB00123	187.61	172.688	217.252	247.044	219.833	201.024	186.51	175.841	198.759	168.427	137.448	137.904	71.5436	77.8958	83.9196	43.4353	30.1467	33.7176	259.685	324.017	182.042	192.517	22.6834	222.634	23.1375	187.037	11.4685	147.926	17.7555	77.7863	6.18871	35.7666	6.87714	255.248	71.0914	1.15644	0.18273		0.971535	0.73398		0.768381	0.058534		0.40405	0.0089	**
Putrescine	C00134	HMDB01414	72.1136	74.5524	88.7345	74.5493	81.0149	79.822	64.7555	58.7589	63.272	68.3064	53.077	55.3497	7.14771	7.48009	6.45325	N.D.	N.D.	N.D.	N.D.	3.16234	N.D.	78.4668	8.97528	78.4621	3.44062	62.2621	3.12323	58.9111	8.21558	7.02702	0.523951	N.D.	N.A.	3.16234	N.A.	0.99994	0.99938		0.793484	0.075795		0.750777	0.050063		0.089554	0.0050987	**
Ala	C00041,C00133,C01401	HMDB00161,HMDB01310	1741.75	1636.14	1790.02	3173.91	3088.4	3026.89	2568.94	2498.22	2714.6	1715.49	1604.43	1649.49	546.649	601.704	565.656	212.808	100.113	98.1663	764.833	803.347	645.439	1722.64	78.7008	3096.4	73.8342	2593.92	110.333	1656.47	55.8558	571.336	27.9637	137.029	65.6338	737.873	82.3341	1.79747	2.5872e-05	***	1.50578	0.00062891	***	0.961587	0.30726		0.331663	0.00051791	***
β-Ala	C00099	HMDB00056	75.8424	79.1471	102.228	145.535	148.235	141.621	98.1968	111.138	103.986	78.6334	68.4148	77.241	137.921	130.02	138.627	78.1194	66.1609	87.7639	59.4825	73.0869	57.512	85.7393	14.3752	145.131	3.32574	104.44	6.48241	74.7631	5.54164	135.523	4.77839	77.348	10.8222	63.3605	8.48078	1.6927	0.015155	*	1.21811	0.13939		0.871981	0.31766		1.58064	0.018457	*
GABA	C00334	HMDB00112	1143.28	1237.49	1328.83	3243.82	2812.99	2976.75	2414.61	2165.32	2353.36	1233.73	1074.16	1239.56	1070.93	983.831	1207.19	248.17	192.815	235.943	167.392	108.703	164.258	1236.53	92.7744	3011.19	217.47	2311.09	129.907	1182.49	93.8574	1087.32	112.577	225.643	29.0793	146.784	33.0164	2.43518	0.0016243	**	1.86901	0.00053277	***	0.956291	0.51727		0.879327	0.15376
Choline	C00114	HMDB00097	2180.41	1908.45	2330.92	2735.79	2760.76	2655.87	2246.03	2259.79	2364.55	2388.42	2054.78	2172.28	1552.09	1667.46	1685.1	1676.95	2145.12	1921.64	2861.53	2899.57	2565.54	2139.93	214.123	2717.47	54.7922	2290.12	64.8252	2205.16	169.234	1634.88	72.2384	1914.57	234.162	2775.55	182.867	1.26989	0.036028	*	1.07019	0.3488		1.03049	0.70118		0.763991	0.043456	*
Ser	C00065,C00716,C00740	HMDB00187,HMDB03406	2329.43	2061.72	2526.3	1362.57	1441.29	1390.55	1025.24	967.352	1009.36	657.007	630.461	677.112	354.335	378.033	448.219	263.182	176.498	192.331	259.554	330.022	229.583	2305.82	233.191	1398.14	39.9047	1000.65	29.9106	654.86	23.3996	393.529	48.8225	210.671	46.1603	273.053	51.5624	0.606352	0.018903	*	0.433968	0.0095691	**	0.284003	0.006172	**	0.170668	0.0036434	**
Cytosine	C00380	HMDB00630	3.86292	3.46075	4.05479	16.9535	16.0907	15.8816	14.3349	14.4446	15.8735	12.5773	10.6801	10.0077	13.0124	10.018	13.5615	9.03636	14.7288	12.1327	19.814	27.1529	19.0676	3.79282	0.303162	16.3086	0.568212	14.8843	0.858408	11.0884	1.33254	12.1973	1.90719	11.9659	2.84988	22.0115	4.4682	4.29987	5.0174e-05	***	3.92434	0.00071341	***	2.92351	0.0083319	**	3.2159	0.014917	*
Pro	C00148,C00763,C16435	HMDB00162,HMDB03411	1030.7	891.155	1092.15	1248.1	1202.91	1152.29	380.869	336.673	376.52	170.351	179.723	164.529	68.9035	69.8874	74.1858	39.6835	38.3381	32.4563	261.035	321.071	222.687	1004.67	102.993	1201.1	47.9304	364.687	24.3584	171.534	7.66594	70.9922	2.8091	36.826	3.84359	268.264	49.5891	1.19552	0.062402		0.362993	0.0061876	**	0.170738	0.0048642	**	0.0706625	0.0040093	**
Val	C00183,C06417,C16436	HMDB00883	464.074	452.091	526.469	978.658	929.486	957.955	956.778	952.439	1024.24	844.8	794.73	790.187	405.38	400.353	423.63	242.474	193.694	195.042	352.241	424.023	320.446	480.878	39.9349	955.366	24.6879	977.818	40.2583	809.906	30.305	409.788	12.2482	210.403	27.7819	365.57	53.0593	1.98671	0.00021339	***	2.0334	0.00010988	***	1.68422	0.00049765	***	0.852166	0.080183
Betaine	C00719	HMDB00043	37.1205	29.7524	31.2978	38.3122	38.3019	33.7818	34.909	35.5476	29.4898	34.4493	33.6351	37.7238	46.8144	48.6321	47.5576	54.7659	56.3578	54.2694	199.717	284.924	168.17	32.7236	3.88544	36.7986	2.61267	33.3154	3.32849	35.2694	2.16421	47.668	0.913841	55.1311	1.09104	217.604	60.3974	1.12453	0.21597		1.01809	0.85118		1.0778	0.39175		1.45669	0.017538	*
Thr	C00188,C00820	HMDB00167	876.29	841.917	932.769	1829.79	1856.02	1863.05	1735.72	1725.74	1785.73	1450.81	1200.3	1298.5	353.88	365.731	397.285	219.536	143.211	148.177	201.724	266.693	182.456	883.659	45.8723	1849.62	17.5305	1749.06	32.1449	1316.53	126.229	372.299	22.4355	170.308	42.7049	216.958	44.1364	2.09314	0.00017415	***	1.97934	2.9537e-05	***	1.48987	0.017783	*	0.421315	0.0005032	***
Homoserine	C00263	HMDB00719	12.975	9.58255	15.3456	8.74096	8.07844	7.83249	6.65329	6.22925	8.15393	5.32687	N.D.	N.D.	N.D.	N.D.	N.D.	N.D.	N.D.	N.D.	4.03773	5.51417	3.92118	12.6344	2.89659	8.2173	0.469884	7.01216	1.01128	5.32687	N.A.	N.D.	N.A.	N.D.	N.A.	4.49103	0.887981	0.650391	0.11487		0.555006	0.065197		0.421616	N.A.		<1	N.A.
Cys	C00097,C00736,C00793	HMDB00574,HMDB03417	7.76098	10.4341	13.5179	21.4535	28.026	23.7507	11.9561	12.3311	13.989	2.82412	N.D.	2.21453	1.49198	2.20061	2.03558	N.D.	N.D.	N.D.	N.D.	N.D.	N.D.	10.571	2.88092	24.4101	3.33549	12.7587	1.08184	2.51933	0.431047	1.90939	0.370781	N.D.	N.A.	N.D.	N.A.	2.30915	0.005892	**	1.20696	0.31949		0.238324	0.036488	*	0.180625	0.033146	*
Hydroxyproline	C01157	HMDB00725	7.26244	8.53704	7.61254	9.82988	8.48776	8.2098	5.3538	4.30722	5.08232	4.76392	5.47679	4.59834	N.D.	N.D.	N.D.	N.D.	4.34001	N.D.	8.81664	8.61872	8.15	7.80401	0.658519	8.84248	0.866336	4.91445	0.543112	4.94635	0.466778	N.D.	N.A.	4.34001	N.A.	8.52845	0.342363	1.13307	0.17878		0.629734	0.0047173	**	0.633822	0.0050044	**	<1	N.A.
Ile	C00407,C06418,C16434	HMDB00172	278.172	262.232	308.603	604.887	594.651	609.02	611.27	618.844	651.132	368.284	393.076	387.875	169.248	165.386	187.761	83.3092	62.9896	47.4322	149.502	181.822	123.433	283.002	23.5595	602.852	7.39752	627.082	21.1694	383.079	13.0735	174.132	11.9601	64.577	17.9911	151.586	29.2505	2.1302	0.00077525	***	2.21582	5.1084e-05	***	1.35362	0.006719	**	0.615302	0.0058762	**
Leu	C00123,C01570,C16439	HMDB00687	133.984	117.148	144.918	328.845	308.613	329.689	384.525	350.94	409.438	320.315	288.904	318.435	141.362	137.847	153.335	56.4685	44.0354	38.6232	119.269	147.277	109.449	132.017	13.9895	322.382	11.9323	381.634	29.3558	309.218	17.6175	144.181	8.11951	46.3757	9.14997	125.332	19.6292	2.44198	6.7838e-05	***	2.8908	0.0011601	**	2.34226	0.00022682	***	1.09214	0.27829
Asn	C00152,C01905,C16438	HMDB00168	7067.95	6117.98	7211.2	8938.55	8475.45	8318.6	7731.88	7057.99	7620.8	3669.04	3359.93	3497.9	1972.6	1848.2	2020.92	2015.87	1915.41	1985.42	4166.68	5262.19	3497.72	6799.05	594.15	8577.53	322.334	7470.22	361.295	3508.96	154.851	1947.24	89.108	1972.23	51.5098	4308.86	890.788	1.26158	0.018661	*	1.09872	0.18479		0.516096	0.0074973	**	0.286399	0.0042455	**
Ornithine	C00077,C00515,C01602	HMDB00214,HMDB03374	11.0918	10.0459	19.0686	32.7409	28.4237	28.2683	32.7776	37.1041	33.6791	141.08	135.654	126.8	17.6533	17.9028	20.8365	4.06789	N.D.	2.51218	1.49145	N.D.	2.49195	13.4021	4.93513	29.8109	2.53858	34.5203	2.2826	134.512	7.20814	18.7975	1.7702	3.29003	1.10005	1.9917	0.707466	2.22435	0.014542	*	2.57574	0.0081443	**	10.0366	4.7958e-05	***	1.40258	0.19049
Asp	C00049,C00402,C16433	HMDB00191,HMDB06483	1990.98	1848.44	2198.68	2181.81	2139.56	2048.2	2472.41	2337.64	2461.29	2288.34	2007.94	2008.61	1160.26	1078.16	1182.87	689.427	751.139	577.305	2366.75	2907.86	1990.36	2012.7	176.125	2123.19	68.2937	2423.78	74.808	2101.63	161.7	1140.43	55.1018	672.624	88.1268	2421.66	461.209	1.0549	0.39619		1.20424	0.040369	*	1.04418	0.55475		0.566619	0.0084244	**
Adenine	C00147	HMDB00034	1.68657	N.D.	N.D.	N.D.	N.D.	N.D.	N.D.	N.D.	N.D.	N.D.	N.D.	N.D.	N.D.	N.D.	N.D.	N.D.	N.D.	N.D.	5.96845	6.70517	5.03964	1.68657	N.A.	N.D.	N.A.	N.D.	N.A.	N.D.	N.A.	N.D.	N.A.	N.D.	N.A.	5.90442	0.834612	<1	N.A.		<1	N.A.		<1	N.A.		<1	N.A.
Hypoxanthine	C00262	HMDB00157	N.D.	N.D.	N.D.	N.D.	N.D.	N.D.	N.D.	N.D.	N.D.	N.D.	N.D.	N.D.	4.14075	N.D.	5.12186	N.D.	N.D.	N.D.	N.D.	N.D.	N.D.	N.D.	N.A.	N.D.	N.A.	N.D.	N.A.	N.D.	N.A.	4.63131	0.693749	N.D.	N.A.	N.D.	N.A.	N.A.	N.A.		N.A.	N.A.		N.A.	N.A.		1<	N.A.
Tyramine	C00483	HMDB00306	15.071	14.93	18.8757	43.0916	47.6697	38.9715	51.307	42.9305	52.0318	39.0032	29.5347	29.4218	13.9601	15.1021	15.3467	15.0485	15.7091	13.4533	2.26856	2.52752	2.32061	16.2922	2.23848	43.2443	4.35112	48.7564	5.05839	32.6532	5.49954	14.803	0.740157	14.737	1.15969	2.37223	0.136981	2.65429	0.0024786	**	2.99262	0.002903	**	2.00422	0.023131	*	0.90859	0.37033
Spermidine	C00315	HMDB01257	43.9178	43.3732	55.071	90.7926	81.9829	81.5761	83.569	64.0359	69.1292	21.2695	20.1185	24.076	2.9966	2.41112	2.2271	1.26316	2.11675	1.16742	3.41013	6.21201	3.33416	47.454	6.60213	84.7839	5.20766	72.2447	10.1324	21.8213	2.03565	2.54494	0.401827	1.51578	0.522654	4.31876	1.64004	1.78665	0.0019013	**	1.52242	0.030522	*	0.459842	0.014912	*	0.0536296	0.0069629	**
Gln	C00064,C00303,C00819	HMDB00641,HMDB03423	5354.74	4827.05	5713.86	3891.66	3766.42	3507.15	2229.7	2097.56	2296.62	2002.47	1776.91	1779.62	1264.34	1312.05	1399.26	659.004	507.957	478.915	184.326	228.278	156.705	5298.55	446.069	3721.74	196.107	2207.96	101.294	1853	129.452	1325.22	68.4152	548.626	96.6871	189.77	36.0959	0.702409	0.014169	*	0.416711	0.0050012	**	0.349719	0.0032226	**	0.250109	0.0035189	**
Lys	C00047,C00739,C16440	HMDB00182,HMDB03405	248.419	225.164	236.432	745.442	765.266	752.915	1011.03	1020.15	1030.36	1394.13	1283.06	1266.9	279.367	268.557	301.709	85.9282	86.803	73.2051	139.272	180.851	126.047	236.672	11.6295	754.541	10.0117	1020.51	9.6711	1314.7	69.2662	283.211	16.9074	81.9788	7.61081	148.723	28.5981	3.18813	6.6453e-07	***	4.31194	1.435e-07	***	5.55494	0.001052	**	1.19664	0.02154	*
Glu	C00025,C00217,C00302	HMDB00148,HMDB03339	4818.13	4680.09	5215.26	3776.69	3328.59	3511.73	3417.99	3282.25	3253.62	3148.39	3281.19	3098.8	1379.32	1279.04	1322.91	963.304	1051.78	859.675	3449.35	3480.81	2802.1	4904.49	277.839	3539	225.292	3317.95	87.8108	3176.13	94.3008	1327.09	50.2706	958.251	96.1497	3244.09	383.094	0.721584	0.0031394	**	0.676512	0.0059866	**	0.647595	0.0045355	**	0.270587	0.0015087	**
Met	C00073,C00855,C01733	HMDB00696	330.723	310.483	490.687	145.114	214.314	210.891	134.826	83.0805	129.572	19.7963	9.57223	10.2407	3.60585	4.57277	7.52662	4.58086	5.21032	3.21293	3.7953	5.6079	1.98711	377.298	98.7182	190.107	39.0019	115.826	28.4798	13.2031	5.71967	5.23508	2.04257	4.3347	1.02119	3.79677	1.81039	0.503863	0.066168		0.306988	0.035918	*	0.0349937	0.023325	*	0.0138752	0.022632	*
Guanine	C00242	HMDB00132	12.909	9.32689	13.8863	17.4025	14.3213	14.2451	11.1252	9.71044	11.3771	5.97123	4.24838	4.45986	3.27729	3.23619	3.28985	4.08077	5.00617	4.18771	5.57849	6.45141	7.5617	12.0407	2.40052	15.323	1.8013	10.7376	0.898392	4.89315	0.939607	3.26778	0.0280678	4.42488	0.506242	6.53053	0.993968	1.2726	0.13666		0.891771	0.4536		0.406384	0.023678	*	0.271394	0.024047	*
His	C00135,C00768,C06419	HMDB00177	557.621	541.119	616.559	589.866	558.425	559.135	407.975	428.301	434.467	488.185	416.384	446.135	204.517	218.263	249.774	111.052	114.967	124.5	153.378	182.228	135.329	571.766	39.6594	569.142	17.9512	423.581	13.8625	450.235	36.0754	224.185	23.2024	116.84	6.91661	156.978	23.6561	0.995411	0.92391		0.740829	0.014933	*	0.787446	0.017451	*	0.392092	0.00066089	***
Phe	C00079,C02057,C02265	HMDB00159	69.1323	59.9907	68.349	84.2183	80.9206	84.2586	106.577	105.102	119.461	107.158	99.3797	93.7134	64.699	69.0298	73.5098	54.2065	58.2135	45.6557	181.328	177.876	139.542	65.824	5.06694	83.1325	1.91567	110.38	7.89872	100.084	6.74977	69.0795	4.40559	52.6919	6.41449	166.249	23.193	1.26295	0.017442	*	1.67689	0.0023098	**	1.52047	0.0028419	**	1.04946	0.44914
Arg	C00062,C00792	HMDB00517,HMDB03416	718.321	629.582	679.767	882.015	887.165	907.33	1271.48	1212.7	1336.86	1432.8	1301.19	1282.03	285.055	267.604	332.49	96.6409	69.3445	54.4115	184.663	262.655	183.001	675.89	44.4961	892.17	13.3787	1273.68	62.1107	1338.67	82.0788	295.05	33.5781	73.4657	21.4142	210.106	45.5157	1.31999	0.0090805	**	1.88445	0.00030929	***	1.98061	0.0010153	**	0.436535	0.00043605	***
Citrulline	C00327	HMDB00904	34.6785	31.9128	37.9153	28.5371	27.6699	29.4042	32.4399	31.7291	34.0617	26.6204	24.7675	26.7548	8.13986	9.21929	8.69109	5.69157	N.D.	4.33892	6.22275	5.9875	5.49833	34.8355	3.00431	28.5371	0.867114	32.7436	1.19557	26.0476	1.11065	8.68341	0.539754	5.01524	0.956468	5.90286	0.369554	0.819194	0.058556		0.939947	0.35465		0.74773	0.025574	*	0.249269	0.0034708	**
Tyr	C00082,C01536,C06420	HMDB00158	119.669	108.115	126.619	135.322	130.547	122.836	128.96	132.52	144.739	98.3826	100.343	93.5234	35.5767	31.7938	36.0036	15.4929	13.7055	15.2617	105.042	115.852	78.5657	118.134	9.34737	129.568	6.30051	135.407	8.27593	97.4164	3.51113	34.4581	2.31715	14.82	0.972127	99.8199	19.1838	1.09679	0.16378		1.14621	0.075599		0.824625	0.047808	*	0.291686	0.0026696	**
Trp	C00078,C00525,C00806	HMDB00929	135.937	139.86	158.2	250.606	231.696	239.378	344.123	337.786	369.809	196.927	180.183	184.084	47.0081	44.7994	64.6212	82.4428	79.5969	87.2763	274.491	269.552	231.066	144.666	11.8841	240.56	9.51005	350.572	16.9578	187.065	8.76102	52.1429	10.8628	83.1053	3.88235	258.37	23.7742	1.66287	0.00051288	***	2.42333	0.00014171	***	1.29308	0.0094643	**	0.360437	0.00059558	***
Cytidine	C00475	HMDB00089	40.0362	31.444	48.0525	126.727	115.497	114.566	66.8375	57.8113	68.1136	39.2137	31.4456	31.8343	7.3106	6.04916	6.57541	4.4979	4.85326	4.67194	6.36222	6.94494	5.53563	39.8442	8.30589	118.93	6.76848	64.2541	5.61606	34.1645	4.37704	6.64505	0.633598	4.67437	0.177693	6.28093	0.708163	2.98488	0.00027275	***	1.61263	0.017722	*	0.857452	0.37098		0.166776	0.019737	*
Uridine	C00299	HMDB00296	N.D.	N.D.	N.D.	44.5932	35.4619	39.6915	24.066	26.0015	29.382	N.D.	N.D.	N.D.	N.D.	N.D.	N.D.	N.D.	N.D.	N.D.	48.2465	54.7914	45.7147	N.D.	N.A.	39.9155	4.56975	26.4832	2.69054	N.D.	N.A.	N.D.	N.A.	N.D.	N.A.	49.5842	4.68385	1<	N.A.		1<	N.A.		N.A.	N.A.		N.A.	N.A.
Adenosine	C00212	HMDB00050	7.77814	6.41462	6.90999	18.4257	16.4261	18.9172	12.5014	12.9697	14.0654	7.36043	6.11667	5.03407	5.14564	6.18078	6.42577	6.30206	4.56454	5.34549	58.9603	67.7011	47.7984	7.03425	0.6902	17.923	1.31945	13.1788	0.802719	6.17039	1.16411	5.9174	0.679495	5.40403	0.87024	58.1533	9.97588	2.54796	0.0010301	**	1.87352	0.00061533	***	0.877192	0.34393		0.841227	0.1165
Inosine	C00294	HMDB00195	3.21025	2.41197	N.D.	4.12719	4.15556	4.51434	3.32941	N.D.	2.65979	N.D.	N.D.	N.D.	3.69945	2.98109	N.D.	N.D.	N.D.	N.D.	N.D.	N.D.	N.D.	2.81111	0.56447	4.2657	0.215796	2.9946	0.47349	N.D.	N.A.	3.34027	0.507951	N.D.	N.A.	N.D.	N.A.	1.51744	0.14455		1.06527	0.75922		<1	N.A.		1.18824	0.42926
Guanosine	C00387	HMDB00133	5.29518	5.65522	7.32266	23.9645	24.0819	24.8474	16.8231	15.6402	18.2067	11.7048	9.8789	10.2072	16.4331	15.1293	16.3515	12.0646	12.8897	10.6268	30.7376	41.6719	24.7529	6.09102	1.08172	24.2979	0.479444	16.89	1.28454	10.597	0.973359	15.9713	0.73029	11.8604	1.14517	32.3875	8.57927	3.98913	0.00020801	***	2.77293	0.00043111	***	1.73977	0.0060178	**	2.6221	0.00041728	***
Glutathione (GSSG)_divalent	C00127	HMDB03337	237.688	186.906	205.775	174.078	152.996	150.154	206.579	172.511	192.184	229.228	226.708	229.85	333.151	312.604	355.302	464.228	483.691	437.669	1073.48	1183.17	915.385	210.123	25.6686	159.076	13.0697	190.425	17.1021	228.596	1.66364	333.686	21.3537	461.863	23.1019	1057.34	134.618	0.75706	0.055265		0.906252	0.33914		1.08791	0.33867		1.58805	0.0034004	**
Glutathione (GSH)	C00051	HMDB00125	133.944	168.843	221.645	222.429	224.777	220.558	90.4252	115.513	118.545	37.1011	25.6133	31.275	30.3046	37.2155	34.736	49.401	48.8892	57.3175	5.25445	6.18845	4.16631	174.811	44.1542	222.588	2.11411	108.161	15.4345	31.3298	5.74412	34.0854	3.50109	51.8693	4.72529	5.20307	1.01205	1.27331	0.20151		0.618733	0.10795		0.179221	0.028424	*	0.194985	0.030613	*
S-Adenosylmethionine	C00019	HMDB01185	59.9921	57.0097	67.8186	78.4032	72.6132	80.2883	61.5855	55.9709	65.1841	66.376	65.3458	66.842	10.9554	11.7094	11.7356	5.11969	4.59681	4.26919	N.D.	1.7328	1.92199	61.6068	5.58242	77.1016	3.99965	60.9135	4.64325	66.1879	0.765615	11.4668	0.443069	4.66189	0.428968	1.8274	0.133775	1.25151	0.020991	*	0.988747	0.87692		1.07436	0.29019		0.186129	0.0039202	**
N.D. (Not Detected): The target peak or metabolite was below detection limits.
N.A. (Not Available): The calculation was impossible because of insufficience of the data.
¶ The ratio is of computed by using averaged detection values. The latter was used as denominator.
|| The p-value is computed by Welch's t-test. (*<0.05, **<0.01, ***<0.001)
The data are sorted by ID in ascending order.
[truncated: 6 more columns]
