# Supplementary material for: Genome-enabled discovery of anthraquinone biosynthesis in Senna tora
Source: Nat Commun. 2020 Nov 18;11:5875. doi: 10.1038/s41467-020-19681-1 (PMC7674472; doi:10.1038/s41467-020-19681-1)
Supplement: Supplementary file 11 — Supplementary Data 7 [file 41467_2020_19681_MOESM11_ESM.xlsx]

## Sheet: Cluster 3 Genes and Domains
Supplementary Data 7. Metabolic domain enrichment among genes in co-expression clusters 3 and 6.
Cluster	Gene	Domain 1	Domain 2	Domain 3	Domain 4	Domain 5	Domain 6	Domain 7
3	Sto00g451160	Energy Metabolism
3	Sto01g001170	Specialized Metabolism
3	Sto01g001180	Specialized Metabolism
3	Sto01g002760	Nucleotides Metabolism	Nucleotides Metabolism	Nucleotides Metabolism	Nucleotides Metabolism
3	Sto01g003670	Carbohydrates Metabolism	Fatty Acids and Lipids Metabolism	Fatty Acids and Lipids Metabolism
3	Sto01g005140	Fatty Acids and Lipids Metabolism	Fatty Acids and Lipids Metabolism	Fatty Acids and Lipids Metabolism
3	Sto01g005540	Specialized Metabolism	Specialized Metabolism
3	Sto01g016380	Specialized Metabolism
3	Sto01g020360	Carbohydrates Metabolism	Carbohydrates Metabolism
3	Sto01g021510	Amino Acids Metabolism
3	Sto01g022760	Energy Metabolism	Energy Metabolism	Energy Metabolism	Redox Metabolism	Redox Metabolism
3	Sto02g028280	Specialized Metabolism	Inorganic Nutrients Metabolism	Specialized Metabolism
3	Sto02g028290	Specialized Metabolism	Inorganic Nutrients Metabolism	Specialized Metabolism
3	Sto02g032090	Cofactors Metabolism	Cofactors Metabolism
3	Sto02g036660	Primary-Specialized Interface Metabolism
3	Sto02g046540	Specialized Metabolism
3	Sto02g052400	Fatty Acids and Lipids Metabolism
3	Sto03g057260	Energy Metabolism	Redox Metabolism
3	Sto03g060660	Redox Metabolism
3	Sto03g061770	Carbohydrates Metabolism	Carbohydrates Metabolism
3	Sto03g062310	Carbohydrates Metabolism
3	Sto03g067380	Specialized Metabolism
3	Sto03g067780	Fatty Acids and Lipids Metabolism
3	Sto03g068150	Inorganic Nutrients Metabolism
3	Sto03g068620	Other
3	Sto03g069510	Fatty Acids and Lipids Metabolism	Fatty Acids and Lipids Metabolism
3	Sto03g072660	Energy Metabolism
3	Sto03g074370	Nucleotides Metabolism
3	Sto03g074880	Carbohydrates Metabolism
3	Sto03g079220	Energy Metabolism
3	Sto03g084140	Specialized Metabolism
3	Sto03g085030	Primary-Specialized Interface Metabolism
3	Sto03g085660	Nucleotides Metabolism
3	Sto04g088660	Fatty Acids and Lipids Metabolism
3	Sto04g090190	Amino Acids Metabolism	Amino Acids Metabolism
3	Sto04g108220	Energy Metabolism	Energy Metabolism	Specialized Metabolism
3	Sto04g108270	Energy Metabolism	Energy Metabolism	Specialized Metabolism
3	Sto04g109990	Specialized Metabolism	Specialized Metabolism
3	Sto04g115470	Amino Acids Metabolism	Specialized Metabolism
3	Sto05g120500	Inorganic Nutrients Metabolism	Inorganic Nutrients Metabolism	Inorganic Nutrients Metabolism
3	Sto05g122310	Amino Acids Metabolism
3	Sto05g126770	Energy Metabolism
3	Sto05g129620	Detoxification Metabolism
3	Sto05g132100	Detoxification Metabolism
3	Sto05g137100	Fatty Acids and Lipids Metabolism	Fatty Acids and Lipids Metabolism	Fatty Acids and Lipids Metabolism
3	Sto05g155040	Amines and Polyamines Metabolism
3	Sto05g158210	Fatty Acids and Lipids Metabolism	Fatty Acids and Lipids Metabolism
3	Sto05g160070	Inorganic Nutrients Metabolism	Energy Metabolism
3	Sto05g160560	Inorganic Nutrients Metabolism
3	Sto06g165600	Inorganic Nutrients Metabolism
3	Sto06g166810	Specialized Metabolism	Energy Metabolism	Energy Metabolism
3	Sto06g170730	Specialized Metabolism	Specialized Metabolism	Specialized Metabolism	Other	Specialized Metabolism
3	Sto06g171680	Specialized Metabolism	Specialized Metabolism	Specialized Metabolism
3	Sto06g172660	Cofactors Metabolism
3	Sto06g187330	Specialized Metabolism
3	Sto06g190880	Fatty Acids and Lipids Metabolism	Fatty Acids and Lipids Metabolism
3	Sto06g193930	Cofactors Metabolism
3	Sto06g199790	Primary-Specialized Interface Metabolism
3	Sto06g200560	Specialized Metabolism
3	Sto06g201720	Fatty Acids and Lipids Metabolism
3	Sto06g204970	Carbohydrates Metabolism
3	Sto06g205980	Carbohydrates Metabolism	Carbohydrates Metabolism	Carbohydrates Metabolism	Carbohydrates Metabolism
3	Sto07g211710	Hormones Metabolism	Hormones Metabolism	Hormones Metabolism
3	Sto07g213640	Energy Metabolism
3	Sto07g214710	Cofactors Metabolism
3	Sto07g217310	Carbohydrates Metabolism
3	Sto07g230300	Carbohydrates Metabolism
3	Sto08g232930	Redox Metabolism
3	Sto08g233330	Inorganic Nutrients Metabolism	Carbohydrates Metabolism
3	Sto08g233510	Carbohydrates Metabolism
3	Sto08g236580	Nucleotides Metabolism
3	Sto08g241130	Amino Acids Metabolism
3	Sto08g242130	Cofactors Metabolism
3	Sto08g242600	Carbohydrates Metabolism
3	Sto08g244760	Carbohydrates Metabolism
3	Sto08g245070	Hormones Metabolism
3	Sto08g246590	Specialized Metabolism
3	Sto08g246710	Carbohydrates Metabolism
3	Sto08g247200	Carbohydrates Metabolism
3	Sto08g248450	Other
3	Sto08g249260	Cofactors Metabolism	Specialized Metabolism
3	Sto08g249980	Carbohydrates Metabolism
3	Sto08g251400	Fatty Acids and Lipids Metabolism	Fatty Acids and Lipids Metabolism
3	Sto08g253990	Detoxification Metabolism
3	Sto08g255990	Carbohydrates Metabolism
3	Sto08g258200	Specialized Metabolism
3	Sto08g259820	Carbohydrates Metabolism
3	Sto08g267580	Cofactors Metabolism
3	Sto09g281900	Energy Metabolism	Carbohydrates Metabolism	Other
3	Sto09g290780	Specialized Metabolism
3	Sto09g295440	Cofactors Metabolism
3	Sto09g297440	Inorganic Nutrients Metabolism
3	Sto09g299570	Carbohydrates Metabolism
3	Sto09g300520	Fatty Acids and Lipids Metabolism	Carbohydrates Metabolism	Carbohydrates Metabolism	Carbohydrates Metabolism
3	Sto09g303920	Fatty Acids and Lipids Metabolism	Cofactors Metabolism	Fatty Acids and Lipids Metabolism	Cofactors Metabolism
3	Sto09g307170	Detoxification Metabolism
3	Sto09g308010	Carbohydrates Metabolism
3	Sto10g317750	Fatty Acids and Lipids Metabolism
3	Sto10g319630	Fatty Acids and Lipids Metabolism	Fatty Acids and Lipids Metabolism
3	Sto10g320560	Fatty Acids and Lipids Metabolism	Fatty Acids and Lipids Metabolism	Fatty Acids and Lipids Metabolism	Fatty Acids and Lipids Metabolism	Fatty Acids and Lipids Metabolism	Fatty Acids and Lipids Metabolism	Fatty Acids and Lipids Metabolism
3	Sto10g320590	Fatty Acids and Lipids Metabolism	Fatty Acids and Lipids Metabolism	Fatty Acids and Lipids Metabolism	Fatty Acids and Lipids Metabolism	Fatty Acids and Lipids Metabolism	Fatty Acids and Lipids Metabolism	Fatty Acids and Lipids Metabolism
3	Sto10g321450	Carbohydrates Metabolism
3	Sto10g321540	Detoxification Metabolism
3	Sto10g322110	Cofactors Metabolism
3	Sto10g324010	Fatty Acids and Lipids Metabolism	Fatty Acids and Lipids Metabolism
3	Sto10g324330	Hormones Metabolism	Hormones Metabolism	Hormones Metabolism	Hormones Metabolism	Hormones Metabolism	Hormones Metabolism
3	Sto10g325400	Energy Metabolism
3	Sto10g334360	Fatty Acids and Lipids Metabolism	Fatty Acids and Lipids Metabolism
3	Sto10g341470	Specialized Metabolism
3	Sto10g345340	Carbohydrates Metabolism
3	Sto10g348860	Hormones Metabolism
3	Sto11g352030	Specialized Metabolism
3	Sto11g352120	Specialized Metabolism
3	Sto11g353970	Carbohydrates Metabolism
3	Sto11g355440	Cofactors Metabolism	Specialized Metabolism
3	Sto11g357040	Hormones Metabolism	Hormones Metabolism
3	Sto11g357970	Redox Metabolism
3	Sto11g359130	Carbohydrates Metabolism
3	Sto11g359140	Carbohydrates Metabolism	Carbohydrates Metabolism	Carbohydrates Metabolism	Carbohydrates Metabolism
3	Sto11g359790	Carbohydrates Metabolism
3	Sto11g359910	Specialized Metabolism	Specialized Metabolism	Specialized Metabolism	Specialized Metabolism	Specialized Metabolism
3	Sto11g360640	Cofactors Metabolism
3	Sto11g363950	Energy Metabolism	Fatty Acids and Lipids Metabolism	Detoxification Metabolism	Detoxification Metabolism
3	Sto11g364640	Other
3	Sto11g365000	Carbohydrates Metabolism
3	Sto11g365270	Fatty Acids and Lipids Metabolism	Fatty Acids and Lipids Metabolism
3	Sto11g366240	Hormones Metabolism	Hormones Metabolism	Hormones Metabolism	Hormones Metabolism
3	Sto11g367590	Other	Other
3	Sto12g375250	Specialized Metabolism
3	Sto12g375260	Carbohydrates Metabolism
3	Sto12g375410	Cofactors Metabolism	Cofactors Metabolism	Fatty Acids and Lipids Metabolism	Cofactors Metabolism
3	Sto12g376720	Specialized Metabolism
3	Sto12g377730	Carbohydrates Metabolism
3	Sto12g378970	Amino Acids Metabolism	Amino Acids Metabolism	Amino Acids Metabolism
3	Sto12g379370	Cofactors Metabolism	Specialized Metabolism
3	Sto12g386030	Carbohydrates Metabolism
3	Sto12g386290	Energy Metabolism
3	Sto12g388770	Carbohydrates Metabolism
3	Sto12g390430	Amino Acids Metabolism
3	Sto12g393070	Cofactors Metabolism
3	Sto12g394180	Energy Metabolism
3	Sto13g404710	Redox Metabolism
3	Sto13g408420	Energy Metabolism	Energy Metabolism	Energy Metabolism	Redox Metabolism	Redox Metabolism
3	Sto13g408820	Carbohydrates Metabolism
3	Sto13g419130	Inorganic Nutrients Metabolism
3	Sto13g423760	Fatty Acids and Lipids Metabolism
3	Sto13g425060	Specialized Metabolism	Specialized Metabolism	Amino Acids Metabolism
3	Sto13g426100	Redox Metabolism
3	Sto13g428430	Carbohydrates Metabolism
3	Sto13g438340	Other
3	Sto13g439660	Carbohydrates Metabolism	Nucleotides Metabolism

## Sheet: Cluster 6 Genes and Domains
Cluster	Gene	Domain 1	Domain 2	Domain 3	Domain 4	Domain 5	Domain 6	Domain 7	Domain 8	Domain 9
6	Sto00g446030	Specialized Metabolism
6	Sto00g446600	Fatty Acids and Lipids Metabolism	Fatty Acids and Lipids Metabolism
6	Sto00g446900	Other	Carbohydrates Metabolism	Other
6	Sto01g001160	Specialized Metabolism
6	Sto01g001780	Detoxification Metabolism
6	Sto01g005680	Cofactors Metabolism	Specialized Metabolism
6	Sto01g011740	Nucleotides Metabolism
6	Sto01g015360	Cofactors Metabolism	Cofactors Metabolism
6	Sto01g016160	Specialized Metabolism
6	Sto01g016430	Specialized Metabolism
6	Sto01g016820	Fatty Acids and Lipids Metabolism	Fatty Acids and Lipids Metabolism	Fatty Acids and Lipids Metabolism	Fatty Acids and Lipids Metabolism
6	Sto01g016830	Fatty Acids and Lipids Metabolism	Fatty Acids and Lipids Metabolism	Fatty Acids and Lipids Metabolism	Fatty Acids and Lipids Metabolism
6	Sto01g018460	Specialized Metabolism
6	Sto01g019240	Specialized Metabolism
6	Sto01g019280	Fatty Acids and Lipids Metabolism
6	Sto01g019390	Specialized Metabolism	Specialized Metabolism
6	Sto01g019460	Fatty Acids and Lipids Metabolism
6	Sto01g020220	Carbohydrates Metabolism	Carbohydrates Metabolism
6	Sto01g020330	Other
6	Sto01g020340	Specialized Metabolism	Specialized Metabolism	Other
6	Sto01g023320	Specialized Metabolism
6	Sto02g025690	Fatty Acids and Lipids Metabolism
6	Sto02g026810	Fatty Acids and Lipids Metabolism	Fatty Acids and Lipids Metabolism
6	Sto02g027810	Carbohydrates Metabolism
6	Sto02g029410	Fatty Acids and Lipids Metabolism
6	Sto02g031150	Specialized Metabolism	Specialized Metabolism	Carbohydrates Metabolism	Carbohydrates Metabolism	Specialized Metabolism	Specialized Metabolism	Specialized Metabolism	Specialized Metabolism	Specialized Metabolism
6	Sto02g031320	Detoxification Metabolism
6	Sto02g033740	Nucleotides Metabolism
6	Sto02g035990	Nucleotides Metabolism
6	Sto02g046510	Specialized Metabolism
6	Sto02g047110	Specialized Metabolism
6	Sto02g048440	Cofactors Metabolism
6	Sto02g051420	Detoxification Metabolism
6	Sto02g051690	Hormones Metabolism	Specialized Metabolism	Specialized Metabolism
6	Sto02g051840	Specialized Metabolism
6	Sto02g051850	Specialized Metabolism
6	Sto02g052800	Fatty Acids and Lipids Metabolism	Fatty Acids and Lipids Metabolism
6	Sto02g053770	Cofactors Metabolism
6	Sto03g054870	Carbohydrates Metabolism
6	Sto03g058560	Cofactors Metabolism
6	Sto03g058680	Carbohydrates Metabolism
6	Sto03g059980	Specialized Metabolism
6	Sto03g062140	Carbohydrates Metabolism
6	Sto03g062300	Amino Acids Metabolism	Fatty Acids and Lipids Metabolism	Carbohydrates Metabolism
6	Sto03g062330	Redox Metabolism	Redox Metabolism
6	Sto03g062870	Fatty Acids and Lipids Metabolism	Fatty Acids and Lipids Metabolism	Fatty Acids and Lipids Metabolism
6	Sto03g063470	Fatty Acids and Lipids Metabolism
6	Sto03g063580	Carbohydrates Metabolism
6	Sto03g063870	Fatty Acids and Lipids Metabolism
6	Sto03g064110	Fatty Acids and Lipids Metabolism	Fatty Acids and Lipids Metabolism
6	Sto03g064960	Specialized Metabolism	Specialized Metabolism	Specialized Metabolism
6	Sto03g065370	Carbohydrates Metabolism
6	Sto03g065520	Cofactors Metabolism	Cofactors Metabolism
6	Sto03g065600	Carbohydrates Metabolism
6	Sto03g067150	Specialized Metabolism	Inorganic Nutrients Metabolism	Specialized Metabolism
6	Sto03g067170	Inorganic Nutrients Metabolism	Specialized Metabolism
6	Sto03g067270	Specialized Metabolism
6	Sto03g067330	Specialized Metabolism
6	Sto03g067350	Specialized Metabolism
6	Sto03g068080	Cofactors Metabolism
6	Sto03g068510	Specialized Metabolism	Specialized Metabolism	Specialized Metabolism	Specialized Metabolism	Specialized Metabolism
6	Sto03g069150	Carbohydrates Metabolism
6	Sto03g069390	Detoxification Metabolism
6	Sto03g069980	Fatty Acids and Lipids Metabolism
6	Sto03g070050	Specialized Metabolism	Specialized Metabolism
6	Sto03g070590	Amines and Polyamines Metabolism
6	Sto03g071230	Nucleotides Metabolism
6	Sto03g071940	Energy Metabolism
6	Sto03g085540	Amino Acids Metabolism	Amino Acids Metabolism	Amino Acids Metabolism
6	Sto03g086730	Carbohydrates Metabolism
6	Sto04g088120	Energy Metabolism
6	Sto04g088150	Carbohydrates Metabolism
6	Sto04g093830	Other
6	Sto04g095810	Detoxification Metabolism
6	Sto04g099870	Carbohydrates Metabolism
6	Sto04g109350	Amines and Polyamines Metabolism	Amines and Polyamines Metabolism	Amines and Polyamines Metabolism	Amines and Polyamines Metabolism
6	Sto04g109720	Other	Cofactors Metabolism
6	Sto04g110080	Specialized Metabolism	Specialized Metabolism
6	Sto04g110720	Energy Metabolism	Energy Metabolism	Energy Metabolism
6	Sto04g111860	Specialized Metabolism
6	Sto04g112980	Specialized Metabolism
6	Sto04g113050	Nucleotides Metabolism	Nucleotides Metabolism
6	Sto04g114030	Energy Metabolism
6	Sto04g116120	Amino Acids Metabolism
6	Sto05g117790	Energy Metabolism
6	Sto05g118160	Detoxification Metabolism
6	Sto05g118300	Hormones Metabolism	Hormones Metabolism
6	Sto05g120360	Fatty Acids and Lipids Metabolism	Fatty Acids and Lipids Metabolism
6	Sto05g121160	Cofactors Metabolism	Hormones Metabolism	Hormones Metabolism	Hormones Metabolism	Hormones Metabolism	Hormones Metabolism	Hormones Metabolism	Hormones Metabolism
6	Sto05g126700	Carbohydrates Metabolism
6	Sto05g126890	Amino Acids Metabolism	Detoxification Metabolism
6	Sto05g129580	Carbohydrates Metabolism	Carbohydrates Metabolism	Carbohydrates Metabolism
6	Sto05g130100	Carbohydrates Metabolism
6	Sto05g130400	Fatty Acids and Lipids Metabolism	Fatty Acids and Lipids Metabolism
6	Sto05g130560	Carbohydrates Metabolism
6	Sto05g131650	Nucleotides Metabolism	Specialized Metabolism	Specialized Metabolism	Specialized Metabolism	Specialized Metabolism	Specialized Metabolism	Specialized Metabolism	Specialized Metabolism
6	Sto05g131660	Nucleotides Metabolism	Specialized Metabolism	Specialized Metabolism	Specialized Metabolism	Specialized Metabolism	Specialized Metabolism	Specialized Metabolism	Specialized Metabolism
6	Sto05g131670	Nucleotides Metabolism	Specialized Metabolism	Specialized Metabolism	Specialized Metabolism	Specialized Metabolism	Specialized Metabolism	Specialized Metabolism	Specialized Metabolism
6	Sto05g131710	Nucleotides Metabolism	Specialized Metabolism	Specialized Metabolism	Specialized Metabolism	Specialized Metabolism	Specialized Metabolism	Specialized Metabolism	Specialized Metabolism
6	Sto05g131720	Nucleotides Metabolism	Specialized Metabolism	Specialized Metabolism	Specialized Metabolism	Specialized Metabolism	Specialized Metabolism	Specialized Metabolism	Specialized Metabolism
6	Sto05g132190	Cofactors Metabolism
6	Sto05g133330	Nucleotides Metabolism
6	Sto05g133450	Specialized Metabolism
6	Sto05g133610	Carbohydrates Metabolism
6	Sto05g135100	Detoxification Metabolism
6	Sto05g136090	Fatty Acids and Lipids Metabolism	Fatty Acids and Lipids Metabolism	Fatty Acids and Lipids Metabolism	Fatty Acids and Lipids Metabolism
6	Sto05g136100	Amino Acids Metabolism
6	Sto05g138390	Nucleotides Metabolism
6	Sto05g138600	Fatty Acids and Lipids Metabolism
6	Sto05g138610	Hormones Metabolism
6	Sto05g138950	Energy Metabolism	Energy Metabolism	Specialized Metabolism
6	Sto05g153880	Carbohydrates Metabolism
6	Sto05g153900	Fatty Acids and Lipids Metabolism
6	Sto05g155190	Amino Acids Metabolism
6	Sto05g159200	Specialized Metabolism	Specialized Metabolism	Specialized Metabolism
6	Sto05g159220	Specialized Metabolism	Specialized Metabolism	Specialized Metabolism
6	Sto05g159240	Amino Acids Metabolism
6	Sto05g160380	Specialized Metabolism
6	Sto05g160770	Fatty Acids and Lipids Metabolism	Fatty Acids and Lipids Metabolism	Fatty Acids and Lipids Metabolism	Fatty Acids and Lipids Metabolism	Fatty Acids and Lipids Metabolism	Fatty Acids and Lipids Metabolism	Fatty Acids and Lipids Metabolism
6	Sto06g167130	Amino Acids Metabolism	Cofactors Metabolism	Energy Metabolism
6	Sto06g167300	Specialized Metabolism	Specialized Metabolism
6	Sto06g167540	Carbohydrates Metabolism
6	Sto06g167870	Redox Metabolism	Detoxification Metabolism	Energy Metabolism	Fatty Acids and Lipids Metabolism	Carbohydrates Metabolism	Detoxification Metabolism	Detoxification Metabolism
6	Sto06g168790	Cofactors Metabolism
6	Sto06g170800	Amino Acids Metabolism
6	Sto06g171130	Fatty Acids and Lipids Metabolism
6	Sto06g172340	Amino Acids Metabolism	Amino Acids Metabolism
6	Sto06g173230	Specialized Metabolism
6	Sto06g183020	Fatty Acids and Lipids Metabolism
6	Sto06g186260	Energy Metabolism	Energy Metabolism
6	Sto06g188830	Specialized Metabolism
6	Sto06g189840	Fatty Acids and Lipids Metabolism
6	Sto06g190920	Other
6	Sto06g192610	Amino Acids Metabolism	Amino Acids Metabolism
6	Sto06g192700	Fatty Acids and Lipids Metabolism
6	Sto06g192980	Carbohydrates Metabolism
6	Sto06g195530	Carbohydrates Metabolism
6	Sto06g197020	Energy Metabolism
6	Sto06g197080	Inorganic Nutrients Metabolism	Inorganic Nutrients Metabolism	Inorganic Nutrients Metabolism	Specialized Metabolism
6	Sto06g197820	Carbohydrates Metabolism
6	Sto06g198250	Specialized Metabolism
6	Sto06g198350	Specialized Metabolism
6	Sto06g198360	Specialized Metabolism
6	Sto06g198480	Amino Acids Metabolism	Amino Acids Metabolism
6	Sto06g198720	Other
6	Sto06g198920	Energy Metabolism	Energy Metabolism	Specialized Metabolism
6	Sto06g199300	Hormones Metabolism	Hormones Metabolism
6	Sto06g199320	Energy Metabolism	Fatty Acids and Lipids Metabolism	Specialized Metabolism	Energy Metabolism	Energy Metabolism
6	Sto06g199850	Specialized Metabolism	Specialized Metabolism
6	Sto06g200650	Other
6	Sto06g201190	Energy Metabolism
6	Sto06g201900	Carbohydrates Metabolism
6	Sto06g203220	Specialized Metabolism	Specialized Metabolism	Specialized Metabolism
6	Sto06g204270	Specialized Metabolism
6	Sto06g205230	Inorganic Nutrients Metabolism
6	Sto06g205350	Amines and Polyamines Metabolism
6	Sto07g206630	Detoxification Metabolism
6	Sto07g207040	Specialized Metabolism	Specialized Metabolism	Specialized Metabolism	Inorganic Nutrients Metabolism
6	Sto07g208130	Amino Acids Metabolism
6	Sto07g208440	Amino Acids Metabolism
6	Sto07g209210	Nucleotides Metabolism
6	Sto07g210640	Energy Metabolism
6	Sto07g211050	Energy Metabolism
6	Sto07g213450	Energy Metabolism
6	Sto07g215270	Hormones Metabolism	Hormones Metabolism
6	Sto07g226160	Cofactors Metabolism
6	Sto07g228120	Specialized Metabolism
6	Sto07g228680	Specialized Metabolism
6	Sto07g229110	Hormones Metabolism	Hormones Metabolism
6	Sto07g230290	Carbohydrates Metabolism
6	Sto07g230920	Cofactors Metabolism
6	Sto07g231100	Amino Acids Metabolism
6	Sto08g232950	Redox Metabolism
6	Sto08g233210	Detoxification Metabolism
6	Sto08g234470	Carbohydrates Metabolism
6	Sto08g235550	Carbohydrates Metabolism
6	Sto08g241770	Fatty Acids and Lipids Metabolism
6	Sto08g244750	Carbohydrates Metabolism
6	Sto08g245020	Specialized Metabolism
6	Sto08g245030	Specialized Metabolism
6	Sto08g247840	Other	Nucleotides Metabolism
6	Sto08g249010	Nucleotides Metabolism
6	Sto08g250210	Cofactors Metabolism
6	Sto08g250650	Specialized Metabolism
6	Sto08g252690	Cofactors Metabolism
6	Sto08g253810	Carbohydrates Metabolism	Carbohydrates Metabolism
6	Sto08g255980	Specialized Metabolism	Specialized Metabolism	Specialized Metabolism	Specialized Metabolism	Specialized Metabolism
6	Sto08g258210	Other
6	Sto08g260760	Specialized Metabolism
6	Sto08g267360	Amino Acids Metabolism	Amino Acids Metabolism
6	Sto08g276100	Inorganic Nutrients Metabolism	Inorganic Nutrients Metabolism
6	Sto08g276430	Amino Acids Metabolism
6	Sto08g277510	Cofactors Metabolism
6	Sto08g277640	Fatty Acids and Lipids Metabolism	Fatty Acids and Lipids Metabolism
6	Sto08g277880	Amines and Polyamines Metabolism
6	Sto09g279470	Cofactors Metabolism	Specialized Metabolism
6	Sto09g279930	Specialized Metabolism	Specialized Metabolism	Specialized Metabolism
6	Sto09g280870	Carbohydrates Metabolism
6	Sto09g282400	Carbohydrates Metabolism	Other
6	Sto09g283450	Fatty Acids and Lipids Metabolism	Fatty Acids and Lipids Metabolism	Fatty Acids and Lipids Metabolism
6	Sto09g283610	Specialized Metabolism	Specialized Metabolism	Specialized Metabolism	Specialized Metabolism
6	Sto09g287900	Fatty Acids and Lipids Metabolism	Fatty Acids and Lipids Metabolism	Fatty Acids and Lipids Metabolism	Fatty Acids and Lipids Metabolism
6	Sto09g293890	Detoxification Metabolism	Specialized Metabolism	Specialized Metabolism
6	Sto09g294900	Nucleotides Metabolism
6	Sto09g297640	Specialized Metabolism	Amino Acids Metabolism	Amino Acids Metabolism
6	Sto09g298410	Carbohydrates Metabolism
6	Sto09g298560	Fatty Acids and Lipids Metabolism	Fatty Acids and Lipids Metabolism
6	Sto09g299540	Carbohydrates Metabolism
6	Sto09g300880	Amino Acids Metabolism	Amino Acids Metabolism	Amino Acids Metabolism
6	Sto09g301320	Hormones Metabolism	Hormones Metabolism
6	Sto09g301330	Hormones Metabolism	Hormones Metabolism
6	Sto09g301340	Hormones Metabolism	Other
6	Sto09g302910	Amino Acids Metabolism
6	Sto09g303870	Specialized Metabolism
6	Sto09g303910	Fatty Acids and Lipids Metabolism	Cofactors Metabolism	Fatty Acids and Lipids Metabolism	Cofactors Metabolism
6	Sto09g303930	Fatty Acids and Lipids Metabolism	Cofactors Metabolism	Fatty Acids and Lipids Metabolism	Cofactors Metabolism
6	Sto09g305530	Hormones Metabolism
6	Sto09g306480	Cofactors Metabolism	Specialized Metabolism
6	Sto09g307250	Energy Metabolism
6	Sto09g307690	Specialized Metabolism
6	Sto09g308260	Carbohydrates Metabolism
6	Sto09g308350	Specialized Metabolism	Inorganic Nutrients Metabolism	Specialized Metabolism
6	Sto09g308660	Cofactors Metabolism	Fatty Acids and Lipids Metabolism
6	Sto09g309450	Carbohydrates Metabolism
6	Sto09g310740	Fatty Acids and Lipids Metabolism	Fatty Acids and Lipids Metabolism
6	Sto09g311410	Redox Metabolism
6	Sto09g312570	Carbohydrates Metabolism	Other
6	Sto09g313530	Carbohydrates Metabolism
6	Sto09g313740	Amino Acids Metabolism
6	Sto09g313960	Carbohydrates Metabolism
6	Sto09g314860	Cofactors Metabolism
6	Sto09g315420	Carbohydrates Metabolism
6	Sto10g318830	Energy Metabolism	Energy Metabolism
6	Sto10g319710	Specialized Metabolism	Hormones Metabolism
6	Sto10g320050	Specialized Metabolism
6	Sto10g320510	Fatty Acids and Lipids Metabolism	Fatty Acids and Lipids Metabolism	Fatty Acids and Lipids Metabolism	Fatty Acids and Lipids Metabolism	Fatty Acids and Lipids Metabolism	Fatty Acids and Lipids Metabolism	Fatty Acids and Lipids Metabolism
6	Sto10g320530	Fatty Acids and Lipids Metabolism	Fatty Acids and Lipids Metabolism	Fatty Acids and Lipids Metabolism	Fatty Acids and Lipids Metabolism	Fatty Acids and Lipids Metabolism	Fatty Acids and Lipids Metabolism	Fatty Acids and Lipids Metabolism
6	Sto10g320540	Carbohydrates Metabolism
6	Sto10g325030	Cofactors Metabolism	Cofactors Metabolism
6	Sto10g325660	Specialized Metabolism	Inorganic Nutrients Metabolism
6	Sto10g327960	Amino Acids Metabolism
6	Sto10g337700	Specialized Metabolism
6	Sto10g341420	Specialized Metabolism
6	Sto10g341620	Inorganic Nutrients Metabolism
6	Sto10g344010	Carbohydrates Metabolism	Carbohydrates Metabolism
6	Sto10g347770	Fatty Acids and Lipids Metabolism	Fatty Acids and Lipids Metabolism
6	Sto10g348120	Cofactors Metabolism
6	Sto10g348200	Nucleotides Metabolism
6	Sto10g348520	Hormones Metabolism
6	Sto11g353240	Carbohydrates Metabolism	Carbohydrates Metabolism
6	Sto11g356780	Specialized Metabolism
6	Sto11g361270	Carbohydrates Metabolism
6	Sto11g362890	Fatty Acids and Lipids Metabolism
6	Sto11g363520	Inorganic Nutrients Metabolism
6	Sto11g364350	Carbohydrates Metabolism
6	Sto11g364460	Specialized Metabolism	Specialized Metabolism
6	Sto11g365980	Carbohydrates Metabolism
6	Sto11g367120	Cofactors Metabolism	Amino Acids Metabolism	Amino Acids Metabolism
6	Sto11g367970	Inorganic Nutrients Metabolism
6	Sto11g370150	Cofactors Metabolism
6	Sto12g377870	Hormones Metabolism	Hormones Metabolism
6	Sto12g377950	Detoxification Metabolism
6	Sto12g379540	Carbohydrates Metabolism
6	Sto12g379730	Energy Metabolism
6	Sto12g381240	Specialized Metabolism
6	Sto12g382120	Carbohydrates Metabolism
6	Sto12g382780	Energy Metabolism	Energy Metabolism
6	Sto12g385090	Nucleotides Metabolism
6	Sto12g385280	Fatty Acids and Lipids Metabolism
6	Sto12g385440	Cofactors Metabolism
6	Sto12g388740	Specialized Metabolism
6	Sto12g389210	Energy Metabolism
6	Sto12g389300	Amino Acids Metabolism
6	Sto12g389660	Carbohydrates Metabolism	Carbohydrates Metabolism
6	Sto12g390240	Detoxification Metabolism
6	Sto12g390650	Other	Amino Acids Metabolism
6	Sto12g391820	Specialized Metabolism
6	Sto13g403500	Carbohydrates Metabolism
6	Sto13g404760	Inorganic Nutrients Metabolism	Detoxification Metabolism
6	Sto13g404820	Nucleotides Metabolism	Nucleotides Metabolism
6	Sto13g406630	Energy Metabolism
6	Sto13g407980	Fatty Acids and Lipids Metabolism	Fatty Acids and Lipids Metabolism
6	Sto13g421840	Nucleotides Metabolism	Specialized Metabolism	Specialized Metabolism	Specialized Metabolism	Specialized Metabolism	Specialized Metabolism
6	Sto13g422810	Hormones Metabolism	Hormones Metabolism	Hormones Metabolism	Hormones Metabolism	Hormones Metabolism
6	Sto13g423740	Fatty Acids and Lipids Metabolism
6	Sto13g425020	Specialized Metabolism	Specialized Metabolism	Specialized Metabolism	Specialized Metabolism
6	Sto13g425040	Specialized Metabolism	Specialized Metabolism	Specialized Metabolism	Specialized Metabolism
6	Sto13g425050	Specialized Metabolism	Specialized Metabolism	Specialized Metabolism	Specialized Metabolism
6	Sto13g425770	Amines and Polyamines Metabolism
6	Sto13g428410	Carbohydrates Metabolism
6	Sto13g428450	Carbohydrates Metabolism
6	Sto13g428480	Carbohydrates Metabolism
6	Sto13g428850	Cofactors Metabolism
6	Sto13g429390	Fatty Acids and Lipids Metabolism
6	Sto13g429930	Fatty Acids and Lipids Metabolism
6	Sto13g430450	Nucleotides Metabolism	Specialized Metabolism	Specialized Metabolism	Specialized Metabolism	Specialized Metabolism	Specialized Metabolism	Specialized Metabolism	Specialized Metabolism
6	Sto13g431390	Amino Acids Metabolism
6	Sto13g431690	Detoxification Metabolism
6	Sto13g431740	Hormones Metabolism
6	Sto13g431960	Carbohydrates Metabolism
6	Sto13g432300	Nucleotides Metabolism
6	Sto13g434990	Hormones Metabolism	Hormones Metabolism	Specialized Metabolism
6	Sto13g435010	Hormones Metabolism	Hormones Metabolism	Specialized Metabolism
6	Sto13g436190	Detoxification Metabolism
6	Sto13g437800	Hormones Metabolism
6	Sto13g439010	Hormones Metabolism	Hormones Metabolism	Hormones Metabolism	Hormones Metabolism
6	Sto13g441450	Carbohydrates Metabolism
6	Sto13g442000	Nucleotides Metabolism
6	Sto13g442320	Detoxification Metabolism

## Sheet: Cluster 3 Enrichment
Domain	Background_Genes	Cluster_3_Genes	TotalGene_Cluster3	TotalGenes	Adjusted p_value_Cluster_3
Carbohydrates Metabolism	1149	36	554	45268	5.20636e-06
Fatty Acids and Lipids Metabolism	669	23	554	45268	7.95079e-05
Specialized Metabolism	1143	31	554	45268	0.000185644
Redox Metabolism	126	8	554	45268	0.000595091
Energy Metabolism	550	17	554	45268	0.00146463
Cofactors Metabolism	509	15	554	45268	0.00404824
Inorganic Nutrients Metabolism	290	10	554	45268	0.00660093
Primary-Specialized Interface Metabolism	38	3	554	45268	0.0195906
Other	206	7	554	45268	0.0217062
Detoxification Metabolism	165	6	554	45268	0.0229565
Amino Acids Metabolism	355	8	554	45268	0.0920504
Hormones Metabolism	304	6	554	45268	0.199585
Nucleotides Metabolism	308	5	554	45268	0.350826
Amines and Polyamines Metabolism	92	1	554	45268	0.67826

## Sheet: Cluster 6 Enrichment
Domain	Background_Genes	Cluster_6_Genes	TotalGenes_Cluster6	TotalGenes	Adjusted p_value_Cluster_6
Specialized Metabolism	1143	84	1513	45268	2.81749e-10
Detoxification Metabolism	165	18	1513	45268	5.39945e-05
Fatty Acids and Lipids Metabolism	669	45	1513	45268	5.39945e-05
Amino Acids Metabolism	355	26	1513	45268	0.00063893
Nucleotides Metabolism	308	23	1513	45268	0.000889616
Carbohydrates Metabolism	1149	57	1513	45268	0.00518749
Hormones Metabolism	304	20	1513	45268	0.00674992
Cofactors Metabolism	509	29	1513	45268	0.00722907
Other	206	14	1513	45268	0.015257
Amines and Polyamines Metabolism	92	5	1513	45268	0.272392
Energy Metabolism	550	22	1513	45268	0.284358
Inorganic Nutrients Metabolism	290	12	1513	45268	0.310239
Redox Metabolism	126	4	1513	45268	0.657787
Primary-Specialized Interface Metabolism	38	0	1513	45268	1
