# Supplementary material for: Genome-enabled discovery of anthraquinone biosynthesis in Senna tora
Source: Nat Commun. 2020 Nov 18;11:5875. doi: 10.1038/s41467-020-19681-1 (PMC7674472; doi:10.1038/s41467-020-19681-1)
Supplement: Supplementary file 12 — Supplementary Data 8 [file 41467_2020_19681_MOESM12_ESM.xlsx]

## Sheet: Supplementary Data 8
Supplementary Data 8. Final linkage map including the linkage group (LG), SNP marker, and cM position.
LG	marker	cM	LG	marker	cM	LG	marker	cM	LG	marker	cM	LG	marker	cM	LG	marker	cM	LG	marker	cM	LG	marker	cM	LG	marker	cM	LG	marker	cM	LG	marker	cM	LG	marker	cM	LG	marker	cM
LG1	c76_1104233	0	LG2	c41_8789414	0	LG3	c84_3985724	0	LG4	c30_891652	0	LG5	c43_2589986	0	LG6	c62_939365	0	LG7	c29_793573	0	LG8	c42_88275	0	LG9	c3_7335693	0	LG10	c16_3887697	0	LG11	c18_4068015	0	LG12	c74_990729	0	LG13	c10_5273566	0
LG1	c76_1227339	0.76	LG2	c41_8948379	3.21	LG3	c84_3886714	2.39	LG4	c30_903959	1.97	LG5	c43_1543076	2.56	LG6	c62_1339969	2.39	LG7	c69_652568	3.2	LG8	c42_439704	5.29	LG9	c3_9691316	3.21	LG10	c16_3887714	0	LG11	c18_4004256	0.44	LG12	c74_990725	0	LG13	c10_5238141	1.35
LG1	c76_1193136	1.12	LG2	c41_8948359	3.96	LG3	c84_4025880	2.39	LG4	c30_729993	2.75	LG5	c43_2263421	3.36	LG6	c62_1065217	2.78	LG7	c69_203675	3.66	LG8	c42_615507	7.16	LG9	c3_8103643	3.21	LG10	c16_3887656	0.42	LG11	c18_2558842	0.44	LG12	c74_1077483	2.14	LG13	c10_5238136	1.35
LG1	c76_1261899	1.84	LG2	c41_8948414	5.11	LG3	c84_3796398	2.81	LG4	c30_741068	3.96	LG5	c43_1674733	3.78	LG6	c62_1472267	3.57	LG7	c69_366991	3.66	LG8	c42_770039	8.02	LG9	c3_9518624	3.66	LG10	c16_4015523	4.94	LG11	c18_2764288	0.44	LG12	c74_863127	3.03	LG13	c10_5191887	2.15
LG1	c76_1084338	1.84	LG2	c41_8948430	5.49	LG3	c84_4013593	2.81	LG4	c30_870935	4.81	LG5	c43_1743968	4.18	LG6	c38_1258559	4.92	LG7	c69_1298820	4.43	LG8	c42_1001788	9.27	LG9	c3_7954390	4.13	LG10	c16_4015518	4.94	LG11	c18_1471639	0.81	LG12	c74_521591	3.48	LG13	c10_5240954	2.57
LG1	c76_1077920	1.84	LG2	c41_8771011	7.06	LG3	c84_4014601	3.9	LG4	c30_571224	5.67	LG5	c43_2262199	4.96	LG6	c62_238780	5.86	LG7	c69_1369714	5.18	LG8	c42_1331262	10.47	LG9	c3_8928090	4.13	LG10	c16_4015473	4.94	LG11	c18_1482910	0.81	LG12	c74_1365782	3.89	LG13	c10_4963158	3.86
LG1	c76_1179506	1.84	LG2	c41_8940116	7.46	LG3	c84_4005539	4.62	LG4	c30_603931	6.9	LG5	c43_1280330	5.84	LG6	c62_481982	7.47	LG7	c29_516180	5.54	LG8	c42_1331338	10.84	LG9	c3_8928027	4.13	LG10	c16_4015496	4.94	LG11	c18_1485857	0.81	LG12	c74_775176	3.89	LG13	c10_4952637	4.26
LG1	c76_1104081	1.84	LG2	c41_8940143	7.86	LG3	c84_4058493	5.33	LG4	c30_519571	6.9	LG5	c43_2072928	6.28	LG6	c38_2566380	8.22	LG7	c29_1548798	5.54	LG8	c42_2011612	12	LG9	c3_7352131	4.13	LG10	c16_3970180	4.94	LG11	c18_1087755	1.19	LG12	c74_1222588	4.24	LG13	c10_4952546	4.26
LG1	c76_1430185	2.68	LG2	c41_8940160	7.86	LG3	c84_4041940	5.33	LG4	c30_438044	7.69	LG5	c43_1885426	6.69	LG6	c38_2566353	8.22	LG7	c29_1338447	5.54	LG8	c42_1190984	13.13	LG9	c3_10596003	4.13	LG10	c16_4721961	6.43	LG11	c18_1250594	1.93	LG12	c74_376739	4.61	LG13	c10_4798125	6.38
LG1	c76_1430189	2.68	LG2	c41_8940207	8.23	LG3	c84_3608435	5.72	LG4	c30_467846	8.43	LG5	c43_814902	7.51	LG6	c38_1751304	8.95	LG7	c29_1128861	6.39	LG8	c42_1187832	13.13	LG9	c3_7675996	4.13	LG10	c16_4696877	7.25	LG11	c18_4067713	2.37	LG12	c74_1356765	4.61	LG13	c10_4788394	7.21
LG1	c76_1465136	3.52	LG2	c41_8940250	8.23	LG3	c84_3608453	5.72	LG4	c30_224210	9.33	LG5	c43_773905	7.96	LG6	c38_2411472	9.31	LG7	c35_3194933	8.24	LG8	c42_847001	14	LG9	c3_7337743	4.56	LG10	c16_4696978	7.25	LG11	c18_4067868	2.37	LG12	c74_228681	4.61	LG13	c10_4788458	7.21
LG1	c76_253989	5.23	LG2	c41_8940209	8.23	LG3	c84_5042456	6.46	LG4	c30_268330	9.79	LG5	c43_842163	8.86	LG6	c38_1619169	10.06	LG7	c45_1528442	8.68	LG8	c42_846929	14.39	LG9	c3_7352118	4.56	LG10	c16_4650287	7.99	LG11	c18_2808657	2.79	LG12	c74_305308	4.61	LG13	c10_4462627	7.95
LG1	c76_874987	5.68	LG2	c41_8816262	8.98	LG3	c84_5449933	6.46	LG4	c30_108242	10.21	LG5	c43_841890	9.64	LG6	c38_694500	10.86	LG7	c58_76814	9.11	LG8	c42_923608	14.81	LG9	c3_11679572	4.56	LG10	c16_4340271	7.99	LG11	c18_2672546	3.58	LG12	c74_1087347	5	LG13	c10_4269155	9.69
LG1	c76_321635	6.43	LG2	c41_9045642	10.94	LG3	c84_5494698	6.46	LG4	c30_314615	10.66	LG5	c43_974642	10.83	LG6	c38_30282	11.25	LG7	c35_291913	9.6	LG8	c42_923560	14.81	LG9	c3_8231214	4.95	LG10	c16_4393142	7.99	LG11	c18_2808817	4.39	LG12	c74_292922	5.4	LG13	c10_4269219	9.69
LG1	c76_894496	6.43	LG2	c41_9045613	11.33	LG3	c84_5297792	6.46	LG4	c30_1213699	13.84	LG5	c43_1272682	13.01	LG6	c38_2044947	12.76	LG7	c35_1765200	10.04	LG8	c42_923698	14.81	LG9	c3_8231127	4.95	LG10	c16_4214274	8.44	LG11	c18_3895586	5.17	LG12	c74_689431	6.12	LG13	c10_4276512	9.69
LG1	c76_133396	6.43	LG2	c41_9037538	12.14	LG3	c84_5494661	6.46	LG4	c30_1282296	14.2	LG5	c43_2341140	14.77	LG6	c38_2509254	13.59	LG7	c29_2519920	10.04	LG8	c42_998851	15.93	LG9	c3_8231108	4.95	LG10	c16_4007629	8.44	LG11	c18_2528596	5.55	LG12	c74_173685	6.48	LG13	c10_4196389	10.98
LG1	c76_133408	6.43	LG2	c41_9187087	12.91	LG3	c84_5297914	6.46	LG4	c30_1313178	14.94	LG5	c43_957466	17.01	LG6	c38_2447919	13.59	LG7	c177_88443	10.04	LG8	c42_1013566	16.35	LG9	c3_8231135	4.95	LG10	c16_4100663	8.44	LG11	c18_3008149	5.93	LG12	c74_344074	6.48	LG13	c10_4297695	11.39
LG1	c76_721950	7.35	LG2	c41_9267170	12.91	LG3	c84_5324936	6.46	LG4	c30_1360597	16.1	LG5	c43_826921	18.72	LG6	c38_407088	13.59	LG7	c58_587669	10.04	LG8	c42_985757	16.81	LG9	c3_8231272	4.95	LG10	c16_4099993	8.44	LG11	c18_2001401	5.93	LG12	c74_849542	6.48	LG13	c10_4103242	11.86
LG1	c76_969018	7.73	LG2	c41_8920719	13.29	LG3	c84_5431979	7.21	LG4	c30_1537662	19.44	LG5	c43_1098498	19.14	LG6	c38_650950	13.59	LG7	c58_1348955	10.42	LG8	c42_327022	18.21	LG9	c3_8231244	4.95	LG10	c16_3797374	10.37	LG11	c18_2895462	5.93	LG12	c74_374239	6.87	LG13	c10_4123815	11.86
LG1	c76_776963	8.1	LG2	c41_9463623	14.75	LG3	c84_5945283	8.31	LG4	c30_1669894	20.3	LG5	c43_1957254	19.14	LG6	c62_191794	13.99	LG7	c29_2085370	10.42	LG8	c42_82305	19.14	LG9	c3_5990629	5.35	LG10	c16_3683437	12.69	LG11	c18_2001413	5.93	LG12	c99_1202973	8.17	LG13	c10_4123927	11.86
LG1	c76_490053	8.1	LG2	c41_9861401	16.31	LG3	c84_5980163	8.31	LG4	c30_1642013	20.3	LG5	c43_2539794	19.54	LG6	c62_938409	14.8	LG7	c29_2404748	10.42	LG8	c42_286782	19.54	LG9	c3_4699236	5.35	LG10	c16_3641300	13.41	LG11	c18_2558737	5.93	LG12	c99_1272416	9.09	LG13	c10_4270336	12.22
LG1	c76_766951	8.87	LG2	c41_10197986	17.48	LG3	c84_5980210	8.31	LG4	c30_1748843	21.04	LG5	c43_1098394	19.93	LG6	c62_1236480	16.04	LG7	c29_3333777	10.42	LG8	c42_462745	19.91	LG9	c3_4699237	5.35	LG10	c16_3471666	16.84	LG11	c18_2905426	6.32	LG12	c99_1272386	9.09	LG13	c10_3962804	14.05
LG1	c76_490127	9.65	LG2	c41_10198080	17.48	LG3	c84_5947973	8.72	LG4	c30_1748761	21.87	LG5	c43_1479861	20.33	LG6	c62_1608518	16.82	LG7	c29_2245482	10.83	LG8	c42_338354	20.27	LG9	c3_3197192	5.35	LG10	c16_3471630	16.84	LG11	c18_3599663	7.09	LG12	c99_1113820	9.98	LG13	c10_3962731	14.05
LG1	c76_150392	9.65	LG2	c41_10367055	18.36	LG3	c84_5780117	9.09	LG4	c30_1748703	21.87	LG5	c43_2443290	20.33	LG6	c62_1534084	17.19	LG7	c29_1923444	11.25	LG8	c42_218811	21.39	LG9	c3_4699320	5.35	LG10	c16_3437089	17.67	LG11	c18_2528755	7.45	LG12	c99_1360383	9.98	LG13	c10_3845899	15.25
LG1	c76_106073	9.65	LG2	c41_10453439	19.27	LG3	c84_6177830	9.83	LG4	c30_1748697	21.87	LG5	c43_1487486	20.33	LG6	c62_1661296	18.44	LG7	c58_937983	11.25	LG8	c42_127154	21.76	LG9	c3_3152317	5.35	LG10	c16_3437158	17.67	LG11	c18_3416195	7.45	LG12	c99_1149237	9.98	LG13	c10_3983206	16.77
LG1	c76_170489	10.03	LG2	c41_10816936	20.89	LG3	c84_6177952	9.83	LG4	c30_1748879	22.24	LG5	c43_2166747	21.64	LG6	c62_1040422	19.33	LG7	c29_3548205	11.65	LG8	c42_295102	21.76	LG9	c3_5371101	6.13	LG10	c16_3073617	18.59	LG11	c18_995618	7.45	LG12	c99_306504	9.98	LG13	c10_3915538	17.88
LG1	c76_590105	11.22	LG2	c41_10583943	21.27	LG3	c84_6375207	11.45	LG4	c30_1848179	23.72	LG5	c43_1487517	22.95	LG6	c62_965708	20.12	LG7	c29_2806171	12.05	LG8	c42_294980	21.76	LG9	c3_5371173	6.13	LG10	c16_3031465	18.59	LG11	c9_5650607	10.78	LG12	c99_1206323	9.98	LG13	c10_3803135	19.12
LG1	c76_801815	11.99	LG2	c41_10886479	22.15	LG3	c84_6620993	12.31	LG4	c30_1848228	24.46	LG5	c43_2262238	23.33	LG6	c17_2841982	20.88	LG7	c58_980212	12.05	LG8	c42_501294	21.76	LG9	c3_5401478	6.87	LG10	c16_3112286	18.59	LG11	c9_5583181	12.36	LG12	c99_323419	9.98	LG13	c10_3542153	21.75
LG1	c76_139209	12.38	LG2	c41_10816875	22.98	LG3	c84_6620991	12.31	LG4	c30_1848197	24.46	LG5	c43_1568724	23.69	LG6	c17_1764717	21.62	LG7	c58_1491036	12.05	LG8	c42_218769	21.76	LG9	c3_5240036	7.24	LG10	c16_3208960	19.03	LG11	c9_5531315	13.54	LG12	c99_1154888	9.98	LG13	c10_3485914	23.17
LG1	c76_1612768	13.64	LG2	c41_10651037	23.38	LG3	c84_7234603	13.54	LG4	c30_1846220	25.55	LG5	c43_1627363	24.09	LG6	c17_2769217	22	LG7	c58_1473602	12.05	LG8	c42_33674	21.76	LG9	c3_5115638	7.6	LG10	c16_3275346	19.03	LG11	c9_5484025	14.3	LG12	c99_652929	9.98	LG13	c10_3485899	23.63
LG1	c76_1755314	15.23	LG2	c41_11418186	24.74	LG3	c84_7277869	14.36	LG4	c30_1965284	26.64	LG5	c43_1744042	24.87	LG6	c17_3558645	22.43	LG7	c29_2527334	12.42	LG8	c42_128531	22.13	LG9	c3_6556019	8.43	LG10	c16_3275282	19.03	LG11	c9_5513991	15.45	LG12	c99_117711	9.98	LG13	c10_3485868	23.63
LG1	c76_1746879	15.99	LG2	c41_11418205	24.74	LG3	c84_7345072	14.76	LG4	c30_2054156	28.32	LG5	c43_1397397	26.01	LG6	c17_3977814	22.85	LG7	c29_2463959	12.42	LG8	c42_20662	23.25	LG9	c3_6555968	8.43	LG10	c16_3031438	19.78	LG11	c9_5513990	15.45	LG12	c99_1113995	9.98	LG13	c10_3485876	23.63
LG1	c76_1658862	16.9	LG2	c41_11418229	25.18	LG3	c84_6864273	15.14	LG4	c30_1965520	29.55	LG5	c43_2246361	26.78	LG6	c17_3977841	22.85	LG7	c58_951792	12.79	LG8	c42_1097371	24.7	LG9	c3_3230817	9.27	LG10	c16_3031439	19.78	LG11	c9_4989772	17.26	LG12	c99_522478	10.42	LG13	c10_3264383	25.91
LG1	c76_1676181	18.22	LG2	c41_11418280	25.18	LG3	c84_7152079	15.98	LG4	c30_1998521	30.27	LG5	c43_2937782	28.34	LG6	c17_3444037	22.85	LG7	c35_2167031	13.16	LG8	c42_1097428	24.7	LG9	c3_10045844	10.12	LG10	c16_3367382	20.56	LG11	c9_4990888	18.59	LG12	c99_186442	11.18	LG13	c10_3366020	27.18
LG1	c76_1666819	20.42	LG2	c41_11418260	25.18	LG3	c84_7452123	17.32	LG4	c30_2022044	30.27	LG5	c43_2937560	29.19	LG6	c17_3340798	23.24	LG7	c29_2193513	13.16	LG8	c42_1097283	24.7	LG9	c3_7904365	11.99	LG10	c16_3367289	20.56	LG11	c9_4990808	19.37	LG12	c99_186425	11.18	LG13	c10_2947178	29.21
LG1	c78_8746025	23.11	LG2	c41_11371104	26.82	LG3	c84_7382675	18.46	LG4	c30_2040206	30.7	LG5	c43_2653126	29.19	LG6	c17_3444038	23.63	LG7	c29_1676353	13.16	LG8	c42_760579	25.54	LG9	c3_7904376	11.99	LG10	c16_3103223	21.37	LG11	c9_4990800	19.37	LG12	c99_1158441	11.18	LG13	c10_2891508	29.94
LG1	c78_8924816	23.94	LG2	c41_11371567	28	LG3	c84_7264277	18.82	LG4	c30_2023419	31.18	LG5	c43_3108768	29.57	LG6	c17_1810683	23.63	LG7	c177_258582	13.92	LG8	c42_1394713	26.68	LG9	c3_8230720	14.21	LG10	c16_3103306	21.37	LG11	c9_4990790	19.37	LG12	c99_1158520	11.18	LG13	c10_2235095	32.49
LG1	c78_8800745	23.94	LG2	c41_11371585	28.39	LG3	c84_6830935	18.82	LG4	c30_2022017	31.18	LG5	c43_2727604	29.57	LG6	c17_3977875	23.63	LG7	c29_2160777	14.3	LG8	c42_1576039	27.05	LG9	c3_8230735	14.21	LG10	c16_3103295	21.37	LG11	c9_4739400	20.54	LG12	c99_1158543	11.56	LG13	c10_2322302	33.25
LG1	c78_8800778	23.94	LG2	c41_11372854	28.79	LG3	c84_7161658	19.18	LG4	c30_2175763	33.98	LG5	c43_2926220	30.41	LG6	c17_2974915	23.63	LG7	c29_2495809	14.3	LG8	c42_1575993	27.42	LG9	c3_8462779	15.87	LG10	c16_2987555	21.76	LG11	c9_4729086	20.95	LG12	c99_1158542	11.92	LG13	c10_2470778	34.02
LG1	c78_8800798	23.94	LG2	c41_11443579	29.19	LG3	c84_6722189	20.28	LG4	c30_2175779	33.98	LG5	c43_2868784	31.17	LG6	c17_2457942	24.03	LG7	c29_2088427	14.3	LG8	c42_1575939	27.42	LG9	c3_8446701	17.01	LG10	c16_2792084	22.55	LG11	c9_4729143	21.36	LG12	c99_752833	11.92	LG13	c10_2574033	34.4
LG1	c78_8980322	24.36	LG2	c41_11443520	29.19	LG3	c84_6699001	20.67	LG4	c30_2289974	35.21	LG5	c43_3081257	31.61	LG6	c17_1870060	24.03	LG7	c58_1543695	14.3	LG8	c42_1216113	27.42	LG9	c3_8446766	17.01	LG10	c16_2439778	23.26	LG11	c9_4550783	22.93	LG12	c99_1330239	11.92	LG13	c10_2115893	37.2
LG1	c78_8798916	24.72	LG2	c41_11978184	29.62	LG3	c84_6662259	21.12	LG4	c30_2245623	35.6	LG5	c43_2916412	32.45	LG6	c17_2248398	24.03	LG7	c35_1177520	14.72	LG8	c42_1216124	27.42	LG9	c3_7158828	17.74	LG10	c16_2470585	24.5	LG11	c9_4600005	24.08	LG12	c99_502679	12.35	LG13	c10_1654718	38.77
LG1	c78_8798932	25.07	LG2	c41_11563693	30.08	LG3	c84_6519076	22.08	LG4	c30_2509480	40.12	LG5	c43_1433857	34.06	LG6	c17_3099387	24.43	LG7	c58_1004582	14.72	LG8	c42_1476628	28.23	LG9	c3_8101163	18.1	LG10	c16_2183423	26.54	LG11	c9_4599991	24.08	LG12	c99_250408	12.35	LG13	c10_1727215	39.13
LG1	c78_9038706	26.14	LG2	c41_11563636	30.08	LG3	c84_6518918	22.08	LG4	c30_2530132	43.63	LG5	c43_1038259	34.88	LG6	c17_2781842	25.21	LG7	c29_2404769	14.72	LG8	c42_1507107	29.46	LG9	c3_7017540	18.1	LG10	c16_2548120	28.04	LG11	c9_4364484	24.86	LG12	c99_250301	12.35	LG13	c10_1727182	39.13
LG1	c78_8800473	26.51	LG2	c41_11485943	30.87	LG3	c84_6275973	22.56	LG4	c30_2529983	44.04	LG5	c43_1753464	34.88	LG6	c83_228709	26.3	LG7	c29_2685192	15.08	LG8	c42_1858635	30.74	LG9	c3_6994418	18.1	LG10	c16_2548086	28.04	LG11	c9_4364487	24.86	LG12	c99_250256	12.35	LG13	c10_1435403	39.85
LG1	c78_8629013	28.13	LG2	c41_12549184	31.25	LG3	c84_6276021	22.56	LG4	c30_2698005	45.18	LG5	c43_1753339	34.88	LG6	c83_2335771	27.02	LG7	c58_335101	15.44	LG8	c42_3018200	31.62	LG9	c3_11880008	18.1	LG10	c16_2548102	28.04	LG11	c9_4387597	25.25	LG12	c99_366285	12.78	LG13	c10_1376914	40.96
LG1	c78_8103045	30.95	LG2	c41_12549049	31.25	LG3	c84_6261074	22.56	LG4	c30_2698056	45.54	LG5	c43_1547926	35.66	LG6	c46_976532	27.02	LG7	c45_928860	15.44	LG8	c42_2399817	32.45	LG9	c3_6528481	18.52	LG10	c16_2753148	28.44	LG11	c9_4145642	29.74	LG12	c74_50014	13.55	LG13	c10_928757	43.23
LG1	c78_8145850	33.15	LG2	c41_12638975	32.4	LG3	c84_6261039	22.56	LG4	c30_2685852	46.76	LG5	c43_1314031	36.41	LG6	c46_864791	27.02	LG7	c29_2919434	15.44	LG8	c42_2399910	32.45	LG9	c3_4411677	18.52	LG10	c16_2440039	28.44	LG11	c9_3695017	33.45	LG12	c99_363586	14.3	LG13	c10_825594	43.99
LG1	c78_8027366	34.29	LG2	c41_11949499	32.4	LG3	c84_6261150	22.56	LG4	c30_2805923	48.4	LG5	c43_2240017	36.41	LG6	c46_864831	27.02	LG7	c29_2160032	15.85	LG8	c42_1816638	32.88	LG9	c3_4415801	18.98	LG10	c16_2439988	28.44	LG11	c9_3766494	33.45	LG12	c99_127089	14.66	LG13	c10_825507	43.99
LG1	c78_8027247	34.68	LG2	c41_11775023	32.4	LG3	c84_6261198	22.93	LG4	c30_2805907	48.4	LG5	c43_1221237	36.41	LG6	c83_5057299	27.42	LG7	c29_3350807	16.61	LG8	c42_1975070	33.3	LG9	c3_5756104	19.88	LG10	c16_2753098	28.84	LG11	c9_3694988	33.45	LG12	c99_1354025	14.66	LG13	c10_633789	44.37
LG1	c78_7990322	36.29	LG2	c41_12044594	32.76	LG3	c84_6275925	23.34	LG4	c30_2805943	48.4	LG5	c43_499283	36.83	LG6	c83_5057264	27.42	LG7	c45_1440759	16.61	LG8	c42_2032822	33.7	LG9	c3_4705415	20.33	LG10	c16_2753120	28.84	LG11	c9_3694948	33.45	LG12	c99_1271638	14.66	LG13	c10_624391	44.74
LG1	c78_7990267	36.29	LG2	c41_11287178	33.2	LG3	c84_6276043	23.34	LG4	c30_2899644	50.02	LG5	c43_554747	36.83	LG6	c46_864878	27.42	LG7	c29_2599436	16.61	LG8	c42_2413421	33.7	LG9	c3_5944499	21.21	LG10	c16_2721166	28.84	LG11	c9_3514228	35.32	LG12	c99_186469	14.66	LG13	c10_624476	44.74
LG1	c78_7990241	36.29	LG2	c41_11305465	33.2	LG3	c84_6275946	23.34	LG4	c30_2899687	50.02	LG5	c125_961685	37.21	LG6	c46_1171400	27.42	LG7	c29_2543110	16.61	LG8	c42_2703178	34.1	LG9	c3_5944533	21.21	LG10	c16_2322312	29.57	LG11	c9_3398693	37.33	LG12	c99_127167	14.66	LG13	c10_723945	45.57
LG1	c78_7913015	37.5	LG2	c41_10923878	34.36	LG3	c84_6259907	23.74	LG4	c30_2992361	51.89	LG5	c43_399319	37.21	LG6	c46_1171429	27.42	LG7	c45_1123493	17.05	LG8	c42_2703146	34.1	LG9	c3_5196848	22	LG10	c16_2076442	29.96	LG11	c9_3398786	37.76	LG12	c99_1331027	14.66	LG13	c10_705085	46.43
LG1	c78_7683502	38.21	LG2	c41_11217013	34.82	LG3	c84_6535048	24.84	LG4	c30_2992396	51.89	LG5	c43_49451	37.59	LG6	c46_682422	27.42	LG7	c177_88631	17.05	LG8	c42_2703249	34.1	LG9	c3_3896086	22.38	LG10	c16_2269316	30.33	LG11	c9_3330793	38.18	LG12	c74_129146	15.01	LG13	c53_142765	48.3
LG1	c78_7683472	38.21	LG2	c41_11216866	34.82	LG3	c84_6535126	24.84	LG4	c30_2975917	53.38	LG5	c43_105446	38.03	LG6	c46_798337	27.42	LG7	c58_332058	17.05	LG8	c42_2153498	34.53	LG9	c3_5196897	22.75	LG10	c16_2269315	30.33	LG11	c9_3313074	38.18	LG12	c74_132915	15.37	LG13	c80_1015080	48.68
LG1	c78_7668800	38.59	LG2	c41_11192373	34.82	LG3	c84_6535015	24.84	LG4	c30_2975904	53.74	LG5	c43_272745	39.44	LG6	c46_188567	27.42	LG7	c29_2473279	17.05	LG8	c42_2850252	34.95	LG9	c3_4411668	22.75	LG10	c16_1921823	30.33	LG11	c9_3291090	39	LG12	c74_809980	16.11	LG13	c19_2918520	48.68
LG1	c78_7676596	40.14	LG2	c41_11192361	34.82	LG3	c84_5729556	27.49	LG4	c30_2976032	54.11	LG5	c43_591840	40.32	LG6	c46_485861	27.42	LG7	c29_2781750	17.05	LG8	c42_2850268	35.32	LG9	c3_3728325	22.75	LG10	c16_2208744	30.33	LG11	c9_3199798	39.81	LG12	c74_1607051	16.11	LG13	c19_901487	48.68
LG1	c78_7513101	41.27	LG2	c41_11192309	34.82	LG3	c84_5729545	27.49	LG4	c30_3052688	55.42	LG5	c43_591734	40.69	LG6	c46_777214	27.42	LG7	c29_2145425	17.05	LG8	c42_2850197	35.32	LG9	c3_3728290	22.75	LG10	c16_2208781	30.33	LG11	c9_3095188	40.64	LG12	c184_14498	16.11	LG13	c19_987610	49.55
LG1	c78_7248905	43.21	LG2	c41_10824571	35.61	LG3	c84_5527538	28.32	LG4	c30_3307477	58.3	LG5	c43_370100	41.06	LG6	c46_777250	27.42	LG7	c45_1528339	17.05	LG8	c42_3129188	35.32	LG9	c3_4980616	22.75	LG10	c16_2134142	30.72	LG11	c9_2734440	41.51	LG12	c74_1734502	16.87	LG13	c19_3063160	50.41
LG1	c78_7060016	45.56	LG2	c41_9879116	38.39	LG3	c84_4950603	30.21	LG4	c30_3307512	58.3	LG5	c43_501529	41.43	LG6	c83_2056796	27.42	LG7	c29_2145402	17.05	LG8	c42_3110798	35.32	LG9	c3_4744523	23.69	LG10	c16_1879551	31.14	LG11	c9_2552809	43.17	LG12	c184_183061	17.61	LG13	c19_598906	51.96
LG1	c78_7059934	45.56	LG2	c41_9681300	39.57	LG3	c84_4609196	32	LG4	c52_2564116	59.13	LG5	c43_501420	41.43	LG6	c83_6847362	27.85	LG7	c29_2543090	17.05	LG8	c42_2803702	35.69	LG9	c3_4744541	23.69	LG10	c16_1847999	31.94	LG11	c9_2796422	44.73	LG12	c184_183059	17.97	LG13	c53_1795710	52.79
LG1	c78_7129518	46.42	LG2	c41_9681408	39.57	LG3	c84_4609052	32.43	LG4	c30_3407368	60.39	LG5	c43_243589	41.85	LG6	c83_660027	28.26	LG7	c29_3350838	17.05	LG8	c42_2803603	35.69	LG9	c3_5088639	24.6	LG10	c16_1851360	33.48	LG11	c9_2796358	44.73	LG12	c173_355966	18.7	LG13	c53_1524217	52.79
LG1	c78_7097452	47.69	LG2	c41_9281385	40.78	LG3	c84_4929094	32.84	LG4	c30_3405288	60.39	LG5	c43_309101	41.85	LG6	c83_660043	28.26	LG7	c58_1902692	17.05	LG8	c42_2731690	35.69	LG9	c3_5325934	25.45	LG10	c16_1840106	34.97	LG11	c9_2861132	45.1	LG12	c173_367177	19.07	LG13	c19_2664630	52.79
LG1	c78_7097479	48.05	LG2	c41_9543746	41.16	LG3	c84_4609145	34.01	LG4	c30_3375317	61.21	LG5	c43_32912	42.22	LG6	c46_606230	29.49	LG7	c58_959550	17.84	LG8	c42_2635088	35.69	LG9	c3_4783448	26.64	LG10	c16_1540418	35.35	LG11	c9_2752479	45.46	LG12	c173_407847	19.07	LG13	c19_2664601	52.79
LG1	c78_7068271	48.42	LG2	c41_9467736	41.53	LG3	c84_4331914	34.01	LG4	c30_3382290	61.98	LG5	c125_826832	42.98	LG6	c46_1403807	29.92	LG7	c58_2111508	18.62	LG8	c42_2078773	36.47	LG9	c3_4783427	26.64	LG10	c16_1638538	35.74	LG11	c9_2752442	45.46	LG12	c184_328674	19.07	LG13	c80_4738085	53.18
LG1	c78_7113736	49.55	LG2	c41_9467733	41.89	LG3	c84_4292522	35.24	LG4	c30_3352623	62.37	LG5	c125_693845	43.76	LG6	c46_1535626	29.92	LG7	c58_959758	18.62	LG8	c42_3056763	37.25	LG9	c3_5037144	27.45	LG10	c16_1638676	36.14	LG11	c9_2721635	45.84	LG12	c25_3621980	19.48	LG13	c53_1795657	53.18
LG1	c78_7124201	51.32	LG2	c41_9709335	42.3	LG3	c84_3839838	36.58	LG4	c52_2441041	63.12	LG5	c125_614969	44.16	LG6	c83_3962737	30.29	LG7	c29_2592575	18.62	LG8	c42_2931987	38.39	LG9	c3_11553301	28.76	LG10	c16_1544429	36.94	LG11	c9_2721724	45.84	LG12	c25_3694392	19.48	LG13	c19_3050871	53.18
LG1	c78_6886690	52.77	LG2	c41_9465939	42.3	LG3	c84_3839845	36.99	LG4	c52_2441053	63.12	LG5	c125_639134	45.03	LG6	c46_485751	30.7	LG7	c29_3451682	18.62	LG8	c42_3323944	39.14	LG9	c3_7341801	29.16	LG10	c16_1540466	36.94	LG11	c9_2721700	45.84	LG12	c25_3809838	19.48	LG13	c19_3647827	55.22
LG1	c78_6886643	53.14	LG2	c41_9543597	42.72	LG3	c84_3716397	37.9	LG4	c52_2482775	63.9	LG5	c125_838065	45.95	LG6	c46_485852	30.7	LG7	c29_2687075	18.62	LG8	c42_3338445	40.31	LG9	c3_7807901	30.79	LG10	c16_1269665	36.94	LG11	c9_2360749	48.58	LG12	c25_3512286	19.48	LG13	c19_3647780	55.22
LG1	c78_6820584	53.51	LG2	c41_9168565	43.91	LG3	c84_4058154	38.31	LG4	c52_2489533	64.29	LG5	c125_826936	46.37	LG6	c46_798270	30.7	LG7	c35_2010609	18.62	LG8	c42_3338463	40.31	LG9	c3_8473732	33.58	LG10	c16_1269747	37.3	LG11	c9_2357683	49.67	LG12	c173_46951	20.23	LG13	c80_7569088	59.91
LG1	c78_6614816	54.66	LG2	c41_8444711	46.02	LG3	c84_4607923	39.45	LG4	c30_3430580	64.29	LG5	c125_655894	46.37	LG6	c83_741434	31.12	LG7	c29_2137606	18.62	LG8	c42_3419204	41.14	LG9	c3_6607677	35.02	LG10	c16_1518097	37.68	LG11	c9_2357760	49.67	LG12	c173_106932	20.99	LG13	c80_7882641	60.28
LG1	c78_6181435	56.61	LG2	c41_8524404	46.79	LG3	c84_4377281	39.45	LG4	c52_2489586	64.29	LG5	c125_655951	46.73	LG6	c83_1925233	31.12	LG7	c58_1441094	19.02	LG8	c42_3419230	41.14	LG9	c3_6607741	35.44	LG10	c16_1398800	39.4	LG11	c9_2357651	50.04	LG12	c25_3507183	20.99	LG13	c80_7679340	60.28
LG1	c78_6180610	58.53	LG2	c41_8247463	47.98	LG3	c84_4734444	39.83	LG4	c52_2489620	64.29	LG5	c125_810406	47.46	LG6	c83_4673592	31.12	LG7	c58_1189932	19.44	LG8	c42_3291713	41.14	LG9	c3_7629006	35.87	LG10	c16_1210673	41.94	LG11	c9_2273713	51.58	LG12	c25_3499617	20.99	LG13	c80_8082910	62.04
LG1	c78_6173389	60.43	LG2	c41_8106967	48.38	LG3	c84_4715008	40.96	LG4	c52_2245923	65.39	LG5	c125_582857	48.54	LG6	c83_2055664	32.75	LG7	c29_1679124	19.81	LG8	c42_3349677	41.14	LG9	c3_3494812	36.31	LG10	c16_1023476	43.41	LG11	c9_2302074	51.96	LG12	c25_3749079	21.35	LG13	c80_8082912	62.04
LG1	c78_5940206	61.2	LG2	c41_8206104	49.21	LG3	c84_4374271	42.11	LG4	c52_2211413	66.83	LG5	c125_590246	49.27	LG6	c83_2055833	33.9	LG7	c69_991979	20.19	LG8	c42_2731843	41.14	LG9	c3_3893336	36.72	LG10	c16_921108	47.67	LG11	c9_2302089	51.96	LG12	c25_3748995	21.35	LG13	c80_8239966	64.05
LG1	c78_5927138	61.59	LG2	c41_8206127	49.21	LG3	c84_5089836	42.11	LG4	c52_2170189	67.56	LG5	c125_579447	49.68	LG6	c83_691787	34.3	LG7	c69_943723	20.58	LG8	c42_2823136	41.14	LG9	c3_4715188	37.57	LG10	c16_1009881	51.46	LG11	c9_1835416	54.19	LG12	c25_3748923	21.35	LG13	c80_8167058	64.8
LG1	c78_5408571	65.02	LG2	c41_8206133	49.21	LG3	c84_5527175	42.11	LG4	c52_2169275	68.32	LG5	c125_590326	50.51	LG6	c83_1925398	34.3	LG7	c69_149854	20.98	LG8	c42_2924545	41.51	LG9	c3_4715260	37.57	LG10	c16_725575	53.11	LG11	c9_2038783	56.02	LG12	c25_3888354	21.35	LG13	c80_8240036	65.17
LG1	c78_5357512	66.64	LG2	c41_7604018	50.93	LG3	c84_4584159	42.11	LG4	c52_2058121	69.48	LG5	c125_579235	50.51	LG6	c46_326067	34.68	LG7	c69_1000093	20.98	LG8	c42_2601236	42.25	LG9	c3_4715192	37.57	LG10	c16_125449	56.75	LG11	c9_2038844	56.02	LG12	c173_223716	21.79	LG13	c80_8167670	65.58
LG1	c78_4800796	68.7	LG2	c41_7603952	51.32	LG3	c84_4449584	43.26	LG4	c52_2058174	69.48	LG5	c125_579182	50.9	LG6	c46_445375	35.05	LG7	c69_652772	20.98	LG8	c42_2413572	42.66	LG9	c3_4715251	37.57	LG10	c16_125460	56.75	LG11	c9_2000174	57.14	LG12	c25_3748998	22.55	LG13	c80_8483473	67.69
LG1	c78_4800854	69.05	LG2	c41_7294813	54.38	LG3	c84_4874406	44.78	LG4	c52_1957490	71.12	LG5	c125_237655	52.5	LG6	c46_1018897	35.79	LG7	c69_970696	20.98	LG8	c42_2087002	43.07	LG9	c3_4715265	37.57	LG10	c16_125487	56.75	LG11	c9_2200342	58.44	LG12	c173_163648	22.9	LG13	c49_2580944	69.17
LG1	c78_5120417	70.54	LG2	c41_6968880	56.34	LG3	c84_5534004	45.51	LG4	c52_1900043	72.33	LG5	c125_351443	53.72	LG6	c46_342462	36.54	LG7	c69_230333	20.98	LG8	c42_1595795	43.45	LG9	c3_4715181	38	LG10	c16_536812	58.56	LG11	c9_2200354	58.44	LG12	c184_320056	23.63	LG13	c49_1794470	70.72
LG1	c78_5331986	71.79	LG2	c41_6968958	56.34	LG3	c84_5975566	46.26	LG4	c52_1872462	73.17	LG5	c125_392112	54.12	LG6	c46_1014713	37.68	LG7	c69_181741	20.98	LG8	c42_1688374	45.49	LG9	c3_6412979	38.47	LG10	c16_515783	60.33	LG11	c9_2200315	58.44	LG12	c173_335488	24.76	LG13	c49_2311774	72.23
LG1	c78_4870862	72.62	LG2	c41_6968902	56.34	LG3	c84_5944518	46.62	LG4	c52_1781702	74.49	LG5	c125_196551	55.26	LG6	c46_864618	38.86	LG7	c69_467867	20.98	LG8	c42_1851063	47.54	LG9	c3_6413195	38.47	LG10	c16_291756	62.51	LG11	c9_1746485	59.78	LG12	c25_3648681	25.51	LG13	c49_2288099	72.95
LG1	c78_4532785	73.72	LG2	c41_6968942	56.34	LG3	c84_5949108	47	LG4	c52_1781801	75.4	LG5	c125_198172	56.06	LG6	c17_2206389	40.92	LG7	c69_1341108	21.34	LG8	c42_1610992	47.92	LG9	c3_6413007	38.47	LG10	c16_235322	63.32	LG11	c9_1749655	63.11	LG12	c25_3509537	25.88	LG13	c49_2090309	73.33
LG1	c78_4212476	74.57	LG2	c41_7080381	57.46	LG3	c84_5944550	47.39	LG4	c52_1781766	75.85	LG5	c125_449996	57.2	LG6	c17_2457930	40.92	LG7	c69_1231971	22.07	LG8	c42_1984265	49.06	LG9	c3_5351446	39.34	LG10	c16_235175	63.73	LG11	c9_1323087	67.76	LG12	c173_67479	26.25	LG13	c49_2150325	73.33
LG1	c61_100473	75.47	LG2	c41_7045936	58.53	LG3	c84_5980098	47.39	LG4	c52_1724973	77.15	LG5	c125_348780	58.37	LG6	c17_3075530	40.92	LG7	c69_145273	23.34	LG8	c42_1984311	49.43	LG9	c3_5401353	39.7	LG10	c16_235199	63.73	LG11	c9_1435500	70.25	LG12	c173_193717	26.25	LG13	c49_1626347	74.6
LG1	c61_1585544	75.47	LG2	c41_7020194	59.99	LG3	c84_4049654	50.75	LG4	c52_1604053	77.91	LG5	c2_10346707	60.91	LG6	c17_489383	41.34	LG7	c69_1002136	24.17	LG8	c42_2584129	50.21	LG9	c3_5211766	39.7	LG10	c16_14831	64.12	LG11	c9_1657999	72.2	LG12	c25_2950861	26.63	LG13	c49_1520582	76.2
LG1	c61_1009206	75.47	LG2	c41_6949021	61.09	LG3	c84_4051231	54.49	LG4	c52_1533767	78.67	LG5	c2_10373421	61.77	LG6	c17_1639196	41.77	LG7	c69_367339	24.53	LG8	c42_2277382	50.6	LG9	c3_5211792	39.7	LG10	c143_47000	64.12	LG11	c9_1649123	73.35	LG12	c25_2742135	27	LG13	c49_1465500	76.59
LG1	c152_277253	75.47	LG2	c41_6768632	62.29	LG3	c84_3595861	56.42	LG4	c52_1456539	80.26	LG5	c2_10095387	63.04	LG6	c17_1639186	42.55	LG7	c69_464439	24.53	LG8	c42_2682206	52.71	LG9	c3_5211757	39.7	LG10	c16_14709	64.12	LG11	c9_1617052	74.91	LG12	c25_2698738	27.78	LG13	c49_1255854	77.49
LG1	c174_158110	75.47	LG2	c41_6768744	62.29	LG3	c84_4147450	56.42	LG4	c52_1085797	83.46	LG5	c217_33288	64.2	LG6	c17_2255523	44.32	LG7	c69_686885	24.53	LG8	c42_2682232	54.28	LG9	c3_5211799	39.7	LG10	c143_5876	64.12	LG11	c9_1617113	74.91	LG12	c25_3041904	28.17	LG13	c49_221412	78.75
LG1	c174_163834	82.19	LG2	c41_6768674	62.29	LG3	c84_4147436	56.42	LG4	c52_802930	85.28	LG5	c2_10726274	64.58	LG6	c17_1597464	45.19	LG7	c69_1113449	24.53	LG8	c42_2758200	55.75	LG9	c3_5069425	40.83	LG10	c143_187425	64.86	LG11	c9_1367730	76.8	LG12	c25_3030072	28.96	LG13	c49_867650	80.45
LG1	c78_3858393	89.07	LG2	c41_6768699	62.29	LG3	c84_4147385	56.42	LG4	c6_1777631	86.09	LG5	c217_37173	64.58	LG6	c17_4252932	45.19	LG7	c69_404292	24.92	LG8	c42_2424046	55.75	LG9	c3_5211775	42.06	LG10	c143_187323	64.86	LG11	c9_1409781	77.74	LG12	c25_2525680	29.79	LG13	c49_795631	81.83
LG1	c78_3858134	89.07	LG2	c41_6804143	62.69	LG3	c84_3488764	56.85	LG4	c6_5853953	88.27	LG5	c2_10352519	64.99	LG6	c17_2769263	45.62	LG7	c69_703011	25.73	LG8	c42_2377350	55.75	LG9	c3_6556181	42.46	LG10	c143_186744	65.24	LG11	c9_1184843	77.74	LG12	c25_2525635	30.19	LG13	c49_688071	82.23
LG1	c78_3858078	89.44	LG2	c41_6483930	63.82	LG3	c84_3169590	57.26	LG4	c6_5782387	89.17	LG5	c2_10352498	64.99	LG6	c17_1890558	46.77	LG7	c69_652707	26.13	LG8	c42_2423989	56.15	LG9	c3_6556111	42.84	LG10	c143_186928	65.97	LG11	c9_1409824	77.74	LG12	c25_2525743	30.58	LG13	c49_1049760	82.61
LG1	c78_3858057	89.44	LG2	c41_6526744	64.17	LG3	c84_3254747	57.26	LG4	c6_4621815	89.17	LG5	c2_10095265	65.74	LG6	c17_3710676	47.52	LG7	c29_1776670	26.54	LG8	c42_3040673	56.56	LG9	c3_6556127	43.22	LG10	c143_186949	65.97	LG11	c9_1323268	78.14	LG12	c25_2525755	30.58	LG13	c49_1353245	82.61
LG1	c78_3746296	90.66	LG2	c41_6572014	64.88	LG3	c84_3424025	57.26	LG4	c6_5269349	89.17	LG5	c2_10346590	66.11	LG6	c17_2761264	47.52	LG7	c29_1235067	26.93	LG8	c42_2878516	57.28	LG9	c3_6556172	43.22	LG10	c143_422475	66.36	LG11	c9_1388169	78.14	LG12	c25_3109117	30.58	LG13	c49_1384889	83.48
LG1	c78_3745557	91.54	LG2	c41_6571974	64.88	LG3	c84_2881218	57.63	LG4	c6_5033938	89.17	LG5	c2_10156705	66.96	LG6	c17_2764235	48.35	LG7	c29_745038	26.93	LG8	c42_3348616	58.38	LG9	c3_3748702	44.09	LG10	c143_656824	67.54	LG11	c9_1069328	78.54	LG12	c25_2899259	30.58	LG13	c49_794796	84.88
LG1	c174_336262	93.8	LG2	c41_6355958	64.88	LG3	c84_2877700	58	LG4	c6_5033869	89.17	LG5	c2_10445161	67.8	LG6	c17_2764175	48.35	LG7	c29_623789	26.93	LG8	c42_3535903	59.46	LG9	c3_3868078	45.37	LG10	c137_243293	70.41	LG11	c9_1069499	78.54	LG12	c25_3252365	30.58	LG13	c163_345703	86.61
LG1	c174_336284	93.8	LG2	c41_6355932	64.88	LG3	c84_2628922	59.94	LG4	c6_5970979	89.57	LG5	c2_10545794	68.16	LG6	c17_2242658	48.35	LG7	c29_698513	26.93	LG8	c42_3567339	59.46	LG9	c3_3438818	45.79	LG10	c137_306895	71.63	LG11	c9_891012	79.76	LG12	c25_3023673	30.58	LG13	c163_378532	87.35
LG1	c174_336246	94.2	LG2	c41_6190321	66.4	LG3	c84_2764917	61.54	LG4	c6_4711648	89.97	LG5	c2_10623671	68.55	LG6	c17_2242576	48.35	LG7	c29_341294	26.93	LG8	c42_3567855	61.06	LG9	c3_5290818	45.79	LG10	c137_306980	71.63	LG11	c9_898699	81.01	LG12	c25_2885318	30.58	LG13	c163_374212	88.46
LG1	c14_166938	96.76	LG2	c41_6154670	67.85	LG3	c84_2703244	61.97	LG4	c82_7434129	90.33	LG5	c2_10623824	68.55	LG6	c17_2761359	48.35	LG7	c29_1618032	27.32	LG8	c42_3446738	61.95	LG9	c3_3890677	46.98	LG10	c137_142192	72.03	LG11	c9_800362	81.83	LG12	c25_3280067	30.58	LG13	c163_374315	88.46
LG1	c61_310160	96.76	LG2	c41_6037103	68.96	LG3	c84_2632018	62.36	LG4	c82_3895691	90.33	LG5	c2_9652476	69.97	LG6	c17_2242596	48.35	LG7	c29_1474792	27.7	LG8	c42_3403799	62.36	LG9	c85_2357762	51.39	LG10	c137_181732	72.03	LG11	c9_740214	84.06	LG12	c25_3353362	30.58	LG13	c163_339515	89.22
LG1	c61_310268	96.76	LG2	c41_6157099	70.86	LG3	c84_2486504	62.36	LG4	c82_4973395	90.33	LG5	c2_9683930	70.8	LG6	c17_2228261	48.35	LG7	c29_1537555	28.07	LG8	c42_3882712	63.14	LG9	c85_6786872	54.63	LG10	c137_178129	72.03	LG11	c9_740131	84.42	LG12	c25_2740600	30.58	LG13	c163_369816	89.64
LG1	c14_3838247	97.15	LG2	c41_5954276	72.51	LG3	c84_2528972	62.36	LG4	c82_7102711	90.73	LG5	c2_9767298	71.18	LG6	c17_2228251	48.35	LG7	c29_698410	28.07	LG8	c42_3882733	63.14	LG9	c85_5457086	55.45	LG10	c137_178039	72.03	LG11	c9_363167	88.92	LG12	c25_3021307	31.34	LG13	c163_429304	89.64
LG1	c14_3805573	97.91	LG2	c41_5849239	74.57	LG3	c84_2486585	62.36	LG4	c82_4941630	91.09	LG5	c2_9710247	71.18	LG6	c17_1783650	48.73	LG7	c29_1017108	28.07	LG8	c42_3713858	63.97	LG9	c85_1313888	56.19	LG10	c137_178024	72.03	LG11	c108_1053342	90.56	LG12	c25_2518700	32.12	LG13	c163_370004	90.08
LG1	c174_266837	97.91	LG2	c41_5849224	74.57	LG3	c84_2054485	63.14	LG4	c82_403995	91.84	LG5	c2_9671293	71.18	LG6	c17_128873	49.91	LG7	c29_341534	28.43	LG8	c42_3966021	64.38	LG9	c39_7903375	56.94	LG10	c137_124467	72.44	LG11	c108_1060556	92.38	LG12	c25_2518628	32.12	LG13	c163_28126	90.55
LG1	c14_446013	98.27	LG2	c41_5580338	76.9	LG3	c84_2054465	63.86	LG4	c82_465481	92.21	LG5	c2_9651437	71.18	LG6	c17_2759835	52.32	LG7	c29_810585	28.81	LG8	c42_3980759	64.77	LG9	c39_5162201	57.7	LG10	c107_184593	75.57	LG11	c108_983406	94.04	LG12	c25_2518589	32.12	LG13	c163_165938	90.95
LG1	c64_864530	98.65	LG2	c41_5580234	76.9	LG3	c84_2042407	65.34	LG4	c82_472114	92.57	LG5	c2_9676692	72.4	LG6	c17_2104662	55.42	LG7	c69_1501266	28.81	LG8	c42_3968741	65.16	LG9	c39_9465709	58.5	LG10	c107_297800	75.57	LG11	c108_865931	95.12	LG12	c25_2520109	32.12	LG13	c163_44689	91.72
LG1	c64_864443	99.07	LG2	c41_5580288	76.9	LG3	c84_2152615	65.77	LG4	c6_1686681	92.96	LG5	c2_9593839	73.65	LG6	c17_2104716	55.42	LG7	c69_1389132	28.81	LG8	c42_4010298	65.6	LG9	c39_7964747	59.29	LG10	c107_402231	75.97	LG11	c108_789140	95.12	LG12	c25_2613054	32.48	LG13	c163_44745	91.72
LG1	c64_863744	99.07	LG2	c41_5580274	76.9	LG3	c84_2404035	66.71	LG4	c6_2059812	92.96	LG5	c2_9593811	73.65	LG6	c17_500004	57.77	LG7	c29_841424	28.81	LG8	c42_4103023	66.04	LG9	c39_7714372	59.29	LG10	c107_466902	80.04	LG11	c108_903315	95.12	LG12	c25_2520187	32.86	LG13	c163_44780	91.72
LG1	c64_1000517	99.07	LG2	c41_5580331	76.9	LG3	c84_2403966	66.71	LG4	c6_2897982	92.96	LG5	c2_9806557	74.8	LG6	c17_160318	58.51	LG7	c69_1759648	28.81	LG8	c42_4426182	67.87	LG9	c39_4944171	59.29	LG10	c107_466916	80.04	LG11	c108_903239	96.26	LG12	c25_2416708	33.27	LG13	c163_219970	92.13
LG1	c64_1037807	99.42	LG2	c41_5563403	77.29	LG3	c84_2177864	68.04	LG4	c6_23963	92.96	LG5	c2_9684634	75.19	LG6	c17_1077129	58.51	LG7	c69_1804426	28.81	LG8	c42_4426118	67.87	LG9	c39_9605459	59.29	LG10	c81_215942	85.38	LG11	c108_624254	97.59	LG12	c25_2517657	33.73	LG13	c163_66332	92.92
LG1	c64_1000613	100.18	LG2	c41_5226720	79.22	LG3	c84_2177902	68.04	LG4	c6_2897715	92.96	LG5	c2_9739607	75.61	LG6	c17_1950354	59.39	LG7	c29_1186111	28.81	LG8	c42_4379692	69.61	LG9	c39_5767558	59.29	LG10	c81_372387	85.38	LG11	c108_622530	98.49	LG12	c25_2668396	34.58	LG13	c163_172841	93.72
LG1	c64_863865	100.6	LG2	c41_3515055	81.36	LG3	c84_1947009	68.9	LG4	c6_3631452	92.96	LG5	c2_9684664	76.02	LG6	c17_1113680	61.54	LG7	c69_1834844	28.81	LG8	c42_4379771	70.03	LG9	c39_6292753	59.29	LG10	c81_114923	86.98	LG11	c108_622494	98.49	LG12	c25_2525942	34.95	LG13	c163_172908	94.5
LG1	c64_862823	100.6	LG2	c41_4486261	81.36	LG3	c84_1947356	68.9	LG4	c6_2897666	92.96	LG5	c2_9520268	77.18	LG6	c17_189341	62.47	LG7	c29_793387	28.81	LG8	c42_4498838	70.97	LG9	c39_8982098	59.69	LG10	c81_529089	88.62	LG11	c108_622568	98.49	LG12	c25_2452201	34.95	LG13	c86_6997837	96.44
LG1	c64_915759	101.01	LG2	c41_3308248	83.85	LG3	c84_2221972	69.76	LG4	c6_1854304	92.96	LG5	c2_9385946	77.54	LG6	c17_189312	62.47	LG7	c29_1404714	28.81	LG8	c42_4127122	71.82	LG9	c39_6928491	60.88	LG10	c81_710606	89.01	LG11	c108_622565	98.49	LG12	c25_2452152	34.95	LG13	c86_6991144	97.68
LG1	c64_723497	102.35	LG2	c41_3130581	84.22	LG3	c84_2186961	70.19	LG4	c6_4047331	92.96	LG5	c2_9385890	77.54	LG6	c17_1290545	63.44	LG7	c29_1274291	29.18	LG8	c42_4127114	71.82	LG9	c39_6872709	62	LG10	c81_476202	89.39	LG11	c108_531224	98.49	LG12	c25_2452148	34.95	LG13	c86_6507667	98.52
LG1	c64_690847	103.16	LG2	c41_2980775	84.61	LG3	c84_2227389	70.19	LG4	c87_1296658	92.96	LG5	c2_9296720	78.65	LG6	c17_1401964	63.91	LG7	c69_1682291	29.56	LG8	c42_4292127	72.96	LG9	c39_5318333	62	LG10	c81_496743	90.13	LG11	c108_624716	99.25	LG12	c25_2518653	35.31	LG13	c86_6517588	98.9
LG1	c64_690884	103.54	LG2	c41_2861236	84.61	LG3	c84_2227466	70.19	LG4	c6_1676064	92.96	LG5	c2_9296717	78.65	LG6	c17_1077080	63.91	LG7	c29_90548	29.92	LG8	c42_4292172	73.35	LG9	c39_8742560	62	LG10	c81_1798297	91.61	LG11	c108_640993	100.84	LG12	c25_2317985	35.67	LG13	c86_6357618	101.8
LG1	c64_690918	103.54	LG2	c44_2893676	86.62	LG3	c84_2197744	70.19	LG4	c6_851536	92.96	LG5	c2_9413125	79.93	LG6	c17_160334	63.91	LG7	c69_1793997	30.71	LG8	c42_4292118	73.35	LG9	c39_9691052	62	LG10	c81_1757802	92	LG11	c108_531125	101.24	LG12	c25_2024672	36.04	LG13	c86_6360373	104.67
LG1	c64_690979	103.54	LG2	c44_2307014	86.62	LG3	c84_1910042	70.58	LG4	c87_1297331	93.32	LG5	c2_9337022	80.36	LG6	c17_160242	64.28	LG7	c69_1421058	31.91	LG8	c42_4144761	73.35	LG9	c39_9691093	62	LG10	c81_1798495	92	LG11	c108_623994	101.66	LG12	c25_2007231	36.76	LG13	c86_6430031	105.93
LG1	c64_694192	104.37	LG2	c44_2833327	87.01	LG3	c84_1584849	71.02	LG4	c6_2739880	93.32	LG5	c2_9523367	82.57	LG6	c17_1283218	64.28	LG7	c29_14494	32.65	LG8	c42_4070642	73.35	LG9	c39_2135141	62.36	LG10	c81_2375722	92.71	LG11	c108_623966	101.66	LG12	c25_2153089	37.18	LG13	c86_6429822	107.2
LG1	c64_1246509	105.5	LG2	c44_2264204	87.39	LG3	c84_1486152	71.02	LG4	c82_404178	93.32	LG5	c2_9198072	84.95	LG6	c17_885133	64.28	LG7	c69_1598496	33.02	LG8	c42_4048079	73.81	LG9	c39_8670383	62.72	LG10	c81_2450068	93.06	LG11	c108_623950	101.66	LG12	c25_2596188	38.45	LG13	c86_6702993	107.59
LG1	c64_604039	107.59	LG2	c44_1505263	87.39	LG3	c84_1584816	71.02	LG4	c6_2826415	93.32	LG5	c2_9118945	86.13	LG6	c17_61156	65.15	LG7	c29_502540	33.76	LG8	c42_4144785	73.81	LG9	c39_9998196	63.51	LG10	c81_2532170	93.06	LG11	c108_293184	104.33	LG12	c25_2596180	38.45	LG13	c86_7200058	108.01
LG1	c64_441841	110.44	LG2	c44_2257816	87.77	LG3	c84_1584941	71.02	LG4	c6_3145076	93.32	LG5	c2_9028185	86.49	LG6	c17_61207	65.15	LG7	c69_1501293	34.13	LG8	c42_4144878	73.81	LG9	c39_4958946	67.98	LG10	c81_1795652	93.47	LG11	c108_278944	104.8	LG12	c25_2604055	38.86	LG13	c86_7200057	108.39
LG1	c64_441930	110.44	LG2	c256_85869	87.77	LG3	c84_1584850	71.02	LG4	c6_491981	93.32	LG5	c2_9036041	86.85	LG6	c17_890689	66.77	LG7	c29_14483	34.13	LG8	c42_4144829	74.19	LG9	c39_4958872	67.98	LG10	c81_2908471	93.9	LG11	c108_239090	106.67	LG12	c25_2226682	39.27	LG13	c86_7216505	109.72
LG1	c64_559239	110.44	LG2	c256_85813	87.77	LG3	c84_1584951	71.02	LG4	c87_1276583	93.32	LG5	c2_9230791	87.24	LG6	c17_1546593	68.58	LG7	c69_1759508	34.92	LG8	c42_4073944	75.97	LG9	c39_4958910	67.98	LG10	c81_2922679	94.66	LG11	c4_3088850	108.41	LG12	c25_2301518	39.27	LG13	c86_6922754	110.63
LG1	c175_372488	112.89	LG2	c256_85868	87.77	LG3	c84_1480391	71.02	LG4	c6_3145107	93.32	LG5	c2_9298040	87.64	LG6	c17_46971	68.97	LG7	c69_1483063	35.31	LG8	c42_4761288	77.43	LG9	c39_6074948	71.31	LG10	c81_3030145	95.41	LG11	c4_1144742	108.41	LG12	c25_2152822	39.64	LG13	c86_7053084	111.43
LG1	c150_279933	114.51	LG2	c44_2833190	87.77	LG3	c84_1480377	71.02	LG4	c6_2919088	93.32	LG5	c2_9005487	88.87	LG6	c17_215854	68.97	LG7	c69_1723514	35.31	LG8	c42_4840826	77.85	LG9	c39_8732530	71.71	LG10	c81_3346056	96.17	LG11	c4_6705359	108.41	LG12	c25_1659353	40.08	LG13	c86_6989024	112.33
LG1	c150_255797	116.43	LG2	c44_2946527	87.77	LG3	c84_1480403	71.82	LG4	c56_744552	93.68	LG5	c2_9072416	88.87	LG6	c17_46858	68.97	LG7	c29_1867537	36.49	LG8	c42_4840811	77.85	LG9	c39_5816208	72.11	LG10	c81_3346112	96.17	LG11	c4_6628492	108.79	LG12	c25_1644696	40.08	LG13	c86_6733894	113.7
LG1	c150_255842	116.81	LG2	c41_1597453	90.38	LG3	c84_1480442	72.23	LG4	c6_963019	93.68	LG5	c2_8739912	88.87	LG6	c17_383717	70.68	LG7	c35_1179366	37.27	LG8	c42_4840866	78.58	LG9	c39_8350837	72.51	LG10	c81_3346078	96.17	LG11	c4_5546704	108.79	LG12	c25_1813126	40.45	LG13	c86_6724434	114.82
LG1	c150_256045	118.56	LG2	c36_1665835	93.18	LG3	c84_1480426	72.23	LG4	c6_3149807	93.68	LG5	c2_8948127	89.3	LG6	c46_677995	73.45	LG7	c29_2519811	37.27	LG8	c42_4887618	80.41	LG9	c39_8667282	72.51	LG10	c81_3318558	96.58	LG11	c4_659080	108.79	LG12	c25_1664674	41.55	LG13	c86_6724449	114.82
LG1	c102_1056721	122.49	LG2	c36_1827762	93.95	LG3	c84_1480481	72.63	LG4	c6_248625	93.68	LG5	c2_8890351	89.3	LG6	c124_249911	75.89	LG7	c29_3063160	37.27	LG8	c42_4877342	81.56	LG9	c39_5118674	72.9	LG10	c81_3318640	96.58	LG11	c24_1487284	108.79	LG12	c25_1834896	42.7	LG13	c86_6724490	114.82
LG1	c102_1056672	122.49	LG2	c68_736752	94.32	LG3	c84_1480518	73.06	LG4	c6_4012870	93.68	LG5	c2_8890610	89.68	LG6	c79_7573735	76.75	LG7	c29_3062934	37.65	LG8	c42_5163459	83.07	LG9	c39_8395612	74.03	LG10	c81_4363936	97.02	LG11	c4_5649118	108.79	LG12	c25_1647408	44.86	LG13	c86_6724368	114.82
LG1	c102_677934	125.44	LG2	c36_1665727	94.7	LG3	c84_1386436	74.69	LG4	c6_2739927	93.68	LG5	c2_8688864	90.8	LG6	c79_7253081	77.53	LG7	c29_2599221	37.65	LG8	c42_5078228	83.07	LG9	c39_6137605	74.42	LG10	c20_3761268	97.8	LG11	c4_5649108	108.79	LG12	c25_1463109	46.28	LG13	c86_7285769	117.33
LG1	c102_677878	125.44	LG2	c36_2195172	96.83	LG3	c84_1570226	76.3	LG4	c6_2739829	93.68	LG5	c2_7948195	91.55	LG6	c13_4515299	79.01	LG7	c58_470522	37.65	LG8	c42_5102179	83.9	LG9	c39_6450111	74.42	LG10	c20_3175211	98.19	LG11	c4_5151144	108.79	LG12	c25_1877999	46.72	LG13	c86_6078800	122.42
LG1	c102_381046	126.16	LG2	c36_2043965	98.23	LG3	c84_1400281	77.6	LG4	c6_2693863	93.68	LG5	c2_8068611	92.32	LG6	c124_302619	79.4	LG7	c29_2671545	38.52	LG8	c42_5231536	85.59	LG9	c39_9839402	74.42	LG10	c20_3175210	98.19	LG11	c4_923166	108.79	LG12	c25_1912117	47.1	LG13	c86_6078794	122.42
LG1	c129_909221	127.01	LG2	c36_2043907	98.23	LG3	c84_1278100	80.34	LG4	c6_2739895	93.68	LG5	c2_7936512	92.76	LG6	c13_3363684	80.22	LG7	c45_2948200	42.09	LG8	c42_5099485	86.45	LG9	c39_11313392	74.83	LG10	c20_3175333	98.19	LG11	c24_532157	108.79	LG12	c25_1641844	47.1	LG13	c86_6078772	122.42
LG1	c102_380493	128.39	LG2	c97_1289717	100.23	LG3	c84_1222251	82.9	LG4	c6_1863245	93.68	LG5	c2_7685117	92.76	LG6	c13_3363759	80.63	LG7	c98_301495	45.39	LG8	c42_5099540	86.45	LG9	c39_11665110	75.62	LG10	c20_4051502	98.64	LG11	c4_1280019	109.18	LG12	c25_1666031	47.1	LG13	c86_6078810	122.42
LG1	c102_380481	128.39	LG2	c154_580995	100.65	LG3	c84_1270160	83.33	LG4	c6_480025	93.68	LG5	c2_8120550	92.76	LG6	c13_3363725	80.63	LG7	c98_344908	46.57	LG8	c42_5207846	86.87	LG9	c39_11028789	76.72	LG10	c20_1397232	99.09	LG11	c4_1279973	109.18	LG12	c25_1574553	47.1	LG13	c86_6208565	126.01
LG1	c102_381148	129.16	LG2	c154_581052	100.65	LG3	c84_1270138	83.33	LG4	c6_876062	93.68	LG5	c2_7702057	93.18	LG6	c13_3807170	80.63	LG7	c98_360485	47.34	LG8	c42_5239197	87.23	LG9	c39_13005109	77.49	LG10	c130_622239	99.09	LG11	c4_5649068	109.18	LG12	c25_1371779	47.47	LG13	c86_6086643	126.73
LG1	c102_381141	129.16	LG2	c154_581023	100.65	LG3	c84_1260454	83.73	LG4	c6_524673	93.68	LG5	c2_7948140	93.95	LG6	c161_268706	80.63	LG7	c45_2947930	47.71	LG8	c42_5242365	87.59	LG9	c39_14390127	77.49	LG10	c20_1397273	99.98	LG11	c24_477963	109.18	LG12	c25_1371749	47.85	LG13	c86_6086692	127.1
LG1	c102_390320	129.9	LG2	c154_581031	100.65	LG3	c84_905632	83.73	LG4	c6_479995	93.68	LG5	c2_8415325	94.37	LG6	c161_268620	80.63	LG7	c45_3091159	47.71	LG8	c42_5857660	88.91	LG9	c39_12108141	77.49	LG10	c20_1397286	99.98	LG11	c4_2416676	109.58	LG12	c25_1141754	49.9	LG13	c86_6086610	127.1
LG1	c102_385125	130.27	LG2	c97_1242159	102.4	LG3	c84_955883	83.73	LG4	c6_3631759	93.68	LG5	c2_7948295	94.78	LG6	c79_7985707	81.4	LG7	c98_245188	48.46	LG8	c42_5857659	88.91	LG9	c39_13008741	77.92	LG10	c20_1397310	99.98	LG11	c4_4607661	110.02	LG12	c25_746746	51.9	LG13	c86_6085690	127.5
LG1	c102_385153	130.27	LG2	c97_1166056	105.27	LG3	c84_814854	83.73	LG4	c6_1496245	94.07	LG5	c2_7948176	94.78	LG6	c13_3554560	82.16	LG7	c98_696829	50.36	LG8	c42_5824877	89.78	LG9	c3_3118719	79.08	LG10	c20_2561556	100.71	LG11	c4_5583300	110.02	LG12	c25_782714	51.9	LG13	c86_6071173	127.5
LG1	c129_730044	131.6	LG2	c97_631026	106.08	LG3	c84_825451	83.73	LG4	c6_480131	94.45	LG5	c2_7764354	94.78	LG6	c13_3073321	82.16	LG7	c98_764294	51.14	LG8	c42_5824753	89.78	LG9	c39_13160684	79.53	LG10	c130_354136	100.71	LG11	c4_2803986	110.48	LG12	c25_782720	52.26	LG13	c86_6071240	127.5
LG1	c129_508566	133.7	LG2	c97_630981	106.08	LG3	c84_814886	83.73	LG4	c6_3631816	94.45	LG5	c2_7733811	94.78	LG6	c79_7388733	82.97	LG7	c98_648062	51.52	LG8	c42_6275654	90.53	LG9	c39_14436555	79.53	LG10	c31_1580609	101.11	LG11	c4_6503516	111.27	LG12	c25_782759	52.97	LG13	c86_6083864	129.52
LG1	c129_508506	133.7	LG2	c97_665378	106.47	LG3	c84_905592	83.73	LG4	c6_1517261	94.45	LG5	c2_7831660	95.17	LG6	c79_6908539	85.04	LG7	c98_1176858	52.71	LG8	c42_6280681	90.95	LG9	c39_13005102	79.53	LG10	c20_1595105	101.11	LG11	c4_5614346	111.67	LG12	c25_746696	53.33	LG13	c86_6057185	130.77
LG1	c129_412654	133.7	LG2	c97_609084	106.85	LG3	c84_905667	83.73	LG4	c6_1934727	94.45	LG5	c2_7697653	96.3	LG6	c79_6979708	85.77	LG7	c98_920114	53.5	LG8	c42_5503026	91.35	LG9	c39_12091984	79.53	LG10	c20_1604288	101.11	LG11	c108_97393	111.67	LG12	c25_700155	54.07	LG13	c86_5424326	131.2
LG1	c129_412626	133.7	LG2	c97_631092	106.85	LG3	c84_831628	84.46	LG4	c6_3774577	94.45	LG5	c2_7772567	97.5	LG6	c79_7201895	86.52	LG7	c98_1162393	54.61	LG8	c42_5451770	91.73	LG9	c39_11877881	79.53	LG10	c81_3336594	102.94	LG11	c4_1598767	111.67	LG12	c25_700117	54.07	LG13	c86_5658111	131.63
LG1	c129_412489	133.7	LG2	c97_614680	107.28	LG3	c84_831615	84.46	LG4	c6_1137267	94.45	LG5	c2_7347634	98.3	LG6	c79_6881306	86.9	LG7	c98_1461881	55.71	LG8	c42_5418385	92.14	LG9	c39_12401530	79.95	LG10	c130_512841	104.71	LG11	c4_3430693	111.67	LG12	c25_638451	54.07	LG13	c86_5590651	132.93
LG1	c129_67169	134.93	LG2	c97_668342	107.69	LG3	c84_1091101	85.56	LG4	c6_3774617	94.45	LG5	c2_7573671	99.05	LG6	c79_7207154	87.72	LG7	c98_1305544	56.47	LG8	c42_5503058	92.14	LG9	c39_13005160	80.35	LG10	c20_1399567	104.71	LG11	c4_3788092	111.67	LG12	c25_685211	54.07	LG13	c86_5779887	133.4
LG1	c129_67250	134.93	LG2	c97_668409	107.69	LG3	c84_1103569	85.56	LG4	c6_3774489	94.45	LG5	c2_7585463	100.15	LG6	c79_5178752	88.17	LG7	c109_1064913	58.45	LG8	c42_5542457	92.53	LG9	c39_12167241	80.35	LG10	c20_1399536	104.71	LG11	c4_6424890	111.67	LG12	c25_607678	54.07	LG13	c86_5779904	133.85
LG1	c129_67180	134.93	LG2	c97_631079	108.09	LG3	c84_825367	86.66	LG4	c6_735399	95.32	LG5	c2_7542999	100.57	LG6	c79_4948899	88.17	LG7	c109_915844	59.62	LG8	c42_5824752	92.53	LG9	c39_14789997	80.73	LG10	c31_2707441	105.12	LG11	c4_4761860	112.56	LG12	c25_664853	54.45	LG13	c86_5896514	134.32
LG1	c60_1845710	135.65	LG2	c97_631236	108.49	LG3	c84_556010	87.11	LG4	c6_3132203	96.48	LG5	c2_7461461	100.57	LG6	c79_4948956	88.17	LG7	c109_915753	59.62	LG8	c42_5737694	93.34	LG9	c39_12878125	81.1	LG10	c31_672105	105.12	LG11	c4_2458018	114.8	LG12	c25_736811	55.22	LG13	c86_6085815	134.75
LG1	c60_1860666	136	LG2	c97_631316	108.87	LG3	c84_555985	87.11	LG4	c6_1553318	96.87	LG5	c2_7461437	100.57	LG6	c79_5071097	88.54	LG7	c109_1041422	62.26	LG8	c42_5728743	94.59	LG9	c39_13179431	81.47	LG10	c20_3023782	108.39	LG11	c24_3595521	117.65	LG12	c25_828906	55.96	LG13	c86_6056984	135.57
LG1	c60_1525832	138.54	LG2	c97_665192	109.26	LG3	c84_705956	87.11	LG4	c6_1768157	97.66	LG5	c2_8052616	100.99	LG6	c79_6462078	88.54	LG7	c109_705628	63.97	LG8	c42_5346912	94.98	LG9	c39_12576353	81.88	LG10	c20_3146903	112.5	LG11	c4_6273814	119.05	LG12	c25_542030	57.48	LG13	c86_5659628	135.94
LG1	c60_1676081	139.66	LG2	c97_633176	110.03	LG3	c84_833689	87.11	LG4	c6_2354416	98.03	LG5	c2_7686553	101.41	LG6	c79_6462780	88.54	LG7	c109_705720	64.39	LG8	c42_5744981	96.12	LG9	c85_7271763	82.31	LG10	c20_3146892	112.5	LG11	c4_2151325	119.05	LG12	c25_482808	58.21	LG13	c86_5518637	136.3
LG1	c60_1344826	142.2	LG2	c97_633279	110.03	LG3	c84_706058	87.11	LG4	c6_2354401	98.03	LG5	c2_7747250	103.04	LG6	c79_6461927	88.54	LG7	c109_696753	64.82	LG8	c42_5795627	96.98	LG9	c39_14245051	82.73	LG10	c130_335854	114.55	LG11	c4_5558051	119.47	LG12	c25_482778	58.21	LG13	c86_5413460	137.03
LG1	c60_835315	144.38	LG2	c97_633232	110.03	LG3	c84_316093	88.21	LG4	c6_2656578	98.03	LG5	c2_7747288	103.04	LG6	c79_6103049	88.97	LG7	c109_581598	66.1	LG8	c42_5737478	98.43	LG9	c39_13589816	83.12	LG10	c20_2966088	117.11	LG11	c4_653439	119.47	LG12	c145_761445	58.21	LG13	c86_5590797	137.81
LG1	c60_805384	144.38	LG2	c97_55350	111.57	LG3	c84_13114	90.19	LG4	c6_3145131	98.03	LG5	c2_7683144	104.7	LG6	c79_6103046	88.97	LG7	c109_576711	66.48	LG8	c42_5975707	99.69	LG9	c39_13283564	83.12	LG10	c20_3758155	117.92	LG11	c149_154354	119.47	LG12	c25_307081	58.21	LG13	c86_5222229	138.99
LG1	c60_486761	145.55	LG2	c97_190337	112.72	LG3	c84_151154	91.38	LG4	c6_2025860	98.45	LG5	c2_7683089	105.08	LG6	c79_5662607	89.76	LG7	c11_468939	72.96	LG8	c42_6265624	100.89	LG9	c39_12212796	83.12	LG10	c20_1153106	120.46	LG11	c4_5614295	119.47	LG12	c25_370668	58.21	LG13	c86_5249597	138.99
LG1	c23_343496	146.36	LG2	c97_33287	113.56	LG3	c84_195033	91.38	LG4	c6_2025801	98.45	LG5	c2_7499277	106.99	LG6	c79_5662593	89.76	LG7	c11_463200	72.96	LG8	c42_6265578	101.28	LG9	c39_12212771	83.12	LG10	c20_1153181	122.83	LG11	c4_2860162	119.47	LG12	c25_370620	58.21	LG13	c86_5204984	139.75
LG1	c23_181273	146.36	LG2	c97_190223	114.47	LG3	c84_175507	91.38	LG4	c6_2025773	98.45	LG5	c2_7235117	108.12	LG6	c79_5046783	90.5	LG7	c11_708410	73.71	LG8	c42_6263387	102.06	LG9	c39_12212795	83.12	LG10	c20_1069808	122.83	LG11	c4_4607603	119.47	LG12	c25_370609	58.21	LG13	c86_5205080	139.75
LG1	c23_181225	146.36	LG2	c97_190344	114.87	LG3	c84_220863	91.84	LG4	c6_2976856	98.84	LG5	c2_7089921	108.93	LG6	c79_4949171	91.33	LG7	c11_708343	73.71	LG8	c42_6058590	103.27	LG9	c39_14819725	83.12	LG10	c100_429614	125.22	LG11	c4_5952096	119.47	LG12	c25_372292	58.58	LG13	c86_5205021	139.75
LG1	c23_92755	146.74	LG2	c97_190302	114.87	LG3	c84_220814	91.84	LG4	c6_1700203	98.84	LG5	c2_6905654	109.77	LG6	c79_5057631	92.2	LG7	c11_1075779	77.6	LG8	c42_6411617	103.66	LG9	c39_12290954	83.87	LG10	c100_716224	126.53	LG11	c24_617830	119.47	LG12	c25_248870	58.58	LG13	c86_5224588	140.12
LG1	c23_181249	147.11	LG2	c48_2591366	114.87	LG3	c84_172158	92.72	LG4	c6_3940122	98.84	LG5	c2_6905655	109.77	LG6	c79_5033924	92.6	LG7	c11_1251555	79.28	LG8	c42_6607627	104.8	LG9	c39_12290971	83.87	LG10	c100_846900	127.66	LG11	c4_5175570	119.47	LG12	c25_248872	58.94	LG13	c86_5224593	140.12
LG1	c23_998932	147.49	LG2	c97_190269	114.87	LG3	c84_172108	92.72	LG4	c6_524602	98.84	LG5	c2_7240835	109.77	LG6	c79_6173600	92.6	LG7	c11_1267311	80.05	LG8	c42_6645643	105.61	LG9	c39_14413202	84.26	LG10	c100_1358047	128.45	LG11	c149_455289	119.47	LG12	c25_59490	59.72	LG13	c86_5224532	140.48
LG1	c23_995216	147.91	LG2	c48_2458869	116.41	LG3	c84_264181	93.56	LG4	c6_4159090	98.84	LG5	c2_7233073	110.18	LG6	c79_6462893	92.98	LG7	c11_1388918	80.46	LG8	c42_6645656	105.61	LG9	c39_13413876	84.26	LG10	c8_6309369	130.16	LG11	c4_5967416	119.92	LG12	c25_307864	60.1	LG13	c86_5222425	141.66
LG1	c23_419928	147.91	LG2	c48_2265286	117.54	LG3	c84_154197	94.3	LG4	c6_2633050	98.84	LG5	c2_7090408	110.59	LG6	c79_6462042	93.37	LG7	c11_1457014	81.28	LG8	c42_6704756	106.51	LG9	c39_14237252	84.26	LG10	c8_6309337	130.16	LG11	c149_258324	120.37	LG12	c25_489895	60.51	LG13	c86_5092030	144.11
LG1	c23_937791	147.91	LG2	c48_2265193	117.54	LG3	c84_195308	94.3	LG4	c6_2186360	98.84	LG5	c2_7089205	111.36	LG6	c79_6462855	93.37	LG7	c11_1616361	82.37	LG8	c42_6704763	106.51	LG9	c39_13177067	84.62	LG10	c8_5953259	133.32	LG11	c4_6416581	120.75	LG12	c25_497617	61.02	LG13	c86_5127174	144.87
LG1	c23_937726	148.31	LG2	c48_2265345	117.54	LG3	c34_280476	94.69	LG4	c6_3940116	98.84	LG5	c2_6736331	112.17	LG6	c79_6462856	93.37	LG7	c11_1762527	83.12	LG8	c42_7047354	108.22	LG9	c39_12953526	85.34	LG10	c8_5907488	134.08	LG11	c4_3081046	121.12	LG12	c25_180528	61.94	LG13	c86_5117907	146.53
LG1	c23_808917	148.31	LG2	c48_2489920	117.54	LG3	c34_178991	95.43	LG4	c6_2163788	98.84	LG5	c2_7086122	113.82	LG6	c79_6607169	94.15	LG7	c11_1762505	83.12	LG8	c42_7055642	108.63	LG9	c39_13760823	86.08	LG10	c8_5801592	134.94	LG11	c4_4510355	121.52	LG12	c25_219134	63.09	LG13	c86_5024268	148.16
LG1	c23_448575	148.31	LG2	c48_2489856	117.54	LG3	c34_178992	95.43	LG4	c6_963158	98.84	LG5	c2_7180229	117.43	LG6	c79_6607013	94.15	LG7	c11_1649563	84.69	LG8	c42_6924573	109.02	LG9	c39_10932536	87.29	LG10	c8_5649774	135.86	LG11	c4_3130232	121.93	LG12	c145_598673	65.03	LG13	c86_5022470	148.16
LG1	c23_498810	148.31	LG2	c48_2265360	117.54	LG3	c34_335999	98.23	LG4	c6_963202	98.84	LG5	c2_7233217	119.54	LG6	c79_5662784	94.58	LG7	c11_1847291	85.93	LG8	c42_6830344	109.74	LG9	c39_11625951	87.7	LG10	c8_5478614	137.03	LG11	c4_6669337	121.93	LG12	c145_644517	65.03	LG13	c86_4923291	148.95
LG1	c23_636417	148.31	LG2	c48_1922030	117.93	LG3	c34_613623	100.22	LG4	c6_723120	99.24	LG5	c2_6903105	119.96	LG6	c79_5662751	94.58	LG7	c11_1765824	86.34	LG8	c42_6868253	110.86	LG9	c39_11520410	87.7	LG10	c8_5467472	137.77	LG11	c149_208741	121.93	LG12	c145_392386	66.29	LG13	c86_4899871	149.76
LG1	c23_918302	149.15	LG2	c48_1922139	117.93	LG3	c34_587654	100.97	LG4	c6_2739689	99.24	LG5	c2_6903058	120.72	LG6	c79_6467428	94.99	LG7	c11_1781800	88.55	LG8	c42_6845327	112.48	LG9	c39_11174233	88.07	LG10	c8_5218932	138.9	LG11	c4_2436482	121.93	LG12	c145_351847	68.8	LG13	c86_4978660	150.59
LG1	c23_720845	149.61	LG2	c48_1922095	117.93	LG3	c34_925901	101.89	LG4	c6_2017601	99.64	LG5	c2_6667117	121.82	LG6	c79_6050002	95.38	LG7	c11_1629338	90.09	LG8	c42_6967892	114.19	LG9	c39_11345248	88.46	LG10	c8_4966288	141.85	LG11	c4_238930	122.31	LG12	c145_232941	69.58	LG13	c86_4993532	150.59
LG1	c23_720816	149.61	LG2	c48_2540810	119.12	LG3	c34_529458	103.36	LG4	c6_2896160	100.02	LG5	c2_6906904	122.2	LG6	c79_5664868	95.84	LG7	c11_1762875	90.46	LG8	c42_6791117	115.42	LG9	c39_13617025	88.46	LG10	c8_4773493	143.33	LG11	c24_1183439	122.31	LG12	c145_232832	70.31	LG13	c86_4902684	150.97
LG1	c23_720710	150.36	LG2	c48_1672701	121.16	LG3	c34_789291	104.99	LG4	c6_2739972	100.02	LG5	c2_6401404	123.95	LG6	c79_5664888	95.84	LG7	c11_1762957	90.46	LG8	c42_6791063	115.42	LG9	c85_2947706	88.46	LG10	c8_4773440	143.33	LG11	c24_1487394	122.31	LG12	c145_222636	70.71	LG13	c86_4641652	152.1
LG1	c23_636404	151.49	LG2	c48_1663909	122.29	LG3	c34_863708	105.38	LG4	c6_1302807	100.02	LG5	c2_6386413	124.8	LG6	c79_5661159	95.84	LG7	c11_1839734	90.83	LG8	c42_6845634	116.76	LG9	c39_14835560	88.46	LG10	c8_4773400	143.33	LG11	c24_3611839	122.31	LG12	c145_283933	71.48	LG13	c86_4739765	152.46
LG1	c23_1072163	151.84	LG2	c48_1634974	123.02	LG3	c34_548261	105.82	LG4	c6_4121549	100.44	LG5	c2_6273577	125.58	LG6	c79_5027806	95.84	LG7	c11_1736038	90.83	LG8	c42_7136203	118.53	LG9	c39_11959912	88.46	LG10	c8_4773422	143.33	LG11	c4_5034160	122.67	LG12	c145_272048	72.2	LG13	c86_4676541	153.23
LG1	c23_1231251	152.22	LG2	c48_1634939	123.02	LG3	c34_548225	105.82	LG4	c6_4121638	100.44	LG5	c2_6308647	125.96	LG6	c79_6057605	95.84	LG7	c11_1839775	90.83	LG8	c42_7257126	119.27	LG9	c39_11916170	88.46	LG10	c8_4696813	143.33	LG11	c4_3820648	123.03	LG12	c70_1511304	72.59	LG13	c86_4676452	153.23
LG1	c23_1309047	153.33	LG2	c48_1662285	123.38	LG3	c34_728400	106.25	LG4	c6_699304	101.32	LG5	c2_6244474	126.36	LG6	c79_6057613	95.84	LG7	c11_1952220	92.27	LG8	c42_7300984	120.44	LG9	c39_12213202	88.46	LG10	c8_4641357	143.76	LG11	c24_476314	123.03	LG12	c70_1676921	72.99	LG13	c86_4599776	153.7
LG1	c23_1309045	153.33	LG2	c48_1389419	124.45	LG3	c34_557851	107.2	LG4	c6_5116741	102.27	LG5	c2_6233029	126.77	LG6	c79_4847510	96.98	LG7	c11_1952292	92.27	LG8	c42_7381256	121.32	LG9	c39_12107769	89.29	LG10	c8_4619841	143.76	LG11	c4_706356	123.03	LG12	c70_1596443	73.73	LG13	c86_4618028	154.13
LG1	c23_1309062	153.33	LG2	c48_1178957	125.88	LG3	c34_1101155	109.34	LG4	c6_6557561	102.69	LG5	c2_6232984	127.13	LG6	c79_4719147	98.88	LG7	c11_1963646	93.71	LG8	c42_7741138	121.75	LG9	c39_12213120	90.47	LG10	c8_4436882	144.89	LG11	c4_5628900	123.43	LG12	c70_1479401	74.47	LG13	c86_4565863	155.25
LG1	c23_1309089	153.33	LG2	c48_806289	126.99	LG3	c34_1328005	112.34	LG4	c87_582289	103.08	LG5	c2_6232989	127.13	LG6	c79_4185885	100.64	LG7	c11_2103862	95.16	LG8	c42_7610975	122.56	LG9	c39_12213106	90.47	LG10	c8_3761492	145.76	LG11	c4_6296247	124.19	LG12	c70_1483811	74.87	LG13	c86_4583800	156.48
LG1	c23_1488247	154.14	LG2	c48_609369	126.99	LG3	c34_1375044	114.17	LG4	c6_5178962	103.5	LG5	c2_6233026	127.13	LG6	c79_4201161	101.1	LG7	c11_2361138	95.55	LG8	c42_7641316	123.01	LG9	c39_12213166	90.47	LG10	c8_3761706	145.76	LG11	c4_3748563	124.19	LG12	c70_1479359	74.87	LG13	c86_4263516	159.06
LG1	c23_1368384	155	LG2	c48_732526	127.44	LG3	c34_1828777	115.07	LG4	c6_5178946	103.5	LG5	c2_6401222	128.62	LG6	c79_4630721	101.51	LG7	c11_2361087	95.55	LG8	c42_7670146	124.64	LG9	c39_13517065	90.47	LG10	c8_3761601	145.76	LG11	c4_653651	124.19	LG12	c70_1483841	74.87	LG13	c86_4395983	160.25
LG1	c23_1305002	155.42	LG2	c48_732460	127.44	LG3	c34_1828771	115.07	LG4	c82_7113063	103.9	LG5	c2_6093009	129.79	LG6	c79_4081533	102.94	LG7	c11_2476666	96	LG8	c42_7760322	125.72	LG9	c39_13264362	90.47	LG10	c8_3761501	145.76	LG11	c4_5145801	124.98	LG12	c70_1764035	75.3	LG13	c86_4194887	160.62
LG1	c23_1304909	155.42	LG2	c48_609318	127.83	LG3	c34_1919961	115.48	LG4	c82_7251824	103.9	LG5	c2_5955258	130.19	LG6	c79_3888276	105.83	LG7	c11_2476586	96	LG8	c42_7665028	126.09	LG9	c39_13672050	90.47	LG10	c8_3761574	145.76	LG11	c4_2559068	126.28	LG12	c70_1669483	75.74	LG13	c86_4262696	160.62
LG1	c23_2092618	156.61	LG2	c48_1183687	128.22	LG3	c34_1622235	117.17	LG4	c82_4900637	104.27	LG5	c2_5811599	132.12	LG6	c79_3634590	107.3	LG7	c11_2476525	96	LG8	c42_7509270	126.45	LG9	c39_12782088	90.91	LG10	c8_3907664	145.76	LG11	c4_5018072	126.7	LG12	c145_29200	76.16	LG13	c86_4094665	161.04
LG1	c23_1995249	157.35	LG2	c48_1183719	128.22	LG3	c34_1622253	117.17	LG4	c82_7412333	104.27	LG5	c2_5614318	133.25	LG6	c79_3904615	107.3	LG7	c11_2476457	96.36	LG8	c42_7664793	127.16	LG9	c3_2848657	91.76	LG10	c8_3827722	145.76	LG11	c4_1280093	127.13	LG12	c145_29187	76.16	LG13	c86_3964452	161.79
LG1	c23_2025939	157.35	LG2	c48_1142498	128.22	LG3	c34_1828811	118.56	LG4	c82_3857541	104.27	LG5	c2_5566465	133.99	LG6	c79_3727526	107.3	LG7	c11_2460584	97.09	LG8	c42_7702874	127.16	LG9	c39_12846581	92.87	LG10	c8_3760892	146.91	LG11	c4_4996087	127.56	LG12	c70_1872525	76.94	LG13	c86_3726776	162.16
LG1	c23_2093229	157.35	LG2	c48_1042280	129.37	LG3	c34_1437229	119.97	LG4	c82_3857618	104.27	LG5	c2_5596937	134.38	LG6	c79_3908704	107.3	LG7	c11_2476733	97.46	LG8	c42_7554168	127.16	LG9	c3_2997139	93.61	LG10	c8_3760894	146.91	LG11	c4_6269178	128.4	LG12	c70_1872547	76.94	LG13	c86_3398772	162.16
LG1	c23_1788215	157.35	LG2	c48_1042276	129.37	LG3	c34_1212656	122.53	LG4	c82_3895740	104.64	LG5	c2_5689184	135.65	LG6	c79_3908703	107.3	LG7	c11_2400252	97.85	LG8	c42_7554117	127.16	LG9	c39_12649700	94.39	LG10	c8_3760942	146.91	LG11	c4_5651395	129.23	LG12	c70_1872636	77.31	LG13	c86_3398755	162.16
LG1	c23_1779471	157.35	LG2	c48_514133	131.3	LG3	c34_1919947	124.4	LG4	c6_4758785	105.02	LG5	c2_5689199	135.65	LG6	c79_3427908	107.67	LG7	c11_2428856	98.24	LG8	c42_8286921	128.49	LG9	c39_13876633	94.78	LG10	c8_4078710	147.74	LG11	c4_5033837	130.15	LG12	c70_1815699	78.04	LG13	c86_3610484	162.16
LG1	c23_2240436	157.73	LG2	c48_482495	132.13	LG3	c34_1872469	124.78	LG4	c6_4758812	105.02	LG5	c2_5662967	136.87	LG6	c79_3617052	108.08	LG7	c11_2359183	99.71	LG8	c42_9455554	130.81	LG9	c39_13876577	94.78	LG10	c8_3939893	148.6	LG11	c4_6628433	130.96	LG12	c70_1604252	79.2	LG13	c86_3800824	162.52
LG1	c23_2472946	158.52	LG2	c48_362394	133.36	LG3	c34_1938467	125.91	LG4	c6_5912012	105.4	LG5	c2_5632657	137.25	LG6	c79_3617124	108.08	LG7	c11_2366586	100.11	LG8	c42_9223082	131.71	LG9	c39_13071690	94.78	LG10	c8_3939873	148.6	LG11	c4_1912082	130.96	LG12	c70_1604251	79.2	LG13	c86_4405193	162.89
LG1	c23_2488863	158.52	LG2	c48_66206	134.51	LG3	c34_1938442	125.91	LG4	c6_5179156	105.4	LG5	c2_5643298	137.64	LG6	c79_3477243	108.96	LG7	c11_2375209	100.54	LG8	c42_9164489	132.14	LG9	c39_13771772	94.78	LG10	c8_3679823	149.83	LG11	c4_6047210	130.96	LG12	c70_1031418	81.58	LG13	c86_4279546	163.33
LG1	c23_2283650	158.92	LG2	c48_156474	134.89	LG3	c34_1939881	127.73	LG4	c82_7645543	105.4	LG5	c2_5668824	138.01	LG6	c79_3477228	108.96	LG7	c11_2375249	100.54	LG8	c42_9909302	133.82	LG9	c39_13771794	94.78	LG10	c8_3701016	150.59	LG11	c4_3620769	131.33	LG12	c70_1031360	81.58	LG13	c86_3212218	165.06
LG1	c23_2265087	158.92	LG2	c48_66199	135.27	LG3	c34_1926939	128.57	LG4	c6_6701693	105.8	LG5	c2_5668765	138.36	LG6	c79_3507830	110.6	LG7	c11_2428742	101	LG8	c42_9336591	135.66	LG9	c39_14263425	94.78	LG10	c8_3701001	150.95	LG11	c149_215358	131.33	LG12	c70_1031271	81.58	LG13	c86_3212210	165.43
LG1	c23_2265107	158.92	LG2	c48_113894	135.68	LG3	c34_1919967	128.57	LG4	c6_4692020	106.18	LG5	c2_5516521	139.43	LG6	c79_3507799	110.99	LG7	c11_2560547	101.81	LG8	c42_9140447	138.36	LG9	c39_12562226	95.14	LG10	c8_3693030	150.95	LG11	c4_2350386	131.33	LG12	c70_1031371	81.58	LG13	c86_3212274	165.43
LG1	c23_2265229	158.92	LG2	c48_113898	135.68	LG3	c34_1919983	128.57	LG4	c82_5838838	106.9	LG5	c2_5516509	139.79	LG6	c79_3237217	114.06	LG7	c11_2560556	101.81	LG8	c42_9443334	140.4	LG9	c39_13649474	95.14	LG10	c8_3701035	150.95	LG11	c4_6822542	131.33	LG12	c70_1031307	81.94	LG13	c86_3527123	166.6
LG1	c23_2487863	159.37	LG2	c48_72708	136.11	LG3	c34_2115018	128.93	LG4	c6_5868728	107.27	LG5	c2_5331526	140.52	LG6	c79_3063480	114.95	LG7	c11_2560580	101.81	LG8	c42_9195669	140.79	LG9	c39_13725889	95.52	LG10	c8_3701037	150.95	LG11	c149_216088	131.33	LG12	c70_1253279	81.94	LG13	c86_3344139	166.6
LG1	c23_2743869	160.2	LG2	c48_128042	136.54	LG3	c34_2154593	130.03	LG4	c82_7112892	107.67	LG5	c2_5293167	140.9	LG6	c79_3210307	115.38	LG7	c11_2560478	101.81	LG8	c42_9828778	141.17	LG9	c39_13590106	95.92	LG10	c8_3287471	152.14	LG11	c4_3707790	131.33	LG12	c70_884680	82.31	LG13	c86_2912476	166.6
LG1	c23_2929822	160.2	LG2	c48_128068	136.54	LG3	c34_2154533	130.03	LG4	c82_7112914	107.67	LG5	c2_5331554	141.28	LG6	c79_3210319	115.38	LG7	c11_2732047	102.67	LG8	c42_9828792	141.17	LG9	c39_14424198	96.71	LG10	c8_3287462	152.14	LG11	c4_4683992	131.33	LG12	c70_993707	82.31	LG13	c86_3344236	166.6
LG1	c23_2929814	160.2	LG2	c48_37478	138.25	LG3	c34_2190298	130.03	LG4	c82_4888232	108.06	LG5	c2_5237445	141.68	LG6	c79_3210368	115.77	LG7	c11_2881378	103.5	LG8	c42_9909449	141.91	LG9	c39_13586174	97.6	LG10	c8_3299113	152.95	LG11	c4_653903	131.33	LG12	c70_993621	82.31	LG13	c86_3172045	167.03
LG1	c23_2929962	160.2	LG2	c37_2972579	140.18	LG3	c34_2155363	130.03	LG4	c82_4888393	109.27	LG5	c2_5237463	141.68	LG6	c79_3210415	116.16	LG7	c11_2867815	103.5	LG8	c42_9521975	142.78	LG9	c39_14369951	98.5	LG10	c8_3251054	152.95	LG11	c24_2676718	131.33	LG12	c70_993577	83.05	LG13	c86_2868459	168.69
LG1	c23_2707999	160.2	LG2	c37_2588718	141.45	LG3	c34_2457116	130.38	LG4	c82_6152731	110.56	LG5	c2_5292969	142.49	LG6	c79_3161715	117.03	LG7	c11_2605083	104.32	LG8	c42_8911977	145.15	LG9	c39_13283630	98.92	LG10	c8_3259229	153.36	LG11	c149_258358	131.33	LG12	c70_700415	84.16	LG13	c86_2355553	171.01
LG1	c23_2952460	160.2	LG2	c37_2588683	141.45	LG3	c34_2432323	132.04	LG4	c6_6763493	110.96	LG5	c2_4733365	144.33	LG6	c79_3063218	117.88	LG7	c11_3106401	105.84	LG8	c42_8399231	147.31	LG9	c39_12342261	98.92	LG10	c8_3259301	153.36	LG11	c24_3611781	131.33	LG12	c70_768729	84.88	LG13	c86_2837486	172.17
LG1	c23_2708446	160.2	LG2	c37_2588612	141.84	LG3	c34_2883347	133.79	LG4	c6_5809547	111.34	LG5	c2_4826418	146	LG6	c79_3063181	117.88	LG7	c11_3106503	105.84	LG8	c42_8474251	148.08	LG9	c85_5457006	99.64	LG10	c8_3104558	153.76	LG11	c149_126741	131.33	LG12	c70_902275	84.88	LG13	c86_2487680	172.17
LG1	c23_2812753	160.2	LG2	c37_2619415	142.6	LG3	c34_2791460	134.57	LG4	c82_7645349	111.34	LG5	c2_5013535	146.83	LG6	c79_2658774	120.1	LG7	c11_3016209	106.64	LG8	c42_8445279	148.48	LG9	c85_3588555	100.4	LG10	c8_3390463	154.54	LG11	c24_254036	131.33	LG12	c70_902176	85.28	LG13	c86_3168800	172.58
LG1	c23_2895770	160.2	LG2	c37_2361228	142.97	LG3	c34_2704899	135.67	LG4	c82_7445241	111.34	LG5	c2_5086532	147.21	LG6	c79_2264662	122.11	LG7	c11_2972342	107.01	LG8	c42_8693365	148.48	LG9	c85_3588617	103.19	LG10	c8_3390580	155.27	LG11	c24_327899	131.7	LG12	c70_902194	85.64	LG13	c86_3190796	172.96
LG1	c23_2895781	160.2	LG2	c37_2525177	142.97	LG3	c34_3093077	136.75	LG4	c6_4902584	112.07	LG5	c2_5223231	147.61	LG6	c79_2419233	124.48	LG7	c11_2919666	107.36	LG8	c42_8693329	148.48	LG9	c85_1017911	105.73	LG10	c8_3390351	155.99	LG11	c4_1279514	132.12	LG12	c70_809561	86.02	LG13	c86_2487544	172.96
LG1	c23_2812816	160.2	LG2	c37_2301929	142.97	LG3	c34_2812807	137.48	LG4	c6_4902608	112.07	LG5	c2_5224702	148.01	LG6	c79_2419175	124.48	LG7	c11_3200100	108.09	LG8	c42_8696960	148.48	LG9	c85_4267515	106.16	LG10	c8_3337505	156.36	LG11	c4_5935065	132.12	LG12	c70_902139	86.02	LG13	c86_2738263	172.96
LG1	c23_3125410	160.2	LG2	c37_2566898	142.97	LG3	c34_2797302	137.84	LG4	c6_4035396	112.79	LG5	c2_5224686	148.01	LG6	c79_2419210	124.48	LG7	c11_3200041	108.09	LG8	c42_9246586	148.84	LG9	c85_2002741	106.59	LG10	c8_2867859	160.07	LG11	c4_5843331	132.48	LG12	c70_902299	86.02	LG13	c86_2487915	172.96
LG1	c23_3158421	160.2	LG2	c37_2454932	142.97	LG3	c34_2681938	138.24	LG4	c6_2554944	113.26	LG5	c2_4896036	148.01	LG6	c79_2419270	124.48	LG7	c11_3135853	108.47	LG8	c42_9140901	149.21	LG9	c85_3427197	107.34	LG10	c8_2964320	162.91	LG11	c4_5034010	133.21	LG12	c70_768652	86.02	LG13	c86_2487970	173.32
LG1	c23_3158396	160.2	LG2	c37_2588631	142.97	LG3	c40_50407	140.28	LG4	c6_4123395	113.75	LG5	c2_5164779	148.01	LG6	c79_2419277	124.48	LG7	c11_3135825	108.47	LG8	c42_9895326	150.08	LG9	c85_1953415	108.52	LG10	c8_2964363	163.27	LG11	c4_4510637	133.63	LG12	c70_768770	86.02	LG13	c86_3237128	174.5
LG1	c23_2931000	160.2	LG2	c37_2588717	142.97	LG3	c34_3226258	141.08	LG4	c6_3748856	114.57	LG5	c2_4696541	148.01	LG6	c79_2514211	125.23	LG7	c11_3219030	108.84	LG8	c42_9745856	150.94	LG9	c85_1953400	108.52	LG10	c8_2721336	164.37	LG11	c4_5228130	134.07	LG12	c70_764387	86.02	LG13	c86_3039667	175.31
LG1	c23_3289189	160.57	LG2	c37_2596631	144.37	LG3	c40_208955	143.42	LG4	c6_2304213	114.57	LG5	c2_5021835	148.01	LG6	c79_2154993	127.32	LG7	c11_3229127	108.84	LG8	c42_9866962	150.94	LG9	c85_1953454	108.52	LG10	c8_2745609	165.57	LG11	c4_766826	134.51	LG12	c70_946050	86.42	LG13	c86_2912403	175.31
LG1	c23_3690423	161.42	LG2	c37_2596668	144.37	LG3	c40_332041	145.09	LG4	c6_875952	114.57	LG5	c2_4192930	148.78	LG6	c79_1140106	129.04	LG7	c11_3219098	108.84	LG8	c42_9745824	150.94	LG9	c39_812672	109.34	LG10	c8_2376023	168.24	LG11	c4_6757255	134.51	LG12	c70_946024	86.42	LG13	c86_3039637	175.31
LG1	c23_3633494	161.83	LG2	c37_2693561	146.84	LG3	c40_325810	146.16	LG4	c6_1394928	115.31	LG5	c2_4192990	148.78	LG6	c79_1317629	129.85	LG7	c11_3487271	113.78	LG8	c42_9950658	150.94	LG9	c85_1394068	109.77	LG10	c8_2253426	168.7	LG11	c4_5228040	134.51	LG12	c70_946035	86.42	LG13	c86_3039754	175.31
LG1	c23_3946069	162.57	LG2	c37_2374708	148.02	LG3	c40_253322	146.16	LG4	c6_1394985	115.71	LG5	c2_4214404	149.14	LG6	c79_1317699	129.85	LG7	c11_3567745	114.95	LG8	c42_10171664	151.33	LG9	c85_610767	110.2	LG10	c8_2373368	170.46	LG11	c4_2374663	134.51	LG12	c70_764438	86.81	LG13	c86_3039720	175.31
LG1	c23_3602675	163.02	LG2	c37_2597589	148.43	LG3	c40_245160	146.16	LG4	c6_3860643	119.36	LG5	c2_4214448	149.5	LG6	c79_2060253	129.85	LG7	c11_3567621	114.95	LG8	c42_10435754	151.72	LG9	c39_7856378	111.02	LG10	c8_2202287	172.31	LG11	c4_5050829	134.51	LG12	c70_764459	86.81	LG13	c86_2676606	175.74
LG1	c23_3602676	163.02	LG2	c37_2597702	148.43	LG3	c40_256067	146.55				LG5	c2_4193147	149.5	LG6	c79_2060288	130.21	LG7	c11_3717526	116.13	LG8	c42_10600253	152.93	LG9	c39_9993453	111.02	LG10	c8_2119663	174.91	LG11	c4_4422990	134.51	LG12	c70_764381	86.81	LG13	c86_2962797	175.74
LG1	c23_3690627	163.47	LG2	c37_2119725	149.88	LG3	c40_256031	147.27				LG5	c2_4193109	149.5	LG6	c79_1700465	130.64	LG7	c11_3711625	116.95	LG8	c42_10171568	153.72	LG9	c39_8229690	111.02	LG10	c8_2119713	174.91	LG11	c4_1596675	134.51	LG12	c70_948095	86.81	LG13	c86_2328510	176.11
LG1	c23_3690526	163.47	LG2	c37_1919326	151.41	LG3	c40_219539	147.63				LG5	c2_4214262	149.5	LG6	c79_1983676	131.07	LG7	c11_3718308	117.34	LG8	c42_10485799	153.72	LG9	c39_7729173	111.02	LG10	c8_2119708	174.91	LG11	c4_896755	134.51	LG12	c70_948153	87.16	LG13	c86_2717367	176.84
LG1	c23_3710093	163.47	LG2	c37_1919291	151.41	LG3	c40_234043	148.01				LG5	c2_4399043	149.5	LG6	c79_1983687	131.07	LG7	c11_3937847	117.81	LG8	c42_10485802	153.72	LG9	c39_7437493	111.41	LG10	c8_2113345	176.83	LG11	c4_3430565	134.51	LG12	c70_1035245	88.59	LG13	c86_3409662	177.65
LG1	c23_3629283	163.85	LG2	c37_1753508	151.87	LG3	c40_219324	148.74				LG5	c2_4173550	149.5	LG6	c79_1310904	131.85	LG7	c11_3921918	117.81	LG8	c42_10485777	153.72	LG9	c39_7390653	111.41	LG10	c8_2155589	177.2	LG11	c4_5394611	134.51	LG12	c70_1045469	89.72	LG13	c86_3262154	178.56
LG1	c23_3728747	163.85	LG2	c37_1655372	152.32	LG3	c40_686957	151.58				LG5	c2_4121570	150.27	LG6	c79_1767306	133.38	LG7	c11_3902650	118.68	LG8	c42_10485718	154.11	LG9	c39_6433705	111.41	LG10	c8_1877830	177.95	LG11	c24_339386	134.51	LG12	c70_1045448	90.1	LG13	c86_3595685	179.4
LG1	c23_3281539	164.61	LG2	c37_1706491	153.08	LG3	c40_765739	152.83				LG5	c2_3899543	150.69	LG6	c79_1767340	133.75	LG7	c11_3707838	119.48	LG8	c42_10327916	155.3	LG9	c39_6433727	111.41	LG10	c8_1877034	178.38	LG11	c4_5617725	134.51	LG12	c70_1087214	90.48	LG13	c86_3610553	179.77
LG1	c23_3253807	165.34	LG2	c37_1616846	153.08	LG3	c40_779315	154.77				LG5	c2_4182617	151.56	LG6	c79_802627	135.25	LG7	c11_3676998	120.23	LG8	c42_10395427	156.14	LG9	c39_7035679	111.41	LG10	c8_1877011	178.38	LG11	c24_476247	134.51	LG12	c70_1149911	90.85	LG13	c86_3980168	180.88
LG1	c23_3253921	167.2	LG2	c37_1595162	153.08	LG3	c40_779294	154.77				LG5	c2_3861177	152.36	LG6	c79_1022897	136.35	LG7	c11_3718357	120.97	LG8	c42_10618689	156.55	LG9	c39_6956358	111.41	LG10	c8_1877629	178.78	LG11	c4_6015583	134.51	LG12	c70_1149876	91.21	LG13	c86_4221098	181.65
			LG2	c37_1171386	153.47	LG3	c40_779269	154.77				LG5	c2_3858104	153.87	LG6	c79_661265	137.52	LG7	c11_3932383	121.33	LG8	c42_10199548	156.93	LG9	c39_6219523	111.77	LG10	c8_1894199	179.19	LG11	c4_1444359	134.51	LG12	c70_1121388	92.07	LG13	c86_4221100	181.65
			LG2	c37_1279015	153.85	LG3	c40_983074	157.01				LG5	c2_3961212	154.66	LG6	c79_559215	137.99	LG7	c11_3987391	123.48	LG8	c42_10199626	157.29	LG9	c39_4964566	111.77	LG10	c8_1877611	179.6	LG11	c4_5523536	134.91	LG12	c70_714604	92.94	LG13	c86_3964567	182.05
			LG2	c37_1278996	154.21	LG3	c40_1199443	158.85				LG5	c2_4029159	155.48	LG6	c79_579081	138.92	LG7	c11_4009802	124.8	LG8	c42_10734765	157.29	LG9	c39_9366835	111.77	LG10	c8_1877665	179.6	LG11	c4_4944585	134.91	LG12	c70_714433	93.69	LG13	c86_3964559	182.05
			LG2	c37_1279370	155.29	LG3	c40_1314097	160.07				LG5	c2_4029141	155.48	LG6	c79_559082	140.29	LG7	c11_4453073	126.51	LG8	c42_10734740	157.64	LG9	c39_5724542	111.77	LG10	c8_1893977	180.35	LG11	c4_4246378	134.91	LG12	c70_712004	94.44	LG13	c86_3823117	182.43
			LG2	c37_1294145	155.29	LG3	c40_1394667	161.31				LG5	c2_4539898	156.26	LG6	c79_559028	140.29	LG7	c11_4438232	127.78	LG8	c42_10291780	158.07	LG9	c39_2676734	112.13	LG10	c8_1885172	180.76	LG11	c4_209851	134.91	LG12	c70_714753	95.18	LG13	c86_3054269	183.16
			LG2	c37_1222952	155.66	LG3	c40_1394652	161.69				LG5	c2_4251295	157.06	LG6	c79_206886	142.49	LG7	c11_4448847	128.18	LG8	c42_10401650	158.07	LG9	c39_515435	112.86	LG10	c8_1885190	180.76	LG11	c24_324636	134.91	LG12	c70_474040	96.68	LG13	c86_2452712	184.32
			LG2	c37_1137288	156.07	LG3	c40_1394655	161.69				LG5	c2_4147780	158.19	LG6	c79_95211	143.24	LG7	c11_4300284	128.55	LG8	c42_10620233	158.07	LG9	c39_586258	113.28	LG10	c8_1876789	182.08	LG11	c4_5952131	134.91	LG12	c70_384900	97.05	LG13	c86_2452732	184.32
			LG2	c37_1137300	156.07	LG3	c40_1394649	161.69				LG5	c2_4194548	159.08	LG6	c79_95120	143.63	LG7	c11_4306928	128.96	LG8	c42_11052695	159.63	LG9	c39_586403	113.28	LG10	c8_1517528	184.07	LG11	c4_5213565	134.91	LG12	c70_292970	98.16	LG13	c86_3748963	185.98
			LG2	c37_1134138	156.07	LG3	c40_1394703	162.06				LG5	c2_4661819	160.13	LG6	c79_6728	144.77	LG7	c11_4306989	129.36	LG8	c42_10940595	160.8	LG9	c39_10777850	114.19	LG10	c8_1647468	185.57	LG11	c4_5512284	135.28	LG12	c70_293122	98.54	LG13	c86_2545504	187.26
			LG2	c37_1121485	156.47	LG3	c40_1625616	164.66				LG5	c2_3482792	163.15	LG6	c79_6786	144.77	LG7	c11_4300071	129.75	LG8	c42_10940593	160.8	LG9	c39_11710341	114.63	LG10	c8_1452562	185.57	LG11	c24_1697381	136.1	LG12	c70_293023	98.54	LG13	c86_1946131	188.17
			LG2	c37_1063159	157.3	LG3	c40_1730456	167.69				LG5	c2_3566328	164.84	LG6	c1_79010	147.01	LG7	c11_4192023	129.75	LG8	c42_11124899	161.57	LG9	c39_10636611	114.63	LG10	c8_1609842	185.96	LG11	c4_5017768	136.56	LG12	c70_295046	98.91	LG13	c86_1343052	188.61
			LG2	c37_1085213	157.67	LG3	c40_1718064	168.88				LG5	c2_3577179	165.63	LG6	c1_285169	148.13	LG7	c11_4300308	130.15	LG8	c42_11124885	161.94	LG9	c39_10557625	114.63	LG10	c8_1773982	185.96	LG11	c4_4423129	136.56	LG12	c70_294998	98.91	LG13	c86_941587	189.75
			LG2	c37_802127	158.79	LG3	c40_2174870	170.18				LG5	c2_3587587	166.98	LG6	c1_338202	149.74	LG7	c11_4630177	131.69	LG8	c42_10870342	162.7	LG9	c39_10599723	114.63	LG10	c8_1345541	186.33	LG11	c24_253842	137	LG12	c70_67568	101.46	LG13	c86_941519	190.15
			LG2	c37_897194	159.57	LG3	c40_2308232	170.64				LG5	c2_3412904	168.69	LG6	c1_338238	149.74	LG7	c11_4658392	132.43	LG8	c42_10254820	164.64	LG9	c39_10808633	114.63	LG10	c8_1424058	186.72	LG11	c24_2986529	137.77	LG12	c70_67605	101.83	LG13	c86_981188	191.79
			LG2	c37_959653	159.95	LG3	c40_2472424	172.29				LG5	c2_3359189	170.94	LG6	c1_488276	151.46	LG7	c11_4538213	132.43	LG8	c42_10254827	164.64	LG9	c39_10337933	114.63	LG10	c8_1326940	187.98	LG11	c4_1557345	137.77	LG12	c27_3596783	103.17	LG13	c86_981228	192.15
			LG2	c37_897449	159.95	LG3	c40_2440660	173.41				LG5	c2_3016698	172.43	LG6	c1_488346	151.46	LG7	c11_4584230	132.82	LG8	c42_10608865	165.42	LG9	c39_10337881	114.63	LG10	c8_1299605	189.54	LG11	c4_4508346	138.17	LG12	c27_3495301	104.44	LG13	c86_1536443	193.88
			LG2	c37_897356	159.95	LG3	c40_2216188	173.41				LG5	c2_3074119	173.35	LG6	c1_559953	152.23	LG7	c11_4636203	133.2	LG8	c42_10608988	165.8	LG9	c39_10276069	114.99	LG10	c8_1226810	190.29	LG11	c4_758812	138.56	LG12	c27_3077320	105.65	LG13	c86_1686789	196.04
			LG2	c37_684848	160.68	LG3	c40_2216206	173.41				LG5	c2_3209204	174.69	LG6	c1_483251	152.95	LG7	c11_4973409	135.85	LG8	c42_10608990	165.8	LG9	c39_11124656	115.37	LG10	c8_1216261	190.69	LG11	c4_6293893	138.99	LG12	c27_3142577	106.47	LG13	c86_1617953	197.33
			LG2	c37_684873	160.68	LG3	c40_2231464	173.81				LG5	c2_3218653	175.1	LG6	c1_437112	153.34	LG7	c11_4967336	136.63	LG8	c42_10608964	165.8	LG9	c39_11462957	115.37	LG10	c8_1143897	191.62	LG11	c4_3505724	138.99	LG12	c27_2881202	108.21	LG13	c86_1617928	197.33
			LG2	c37_356681	161.83	LG3	c40_2489222	174.26				LG5	c2_3104663	175.53	LG6	c1_437078	153.34	LG7	c11_5087352	137.01	LG8	c42_10608941	166.18	LG9	c39_11471892	115.37	LG10	c8_993831	192.5	LG11	c24_128261	138.99	LG12	c27_2817601	110.37	LG13	c86_1087789	199.06
			LG2	c37_307214	162.71	LG3	c40_1874870	174.76				LG5	c2_2754241	177.17	LG6	c1_477322	153.7	LG7	c11_5079525	137.01	LG8	c42_10874103	166.57	LG9	c39_11124639	115.37	LG10	c8_1091715	192.5	LG11	c149_694379	138.99	LG12	c27_2817613	110.37	LG13	c86_1087717	199.44
			LG2	c37_305282	163.6	LG3	c40_2076130	175.67				LG5	c2_3174191	178.73	LG6	c1_1293781	156.57	LG7	c11_5079435	137.4	LG8	c42_11139540	166.96	LG9	c39_11124623	115.37	LG10	c8_779667	192.9	LG11	c4_2160814	138.99	LG12	c27_2815724	111.93	LG13	c86_1752477	199.89
			LG2	c37_269944	163.6	LG3	c40_2838074	176.91				LG5	c2_2497986	180.25	LG6	c1_1101222	156.97				LG8	c42_11139555	166.96	LG9	c39_11511490	115.37	LG10	c8_889383	194.06	LG11	c4_5033749	138.99	LG12	c27_2616935	114.3	LG13	c86_1742714	199.89
			LG2	c37_388546	163.97	LG3	c40_3073093	176.91				LG5	c2_2509176	181.72	LG6	c1_1101177	156.97				LG8	c42_11244166	167.73	LG9	c85_2360611	115.37	LG10	c8_763562	195.27	LG11	c4_5783732	139.37	LG12	c27_2221715	117.95	LG13	c86_1742734	199.89
			LG2	c37_458299	164.34	LG3	c40_3661959	177.64				LG5	c2_2509158	181.72	LG6	c1_1101274	156.97				LG8	c42_11206927	168.13	LG9	c85_2360593	115.37	LG10	c8_653174	196.86	LG11	c4_5546563	139.37	LG12	c27_2039296	119.55	LG13	c86_1499663	199.89
			LG2	c37_473936	164.34	LG3	c40_2953445	178.74				LG5	c2_2389436	185.27	LG6	c1_1169561	156.97				LG8	c42_11232420	168.95	LG9	c85_3411804	115.37	LG10	c8_758048	198.08	LG11	c4_5458189	139.37	LG12	c27_2013108	120.34	LG13	c86_1996664	200.25
			LG2	c37_473770	164.34	LG3	c40_3008617	178.74				LG5	c2_2389435	185.27	LG6	c1_1101064	156.97				LG8	c42_11043469	170.51	LG9	c85_3411714	115.37	LG10	c8_758033	198.08	LG11	c4_3537820	140.3	LG12	c27_2013109	120.34	LG13	c86_1984506	200.96
			LG2	c37_388507	165.13	LG3	c40_3148514	178.74				LG5	c2_2389607	186.9	LG6	c1_1101022	157.33				LG8	c42_11185071	171.69	LG9	c85_3411683	115.37	LG10	c8_758018	198.08	LG11	c4_3802996	141.72	LG12	c27_1909923	122.94	LG13	c86_1830767	201.32
			LG2	c37_534250	165.48	LG3	c40_2671628	179.74				LG5	c2_2389192	189.59	LG6	c1_1101011	157.33				LG8	c42_11378265	173.64	LG9	c85_3411730	115.37	LG10	c8_622783	199.24				LG12	c27_1665134	124.85	LG13	c86_1602287	201.32
			LG2	c37_534206	165.48	LG3	c40_2671630	179.74				LG5	c2_2389089	189.59	LG6	c1_1001313	158.42				LG8	c42_11290827	174.48	LG9	c85_3411758	115.37	LG10	c8_35376	199.61				LG12	c27_974165	127.56	LG13	c86_2023888	201.7
			LG2	c37_684187	165.87	LG3	c40_3855881	182.89				LG5	c2_2036705	191.81	LG6	c1_1001239	158.42				LG8	c42_11290785	174.48	LG9	c39_169702	116.14	LG10	c8_179425	200.52				LG12	c27_620346	129.87	LG13	c86_1922410	202.46
			LG2	c37_897246	165.87	LG3	c40_3885715	184.09				LG5	c2_2046162	193.09	LG6	c1_925698	161.57				LG8	c42_11530003	175.25	LG9	c39_10278053	116.53	LG10	c8_506596	202.05				LG12	c27_132633	132.5	LG13	c86_1922427	202.46
			LG2	c37_1134340	167.15	LG3	c40_3883499	184.09				LG5	c2_2046130	193.09	LG6	c1_925665	161.57				LG8	c42_11485757	175.97	LG9	c39_11457247	117.36	LG10	c8_603460	202.47				LG12	c75_1680568	133.24	LG13	c86_1922335	202.46
			LG2	c37_1134322	167.15	LG3	c40_4186570	185.75				LG5	c2_2046146	193.09	LG6	c1_925818	163.12				LG8	c42_11571896	176.71	LG9	c39_746247	119	LG10	c8_603487	202.47				LG12	c75_1604705	134.07	LG13	c86_1733228	204.02
			LG2	c37_1134325	167.15	LG3	c40_5265325	188.73				LG5	c2_2130716	193.46	LG6	c1_919121	163.85				LG8	c42_11593454	177.11	LG9	c39_746205	119	LG10	c8_124068	202.88				LG12	c75_930462	134.5	LG13	c86_1733240	204.02
			LG2	c37_1134439	167.59	LG3	c40_5437040	190.81				LG5	c2_1998527	193.84	LG6	c1_894362	164.68				LG8	c42_11327065	177.57	LG9	c39_746248	119	LG10	c8_592978	202.88				LG12	c54_2085258	135.37	LG13	c86_1636577	204.84
			LG2	c37_1134067	167.59	LG3	c40_5437045	190.81				LG5	c2_2210344	194.6	LG6	c1_1072375	165.93				LG8	c42_11600072	179.79	LG9	c39_349958	120.26	LG10	c8_86573	202.88				LG12	c54_2066011	136.65	LG13	c86_2077758	207.07
			LG2	c37_1310717	168.02	LG3	c40_4929028	190.81				LG5	c2_2351976	195.03	LG6	c1_1207187	166.34				LG8	c42_11490380	181.28	LG9	c85_1394168	120.66	LG10	c8_364789	202.88				LG12	c54_2066022	136.65	LG13	c86_2144068	208.17
			LG2	c37_1517549	168.82	LG3	c40_4575584	190.81				LG5	c2_2232463	195.93	LG6	c1_1018778	166.77				LG8	c42_12187080	182.04	LG9	c85_1704176	121.78	LG10	c8_364723	202.88				LG12	c54_1666287	138.37	LG13	c86_2144033	208.17
			LG2	c37_1427387	169.65	LG3	c40_4971087	190.81				LG5	c2_2241114	197.66	LG6	c1_965681	167.97				LG8	c42_12186989	182.89	LG9	c39_483028	122.9	LG10	c8_364742	202.88				LG12	c75_775749	138.83	LG13	c86_2276995	208.53
			LG2	c37_1515953	170.07	LG3	c40_4971207	190.81				LG5	c2_2210197	198.05	LG6	c1_1308136	169.83				LG8	c42_11806138	184.16	LG9	c39_348735	124.08	LG10	c8_436716	203.25				LG12	c75_423951	138.83	LG13	c86_2034354	208.91
			LG2	c37_1706545	170.07	LG3	c40_4971135	190.81				LG5	c2_2317802	198.42	LG6	c1_1745554	172.06				LG8	c42_12104160	184.89	LG9	c39_348768	124.88	LG10	c8_239230	203.25				LG12	c75_139315	139.57	LG13	c86_1491488	210.41
			LG2	c37_1616706	171.89	LG3	c40_5560565	191.54				LG5	c2_1733279	200.74	LG6	c1_1873498	172.06				LG8	c42_12290197	185.66	LG9	c39_851131	126.12	LG10	c8_239203	203.25				LG12	c75_1109952	140.3	LG13	c86_1181337	211.26
			LG2	c37_1616760	171.89	LG3	c40_5895983	192.28				LG5	c2_1676075	202.01	LG6	c1_1644288	172.06				LG8	c42_12201790	186.06	LG9	c39_851084	126.12	LG10	c8_306287	204.49				LG12	c75_936023	140.69	LG13	c86_1085838	211.68
			LG2	c37_1616741	171.89	LG3	c40_5943105	192.28				LG5	c2_1383396	204.58	LG6	c1_1593479	172.06				LG8	c42_12446505	188.02	LG9	c39_2676806	126.52							LG12	c75_1131261	142.89	LG13	c86_981093	213.24
						LG3	c40_5881473	192.68				LG5	c2_1383780	205.37	LG6	c1_1745664	172.06				LG8	c42_12446513	188.02	LG9	c39_2688265	126.52							LG12	c273_68058	148.82	LG13	c86_982876	214.48
						LG3	c40_5879690	193.08				LG5	c2_1383811	205.75	LG6	c1_1745665	172.06				LG8	c42_12439474	188.87	LG9	c39_3288975	126.52										LG13	c86_889953	215.75
						LG3	c40_6286781	193.79				LG5	c2_1224684	206.14	LG6	c1_1825754	172.06				LG8	c42_12362574	189.29	LG9	c39_902930	126.52										LG13	c86_889970	216.15
						LG3	c40_6447121	199.28				LG5	c2_1224673	206.14	LG6	c1_1745523	172.45				LG8	c42_12362556	189.29	LG9	c39_1623861	126.52										LG13	c86_870165	216.99
						LG3	c15_3299310	204.14				LG5	c2_1224749	206.14	LG6	c1_1849126	172.45				LG8	c42_12822326	190.54	LG9	c39_4067479	126.52										LG13	c86_870237	216.99
						LG3	c15_3299215	205.13				LG5	c2_1282187	206.51	LG6	c1_1768994	173.28				LG8	c42_12413942	191.38	LG9	c39_3780831	126.52										LG13	c86_857463	217.78
						LG3	c40_7845930	207.97				LG5	c2_1219506	207.28	LG6	c1_1795228	174.41				LG8	c42_12431278	192.18	LG9	c39_3434622	126.89										LG13	c86_874816	217.78
						LG3	c40_7914449	207.97				LG5	c2_1219543	207.28	LG6	c1_1649265	175.58				LG8	c42_12344118	193.05	LG9	c39_3434588	126.89										LG13	c86_577541	218.57
						LG3	c40_7914442	207.97				LG5	c2_1383605	207.28	LG6	c1_1763345	177.49				LG8	c42_12587379	193.88	LG9	c39_6603814	127.33										LG13	c86_572960	220.48
						LG3	c15_3916172	208.38				LG5	c2_1224801	207.28	LG6	c1_1614858	178.22				LG8	c42_12817989	194.6	LG9	c39_7775879	127.76										LG13	c86_543184	221.73
						LG3	c15_2719810	208.77				LG5	c2_721268	207.73	LG6	c1_1826178	178.22				LG8	c42_12938817	195.34	LG9	c39_7775772	127.76										LG13	c86_62112	222.18
						LG3	c15_2202267	209.51				LG5	c2_1329914	209	LG6	c1_2151280	179.01				LG8	c42_12600580	195.71	LG9	c39_7456621	128.16										LG13	c86_62046	222.18
						LG3	c15_2032291	209.51				LG5	c2_1169172	211.69	LG6	c1_2037484	179.42				LG8	c42_13252512	196.44	LG9	c39_9993483	128.16										LG13	c86_62068	222.18
						LG3	c103_163004	209.92				LG5	c2_1169124	211.69	LG6	c1_2019782	179.42				LG8	c42_13252650	196.8	LG9	c39_8877633	128.16										LG13	c86_92178	222.65
						LG3	c15_74524	209.92				LG5	c2_687637	214.81	LG6	c1_2019832	179.79				LG8	c42_13769811	199.44	LG9	c39_9610058	128.16										LG13	c86_8675	223.96
						LG3	c103_162930	209.92				LG5	c2_658874	215.2	LG6	c1_2004820	179.79				LG8	c42_13660625	200.92	LG9	c39_4615814	128.16										LG13	c86_8623	223.96
						LG3	c15_50129	211.42				LG5	c2_877327	215.2	LG6	c1_2034646	179.79				LG8	c5_227542	203.77	LG9	c39_7545755	128.54										LG13	c86_308090	225.13
						LG3	c15_50135	211.42				LG5	c2_557849	215.57	LG6	c1_2034502	179.79				LG8	c5_288545	205.09	LG9	c39_2117994	128.9										LG13	c86_411382	225.13
						LG3	c15_73999	212.6				LG5	c2_444893	216.31	LG6	c1_2247651	180.98				LG8	c5_288581	205.09	LG9	c39_2118057	128.9										LG13	c22_4000514	227.02
						LG3	c15_49010	212.6				LG5	c2_455200	216.68	LG6	c1_2311819	180.98				LG8	c5_288671	205.09	LG9	c39_1749410	128.9										LG13	c22_4256119	227.46
						LG3	c15_1218442	212.98				LG5	c2_455216	216.68	LG6	c1_3586860	181.87				LG8	c5_200512	205.09	LG9	c39_929045	128.9										LG13	c22_3716420	227.46
						LG3	c15_1218490	212.98				LG5	c2_455151	217.06	LG6	c1_3586927	181.87				LG8	c5_200633	205.09	LG9	c39_3103944	129.3										LG13	c22_4025922	227.86
						LG3	c15_1177616	213.7				LG5	c2_455130	217.06	LG6	c1_3487765	182.68				LG8	c5_345208	205.09	LG9	c39_1699598	129.3										LG13	c22_3874694	228.23
						LG3	c15_1543779	213.7				LG5	c7_161836	217.43	LG6	c1_3473380	183.93				LG8	c5_199847	205.09	LG9	c39_4030376	129.69										LG13	c22_3470200	228.65
						LG3	c15_1543283	214.11				LG5	c7_161827	217.43	LG6	c1_3515044	184.75				LG8	c5_345168	205.09	LG9	c39_4941594	130.5										LG13	c22_3327009	230.31
						LG3	c103_1047701	215.97				LG5	c2_514414	218.67	LG6	c1_3555683	184.75				LG8	c5_337579	205.09	LG9	c39_8468731	130.87										LG13	c22_3326606	230.73
						LG3	c103_1047728	215.97				LG5	c2_514316	220.99	LG6	c1_3277813	184.75				LG8	c42_13993306	205.51	LG9	c39_8229650	130.87										LG13	c22_3192916	231.99
						LG3	c103_1212272	217.5				LG5	c2_469663	224.94	LG6	c1_3587320	185.15				LG8	c42_14131153	206.33	LG9	c39_5279823	130.87										LG13	c22_3216482	233.48
						LG3	c103_1236965	217.5				LG5	c2_469584	224.94	LG6	c1_3426926	185.15				LG8	c5_369913	207.22	LG9	c39_5077843	130.87										LG13	c22_3197305	235.03
						LG3	c103_1236880	217.5				LG5	c7_474039	225.74	LG6	c1_3060717	185.61				LG8	c5_200578	207.65	LG9	c39_5744672	130.87										LG13	c22_3197478	235.79
						LG3	c103_1336547	218.24				LG5	c7_501195	227.06	LG6	c1_3154851	186.44				LG8	c5_720754	208.79	LG9	c39_6812191	131.63										LG13	c22_2811881	237.26
						LG3	c119_88815	218.96				LG5	c7_501213	227.06	LG6	c1_3154856	186.44				LG8	c42_14046038	210.6	LG9	c39_4203936	132.85										LG13	c22_2504726	240.23
						LG3	c119_340749	220.59				LG5	c7_567507	229.8	LG6	c1_3060752	186.86				LG8	c42_14046011	210.6	LG9	c39_4203939	132.85										LG13	c22_2376669	242.82
						LG3	c119_452515	223.21				LG5	c7_759868	230.77	LG6	c1_3924809	187.25				LG8	c5_642061	212.42	LG9	c39_4203966	133.27										LG13	c22_1988571	243.19
						LG3	c119_480136	225.18				LG5	c7_759815	230.77	LG6	c1_3959232	187.61				LG8	c5_1075255	212.81	LG9	c39_1930277	133.27										LG13	c22_1856646	243.98
						LG3	c119_730734	225.92				LG5	c7_759887	230.77	LG6	c1_3987956	187.97				LG8	c5_695491	213.2	LG9	c39_1930453	133.27										LG13	c22_1718468	244.4
						LG3	c119_647980	226.35				LG5	c7_984029	232.69	LG6	c1_3954275	187.97				LG8	c5_695480	213.57	LG9	c39_2039276	133.27										LG13	c22_1660330	244.84
						LG3	c73_1885278	228.95				LG5	c7_983983	233.12	LG6	c1_3889300	189.65				LG8	c5_716911	214.66	LG9	c39_2461203	133.27										LG13	c22_1799488	244.84
						LG3	c73_1885217	228.95				LG5	c7_1254727	235.64	LG6	c1_3889293	189.65				LG8	c5_738612	215.43	LG9	c39_2215452	133.27										LG13	c22_1818318	244.84
						LG3	c73_1885229	228.95				LG5	c7_994956	237.76	LG6	c1_3889276	189.65				LG8	c5_738458	215.82	LG9	c39_3863953	133.27										LG13	c22_1723865	245.59
						LG3	c73_1885279	228.95				LG5	c7_2317181	240.36	LG6	c1_3889228	190.03				LG8	c5_603521	216.23	LG9	c39_3772208	133.27										LG13	c22_931160	246.69
						LG3	c73_1776926	229.32				LG5	c7_2211948	241.58	LG6	c1_3889231	190.03				LG8	c5_603506	216.23	LG9	c39_1749481	133.27										LG13	c22_1037287	247.05
						LG3	c73_1844580	229.32				LG5	c7_2462833	241.58	LG6	c1_3889197	192.32				LG8	c5_613711	216.66	LG9	c39_3161220	133.72										LG13	c22_575658	247.42
						LG3	c73_1779666	230.14				LG5	c7_1725897	242.34	LG6	c1_3889215	192.32				LG8	c5_603489	217.1	LG9	c39_1433534	133.72										LG13	c22_574549	247.79
						LG3	c73_1535153	231.29				LG5	c7_1590528	242.34	LG6	c1_2868994	197.01				LG8	c5_1152041	217.51	LG9	c39_1729912	134.11										LG13	c22_614973	248.15
						LG3	c73_1543631	231.7				LG5	c7_2426827	243.18	LG6	c1_2931959	197.4				LG8	c5_1121923	217.92	LG9	c39_1608028	134.51										LG13	c22_614925	248.15
						LG3	c73_1592315	232.11				LG5	c7_1592071	243.6	LG6	c1_2514210	197.77				LG8	c5_1570885	218.7	LG9	c39_9099744	134.91										LG13	c22_625274	248.15
						LG3	c73_1535230	232.11				LG5	c7_1592150	243.6	LG6	c1_2517950	197.77				LG8	c5_1570904	218.7	LG9	c39_9714152	135.29										LG13	c22_625246	248.15
						LG3	c73_1398290	232.47				LG5	c7_1669350	243.6	LG6	c1_3060789	197.77				LG8	c5_1570873	218.7	LG9	c39_9714051	135.66										LG13	c22_751134	248.51
						LG3	c73_1409710	232.84				LG5	c7_1343138	243.97	LG6	c1_2517792	197.77				LG8	c5_1570938	219.13	LG9	c39_6959022	136.42										LG13	c22_1123390	248.89
						LG3	c73_1409660	232.84				LG5	c7_1777409	245.08	LG6	c1_3587465	198.19				LG8	c5_1570971	219.13	LG9	c39_8183491	136.81										LG13	c22_918955	249.26
						LG3	c73_1356083	234.03				LG5	c12_1061341	245.51	LG6	c1_3383544	198.56				LG8	c5_1570748	219.56	LG9	c39_9714085	137.17										LG13	c22_1070656	249.64
						LG3	c73_1260381	235.25				LG5	c12_2711786	245.93	LG6	c1_3574283	198.56				LG8	c5_1570721	219.56	LG9	c39_6568001	137.55										LG13	c22_1455089	250.02
						LG3	c73_1284630	236.05				LG5	c12_2711774	245.93	LG6	c1_3791942	199				LG8	c5_1570733	219.56	LG9	c39_9963451	138.75										LG13	c22_1438323	250.4
						LG3	c73_1284723	236.05				LG5	c95_372613	246.68	LG6	c1_3791834	199				LG8	c5_1570667	220.32	LG9	c39_7862509	139.16										LG13	c22_1408475	250.4
						LG3	c73_1284510	236.05				LG5	c95_372737	246.68	LG6	c1_3969999	200.59				LG8	c5_1159553	223.07	LG9	c39_7862656	139.16										LG13	c22_1038921	251.5
						LG3	c73_1284530	236.05				LG5	c7_2682049	247.84	LG6	c1_4001057	202.5				LG8	c5_1594023	224.18	LG9	c39_7862614	139.16										LG13	c22_408924	252.6
						LG3	c73_1284558	236.43				LG5	c7_2681212	248.29	LG6	c1_4509785	203.38				LG8	c5_1381064	224.56	LG9	c39_9200695	139.16										LG13	c22_652921	253.75
						LG3	c73_1284469	236.43				LG5	c95_333924	248.75	LG6	c1_4071861	203.38				LG8	c5_1557797	224.56	LG9	c39_5732417	139.16										LG13	c22_652935	253.75
						LG3	c73_980658	237.89				LG5	c95_333970	248.75	LG6	c1_4197832	203.38				LG8	c5_1441548	224.56	LG9	c39_5732272	139.16										LG13	c22_652965	254.91
						LG3	c73_980820	238.78				LG5	c12_3194105	249.54	LG6	c1_4375644	203.76				LG8	c5_1153906	225.28	LG9	c39_7862611	139.16										LG13	c22_596391	256.03
						LG3	c73_986515	239.59				LG5	c59_1570218	249.54	LG6	c1_4375530	203.76				LG8	c5_1154735	225.28	LG9	c39_4964427	139.53										LG13	c22_1335257	257.68
						LG3	c73_824335	241.55				LG5	c7_5193833	250.41	LG6	c1_4246831	204.15				LG8	c5_1145828	226.04	LG9	c39_7601564	139.88										LG13	c22_1241018	259.35
						LG3	c73_755517	242.29				LG5	c7_4863226	251.99	LG6	c1_4442252	204.15				LG8	c5_1727991	226.46	LG9	c39_7601556	139.88										LG13	c22_1336599	261.41
						LG3	c73_501421	243.04				LG5	c12_3261172	252.38	LG6	c1_4472673	204.15				LG8	c5_1985738	226.87	LG9	c39_4528741	140.25										LG13	c22_478014	264.35
						LG3	c73_656650	243.04				LG5	c12_4166303	253.64	LG6	c1_4289467	204.5				LG8	c5_1985730	226.87	LG9	c39_8483310	140.98										LG13	c22_459170	267.13
						LG3	c73_656656	243.04				LG5	c12_4166371	253.64	LG6	c1_4289435	204.5				LG8	c5_1768146	227.66	LG9	c39_8483270	140.98										LG13	c22_459204	267.86
						LG3	c73_429497	243.5				LG5	c12_4649392	254.93	LG6	c1_4289426	204.5				LG8	c5_1586406	229.18	LG9	c39_8483262	140.98										LG13	c22_459277	267.86
						LG3	c73_692801	243.5				LG5	c12_4762500	255.41	LG6	c1_4411034	204.87				LG8	c5_2160809	231.25	LG9	c39_4444296	141.36										LG13	c22_563082	269.13
						LG3	c73_605343	243.5				LG5	c12_4785016	255.84	LG6	c1_4289386	204.87				LG8	c5_2268921	231.68	LG9	c39_5744632	141.36										LG13	c22_563113	269.13
						LG3	c73_429477	243.5				LG5	c12_4784880	255.84	LG6	c1_4472624	204.87				LG8	c5_2649370	232.8	LG9	c39_5744629	141.36										LG13	c22_660205	271.29
						LG3	c73_660948	243.5				LG5	c117_500713	257.28	LG6	c1_4472580	204.87				LG8	c5_2577048	233.18	LG9	c39_10740705	141.73										LG13	c22_152181	273.44
						LG3	c73_409672	244.31				LG5	c117_547394	257.67	LG6	c1_4472584	204.87				LG8	c5_2578606	233.18	LG9	c39_10740737	141.73										LG13	c22_559246	274.74
						LG3	c73_656608	245.63				LG5	c117_547335	257.67	LG6	c1_4472644	204.87				LG8	c5_2160835	233.18	LG9	c39_10636596	141.73										LG13	c22_559266	274.74
						LG3	c73_215958	246.54				LG5	c117_547334	257.67	LG6	c1_4377749	204.87				LG8	c5_2160745	233.6	LG9	c39_10717512	141.73										LG13	c22_227485	276.05
						LG3	c73_307596	247.84				LG5	c117_547119	258.5	LG6	c1_4802488	204.87				LG8	c5_2579881	233.6	LG9	c39_515354	142.11										LG13	c22_377942	276.47
						LG3	c73_748711	251.46				LG5	c117_720282	259.32	LG6	c1_4880238	204.87				LG8	c5_2666025	234.7	LG9	c39_162508	142.11										LG13	c123_822609	277.41
						LG3	c73_748702	251.46				LG5	c117_720105	260.5	LG6	c1_4802499	204.87				LG8	c5_2513244	236.16	LG9	c39_162642	142.95										LG13	c123_226193	278.42
												LG5	c117_496072	261.85	LG6	c1_4880415	204.87				LG8	c5_2100823	237.66	LG9	c39_515399	144.16										LG13	c123_180682	278.85
												LG5	c117_378512	263.3	LG6	c1_4724487	204.87				LG8	c5_2500246	240.12	LG9	c85_250024	144.16										LG13	c123_126394	278.85
												LG5	c117_378494	263.3	LG6	c1_4724427	204.87				LG8	c5_2446324	242.44	LG9	c39_1308476	144.57										LG13	c123_343384	279.21
												LG5	c26_64101	265.97	LG6	c1_4738200	204.87				LG8	c5_2446315	242.44	LG9	c39_2500027	144.57										LG13	c123_608551	280.29
												LG5	c26_64195	266.33	LG6	c1_4606213	205.24				LG8	c5_2433738	243.3	LG9	c39_1991812	144.57										LG13	c123_604168	281.46
												LG5	c26_323723	267.07	LG6	c1_4852750	205.61				LG8	c5_2433900	243.3	LG9	c39_2296732	144.57										LG13	c123_651726	283.08
												LG5	c26_525656	268.21	LG6	c1_4802230	206.42				LG8	c5_2433855	243.3	LG9	c39_6612606	144.57										LG13	c123_643623	283.84
												LG5	c26_525724	268.21	LG6	c1_5230387	207.24				LG8	c5_2653392	244.02	LG9	c39_6612639	144.57										LG13	c123_608877	284.95
												LG5	c26_369411	269.82	LG6	c1_5076594	207.62				LG8	c5_2749834	244.42	LG9	c39_8830325	144.96										LG13	c123_456308	285.77
												LG5	c26_331761	270.21	LG6	c1_4924026	208.01				LG8	c5_2749905	244.42	LG9	c39_9470293	145.69										LG13	c123_174567	286.23
												LG5	c26_331863	270.57	LG6	c1_5157879	208.38				LG8	c5_2309597	244.42	LG9	c39_8714838	145.69										LG13	c123_174566	286.23
												LG5	c26_238609	270.93	LG6	c1_4913257	208.74				LG8	c5_2309490	244.88	LG9	c39_6456837	145.69										LG13	c123_333403	286.66
												LG5	c26_239091	270.93	LG6	c1_4913251	208.74				LG8	c5_2309600	245.33	LG9	c39_8135059	145.69										LG13	c123_343561	287.05
												LG5	c26_238333	270.93	LG6	c1_4924178	208.74				LG8	c5_2269533	247.19	LG9	c39_10247954	145.69										LG13	c123_125436	287.05
												LG5	c26_239172	270.93	LG6	c1_4986708	208.74				LG8	c5_2269428	247.64	LG9	c39_10740656	145.69										LG13	c123_131969	287.42
												LG5	c26_238432	271.3	LG6	c1_5260178	209.11				LG8	c5_3112160	251.61	LG9	c39_369468	146.42										LG13	c123_300054	287.42
												LG5	c26_238810	271.73	LG6	c1_5502426	209.94				LG8	c5_3112152	251.61	LG9	c39_369576	146.42										LG13	c123_68314	287.42
												LG5	c26_238759	271.73	LG6	c1_5699604	210.79				LG8	c5_3112104	252.44	LG9	c39_369449	146.79										LG13	c123_68333	287.42
												LG5	c26_238894	272.17	LG6	c1_5650078	211.53				LG8	c5_3076451	253.72	LG9	c39_369443	146.79										LG13	c123_608710	288.57
												LG5	c26_264756	272.96	LG6	c1_5720527	212.63				LG8	c5_3115768	254.9	LG9	c85_5435439	147.2										LG13	c123_273140	290.8
												LG5	c26_765110	276.55	LG6	c1_5754449	213.74				LG8	c5_3607037	256.05	LG9	c85_6785504	147.2										LG13	c123_728811	293.72
												LG5	c26_1169300	278.7	LG6	c1_6545710	214.95				LG8	c5_4171593	256.43	LG9	c85_6785363	147.2										LG13	c123_833584	295.01
												LG5	c26_1104620	280.66	LG6	c1_6545724	214.95				LG8	c5_3585575	256.43	LG9	c85_3358610	148.05										LG13	c123_833460	295.01
												LG5	c26_1252109	283.19	LG6	c1_5748220	216.21				LG8	c5_4171718	256.43	LG9	c85_3358653	148.05										LG13	c123_988711	295.01
												LG5	c26_1252143	283.19	LG6	c1_5973900	216.21				LG8	c5_3468213	256.43	LG9	c39_12402737	148.9										LG13	c123_978287	295.76
												LG5	c26_1252063	285.58	LG6	c1_6041125	216.21				LG8	c5_3469276	256.43	LG9	c39_12212523	149.73										LG13	c123_978278	295.76
												LG5	c26_1396838	286.42	LG6	c1_6263239	216.58				LG8	c5_3469251	256.43	LG9	c39_12743671	150.57										LG13	c22_116390	296.98
												LG5	c26_1498818	286.83	LG6	c1_6258347	218.57				LG8	c5_4172256	256.8	LG9	c39_12213157	150.98										LG13	c22_60647	298.6
												LG5	c26_1498863	287.19	LG6	c1_6263337	220.56				LG8	c5_3289104	258.02	LG9	c39_13458656	150.98										LG13	c22_229214	300.24
												LG5	c26_1519233	287.56	LG6	c1_6237068	220.93				LG8	c5_3289243	258.44	LG9	c39_12213073	150.98										LG13	c22_229282	300.24
												LG5	c26_1841537	288.36	LG6	c1_6159398	221.36				LG8	c5_4510486	259.65	LG9	c39_4617272	150.98										LG13	c22_2007200	302.44
												LG5	c26_2259682	288.82	LG6	c1_6159380	221.36				LG8	c5_4813478	260.39	LG9	c39_8480244	151.44										LG13	c22_2072416	303.65
												LG5	c26_2258994	289.26	LG6	c1_6306380	221.79				LG8	c5_4685053	260.77	LG9	c39_7288207	151.88										LG13	c22_2072377	304.02
												LG5	c26_1903081	289.7	LG6	c1_6277875	221.79				LG8	c5_4298694	261.54	LG9	c39_6304163	152.32										LG13	c22_1923026	304.02
												LG5	c26_2259039	290.14	LG6	c1_6465925	222.2				LG8	c5_4368073	262.7	LG9	c39_7762784	152.32										LG13	c22_2050469	304.39
												LG5	c26_1981921	290.54	LG6	c1_6161216	222.61				LG8	c5_4596622	263.48	LG9	c39_8877578	152.73										LG13	c22_2227364	305.46
												LG5	c26_1981989	290.54	LG6	c1_6053841	222.98				LG8	c5_4317900	264.66	LG9	c39_6286674	152.73										LG13	c22_2711893	306.28
												LG5	c26_2127322	290.54	LG6	c1_6053853	222.98				LG8	c5_4940133	265.94	LG9	c39_6858843	153.5										LG13	c22_2711952	306.28
												LG5	c26_2098727	290.54	LG6	c1_5928896	223.35				LG8	c5_4940077	266.36	LG9	c39_5175250	154.67										LG13	c22_2711929	306.28
												LG5	c26_2342388	290.9	LG6	c1_6035886	223.35				LG8	c5_5003028	267.55	LG9	c39_8613654	155.04										LG13	c22_2711867	306.28
												LG5	c26_2342418	290.9	LG6	c1_6035899	223.35				LG8	c5_5005848	267.92	LG9	c39_7955162	155.78										LG13	c22_2603636	306.71
												LG5	c26_2577966	293.84	LG6	c1_5906835	223.79				LG8	c5_5071526	268.75	LG9	c39_6628679	156.52										LG13	c22_2500966	307.46
												LG5	c26_2577943	293.84	LG6	c1_6105661	224.22				LG8	c5_5065977	270.06	LG9	c39_9610129	156.89										LG13	c22_2502528	309.03
												LG5	c26_3114821	298.4	LG6	c1_6105716	224.61				LG8	c5_5318809	272.06	LG9	c39_7531430	157.34										LG13	c22_2445304	311.16
												LG5	c26_3114842	299.11	LG6	c1_6105763	225.01				LG8	c5_5318853	272.06	LG9	c39_10280800	157.78										LG13	c22_2445287	311.16
												LG5	c26_2745505	300.19	LG6	c1_5940661	225.45				LG8	c5_5318938	272.06	LG9	c39_10280899	158.15										LG13	c22_2445311	311.16
												LG5	c26_2932420	301.32	LG6	c1_6577753	226.28				LG8	c5_5318839	272.06	LG9	c39_10280860	158.15										LG13	c22_2227454	313.2
												LG5	c26_2932544	301.32	LG6	c1_6577646	226.28				LG8	c5_5318842	272.42	LG9	c39_10597896	158.52										LG13	c22_2315994	313.2
												LG5	c26_2859170	302.11	LG6	c1_6574978	226.68				LG8	c5_5212194	273.15	LG9	c39_506543	158.52										LG13	c22_2176329	313.57
												LG5	c26_3343805	304.45	LG6	c1_6628664	227.49				LG8	c5_5212169	273.15	LG9	c39_3378774	158.97										LG13	c22_2811343	314.7
												LG5	c26_3660086	305.55	LG6	c1_6682458	228.28				LG8	c5_5325572	273.53	LG9	c39_3378783	159.35										LG13	c22_2958236	314.7
												LG5	c26_3681242	306.3	LG6	c1_6733149	228.66				LG8	c5_5325504	273.53	LG9	c39_4077889	159.35										LG13	c22_2939609	314.7
												LG5	c26_3694326	306.72	LG6	c1_6793715	229.02				LG8	c5_5325480	273.53	LG9	c39_8262106	159.35										LG13	c22_3000396	315.11
												LG5	c26_3694247	306.72	LG6	c1_6960970	230.1				LG8	c5_5666077	275.92	LG9	c39_3161015	159.35										LG13	c22_2989950	315.86
												LG5	c26_3630462	307.9	LG6	c1_6956858	230.47				LG8	c5_5666044	276.32	LG9	c39_3461972	159.35										LG13	c22_2989351	316.58
												LG5	c26_3630446	307.9	LG6	c1_6956832	230.47				LG8	c5_5707567	277.17	LG9	c39_1773594	159.72										LG13	c22_3063209	318.04
												LG5	c26_3717229	309.01	LG6	c1_6797313	230.91				LG8	c5_5684053	278.05	LG9	c39_2740874	159.72										LG13	c22_3063399	318.78
												LG5	c26_3506318	311.17	LG6	c1_6797378	230.91				LG8	c5_5959873	278.47	LG9	c39_1164861	159.72										LG13	c22_3100851	319.15
												LG5	c26_3340124	312.65	LG6	c1_6797328	230.91				LG8	c5_5959846	278.83	LG9	c39_3960104	159.72										LG13	c22_3100797	319.15
															LG6	c1_6901014	231.87				LG8	c5_5959840	278.83	LG9	c39_1930316	159.72										LG13	c22_3279538	319.9
															LG6	c1_6902787	233.14				LG8	c5_6037066	279.55	LG9	c85_1704391	160.54										LG13	c22_3279574	319.9
															LG6	c1_7019564	233.52				LG8	c5_6037022	279.55	LG9	c39_766544	162.37										LG13	c22_3229642	320.28
															LG6	c1_7049681	233.93				LG8	c5_6837901	280.32	LG9	c39_766543	162.37										LG13	c22_3154829	320.7
															LG6	c1_7049687	233.93				LG8	c5_6837962	280.32	LG9	c85_1449310	166.09										LG13	c22_3326943	321.12
															LG6	c1_7049717	233.93				LG8	c63_2011794	280.32	LG9	c85_1449249	166.48										LG13	c22_3349895	321.53
															LG6	c1_7049789	233.93				LG8	c5_6161131	280.32	LG9	c39_3566627	169.97										LG13	c22_3313269	322.34
															LG6	c1_7049684	233.93				LG8	c5_6037126	281.05	LG9	c39_3566594	170.41										LG13	c22_3313251	322.34
															LG6	c1_7397350	234.32				LG8	c5_5620305	283.64	LG9	c39_766502	174.66										LG13	c22_3630196	325.61
															LG6	c1_7314631	234.71				LG8	c5_5721663	285.48													LG13	c22_3630195	325.61
															LG6	c1_7397390	235.5				LG8	c5_5988982	287.43													LG13	c22_4058280	328.87
															LG6	c1_7262455	235.5				LG8	c5_5988985	287.43													LG13	c22_3984799	330.78
															LG6	c1_7168071	235.94				LG8	c63_1821057	289.39													LG13	c22_3866618	332.31
															LG6	c1_7090395	236.82				LG8	c33_2557397	291.41													LG13	c22_3866561	332.31
															LG6	c1_7099522	237.65				LG8	c33_2557426	291.41													LG13	c22_3829154	332.31
															LG6	c1_7198304	238.09				LG8	c28_94626	292.3													LG13	c22_3706876	332.31
															LG6	c1_7223830	238.09				LG8	c28_1498315	293.14													LG13	c22_4120014	333.04
															LG6	c1_7446395	239.45				LG8	c28_1496472	294.76													LG13	c22_4138515	333.47
															LG6	c1_7519116	239.86				LG8	c21_1768681	296.01													LG13	c22_4388771	333.47
															LG6	c1_7508771	239.86				LG8	c28_2214865	296.47													LG13	c22_4119723	334.36
															LG6	c1_7741092	240.23				LG8	c28_1816680	297.3													LG13	c86_173664	343.8
															LG6	c1_7774755	240.23				LG8	c28_1816617	297.3
															LG6	c1_7853370	240.23				LG8	c21_812228	298.03
															LG6	c1_7916108	240.66				LG8	c21_812298	298.03
															LG6	c1_7950046	241.1				LG8	c21_2613898	298.42
															LG6	c1_8062280	241.59				LG8	c28_1823726	298.83
															LG6	c1_8094080	242.93				LG8	c28_403009	299.75
															LG6	c1_7907240	243.37				LG8	c28_94599	300.22
															LG6	c1_8084037	243.76				LG8	c33_839406	301.04
															LG6	c1_8084110	244.13				LG8	c21_2603382	302.87
															LG6	c1_8103932	245.25				LG8	c21_2415931	305.18
															LG6	c1_9374101	246.54				LG8	c21_3418626	306.91
															LG6	c1_9103105	246.54				LG8	c21_3418755	307.74
															LG6	c1_8595532	246.54				LG8	c21_4096598	308.49
															LG6	c1_8539584	246.54				LG8	c32_2964928	309.21
															LG6	c1_9078903	246.54				LG8	c32_2901240	310.79
															LG6	c1_8597336	246.91				LG8	c21_4257610	312.36
															LG6	c1_8674769	246.91				LG8	c21_4189671	313.47
															LG6	c1_8820163	246.91				LG8	c32_2648362	314.2
															LG6	c1_8640950	246.91				LG8	c32_2492433	315.81
															LG6	c1_8263282	247.69				LG8	c32_2329103	317.81
															LG6	c1_8263266	247.69				LG8	c32_2324561	318.91
															LG6	c1_8539636	248.46				LG8	c32_2241256	319.29
															LG6	c1_8656812	248.86				LG8	c32_2117766	319.65
															LG6	c1_8667100	249.26				LG8	c32_2126872	320.04
															LG6	c1_8903008	249.69				LG8	c32_2126973	320.04
															LG6	c1_8183706	250.14				LG8	c32_2046893	320.82
															LG6	c1_8597133	250.14				LG8	c32_1950416	321.6
															LG6	c1_9161456	250.14				LG8	c32_1950435	321.6
															LG6	c1_8216386	250.14				LG8	c32_1950421	321.6
															LG6	c1_9189249	250.93				LG8	c32_1950784	321.6
															LG6	c1_10015707	252.14				LG8	c32_1877452	322.34
															LG6	c1_9606556	252.53				LG8	c32_1863648	323.07
															LG6	c1_9789349	252.53				LG8	c32_1772018	323.43
															LG6	c1_9789236	252.91				LG8	c32_1562908	325.35
															LG6	c1_9905932	253.33				LG8	c32_1425120	327.67
															LG6	c1_9553546	253.33				LG8	c32_1425068	328.42
															LG6	c1_9903963	254.06				LG8	c32_1230878	332.75
															LG6	c1_8489457	255.24				LG8	c32_1233148	333.99
															LG6	c1_8625260	255.63				LG8	c32_867664	335.59
															LG6	c1_9317527	256.39				LG8	c32_867705	335.96
															LG6	c1_8409624	257.17				LG8	c32_624068	335.96
															LG6	c1_8409622	257.17				LG8	c32_805180	335.96
															LG6	c1_8474271	257.17				LG8	c32_723160	335.96
															LG6	c1_8410369	257.17				LG8	c32_805130	335.96
															LG6	c1_8754363	257.17				LG8	c32_583553	335.96
															LG6	c1_8152815	257.17				LG8	c32_624488	335.96
															LG6	c1_9146927	257.17				LG8	c32_849262	336.36
															LG6	c1_8222175	257.17				LG8	c32_849348	336.36
															LG6	c1_9534198	259.11				LG8	c32_849307	336.36
																					LG8	c32_849315	336.36
																					LG8	c32_849234	336.36
																					LG8	c32_1006798	336.78
																					LG8	c32_725082	337.55
																					LG8	c32_946721	338.33
																					LG8	c32_609275	338.72
																					LG8	c32_768610	339.13
																					LG8	c32_624194	339.59
																					LG8	c32_427696	340.46
																					LG8	c32_222079	340.46
																					LG8	c32_221921	340.46
																					LG8	c32_221999	340.85
																					LG8	c32_867618	341.66
																					LG8	c32_110985	341.66
																					LG8	c32_198308	342.05
																					LG8	c32_198224	342.05
																					LG8	c32_961269	342.81
																					LG8	c32_455457	343.19
																					LG8	c32_463209	343.93
																					LG8	c32_421865	347.05
																					LG8	c32_421814	347.47
