# Supplementary material for: Genome-enabled discovery of anthraquinone biosynthesis in Senna tora
Source: Nat Commun. 2020 Nov 18;11:5875. doi: 10.1038/s41467-020-19681-1 (PMC7674472; doi:10.1038/s41467-020-19681-1)
Supplement: Supplementary file 13 — Supplementary Data 9 [file 41467_2020_19681_MOESM13_ESM.xlsx]

## Sheet: Supplementary Data 9
Supplementary Data 9. Expression value for each gene (TPM > 0.0) from seven different seed development in S. tora.
gene	TPM														Expected read count
	S1.1	S1.2	S2.1	S2.2	S3.1	S3.2	S4.1	S4.2	S5.1	S5.2	S6.1	S6.2	S7.1	S7.2	S1.1	S1.2	S2.1	S2.2	S3.1	S3.2	S4.1	S4.2	S5.1	S5.2	S6.1	S6.2	S7.1	S7.2	description
Sto09g309960	9.35	9.14	7.65	9.51	8.55	8.01	6.27	5.12	2.63	1.97	2.06	2	4.21	2.64	201	193	152	163	189	152	136	97	58	39	39	46	95	54	AP-4 complex subunit mu
Sto06g171380	8.68	2.41	7.51	13.63	3.57	2.73	2.41	0	1.18	2.66	0	2.88	0	0	7	2	6	9	3	2	2	0	1	2	0	2	0	0	glyoxylate/hydroxypyruvate reductase HPR3-like
Sto13g425270	55.21	52.16	35.7	50.36	27.47	42.26	18.36	18.14	7.32	7.41	8.78	8.06	17.66	18.68	154	145	94	113	79	105	52	45	21	19	19	22	50	48	replication factor A1
Sto06g200860	51.5	46.99	44.59	53.36	52.02	46.7	39.05	33.9	10.34	10.59	16.3	11.24	9.57	10.4	1133	1015	906	936	1176	906	867	657	233	214	316	265	221	218	Serine/threonine protein kinase
Sto05g134160	1.62	0.93	1.73	1.44	2.91	2.86	1.14	1.3	1.12	0.5	2.26	0.45	1.35	0.99	7	4	7	5	13	11	5	5	5	2	8	2	6	4	uncharacterized protein
Sto04g102620	0	0	0	0	0.28	0	0	0	0	0	0	0	0	0	0	0	0	0	0.96	0	0	0	0	0	0	0	0	0	uncharacterized protein LOC114733935
Sto08g247530	32.19	30.22	41.29	40.62	35.47	35.87	52.36	50.36	13.59	7.26	7.37	4.71	6	8.66	217	201	259	219	246	214	357	300	94	45	42	33	42	55	GATA transcription factor 9
Sto06g172870	22.14	19.89	17.74	18.69	15.43	17.14	7.7	7.31	1.35	1.62	0.85	0.45	0.66	0.73	416	367	308	280	298	284	146	121	26	28	14	9	13	13	hypothetical protein CR513_48630, partial
Sto01g000630	0.11	0.11	0	0.14	0	0	0	0	0	0	0.25	0.1	0	0	1	1	0	1	0	0	0	0	0	0	2	1	0	0	hypothetical protein TorRG33x02_255370
Sto02g035900	4.14	3.94	5.12	5.84	4.67	4.46	3.83	2.35	3.13	4.32	6.75	2.28	2.07	2.03	120	112	137	135	139	114	112	60	93	115	173	71	63	56	uncharacterized protein LOC109800927
Sto00g451280	0.1	0	0.21	0.25	0.1	0.23	0.1	0.2	0.3	0.84	0	0	0.28	0.21	1.12	0	2.25	2.28	1.19	2.4	1.19	2	3.59	8.94	0	0	3.39	2.34	hypothetical protein GLYMA_13G016700
Sto05g139020	1.07	0.72	0.76	0.44	0.35	0.4	0.53	0.8	0.35	0	0	0	0.34	0.19	6	4	4	2	2	2	3	4	2	0	0	0	2	1	probable DNA primase large subunit
Sto09g285730	1.6	0.78	0.68	1.22	0.47	0.47	0.28	0.39	0.14	0.08	0	0	0	0.07	23	11	9	14	7	6	4	5	2	1	0	0	0	1	inorganic phosphate transporter 1-4-like
Sto08g238280	22.13	22.03	25.38	17.63	12.24	13.53	3.62	1.18	0	0	0	0	0	0	42	42	46	27.04	24	23	7	2	0	0	0	0	0	0	histone H2A variant 1
Sto05g161470	9	9.23	16.31	14.37	12.85	13.93	0.65	0.75	0.08	0	0	0	0	0	109	110	183	139	160	149	8	8	1	0	0	0	0	0	protein NUCLEAR FUSION DEFECTIVE 4
Sto11g365960	0.95	1.18	1.03	1.32	1.34	0.84	1.57	2.28	0.52	0.92	0.12	0	0.71	1.23	9	11	9	10	13	7	15	19	5	8	1	0	7	11	protein IRX15-LIKE
Sto05g129050	0	0	0	0	0.25	0	0	0	0	0	0	0	0	0	0	0	0	0	1	0	0	0	0	0	0	0	0	0	uncharacterized protein
Sto06g202700	15.19	15.69	17.92	21.94	18.79	17.6	11.52	12.01	2.36	1.02	1	0.77	2.09	0.81	277	281	302	319	352	283	212	193	44	17	16	15	40	14	arabinosyltransferase XEG113-like
Sto08g234590	5.55	5.74	19.21	9.23	40.96	37.92	82.15	89.71	74.33	59.07	36.68	36.6	50.71	40.2	58	59	186	77	440	350	867	827	796	567	331	404	553	398	S-adenosylmethionine synthase 2
Sto13g403580	27.49	29.19	22.66	26.16	15.22	17.39	4.28	4.35	0.94	0.79	0	0.24	0	0.26	114	120	88	87	65	64	18	16	4	3	0	1	0	1	tRNA-specific adenosine deaminase 2
Sto06g199530	348.74	351.92	640.65	490.68	515.45	520.55	249.42	269.93	14.81	21.23	18.96	13.03	23.4	18.91	2717.38	2703.07	4637.76	3055.92	4130.89	3586.64	1964.47	1857.57	118.36	151.98	125.93	106.26	189.59	139.09	oxygen-evolving enhancer protein 1, chloroplastic
Sto09g296520	197.73	184.08	116.38	166.3	94.92	100.84	56.47	55.13	28.17	16.94	12.87	8.61	7.77	5.83	1156	1063	634	778	571	522	334	285	169	91	63	52	47	32	reticulon-like protein B8
Sto00g451130	35.56	10.19	152.88	25.6	42.16	35.5	10.71	22.72	29.85	93.29	0	35.85	184.45	172.09	3	1	15	2	4	3	1	2	3	8	0	2	13	11	clp protease proteolytic subunit (chloroplast)
Sto13g433320	18.15	16.93	26.89	27.32	26.94	27.08	23.58	19.27	15.94	22.04	20.74	7.9	10.16	9.7	1360	1244	1857	1631	2074	1788	1782	1271	1223	1517	1387	641	802	695	protein virilizer homolog
Sto09g281920	0.69	0.68	0	0.85	0	0.77	0.68	0	0	0	0	0	0	1.54	1	1	0	1	0	1	1	0	0	0	0	0	0	2	ABC transporter G family member 36-like
Sto13g404120	7.74	7.82	6	7.39	6.3	6.29	5.95	4.39	1.41	0.75	0.92	0.87	0.77	1.21	134	133	96	102	112	96	104	67	25	12	14	16	14	20	probable E3 ubiquitin-protein ligase WAVH2
Sto11g367890	14.89	13.07	12.17	10.76	12.18	12.6	6.77	8.85	3.05	1.28	0	0.57	2.66	1.46	76	66	58	44	64	57	35	40	16	6	0	3	14	7	protein TIFY 10A-like
Sto02g033080	0	0	0	0	0	0.52	0	0	0	0	0.63	0	0	0	0	0	0	0	0	1	0	0	0	0	1	0	0	0	probable arabinose 5-phosphate isomerase
Sto05g119260	28.13	25.84	33.51	41.53	24.18	26.51	18.31	19.59	18.61	9.79	5.42	5.28	0.25	0.77	763	688	839	898	674	634	501	468	517	244	130	154	7	20	auxin response factor 5
Sto06g202970	1.23	0.6	0.64	1.11	0.29	0.5	0.68	0.17	0.14	0.05	0.06	0.05	0.05	0.05	25	12	12	18	6	9	14	3	3	1	1	1	1	1	urea-proton symporter DUR3
Sto06g189180	20.85	22.92	19.79	20	19.8	21.37	20.14	14.26	14.34	11.96	16.15	12.33	18.88	20.97	129	140	114	99	126	117	126	78	91	68	84	79	121	122	protein THYLAKOID ASSEMBLY 8-like, chloroplastic
Sto12g381730	0.58	0.59	0	0	0	0.33	0	0	0	0	0	0	0	0	2	2	0	0	0	1	0	0	0	0	0	0	0	0	uncharacterized protein
Sto06g191050	0.58	0.12	0.37	0.44	0	0.13	3.79	3.28	4.98	1.64	0	0	0	0	5	1	3	3	0	1	33	25	44	13	0	0	0	0	cytosolic sulfotransferase 12-like
Sto08g240080	37.4	32.72	22.63	27.99	21.97	21.91	12.74	12.48	3.19	2.25	1.99	1.24	7.26	6.95	1123	964	627	670	678	580	386	330	98	62	53	40	229	199	calcium-transporting ATPase 4, endoplasmic reticulum-type
Sto10g342020	0.24	0.25	0.13	0	0.24	0.28	0.48	0.55	0	0	0.14	0	0	0	2	2	1	0	2	2	4	4	0	0	1	0	0	0	peroxidase 66
Sto09g299200	3.14	2.8	1.27	2.58	1.1	1.78	0.97	0.28	0	0.05	0.11	0.05	0	0	64	56	24	42	23	32	20	5	0	1	2	1	0	0	glycerophosphodiester phosphodiesterase GDPDL3-like
Sto09g313080	12.48	10.7	10.58	13.09	11.36	10.6	6.32	6.17	16.14	17.37	44.53	21.83	18.44	23.9	172	145	135	144	161	129	88	75	228	220	535	320	266	313	DNA topoisomerase 2-binding protein 1
Sto06g194660	68.79	64.41	33.81	27.77	47.47	54.14	16.06	28.32	1.03	1.16	0.46	0	1.4	0.38	194	181	90	63	138	136	46	71	3	3	1	0	4	1	elicitor-responsive protein 3-like
Sto01g002900	0.24	0	0	0	0	0	0	0	0	0	0	0	0	0	1	0	0	0	0	0	0	0	0	0	0	0	0	0	Early nodulin-like protein 1
Sto13g430480	1	0	1.02	0	0	1.1	0	0	0	0	0	0	0	0	1	0	1	0	0	1	0	0	0	0	0	0	0	0	uncharacterized protein
Sto06g177600	5.44	6.58	7.88	8.23	5.69	5.31	3.93	3.35	7.7	6.2	10.24	6.47	4.46	6.57	107	127	143	129	115	92	78	58	155	112	177	136	92	123	pentatricopeptide repeat-containing protein At1g71460, chloroplastic
Sto09g314550	38.17	38.9	21.99	29.89	22.48	21.88	23.26	20.12	1.89	0.89	0.26	0.07	0.29	0.47	512	513	273	320	310	259	315	238	26	11	3	1	4	6	probable serine/threonine-protein kinase At1g01540
Sto10g320210	8.79	9.13	10.34	12.43	10.05	8.21	5.71	3.71	9.91	9.05	17.48	6.78	3.29	4.06	148	151	161	167	174	122	97	55	171	140	258	122	58	65	homeobox protein HAT3.1
Sto06g186980	0	0	0.58	0	0	0.62	0	0	0	0	0	0	0	0	0	0	1	0	0	1	0	0	0	0	0	0	0	0	uncharacterized protein
Sto04g091180	9.6	9.51	16.16	20.3	16.37	15.92	8.52	4.87	0.57	0.43	0.47	0.19	1.33	1.25	49	48	77	83	86	72	44	22	3	2	2	1	7	6	photosynthetic NDH subunit of lumenal location 4, chloroplastic
Sto13g436010	1.22	1.03	0.98	1.48	1.39	1.03	1.69	0.95	2.89	2.42	3.85	2.46	2.28	2.15	35	29	26	34	41	26	49	24	85	64	98	76	69	59	Serine/threonine-protein kinase ATM
Sto04g094350	7.02	5.15	6.81	8.16	8.17	7.79	4.09	4.6	3.25	2.92	4.4	1.7	2.7	3.66	97	70	87	90	116	95	57	56	46	37	53	25	39	48	mitogen-activated protein kinase 9-like
Sto08g240620	4.07	3.91	8.03	6.58	9.15	8.82	12.63	9.8	0.75	0.74	0.26	0.04	1.21	0.76	90	85	164	116	208	172	282	191	17	15	5	1	28	16	serine/threonine-protein kinase-like protein CCR1
Sto02g049420	0.58	1.74	0.61	0.72	1.13	0.65	0.57	0	0.56	1.26	0	1.87	0	0	1	3	1	1	2	1	1	0	1	2	0	3	0	0	probable LRR receptor-like serine/threonine-protein kinase At3g47570
Sto05g119190	18.38	17.52	34.09	33.42	45.78	44.44	54.21	45.63	3.75	1.54	0.76	0.56	1.03	0.46	545	510	933	790	1395	1162	1622	1192	114	42	20	18	32	13	Filament-like plant protein 4
Sto08g234840	0.82	0.66	0	0	0.16	0	0	0	0	0	0	0	0	0	5	4	0	0	1	0	0	0	0	0	0	0	0	0	agamous-like MADS-box protein AGL80
Sto06g192620	10.68	8.08	10.67	11.09	6.29	8.16	5.06	2.89	1.76	0.16	0.71	0.43	0	0	71	53	66	59	43	48	34	17	12	1	4	3	0	0	embryogenesis-associated protein EMB8-like
Sto03g085890	2.4	2.19	1.96	2.25	4.37	4.64	1.94	2.13	0.21	0.11	0	0.02	0.06	0	114	102	86	85	213	194	93	89	10	5	0	1	3	0	callose synthase 5
Sto03g082940	0.49	0.33	0.8	0.23	0.24	0.77	0	0	0	0	0	0	0	0	2.01	1.33	3.1	0.75	1	2.81	0	0	0	0	0	0	0	0	uncharacterized protein
Sto03g086640	11.91	11.28	14.12	15.39	10.73	12.56	6.11	5.82	11.02	13.98	21.03	8.81	7.41	8.1	230	214	252	237	213	214	119	99	218	248	357	182	150	149	translation factor GUF1 homolog, chloroplastic-like
Sto05g126280	10.04	10.71	5.41	6.81	4.7	5.72	4.78	4.79	3.66	2.86	4.15	3.33	5.99	6.65	233	244	116	126	112	117	112	98	87	61	85	83	146	147	G-type lectin S-receptor-like serine/threonine-protein kinase SD2-5
Sto02g026390	3.4	2.97	2.8	3.34	2.94	3.31	2	1.89	1.42	1.84	2.56	1.66	2.36	2.38	133	114	101	104	118	114	79	65	57	66	89	70	97	89	cellulose synthase A catalytic subunit 8 [UDP-forming]
Sto06g203070	24.33	21.77	23.26	26.03	19.76	21.27	19.77	15.27	11.21	11.06	12.12	13.7	24.78	24.64	146	129	130	125	122	113	120	81	69	61	61	85	154	139	transmembrane protein, putative
Sto06g173830	3.84	4.29	8.44	7.06	10.79	11.62	18.16	14.38	0.79	0.22	0.24	0	0.2	0	19	21	39	28	55	51	91	63	4	1	1	0	1	0	ras-related protein RABA3
Sto06g188580	1.23	1.37	4.11	3.89	3.19	3.32	1.45	1.06	0.57	0.32	0	0.11	0.28	0.12	21	23	65	53	56	50	25	16	10	5	0	2	5	2	actin-interacting protein 1-2-like
Sto11g367080	77.55	80.76	57.66	72.31	20.28	21.52	17.86	14.1	3.41	2.13	0.17	0.27	0	0	554	569	383	413	149	136	129	89	25	14	1	2	0	0	homeobox-leucine zipper protein HAT22-like
Sto12g377860	0.08	0.31	0.24	0.09	0	0.09	0	0	0.15	0.16	0.34	0.21	0.5	0.16	1	4	3	1	0	1	0	0	2	2	4	3	7	2	UDP-glycosyltransferase 86A2
Sto13g440300	109.2	106.96	94.01	91.4	96.02	97.75	92.91	100.24	145.36	137.63	131.28	148.22	147.69	167.19	372	362	301	250	337	296	321	303	509	431	356	503	514	528	bZIP transcription factor 53-like
Sto00g446230	0.75	0.38	0.4	0.93	0	1.68	0.37	0.42	0.36	2.85	0	0	1.48	2.04	2	1	1	2	0	4	1	1	1	7	0	0	4	5	Protein TAR1
Sto05g160400	15.11	14.8	13.27	17.47	13.31	12.12	8.7	6.75	1.26	1.16	0.84	0.26	0.33	0.46	868.2	833.6	702.6	799.71	785.37	613.33	504.37	341.52	73.99	60.98	43	16	20	25	Disease resistance protein
Sto02g052960	0.2	0.41	8.87	4.79	16.68	15.95	11.57	8.67	1.18	1.1	0.24	0.79	0	0	1	2	41	19	85	70	58	38	6	5	1	4	0	0	uncharacterized protein LOC114728874 isoform X1
Sto10g343770	8.62	7.7	7.62	8.53	7.77	7.36	5.94	5.51	4.92	4.69	8.86	6.01	8.22	9.72	189.81	166.49	155	149.91	176	142.99	131.96	107	111	95	172	142	190	204	DUF1308 family protein
Sto11g359260	23.08	16.11	18.35	22.69	17.72	18.53	11.13	8.79	9.72	13.72	20.78	11.78	11.23	8.57	53	37	40	42	42	38	26	18	23	29	36	26	26	18	protein PTST homolog 2, chloroplastic-like
Sto06g170260	13.22	14.3	10.38	11.46	11.74	12.71	16.74	14.82	7.95	4.18	2.21	2.03	2.13	1.29	172	183	125	119	157	146	220	170	106	50	25	28	29	16	U-box domain-containing protein 9
Sto06g195530	11.16	9.34	2.73	4.7	3.1	2.55	2.51	3.08	14.27	20.41	37.32	29.45	42.31	50.75	119	98	27	40	34	24	27	29	156	200	344	332	471	513	probable trehalose-phosphate phosphatase F
Sto04g114750	14.71	15.73	15.4	18.57	16.49	16.94	16.13	12.75	124.46	150.88	244.57	231.87	280.75	306.45	111	117	108	112	128	113	123	85	963	1046	1570	1828	2202	2182	B-box zinc finger protein 22-like
Sto10g348890	64.85	73.57	67.84	51.75	48.74	44.43	31.45	35.96	62.48	65.82	90.83	66.15	66.83	69.96	283	318	277	181	219	172	139	139	280	264	324	293	300	285	probable protein arginine N-methyltransferase 1
Sto13g432290	1.29	1.31	0.33	0.28	0.88	0.77	3.22	3.6	1.03	1.56	1.56	2.28	4.77	5.73	17	17	4	3	12	9	43	42	14	19	18	32	66	72	3,9-dihydroxypterocarpan 6A-monooxygenase-like
Sto06g192080	8.63	12.97	7.19	8.93	6.94	7.42	11.16	9.52	6.06	4.76	7.12	4.27	5.19	5.36	75	111	58	62	62	57	98	73	54	38	53	39	47	44	myb family transcription factor PHL8-like isoform X1
Sto02g032060	8.08	9.47	12.89	15.17	11.38	15.28	6.62	8.05	2.58	2.43	3.29	1.74	1.88	1.92	58	67	86	87	84	97	48	51	19	16	20	13	14	13	plastid division protein PDV2
Sto04g115080	31.03	31.07	27.42	34.16	27.92	28.09	19.25	18.53	4.49	4.05	3.75	2.9	6.75	4.18	492	484	402	432	455	393	308	259	73	59	52	49	112	63	dol-P-Man:Man(6)GlcNAc(2)-PP-Dol alpha-1,2-mannosyltransferase
Sto08g241020	0	0	0	0	0	0	0	0	2.18	0.82	0	0.83	0	0	0	0	0	0	0	0	0	0	3	1	0	1	0	0	auxin-responsive protein SAUR72-like
Sto03g054680	28.23	27.89	18.97	20.51	20.28	19.61	19.89	18.89	11.76	10.48	7.41	7.13	10.14	9.62	478	464	297	277	353	293	340	282	204	163	110	129	180	155	F-box/kelch-repeat protein At1g55270
Sto06g188320	6.96	6.55	4.98	7.46	3.71	2.43	3.28	2.63	4.2	3.97	4.94	10.74	1.44	1.23	42	39	28	36	23	13	20	14	26	22	25	67	9	7	fold protein
Sto06g193970	806.14	792.58	689.11	698.55	592.54	577.24	305.4	338.81	402.12	380.85	370.81	492.91	867.29	795.07	2348	2299	1893	1636	1779	1497	903	877	1205	1020	843	1411	2568	2136	40S ribosomal protein S10-1-like
Sto03g070500	0	0	0	0	0.8	0.92	0	0	0	0	0	0	0	0	0	0	0	0	1	1	0	0	0	0	0	0	0	0	root meristem growth factor 2-like
Sto09g315030	46.93	47.25	41.75	46.67	42.95	40.91	34.15	28.16	19.53	15.54	19.2	11.88	23.44	23.21	457	453	377	363	430	352	336	242	195	139	161	122	238	214	thylakoidal processing peptidase 1, chloroplastic-like
Sto04g091450	1.1	1.77	2.47	1.72	2.23	2.08	1.09	1.35	0.72	0.3	0.21	0.26	0.09	0.29	12	19	25	15	25	20	12	13	8	3	2	3	1	3	rho GTPase-activating protein gacII-like isoform X1
Sto11g363920	0	0	0	0	0	0	1.06	0	0	0	0	1.25	0	0	0	0	0	0	0	0	1	0	0	0	0	1	0	0	ATP synthase delta chain, chloroplastic-like
Sto05g120420	25.57	25.28	20.94	23.1	19.63	19.2	17.57	17.75	6.45	6.44	7.23	7.14	9.91	9.08	294	286	223	212	232	195	204	180	76	68	72	87	119	99	F-box/FBD/LRR-repeat protein At1g13570
Sto04g112360	50.9	51.3	26.4	31.82	38.81	37.51	36.6	36.02	37.92	40.42	33.25	29.23	33.81	33.63	832	824	399	415	652	541	604	519	635	607	476	510	579	523	UDP-glucuronate 4-epimerase 3
Sto13g435090	63.58	68.4	70.68	66.6	58.03	53.89	34.88	37.78	106.73	143.86	265.02	139.17	231.12	222.5	570	604	588	477	535	427	316	299	981	1185	2039	1312	2159	1887	splicing factor 3A subunit 2-like
Sto04g097110	21.84	16.31	27	35.2	23.43	22.06	15.28	7.96	1.55	1.98	1.95	1.34	0.66	0.24	96	71	111	124	106	86	68	31	7	8	7	6	3	1	uncharacterized protein LOC114758893
Sto06g179930	0	0	0	0.26	0	0	0	0	0	0	0	0	0	0	0	0	0	1	0	0	0	0	0	0	0	0	0	0	hypothetical protein Ahy_B05g078586
Sto01g005450	0.88	1.48	1.87	0.73	0.85	1.32	0.29	0.66	0.57	0	0	0	0.29	0	3	5	6	2	3	4	1	2	2	0	0	0	1	0	uncharacterized protein
Sto04g090320	0	0	0.07	0.08	0	0	0.13	0	0.06	0.07	0.15	0.18	0	0.07	0	0	1	1	0	0	2	0	1	1	2	3	0	1	WD repeat-containing protein 44-like isoform X1
Sto06g204930	10.16	8.93	8.33	7.14	5.56	13.2	5.91	5	0.25	0	0	0.26	0	0.28	39	34	30	22	22	45	23	17	1	0	0	1	0	1	hypothetical protein KK1_012418
Sto03g069860	8.41	8.32	5.81	16.1	6.35	4.64	5.91	2.75	3.82	1.63	11	4.54	6.69	9.36	45	44	29	69	35	22	32	13	21	8	49	25	37	47	UBP1-associated proteins 1C-like
Sto05g117790	17.85	16.47	17.86	23.65	19.16	17.05	25.81	23.64	30.64	31.17	42.09	27.38	29.39	33.23	154	140	143	163	170	130	225	180	271	247	311	248	264	271	chlorophyll a-b binding protein 7, chloroplastic
Sto02g027110	0	0	0	0.84	0	0	0	0	0	0	0	0	0.68	0	0	0	0	1	0	0	0	0	0	0	0	0	1	0	putative disease resistance RPP13-like protein 1 isoform X1
Sto08g237730	12.49	11.34	3.15	4.82	1.96	1.45	0.18	0.83	0	0	0	0.54	0.18	0.2	68	61	16	21	11	7	1	4	0	0	0	3	1	1	protein FANTASTIC FOUR 2
Sto06g200030	51.65	47.77	49.31	46.77	43.86	43	28.1	25.09	22.27	22.57	35.27	19.28	29.73	27.35	1248	1133	1100	901	1089	916	685	534	551	501	752	500	754	630	F-box protein At5g49610-like isoform X1
Sto03g055080	9.38	11.3	13.19	10.1	19.8	21.91	6.87	4.57	1.73	1.58	3.27	4.37	7.02	4.64	58	69	76	50	126	120	43	25	11	9	17	28	45	27	Werner Syndrome-like exonuclease
Sto11g359300	74.1	81.83	37.46	43.82	23.07	25.12	18.57	17.77	146.87	199.79	275.94	265.94	230.3	242.45	1344	1458	628	634	430	402	340	284	2729	3329	4393	5157	4379	4186	protein NRT1/ PTR FAMILY 2.13-like
Sto02g028590	21.61	25.67	24.07	26.4	25.9	26.98	19.92	19.3	10.45	7.96	8.31	6.43	13.96	12.78	133	156	138	130	164	147	124	105	66	45	43	41	89	74	alkaline ceramidase
Sto02g053360	0	0.22	0	0	0	0	0.07	0	0.21	0.16	0.92	1.09	0.14	0.76	0	3.02	0	0	0	0	1	0	3	2	11	16	2	10	L-type lectin-domain containing receptor kinase IX.1-like
Sto07g230430	4.16	3.01	4.88	6.19	5.01	5.59	0.98	2.24	3.67	3.24	2.87	5.23	3.46	4.02	21	15	23	25	26	25	5	10	19	15	12	27	18	19	Trigger factor
Sto02g029640	0	0	0.11	0.13	0	0	0.1	0	0.2	0	0.12	0	1.92	2.96	0	0	1	1	0	0	1	0	2	0	1	0	20	28	probable serine/threonine-protein kinase PBL3
Sto09g311640	34.34	34.6	36.54	42.41	42.41	47.55	28.84	24.44	4.25	4.12	8.1	2.24	4.89	4.09	363	360	358	358	461	444	308	228	46	40	74	25	54	41	transmembrane protein, putative
Sto12g400370	3.55	1.1	3.28	0.31	1.4	4.58	1.25	1.24	1.63	10.63	0.18	1.41	7.11	5.79	26.42	8.11	22.73	1.83	10.7	30.2	9.39	8.15	12.49	72.78	1.14	10.96	55.04	40.7	hypothetical protein DVH24_015809
Sto08g231770	0	0	0.31	0	0	0	0	0	0	0	0	0	0	0	0	0	1	0	0	0	0	0	0	0	0	0	0	0	Retrotransposable element Tf2
Sto03g084430	45.8	47.67	94.18	70.22	129.64	116.78	87.29	71.64	23.7	18.84	27.02	11.89	12.95	16.74	545	558	1038	667	1586	1227	1049	752	289	206	279	150	161	189	cell wall protein DAN4
Sto05g158370	5.97	6.66	8.23	5.97	7.31	6.21	7.68	5.27	0.58	1.17	2.65	0.46	0.46	1.14	50	55	64	40	63	46	65	39	5	9	19	4	4	9	tobamovirus multiplication protein 1 isoform X1
Sto03g055550	38.18	35.46	22.74	29.74	20.51	17.73	15.3	12.53	17.08	18.72	34.94	26.7	36.22	34.27	373	341	206	232	206	153	151	108	171	168	294	275	369	317	15-cis-zeta-carotene isomerase, chloroplastic
Sto03g056190	131.58	129.68	81.57	121.43	73.26	79.29	59.03	46.29	28.6	21.03	9.53	14.23	14.99	13.1	497	486	289	368	285	266	226	155	111	73	29	54	58	46	probable phospholipid hydroperoxide glutathione peroxidase
Sto07g206460	0.63	0	0	0	0	0	1.23	0	0	0	0	0	0	0	1	0	0	0	0	0	2	0	0	0	0	0	0	0	uncharacterized protein
Sto08g235110	17.61	17.49	13.55	19.67	12	13.57	10.57	9.63	4.58	1.91	1.18	0.42	0.33	0.14	654	637	464	582	458	444	396	315	174	65	39	17	13	5	paladin-like isoform X1
Sto10g347870	3.26	3.84	2.53	2.45	2.41	2.06	1.29	1.62	0.13	0	0	0.25	0	0	25	29	18	15	19	14	10	11	1	0	0	2	0	0	probable serine incorporator isoform X1
Sto06g193020	0.05	0.16	0.22	0.26	0.35	0.41	0.2	0.41	0.2	0.06	0.06	0.19	0	0.05	1	3	4	4	7	7	4	7	4	1	1	4	0	1	putative RING-H2 finger protein ATL21A
Sto04g113010	9.47	7.63	9.36	10.71	8.88	8.63	5.35	6.2	11.06	9.8	16.7	11.48	14.86	18.07	163	129	149	147	157	131	93	94	195	155	252	211	268	296	threonylcarbamoyladenosine tRNA methylthiotransferase
Sto13g434320	27.24	26.29	24.9	22.91	10.36	10.08	3.95	3.18	0.27	0.15	0.16	0	0.27	0.07	389	369	329	261	152	127	57	40	4	2	2	0	4	1	IQ domain-containing protein IQM3-like
Sto09g301740	77.39	75.75	79.45	89.59	79.88	76.65	49.68	44.31	63.9	67.9	104.07	43.76	36.03	37.99	768	740	731	710	815	672	498	388	650	619	890	458	373	357	protein TIC110, chloroplastic
Sto10g328740	4.29	2.04	2.1	2.58	2.04	4.67	0	4.58	0	6.83	0	2.65	2.29	2.53	2	1	1	1	1	2	0	2	0	3	0	1	1	1	uncharacterized protein
Sto10g339640	0.55	0	0.15	0.17	0	0	0.14	0.31	0	0	0	0	0.13	0.29	4	0	1	1	0	0	1	2	0	0	0	0	1	2	acidic endochitinase
Sto09g309510	38.24	39.59	39.29	32.34	42.59	43.94	27.5	27.35	24.53	19.93	13.77	8.12	16.52	14.36	566	576	538	382	648	574	411	357	372	271	178	128	256	202	phospho-2-dehydro-3-deoxyheptonate aldolase 1, chloroplastic-like
Sto13g406180	5.28	5.33	2.35	3.29	2.14	2.48	4.99	4.47	0	0	0	0	0.85	0.24	24	24	10	12	10	10	23	18	0	0	0	0	4	1	DUF761 domain protein
Sto13g428510	1.34	1.21	1.44	1.3	1.66	1.77	3.6	3.11	1.67	0.24	1.19	0.28	0.57	0.7	18	16	18	14	23	21	49	37	23	3	14	4	8	9	7-deoxyloganetin glucosyltransferase-like
Sto10g330920	0	0	0.72	0	0	0	0	0	0	0	0	0	0	0	0	0	1	0	0	0	0	0	0	0	0	0	0	0	Protein RIK
Sto09g314070	65.19	63.43	51.16	66.29	44.59	49.1	37.68	38.96	80.46	71.83	87.49	59.69	50.53	54.81	812	777	590	659	571	540	474	428	1027	822	947	789	658	648	interferon-related developmental regulator 1-like
Sto08g249370	241.48	251.96	200.24	202.8	168.89	168.8	132.7	124.05	12.06	9.25	1.83	5.79	9.78	8.47	681	708	533	460	491	424	380	311	35	24	4	16	28	22	probable calcium-binding protein CML13
Sto06g201340	75.55	62.2	75.88	75.74	72.82	77.09	61.04	51.85	70.52	75.89	85.34	94.87	99.89	117.16	584	474	545	468	579	527	477	354	559	539	562	767	803	855	26S proteasome non-ATPase regulatory subunit 4 homolog isoform X1
Sto04g087430	0.69	0.52	0.56	0.43	0.75	0.49	2.39	1.85	11.25	6.56	2.78	11.53	2.22	2.63	8	6	6	4	9	5	28	19	134	70	28	142	27	29	transcription factor ILR3-like
Sto01g014840	2.16	1.95	2.23	3.33	1.77	1.67	1.07	0.56	0.34	0.59	0.39	0.41	0.28	0.31	44	39	42	54	37	30	22	10	7	11	7	9	6	6	pentatricopeptide repeat-containing protein At5g44230
Sto08g246340	9.41	8.81	6.1	8.65	8.29	6.02	4.04	5.82	0.17	0.97	2.98	3.27	6.52	8.32	53	49	32	39	48	30	23	29	1	5	14	19	38	44	syntaxin-52-like
Sto05g157060	23.05	23.09	18.16	20.06	17.19	18.72	16.98	13.58	10.89	8.55	15	12.55	19.42	17.57	223	220	163	155	171	160	166	116	108	76	125	128	196	161	N-acetyl-D-glucosamine kinase
Sto05g121700	7.73	9.03	11.89	14.2	9.29	10.23	4.37	4.2	0.41	0.12	0	0.07	0.14	0.2	205	235	291	300	253	239	117	98	11	3	0	2	4	5	sister chromatid cohesion protein PDS5 homolog A isoform X1
Sto09g310510	0.25	0.51	0.08	0.4	0.03	0.04	0.14	0.08	0	0.08	0	0	0	0	7	14	2	9	1	1	4	2	0	2	0	0	0	0	receptor-like protein kinase HSL1
Sto01g001220	12.11	11.31	13.83	17.68	15.74	16.33	8.73	8.69	9.65	8.1	19.74	10.03	14.81	16.63	158	145	167	184	211	188	115	100	129	97	224	139	202	206	BRCA1-associated protein
Sto07g214430	0	0	0.45	0.15	0.98	0.61	1.89	1.35	0.17	0	0	0.06	0	0	0	0	7	2	17	9	32	20	3	0	0	1	0	0	putative phospholipid:diacylglycerol acyltransferase 2
Sto02g050470	0.09	0.39	0.3	0.51	0.19	0.18	0.04	0.29	0	0	0	0	0	0	2.63	11.61	8.51	12.33	5.89	4.89	1.37	7.72	0	0	0	0	0	0	protein MAINTENANCE OF MERISTEMS
Sto03g058040	10.32	8.88	23.97	21.54	27.4	23.79	17.95	21.71	5.71	4.86	8.6	6.07	17.36	17.85	111	94	239	185	303	226	195	206	63	48	80	69	195	182	protein disulfide isomerase pTAC5, chloroplastic isoform X1
Sto03g082530	0.28	0.11	0.12	0.14	0	0.06	0	0.06	0	0	0	0	0	0	5	2	2	2	0	1	0	1	0	0	0	0	0	0	ankyrin-3 isoform X1
Sto03g059310	6.3	7.6	10.88	7.87	7.7	9.86	8.03	6.66	0.59	0.88	0	0.79	1.58	1.74	31	37	50	31	39	43	40	29	3	4	0	4	8	8	CRIB domain-containing protein RIC7-like
Sto13g442790	21.59	23.13	43.87	40.47	53.27	50.53	56.49	56.27	17.42	13.1	17.45	10.48	7.73	8.23	323	340	607	483	819	667	853	742	267	180	228	167	121	117	Sodium/hydrogen exchanger 2
Sto02g052180	15.73	15.85	7.65	10.66	4.82	7.77	3.27	4.05	2.69	3	0.69	2.48	0.27	0.59	57	57	26	31	18	25	12	13	10	10	2	9	1	2	MATH domain and coiled-coil domain-containing protein At3g58270-like
Sto13g409670	0	0	0	0.31	0.73	0	0.25	0.57	0	0.27	0	0.25	0	0	0	0	0	1	3	0	1	2	0	1	0	1	0	0	uncharacterized protein
Sto04g088610	24.37	20.31	9.08	14.3	1.77	1.5	0.98	1.31	0.48	0	0.2	0	0	0	147	121	51	69	11	8	6	7	3	0	1	0	0	0	squamosa promoter-binding-like protein 13A
Sto01g016990	0	0.2	0.42	0.74	0.39	1.34	1.57	1.12	0.19	0	0.24	0	0.77	0	0	1	2	3	2	6	8	5	1	0	1	0	4	0	DUF1442 family protein
Sto03g062270	20.33	21.38	3.1	4.89	3.1	2.67	3.25	1.75	0.6	0.56	0.48	1.36	2.46	4.77	198	205	28	38	31	23	32	15	6	5	4	14	25	44	1-aminocyclopropane-1-carboxylate oxidase homolog 1-like
Sto04g089560	0.11	0	2.6	1.44	3.46	3.5	8.85	11.69	3.58	1.37	0.4	0.66	0.55	0.24	1	0	21	10	31	27	78	90	32	11	3	6	5	2	flavonol synthase/flavanone 3-hydroxylase
Sto05g132330	5.48	5.82	2.06	2.39	4.76	3.66	10.1	15.24	34.65	25.74	10.89	8.53	0.16	0.44	66	69	23	23	59	39	123	162	428	285	114	109	2	5	amino acid transporter AVT6C-like
Sto05g142740	16.47	15.26	22.38	21.03	24.19	25.93	15.17	13.61	9.03	6.82	7.34	5.03	6.13	5.79	397	361	498	404	599	551	369	289	223	151	156	130	155	133	heterogeneous nuclear ribonucleoprotein 1
Sto03g066190	0	4.43	0	0	0	0	0	0	0	0	0	0	0	0	0	1	0	0	0	0	0	0	0	0	0	0	0	0	uncharacterized protein
Sto07g208430	35.26	32.37	41.4	43.74	37.8	37.32	24.83	22.12	33.66	35.5	36.72	29.08	29	27.34	412	372	448	408	454	385	293	228	403	381	372	360	354	303	uncharacterized protein LOC114748710
Sto08g277560	86.49	74.92	73.34	83.1	78.66	71.71	52.5	48.44	32.16	28.47	22.05	20.95	34.6	31.55	519	444	410	398.99	485.67	380.99	318.71	256.98	198	157	111	130	215	178	phosducin-like protein 3
Sto10g346000	7.78	6.42	9.06	11.24	7.62	7.87	5.76	3.8	5.72	5.9	9.01	3.86	4.65	5.12	158	128	170	182	159	141	118	68	119	110	161	84	99	99	probable pre-mRNA-splicing factor ATP-dependent RNA helicase DEAH4
Sto09g315850	8.56	9.25	8.55	9.26	8.01	6.92	5.49	5.58	4.9	6.7	10.05	6.09	5.59	5.76	181	192	167	156	174	129	117	104	106	130	187	138	124	116	Microspherule protein 1
Sto01g024810	3.93	4.44	3.9	4.16	3.23	3.24	3.44	3.59	34.17	37.16	55.29	41.44	31.02	28.4	26	29	24	22	22	19	23	21	232	226	309	285	213	177	uncharacterized protein LOC114166209
Sto01g023840	59.82	59.7	53.79	61.3	41.76	42.01	27.66	25.68	24.41	24.91	35.85	20.44	33.96	38.4	758	744	631	620	544	470	354	287	317	290	395	275	450	462	Oxysterol-binding protein-related protein 3A
Sto12g393330	7.18	7.49	7.96	9.39	6.34	6.99	3.05	3.3	1.03	0.86	0.95	0.7	1.17	1.16	163	167	167	170	148	140	70	66	24	18	19	17.01	28	25	pentatricopeptide repeat-containing protein At1g25360-like
Sto13g435530	19.14	20.84	22.5	24.61	21.17	24.17	23.06	22.85	17.27	20.74	23.34	17.5	24.96	23.84	226	242	246	232	257	252	275	238	209	225	239	219	308	267	Transmembrane protein
Sto05g137670	0	0	0	1.04	0	0	0	0	0	0	0	0	0	0	0	0	0	5.68	0	0	0	0	0	0	0	0	0	0	F-box protein interaction domain protein
Sto12g389240	10.82	11.43	14.54	14.11	15.26	14.71	11.84	9.92	9.65	10.65	12.63	8.44	7.44	9.12	415	430	514	431	601	497	458	335	379	375	430	349	300	334	uncharacterized protein LOC114713134 isoform X1
Sto03g067570	147.11	175.51	81.23	138.79	54.1	66.62	16.36	23.78	7.06	4.99	4.66	3.22	2.09	3.07	1219	1433	625	919	461	488	137	174	60	38	33	28	18	24	phloem specific protein
Sto01g000170	20.69	13.03	111.52	142.18	47.64	94.13	9.67	6.71	0.68	0	0	0.36	0	0.38	59	37	300	326	140	239	28	17	2	0	0	1	0	1	unknown
Sto13g407320	0.15	0.1	0	0	0	0	0.1	0	0	0	0	0.05	0	0	3	2	0	0	0	0	2	0	0	0	0	1	0	0	PREDICTED: uncharacterized protein LOC109162335
Sto01g017710	4.01	3.99	5.98	6.6	5.54	6.22	4.26	3.48	8.25	11.02	22.73	13.79	14.77	18.5	95.24	93.01	131.27	125.09	135.33	130.39	102.08	72.77	200.81	240.56	476.53	351.54	368.32	418.97	protein ACTIVITY OF BC1 COMPLEX KINASE 3, chloroplastic-like
Sto05g132480	13.32	11.33	11.58	17.77	12.49	10.69	9.34	6.49	9.86	8.74	15.63	9.06	10.45	11.32	219	183	176	233	211	155	155	94	166	132	225	159	180	177	DEAD-box ATP-dependent RNA helicase 18
Sto05g136100	11.88	13.93	9.18	11.95	8.35	7.07	5.32	4.33	18.96	24.07	50.94	53.56	78.62	83.49	137	158	98	110	99	72	62	44	224	255	509	654	947	913	cysteine synthase 2
Sto13g437000	0.08	0	0.08	0	0	0	0	0	0.08	0	0	0	0.07	0.24	1	0	1	0	0	0	0	0	1	0	0	0	1	3	pleiotropic drug resistance protein 1-like
Sto03g066220	20.18	17.56	16	20.18	19.52	16.55	19.76	20.08	9.89	6.39	8.19	6.39	19.56	16.02	189	162	139	151	188	137	187	166	95	55	66	63	191	142	1-acyl-sn-glycerol-3-phosphate acyltransferase 1, chloroplastic-like isoform X1
Sto13g432070	19.3	16.86	19.7	19.88	15.74	15.8	11.64	11.1	6.62	5.95	6.16	3.27	4.8	3.85	353	303	333	290	296	255	215	179	124	100	99	64	92	67	DNA-binding protein SMUBP-2
Sto10g321850	25.9	24.73	26.38	25.54	25.84	26.03	22.77	21.87	28.46	26.69	26.46	16.68	25.98	20.92	189	178	179	149	194	168	168	141	213	179	164	127	197	144	plant UBX domain-containing protein 4-like
Sto03g069080	110.61	109.16	72.3	82.51	66.21	71.12	47.92	46.27	25.71	23.91	24.15	20.98	33.52	32.25	1692	1641	1023	1007	1041	960	740	624	403	336	323	342	537	469	delta-1-pyrroline-5-carboxylate dehydrogenase 12A1, mitochondrial
Sto04g094830	3.8	2.98	3.45	3.39	2.98	4.02	3.15	2.08	0.36	0.13	1.15	0.23	0.59	0.26	31	24	26.15	22.14	25	29	26	15	3	1	8	2	5	2	protein ROOT PRIMORDIUM DEFECTIVE 1
Sto08g276350	0	5.28	0	0	0	0	0	0	0	0	0	0	0	0	0	1	0	0	0	0	0	0	0	0	0	0	0	0	homeobox protein knotted-1-like 1
Sto08g233840	1.06	1.03	1.08	1.29	2.03	2.33	1.03	0	2.02	0	6.64	7.23	14.12	6	1	1	1	1	2	2	1	0	2	0	4	6	13	5	uncharacterized protein
Sto09g293270	12.98	11.98	10.38	13.48	10.04	10.87	7.55	6.16	5.74	5.2	12.39	8.88	4.82	6.09	114.75	104.31	85.17	95.19	91.32	84.94	67.45	48.1	52.01	42.22	93.94	82.53	44.41	50.97	TMV resistance protein N-like
Sto01g012290	1.82	2.53	5.01	3.73	3.81	7.87	2.52	2.82	6.61	9.1	7.9	2.68	1.74	6.96	3.74	5.2	9.79	6.17	8.08	14.44	5.26	5.16	14	17.18	12	5.22	3.59	13	ATP-dependent Clp protease proteolytic subunit 3, chloroplastic
Sto05g131680	146.8	148.47	56.28	90.56	48.58	43.93	46.52	38.92	6.44	6.39	11.77	12.1	20.39	24.66	4077.49	4046.95	1442.73	2005.23	1386.51	1075.69	1303.5	952.12	183.12	163.1	289.19	361.26	595	653.32	2-hydroxy-6-oxononadienedioate/2-hydroxy-6- oxononatrienedioate hydrolase
Sto08g233720	280.54	304.15	200.91	169	201.06	227.87	213.66	220.46	47.46	25.93	38.85	16.6	12.73	9.61	422	462	291	206	313	308	328	298	74	36	41	23	19	13	protein RALF-like 33
Sto03g068680	3.24	2.46	3.85	2.79	3.28	3.17	1.76	1.66	0.81	1.31	1.96	1.19	3.82	3.94	51	38	56	35	53	44	28	23	13	19	27	20	63	59	protein EDS1-like
Sto12g389860	32.7	28.79	23.19	24.16	3.5	4.47	0.09	0.6	0.09	0	0	0	0	0	373	323	245	220	41	45	1	6	1	0	0	0	0	0	uncharacterized protein
Sto11g365260	0.07	0.07	0	0	0.07	0	0	0	0.47	0.68	0.55	0.45	0.86	0.36	1	1	0	0	1	0	0	0	7	9	7	7	13	5	cytochrome P450 CYP82D47-like
Sto05g145910	13.76	5.75	17.41	22.95	4.51	7.58	0.77	0	0	0	0	0	0	0	34.99	14.6	41.9	46.98	11.84	17.18	2	0	0	0	0	0	0	0	agamous-like MADS-box protein AGL62
Sto05g123700	2.8	4.84	4.55	6.15	5.4	4.97	3.19	2.87	0.4	0.3	0.12	0	0.34	0	54.97	93.35	82.42	96.24	108.8	86	63.11	49.55	8.1	5.4	2	0	7	0	protein ALP1-like
Sto13g429630	6.22	7.79	7.39	7.24	11.68	9.59	7.27	5.68	0.38	0	0	0	1.15	0	16	20	18	15	31	22	19	13	1	0	0	0	3	0	glucan endo-1,3-beta-glucosidase 4-like
Sto08g244680	23.35	20.26	16.76	22.15	15.46	13.47	7.4	9.4	0.53	0.35	0.15	0.04	1.04	1.05	513	437	340	388	349	261	164	182	12	7	3	1	24	22	G-type lectin S-receptor-like serine/threonine-protein kinase SD3-1
Sto10g346910	28.9	27.25	23.23	35.17	26.1	27.77	17.48	15.33	4.59	2.37	3.35	1.97	1.87	3.52	252	234	188	245	234	214	154	118	41	19	25	18	17	29	calcium-binding protein 39
Sto01g025030	24.49	26.74	8.59	17.06	8.42	6.8	7.54	4.06	0.45	0.38	0.4	0.11	1.54	1.71	212	228	69	118	75	52	66	31	4	3	3	1	13.85	14	cytochrome P450 82G1-like
Sto01g020000	0.27	0.41	0.87	1.69	1.84	1.99	0.27	0.61	0.66	0.15	0.8	0.39	0	0	2	3	6	10	14	13	2	4	5	1	5	3	0	0	TMV resistance protein N
Sto13g431520	6.45	4.84	7.24	5	5.08	1.36	0.4	0	0	0	0	0	0	0	16	12	17	10	13	3	1	0	0	0	0	0	0	0	probable 2-oxoglutarate-dependent dioxygenase AOP1
Sto03g060100	0.69	0	0.29	0.17	0.4	0.15	0	0	0	0	0.16	0	0	0.29	5	0	2	1	3	1	0	0	0	0	1	0	0	2	transcription factor bHLH92
Sto13g426230	29.93	29.27	18.2	28.24	15.96	17.61	10.39	9.84	2.35	1.31	0.42	0.58	2.2	2.3	248	239	140	187	136	129	87	72	20	10	3	5	19	18	caffeoylshikimate esterase
Sto13g436750	39.35	34.56	31.56	33.27	34.44	25.27	22.44	18.47	31.19	25.59	40.43	25.23	20.65	15.45	241	209	180	163	217	137	139	100	196	144	208	160	131	89	CUE domain-containing protein
Sto03g068350	105.68	155.89	135.51	135.88	113.77	124.83	84.49	84.74	98.89	84.21	81.37	110.85	152.09	98.43	100	151	126	105	112	107	82	73	98	74	49	92	140	82	RING-H2 finger protein ATL48-like
Sto03g074670	0	0.08	0.09	0	0	0	0	0	0	0	0	0	0	0	0	1	1	0	0	0	0	0	0	0	0	0	0	0	reverse transcriptase
Sto03g065550	16.84	21.69	42.34	26.83	71.82	76.43	75.96	93.06	10.48	1.2	0	1.38	0.54	1.19	61	78	144	78	268	246	279	299	39	4	0	5	2	4	protein GLUTAMINE DUMPER 3
Sto04g113840	229.88	246.58	180.21	181.89	169.21	172.5	130.22	125.47	90.79	98.99	57.7	86.82	82.48	92.57	332	360	251	213	253	224	192	163	136	132	58	115	118	120	NADH dehydrogenase [ubiquinone] iron-sulfur protein 6, mitochondrial
Sto02g049630	255.26	249.17	335.61	297.92	306.87	326.12	275.12	262.31	115.71	101.46	112.6	72.7	150.52	138.44	2533	2434	3088	2361	3131	2859	2758	2297	1177	925	963	761	1558	1301	actin-101
Sto06g165250	0	0	0.73	0.24	0	0.11	0	0	0	0	0	0	0.09	0	0	0	7	2	0	1	0	0	0	0	0	0	1	0	putative transcription factor interactor and regulator CCHC(Zn) family
Sto08g278910	20.47	13.68	17.7	23.74	15.28	17.43	11.44	11.41	11.13	6.3	13.34	6.85	7.29	6.61	138	91	111	128	106	104	78	68	77	39	76	48	51	42	hypothetical protein GLYMA_20G145700
Sto06g204580	20.48	20.02	13.03	24.68	16.73	16.39	12.4	11.97	1.7	1.66	0.38	0.62	1.67	2.65	188	181	111	181	158	133	115	97	16	14	3	6	16	23	cyclin-D4-2-like isoform X1
Sto07g224880	22.26	17.42	18.46	29.97	16.17	17.04	9.04	11.59	10.75	10.95	39.93	9.81	15.37	19.41	115	89	89	124	86	78	47.27	53	57	52	171.16	52	82	94	cytosolic Fe-S cluster assembly factor NBP35
Sto08g272000	0.17	0	0	0.11	0.08	0.28	0.1	0	0.08	0.28	0.2	0	0.33	0.09	2	0	0	1.01	1.02	2.95	1.21	0	1.01	3.03	2	0	4	1	retrovirus-related Pol polyprotein from transposon TNT 1-94
Sto08g235270	0	0	0	0.17	0	0	0.07	0	0.07	0.15	0.47	0.32	0.26	0	0	0	0	2	0	0	1	0	1	2	6	5	4	0	probable WRKY transcription factor 47 isoform X1
Sto09g304050	2.77	2.04	2.41	1.74	0.97	1.92	0.92	0.7	0.68	1.01	2.66	0.8	1.03	0.97	36	26	29	18	13	22	12	8	9	12	30	11	14	12	factor of DNA methylation 1-like isoform X1
Sto11g358830	9.57	7.92	6.1	9.38	8.61	8.87	8.86	6.01	5.36	3.23	2.21	2.95	1.39	1.02	197	160	116	154	182	161	184	109	113	61	40	65	30	20	cullin-3A-like isoform X1
Sto07g225420	2.43	2.55	1.77	2.56	1.64	1.36	1.01	1.56	0.92	1.31	1.25	0.83	0.51	0.52	45.27	46.58	30.4	37.94	31.31	22.33	18.87	25.62	17.58	22.46	20.44	16.52	10	9.13	pentatricopeptide repeat-containing protein At5g18475
Sto10g329620	0.07	0.2	0.28	0.24	0.25	0.37	2.45	1.48	0.06	0.14	0	0	0.06	0	1	3	4	3	4	5	38	20	1	2	0	0	1	0	Protein HOTHEAD
Sto03g065880	1.87	1.08	0.29	0.5	0.52	0.45	0.4	0.45	13.03	11.64	8.64	6.91	30.98	22.38	14	8	2	3	4	3	3	3	100	80	55	54	241	158	S-adenosylmethionine decarboxylase proenzyme
Sto06g204050	6.44	6.78	11.27	12.31	6.89	7.18	5	5.42	1.31	1.99	2.32	2.61	3.22	2.71	120	124	194	183	132	118	94	89	25	34	38	52	63	48	probable E3 ubiquitin-protein ligase EDA40
Sto08g261040	47.08	49.35	44.62	37.68	58.1	51.59	48.58	44.36	0.46	0.07	0.08	0	0.06	0	697	718	611	445	884	674	726	579	7	1	1	0	1	0	Protein NSP-INTERACTING KINASE 2
Sto12g378930	61.57	53.77	59.98	60.2	49.56	49.14	37.06	35.32	44.85	44.85	49.46	38.45	36.57	42.65	765	657	690	597	633	539	465	387	571	512	534	507	475	503	ruvB-like protein 1
Sto07g229700	656.22	666.01	512.71	609.8	430.02	440.56	323.48	300.71	442.39	414.95	455.34	468.91	605.68	570.87	2357	2375	1729	1758	1591	1406	1178	958	1633	1370	1310	1685	2226	1904	60S ribosomal protein L11
Sto02g031020	16.6	19.91	11.91	9.03	6.19	6.72	9.38	12.26	1.59	0.62	0.24	0.27	0.2	0.15	235	277	156	102	90	84	134	153	23	8	3	4	3	2	leucine-rich repeat extensin-like protein 3
Sto13g441910	956.29	994.86	728.33	833.1	612.17	594.24	346.83	341.97	523.86	397.12	458.78	484.75	693.51	611.62	2313.81	2405	1670	1623.81	1528	1283	853	737	1305.82	884	844	1133	1695	1356	60S ribosomal protein L18
Sto02g030770	0.12	0	0	0	0	0	0	0	0	0	0	0	0	0	1	0	0	0	0	0	0	0	0	0	0	0	0	0	uncharacterized protein
Sto07g217290	0	0	0	0	0	0	0	0	0	0	0	0	0.1	0	0	0	0	0	0	0	0	0	0	0	0	0	1	0	uncharacterized protein LOC111380215
Sto06g188850	262.29	253.13	264.71	248.54	261.27	258.45	215.25	211.68	268.85	282.42	314.69	169.23	158.19	145.41	4069	3859	3798	3076.12	4166	3538	3371	2895	4273	4024.85	4269	2799	2570	2145	ATP synthase subunit beta, mitochondrial
Sto03g063480	0.15	0.15	0	0	0	0	0.45	0.68	0	0	0	0	0	0	1	1	0	0	0	0	3	4	0	0	0	0	0	0	uncharacterized protein LOC114711351
Sto11g369250	3.9	3.71	8.01	9.01	5.85	5.34	5.37	6.15	13.47	11.18	18.48	11.25	25.85	27.47	33	31	63	61	51	40	46	46	117	87	134	100	228	220	heat stress transcription factor B-2b
Sto07g211840	72.2	66.49	59.52	63.43	52.1	47.49	39.35	38.46	35.43	28.8	22.17	22.03	24.91	19.25	431	392	331	303	320	251	237.62	203	217	158	111	136	154	108	uncharacterized protein LOC114720125
Sto05g130220	4.82	3.86	3.26	4.52	3.87	2.94	2.57	1.57	1.47	0.62	1.31	0.45	0.23	0.38	80	63	50	59.78	66	43	43	23	25	9.52	19	8	4	6	rust resistance kinase Lr10-like
Sto13g427180	41.24	42.51	55.05	49.74	48.67	51.6	37.1	34.25	11.34	9.02	8.45	6.9	11.44	12.49	408	414	505	393	495	451	370.71	299	115	82	72	72	118	117	bZIP transcription factor 63
Sto08g241970	3.59	2.17	2.31	2.74	1.86	1.4	1.11	0.38	0	0.06	0.13	0.16	1.55	1.65	64	38	38	39	34	22	20	6	0	1	2	3	29	28	Heat stress transcription factor A-3
Sto13g420220	0	0	0	0	0	0	0	0.33	0	0	0	0	0	0	0	0	0	0	0	0	0	3	0	0	0	0	0	0	uncharacterized protein LOC111408492
Sto02g031790	18.12	18.83	14.51	20.15	13.47	13.09	12.8	11.86	0.16	0.04	0	0	0.12	0.13	449	458	332	398	343	286	320	259	4	1	0	0	3	3	Retrovirus-related Pol polyprotein from transposon TNT 1-94
Sto05g140630	0	0.23	0.16	0	0.07	0	0	0	0	0	0	0.07	0.14	0.24	0	3	2	0	1	0	0	0	0	0	0	1	2	3	Retrovirus-related Pol polyprotein from transposon 297
Sto11g354030	3.64	1.61	5.84	8.8	7.74	8.46	4.49	3.37	4.65	4.46	5.01	4.03	1.99	2.68	16	7	24	31	35	33	20	13.11	21	18	18	18	9	11	S-locus glycoprotein
Sto07g231490	18.25	17.34	12.83	19.23	17.32	16.08	11.94	11.71	0.98	0.47	0.17	0	0	0	127	119	83	107	124	99	84	72	7	3	1	0	0	0	carboxymethylenebutenolidase homolog
Sto03g073460	0	0	0.64	0	0	0	0	0	0	0	0	0	0	0	0	0	1	0	0	0	0	0	0	0	0	0	0	0	uncharacterized protein
Sto00g448140	6.25	8.67	10.81	6.79	5.09	10.87	2.64	3.51	6.2	37.3	0.52	4.69	20.72	20.17	46.56	63.7	74.89	40.44	39	71.62	19.88	23.08	47.36	255.39	3.31	36.46	160.45	141.85	hypothetical protein DVH24_015809
Sto13g438170	21.54	27.48	23.72	35.74	33.92	24	16.29	10.98	20.81	16.02	16.43	13.26	22.26	10.23	35	45	37	47	57	35	27	16	35	24	19	20	36	15	guanine nucleotide-binding protein subunit gamma 2
Sto08g253870	11.56	11.11	11.58	15.91	11.02	11.37	7.61	7.64	9.19	11.28	16.08	8.85	14.41	15.31	435	410	402	477	426	377	289	253	354	390	537	359	570	550	DExH-box ATP-dependent RNA helicase DExH3
Sto12g381470	37.05	32.59	43.33	34.74	41.06	42.98	32.82	33.44	88.56	114.57	293.89	181.42	220.04	272.36	315	273	342	236	359	323	282	251	772	895	2139	1619	1948	2189	zinc finger CCCH domain-containing protein 1
Sto01g014430	37.16	36.57	48.74	39.28	28.52	31.83	9.45	9.9	2.11	0.81	0.54	0.44	2.46	2.99	549	531	666	463	433	415	141	129	32	11	7	7	38	42	cytochrome P450 86A8-like
Sto06g186220	0	0	0	0	0	0	0	0	0	0.45	0	0	0	0	0	0	0	0	0	0	0	0	0	1	0	0	0	0	uncharacterized protein
Sto10g320330	2.13	2.65	4.34	2.37	2.42	3.48	1.41	1.07	0.46	0.64	0.83	0.56	1.25	0.88	18	22	34	16	21	26	12	8	4	5	6	5	11	7	probable protein phosphatase 2C 63
Sto05g134410	60.55	65.19	62.36	59.45	43.84	46.96	14.97	17.34	0.18	0.1	0	0	0	0	657	696	627	515	489	450	164	166	2	1	0	0	0	0	glucan endo-1,3-beta-glucosidase 2
Sto12g388380	1.58	1.12	3.06	3.17	0.77	2.15	1.41	1.08	0.46	0.17	1.13	0	0.15	0.17	10	7	18	16	5	12	9	6	3	1	6	0	1	1	uncharacterized protein
Sto02g042840	11.45	10.21	11.81	14.13	13.44	14.47	8.78	7.37	7.9	7.14	12.99	7.9	8.36	8.87	314	275	299	309	379	350	243	178	222	180	315	233	241	232	lysine-specific demethylase JMJ25-like
Sto08g251430	0.09	0.09	0	0	0	0	0	0	0	0.1	0	0	0	0	1	1	0	0	0	0	0	0	0	1	0	0	0	0	O-acyltransferase WSD1-like
Sto13g426450	28.79	29.46	31.9	38.25	36.98	36.45	29.31	26.97	30.04	29.66	14.12	25.18	22.99	23.94	243	245	250	258	321	272	250	201	260	230	102	223	202	191	quinone oxidoreductase PIG3
Sto07g222610	0.68	0	1.69	0.56	0.44	0.76	0.89	0.26	1.1	0.25	0	0	0.44	0	3	0	7	2	2	3	4	1	5	1	0	0	2	0	uncharacterized protein
Sto06g168920	12.64	10.34	14.7	15.33	12.5	13.54	10.34	11.77	20.25	20.19	36.67	14.58	12.54	16.48	184	148	198	178	187	174	152	151	302	270	466	226	191	228	protein root UVB sensitive 4 isoform X1
Sto09g305090	45.36	45.16	30.03	36.78	29.47	30.73	40.85	39.98	41.51	48.17	113.81	81.43	153.43	172.78	530	519	325	343	354	317	482	412	497	517	1153	1008	1873	1915	amino acid transporter AVT6C-like
Sto02g046110	0.1	0.14	0.07	0.17	0.07	0.08	0.07	0.04	0.05	0.02	0.25	0.02	0.03	0.02	6	8	4	8	4	4	4	2	3	1	13	1	2	1	probable disease resistance protein At4g27220
Sto07g227060	1.28	2.49	2.59	3.13	6.15	1.41	1.25	0	1.22	0	0	1.5	0	0	1	2	2	2	5	1	1	0	1	0	0	1	0	0	probable E3 ubiquitin-protein ligase RNF217
Sto12g376400	0	0.04	0.05	0.05	0.08	0	0.04	0	0	0	0	0	0.04	0.09	0	1	1	1	2	0	1	0	0	0	0	0	1	2	fusaric acid resistance-like protein
Sto10g321740	1.37	1.39	1.28	1.55	0.93	0.93	0.45	0.98	0.27	0.15	0.1	0.09	0.13	0.14	30	30	26	27	21	18	10	19	6	3	2	2	3	3	pentatricopeptide repeat-containing protein At4g04370
Sto12g388650	35.63	34.38	51.21	52.1	47.43	45.29	32.81	27.41	1.94	1.95	4.62	2.36	6.39	5.67	358	340	477	418	490	402	333	243	20	18	40	25	67	54	nucleotide-sugar uncharacterized transporter 1-like
Sto06g172120	26.13	27.5	29.65	23.35	23.88	22.3	14.29	15.64	9.15	6.19	8.21	7.1	10.21	11.24	248	257	261	177	233	187	137	131	89	54	67	71	101	101	F-box/kelch-repeat protein SKIP4
Sto03g058520	12.3	13.65	14.5	16.17	12.81	15.41	11.4	9.29	3.15	2.09	2.42	1.07	2.42	1.65	141	154	154	148	151	156	132	94	37	22	24	13	29	18	beta-glucuronosyltransferase GlcAT14A
Sto05g123540	50.53	50.26	45.16	51.55	47.53	44.08	43.21	43.13	29.96	26.09	39.13	18.35	27.12	23.94	993	970	820	808	960	764	857	747	603	471	676	386	559	448	NADPH--cytochrome P450 reductase
Sto07g228940	32.87	30.32	26.59	32.43	26.91	23.74	19.36	18.8	68.98	67.41	86.21	73.29	66.13	69.89	587	532	439	462	494	374	349	296	1262	1106	1351	1399	1238	1188	probable protein arginine N-methyltransferase 3
Sto07g218210	1.27	0.86	2.84	2.55	4.05	3.08	3.95	4.72	3.81	2.13	1.47	0.64	1.14	1.16	15	10	31	24	49	32	47	49	46	23	15	8	14	13	hypothetical protein Ahy_B06g085004
Sto00g444640	0	0	0	0	0	0	0	0	0	0	0	0	0	0.16	0	0	0	0	0	0	0	0	0	0	0	0	0	0.15	CBL-interacting serine/threonine-protein kinase 1-like
Sto10g342790	1.53	1.63	2.6	2.72	2.19	3	1.59	2	0.47	1.14	3.6	1.06	3.76	3.04	19	20	30	27	28	33	20	22	6	13	39	14	49	36	protein trichome birefringence-like 18
Sto02g039790	132.65	140.98	187.49	186.35	247.21	246.61	213.71	175.8	28	14.24	6.59	4.92	13.77	8.62	882	925	1160	991	1691	1451	1437	1033	191	87	37	34	95	54	phosphomannomutase
Sto01g022330	0	0	0	0	0	0	0.09	0	0	0	0	0	0	0	0	0	0	0	0	0	1	0	0	0	0	0	0	0	ruBisCO-associated protein-like
Sto07g227390	20.42	17.21	3.15	12.29	1.92	2.96	0.97	2.22	0	0	0	0	0.32	0	62	52	9	30	6	8	3	6	0	0	0	0	1	0	RNA polymerase sigma factor sigD, chloroplastic
Sto11g358520	9.3	8.62	8.47	11.9	8.06	8.45	7.13	5.35	11.56	13.24	19.3	10.69	6.26	6.63	146	133	123	149	130	117	113	74	186	191	265	179	103	99	agamous-like MADS-box protein AGL30 isoform X1
Sto12g385380	175.05	167.16	161.3	164.56	144.31	145.12	120.09	109.47	207.55	158.83	149.91	165.16	317.06	272.11	450.48	429.31	392.72	340.93	383	333	314	250.73	550	375.98	296	413	826	643.11	NHP2-like protein 1
Sto12g389590	11.17	10.29	93.85	123.31	86.13	106.04	52.92	37.42	0	0	0	0	0	0	77	70	602	680	611	647	369	228	0	0	0	0	0	0	S-protein homolog 5-like
Sto13g423660	13.69	16.35	7.95	6.65	6.84	6.44	4.7	4.51	10	6	5.49	5.37	7.18	6.49	72	85	39	28	37	30	25	21	54	29	24	29	39	32	eukaryotic translation initiation factor 4E-1-like
Sto13g427420	1.18	1.18	6.65	10.75	3.05	3.97	0.77	0.44	0	0.43	0	0	0	0	3	3	16	22	8	9	2	1	0	1	0	0	0	0	small glutamine-rich tetratricopeptide repeat-containing protein isoform X1
Sto08g244090	82.44	76.22	65.46	61.85	60.18	58.45	27.93	29.86	14.47	8.8	10.44	5.45	5.1	6.6	622	567	459	373	467	390	213	199	112	61	67	43	40	47	probable plastid-lipid-associated protein 13, chloroplastic isoform X1
Sto07g209420	8.29	7.75	7.9	9.08	8.18	7.45	5.78	4.39	2.76	2.01	3.93	2.65	2.99	2.26	135	124	119	118	137	107	95	63	46	30	56	46	51	35	G-type lectin S-receptor-like serine/threonine-protein kinase At4g27290 isoform X1
Sto09g302470	507.06	529.73	359.89	424.06	265.61	271.91	166.09	178.67	408.76	323.18	312.02	335.36	342.9	274.36	2385	2466	1582	1598	1286	1134	791	744	1974	1397	1208	1609	1662	1207	40S ribosomal protein S5-like
Sto08g250740	39.61	41.73	31.65	40.64	21.79	22.73	12.06	11.81	14.53	14.14	19.9	14.79	29.51	32.04	628	650	464	514	355	318	193	165	236	206	276	250	490	483	protease Do-like 9
Sto03g077610	0.02	0.12	0.07	0.09	0.17	0.06	0.02	0.02	0	0.02	0	0	0	0	1	7	4	4	10	3	1	1	0	1	0	0	0	0	reverse transcriptase
Sto12g378480	0	0	0	0	0	0	0	0	0	0	0	0.25	0	0	0	0	0	0	0	0	0	0	0	0	0	1	0	0	structural maintenance of chromosomes protein 1A
Sto05g132810	1.21	1.37	1.67	2.7	1.64	1.45	0.87	1.3	0.07	0	0	0	0	0	18	20	23	32	25	19	13	17	1	0	0	0	0	0	phosphoinositide phospholipase C 6-like
Sto09g306540	17.17	17.36	14.01	18.36	13.54	15.03	11.04	10.94	8	6.89	11.08	7.28	10.76	11.4	285	283	215	243	231	220	185	160	136	105	161	129	187	180	CLP protease regulatory subunit CLPX1, mitochondrial-like
Sto02g047240	423.21	426.93	379.35	388.46	317.49	347.1	265.2	297.86	158.18	161.73	86.88	113.98	175.29	149.97	5389	5346	4472	3948	4156	3902	3410	3345	2064	1892	962	1541	2334	1813	tubulin beta chain
Sto01g020870	21.15	24.5	27.95	27.84	19.53	20.5	6.39	5.89	1.4	0.39	0.31	0.25	0.51	0.09	236	269	289	248	224	202	72	58	16	4	3	3	6	1	protein PIN-LIKES 6
Sto06g166190	23.48	12.03	12.48	6.73	11.9	16.69	16.1	3.01	22.24	17.76	13.91	9.73	10.07	11.13	17	9	9	4	9	11	12	2	17	12	6	6	7	7	hypothetical protein B296_00023161
Sto12g376930	4.4	4.25	5.1	5.37	4.71	5.23	2.94	1.99	2.9	3.47	2.31	1.88	3.06	3.72	40	38	43	39	44	42	27	16	27	29	18	18	29	32	DNA-directed RNA polymerase III subunit 1 isoform X2
Sto10g321010	0.32	0.15	0.08	0.27	0.16	0.16	0.22	0	0	0.08	0	0	0	0.15	4.41	2	1	3	2.29	2	3	0	0	1	0	0	0	2	cysteine-rich receptor-like protein kinase 15
Sto09g316560	42.2	55.42	47.94	44	33.19	32.14	27.03	21.46	24.35	30.73	20.83	26.69	49.59	43.82	106	139	114	89	86	72	69	48	63	71	40	65	126	101	small nuclear ribonucleoprotein SmD3b
Sto11g358010	0.04	0.04	0.04	0.04	0.03	0	0	0.04	0	0	0	0	0	0	1	1	1	1	1	0	0	1	0	0	0	0	0	0	alpha-1,4 glucan phosphorylase L-2 isozyme, chloroplastic/amyloplastic-like
Sto05g137330	0.1	0.1	0	0.12	0.09	0	0	0	0	0	0	0	0	0	1	1	0	1	1	0	0	0	0	0	0	0	0	0	UPF0481 protein At3g47200-like
Sto13g421740	11.72	11.54	14.97	15.95	13.47	13.45	8.76	8.64	6.81	9.21	12.86	4.81	6.38	6.99	632	610	744	685	746	639	476	410	376	456	617	280	362	360	sister chromatid cohesion protein SCC2 isoform X1
Sto13g405740	0.51	0.51	0	0.42	0	0.19	0.33	0.38	0	0	0	0	0	0	3	3	0	2	0	1	2	2	0	0	0	0	0	0	syntaxin-132-like
Sto12g374680	20.27	22.01	32.95	33	32.93	31.69	46.62	44.47	32.57	32.91	36.14	22.22	32.64	34.59	173	185	261	225	289	239	402	335	285	258	264	199	290	279	stearoyl-[acyl-carrier-protein] 9-desaturase, chloroplastic
Sto01g002820	7.59	5.84	6.25	6.8	5.31	5.49	3.42	2.29	1.06	0.84	1.27	0.58	0.74	0.73	196	148	149	140	141	125	89	52	28	20	29	16	20	18	tRNase Z TRZ3, mitochondrial-like
Sto09g285970	3.79	7.01	0	17.79	0	0	0	0	0	0	0	0	0	0	1	2	0	4	0	0	0	0	0	0	0	0	0	0	agamous-like MADS-box protein AGL80
Sto09g281410	7.8	6.65	11.93	13.18	12.48	11.64	9.62	7.56	8.48	9.24	15.02	7.87	9.23	9.12	282	236	398	380	464	371	351	241	314	307	482	307	351	315	dentin sialophosphoprotein
Sto12g378150	2.26	2.49	5.45	4.69	3.86	3.87	3.43	2.83	0.45	0.5	0.58	0.17	0.18	0.34	49	53	109	81	86	74	75	54	10	10	11	4	4	7	E3 ubiquitin-protein ligase NEURL1B
Sto02g036160	14.55	15	17.85	16.39	17.41	17.73	10.97	10.65	5.46	6.82	5.61	3.83	5.16	4.61	130	132	148	117	160	140	99	84	50	56	43	36	48	39	protein CHAPERONE-LIKE PROTEIN OF POR1, chloroplastic
Sto09g297940	0.06	0	0.13	0	0.06	0	0.06	0	0.24	0.33	1.18	0.28	0.87	0.83	1	0	2	0	1	0	1	0	4	5	17	5	15	13	uncharacterized protein LOC110013112
Sto06g185750	332.03	319.3	377.76	361.87	347.68	315.67	246.45	216.94	30.97	21.62	12.98	6.9	17.69	13.88	5233	4945	5506	4550	5632	4390	3921	3014	500	313	179	116	292	208	delta(24)-sterol reductase
Sto12g376680	26.69	25.49	16.94	27.75	13.53	14.46	10.52	11.79	4.08	4.31	7.78	3.98	15.96	14.11	236	222	139	196	123	113	94	92	37	35	59	37	147	118	UDP-galactose/UDP-glucose transporter 5-like
Sto08g232850	141.88	140.03	162.8	161.04	146.92	155.44	93.76	82.39	159.98	165.56	211.54	146.4	139.5	157.59	2223	2156	2359	2013	2366	2149	1483	1138	2568	2383	2899	2446	2289	2348	hsp70-Hsp90 organizing protein 3-like
Sto02g032660	5.77	5.08	7.37	9.08	7.25	7.73	6.9	4.47	1.51	1.3	0.97	0.26	1.41	0.96	82	71	97	103	106	97	99	56	22	17	12	4	21	13	Glucose-1-phosphate adenylyltransferase large subunit 1
Sto12g378540	2.79	4.1	43.13	22.62	56.46	61.34	64.67	79.8	6.73	3.11	0.34	0.07	3.86	3.01	38	55	544	246	791	738	890	959	94	39	4	1	55	39	cytochrome P450 94C1-like
Sto13g427960	72.96	77.87	70.27	66.28	60.77	55.87	31.49	41.07	38.92	41.43	36.51	32.01	64.65	52.74	226	240	205	165	194	154	99	113	124	118	89	98	204	151	glycine-rich RNA-binding protein RZ1A
Sto08g259090	34.31	33.06	39.83	42.66	38.82	40.96	27.6	24.73	9.07	6.85	7.38	4.62	8.42	7.49	1008	953	1080	999	1172	1061	818	640	273	185	192	146	260	210	TSET complex member tstB
Sto09g284590	0.63	0.43	0.11	0.13	0	0.12	0	0	0	0	0	0	0	0	6	4	1	1	0	1	0	0	0	0	0	0	0	0	Sister chromatid cohesion protein like
Sto09g303700	0	0	0	0	0	0	0	0.44	0	0	0	0	0	0	0	0	0	0	0	0	0	1	0	0	0	0	0	0	hypothetical protein CR513_55120, partial
Sto03g070340	31.45	33.13	28.28	30.58	20.88	20.18	3.75	3.63	1.02	0.71	1.19	0.43	1.25	0.48	482	499	401	374	329	273	58	49	16	10	16	7	20	7	squamosa promoter-binding-like protein 16
Sto08g242930	2.59	2.15	2.66	2.76	3.23	4.35	4.66	3.67	1.64	1.92	2	0.72	1.93	2.31	60	49	57	51	77	89	109	75	39	41	41	18	47	51	Protein SMAX1-LIKE 3
Sto01g006340	0	4.67	3.26	3.89	0.76	7.01	3.09	3.5	0	0.85	0	1.75	1.6	0.89	0	6	4	4	1	8	4	4	0	1	0	2	2	1	uncharacterized protein
Sto07g215330	48.53	41.48	52.36	56.71	48.74	48.9	29.83	28.66	20.59	16.72	21.4	15.64	18.39	16.25	651	547	650	607	672	579	404	339	283	206	250	223	258	207	protein-tyrosine sulfotransferase
Sto01g005690	0	0	0	0	0.34	0.39	0.34	0	0	0	0.45	0	0	0	0	0	0	0	1	1	1	0	0	0	1	0	0	0	uncharacterized protein
Sto02g034340	27.97	28.31	39.6	28.02	48.67	42.83	59.21	58.21	75.32	74.51	68.25	44.08	35.79	36.31	275	274	361	220	492	372	588	505	759	673	578	457	367	338	EF-Hand 1
Sto04g098330	0	0	0	0	0	0	0	0	0	0	0.13	0.11	0	0	0	0	0	0	0	0	0	0	0	0	1	1	0	0	uncharacterized protein
Sto06g173500	47.91	33.51	61.14	32.58	22.56	80.81	21.28	288.78	32.06	293.7	8.48	24.26	58.78	69.41	163.21	113.43	195.77	89.11	79.19	244.72	73.53	872.92	112.25	919.72	23	82.31	204.57	219.19	hypothetical protein GLYMA_13G016700
Sto02g047930	39.39	33.1	34.13	33.56	45.83	33.25	34.34	36.68	44.82	37.11	54.97	41.55	32.57	29.78	105	88	86	72	126	79	93	87	123	91	113	108	88	73	protein ROOT HAIR DEFECTIVE 3 homolog 2-like isoform X1
Sto11g367240	9.91	9.32	8.37	12.05	9.25	9.57	4.96	4.25	0.25	0.11	0.06	0.09	0	0.05	196	181	153	190	188	167	99	74	5	2	1	2	0	1	kinesin-like protein KIN-8B
Sto11g359760	27.62	25.6	24.67	29.43	25.14	27.35	18.28	16.64	9.72	9.71	12.55	6.13	7.66	7.26	1152	1047	949	978	1077	1005	769	611	415	372	465	276	336	289	paired amphipathic helix protein Sin3-like 4 isoform X1
Sto13g422210	19.39	20.19	20.38	22.8	24.2	22.32	24.05	18.27	50.57	61.86	103.89	98.68	65.34	81.31	102	105	100	96	131	104	128	85	273	299	454	533	355	401	E3 ubiquitin-protein ligase At3g02290-like
Sto12g377330	0.22	0	0.24	0.55	0.65	0.63	1.1	0.63	0.43	0.12	0	0.11	0.21	0	2	0	2	4	6	5	10	5	4	1	0	1	2	0	Root_cap domain-containing protein
Sto06g200230	11.57	11.1	11.73	12.44	9.71	9.81	6.12	5.46	6.32	6.58	8.59	3.32	5.69	6.3	356	335	333	305	307	266	190	148	199	186	234	110	184	185	nucleolar protein 6-like isoform X1
Sto05g155640	56.91	54.49	55.88	64.16	58.21	58.01	36.48	31.79	17.26	11.97	17.16	10.05	23.17	23.01	621	585	565	559	653	559	402	306	193	120	162	116	264	238	zinc finger protein CONSTANS-LIKE 9-like
Sto07g210670	0.07	0	0.08	0	0.07	0	0	0.08	0	0	0	0	0	0	1	0	1	0	1	0	0	1	0	0	0	0	0	0	putative retrotransposon gag domain-containing protein
Sto01g003440	7.62	7.88	12.67	17.88	16.62	15.86	9.42	7.4	1.42	0.94	0.76	0.15	0.45	0.16	194	197	297.83	362.91	434.9	356	242	165.94	37	22	17	4	12	4	probable LRR receptor-like serine/threonine-protein kinase At1g05700
Sto06g166220	0.07	0	0.08	0.37	0.07	0.08	0.15	0.25	0	0	0	0	0	0	1	0	1	4	1	1	2	3	0	0	0	0	0	0	alanine--glyoxylate aminotransferase 2 homolog 3, mitochondrial-like
Sto01g008410	0	0	0	0	0	0	0	0	0.07	0	0	0	0	0	0	0	0	0	0	0	0	0	1	0	0	0	0	0	uncharacterized mitochondrial protein AtMg00810-like
Sto12g389710	0	0	0	0.15	0	0	0	0	0	0	0	0	0.56	0	0	0	0	1	0	0	0	0	0	0	0	0	5	0	serine/threonine-protein phosphatase 7 long form homolog
Sto02g029400	44.89	45.32	36.97	43.99	31.28	32.51	26.34	25.92	19.8	16.56	15.4	10.24	19.62	18.79	469	466	358	367	336	300	278	239	212	159	139	113	214	186	pentatricopeptide repeat-containing protein At1g61870, mitochondrial-like
Sto06g168100	15.3	13.06	11.29	11.02	11.09	10.93	7.02	10.71	2.31	1.64	1.31	1.69	5.02	3	71	60	49	41	53	45	33	44	11	7	5	8	24	13	E3 ubiquitin-protein ligase RING1-like
Sto01g002310	2.74	2.77	6.51	6.36	11.8	10.17	17.61	17.71	8.59	8.31	7.56	6.31	6.64	5.64	14	14	31	26	62	46	91	80	45	39	32	33	35	27	late embryogenesis abundant protein
Sto06g165750	29.17	28.82	6.9	10	3.49	3.49	2.31	2	1.56	0.68	0.13	0.21	0.33	0.06	512	497	112	140	63	54	41	31	28	11	2	4	6	1	vacuolar-sorting receptor 1-like
Sto09g286660	0	0.04	0.12	0	0	0	0	0	0	0.04	0	0	0	0	0	1	3	0	0	0	0	0	0	1	0	0	0	0	Retrovirus-related Pol polyprotein from transposon TNT 1-94
Sto09g296300	1.35	1.87	1.85	1.75	0.96	0.83	0.85	1.25	5.04	3.21	3.31	3.64	4.61	6.12	11	15	14	11.39	8	6	7	9	42	24	23	31	39	47	reverse transcriptase
Sto11g355070	4.69	3.41	2.5	1.95	4.3	2.64	0.51	0.88	2.28	1.98	5.81	7.25	13.21	14.56	18	13	9	6	17	9	2	3	9	7	18	28	52	52	Terminal organelle assembly protein
Sto01g004870	14.69	10.15	12.36	17.61	12.48	10.05	6.35	3.63	4.57	5.11	10.55	9.07	4.27	5.75	119	81	93	114	104	72	52	26	38	38	73	77	36	44	uncharacterized protein LOC114711930 isoform X1
Sto09g292810	15.62	15.96	8.66	16.43	6.92	5.14	16.09	14.8	2.73	1.89	0.89	0.89	0.43	0.88	279	280	143	234	127	81	290	233	50	31	14	17	8	15	protein NRT1/ PTR FAMILY 6.4
Sto06g200580	22.79	21.79	25.37	26.36	35.43	33.85	40.73	36.73	105.24	98.56	104.97	63.17	12.01	16.94	490	460	504	452	783	642	884	696	2318	1947	1988	1456	271	347	Tm-1^GCR26 protein
Sto12g382710	80.71	77.44	39.22	55.1	26.61	26.41	19	13.34	1.34	0.58	0.37	0.1	0.2	0.11	761	719	343	415	258	220	181	111	13	5	3	1	2	1	WAT1-related protein At3g28050-like
Sto09g283010	28.62	28.03	21.45	23.56	24.16	23.32	18.79	17.67	23.57	24.9	37.04	21.31	22.87	19.39	498	479	345	327	432	358	330	271	420	398	565	396	417	321	plastidic ATP/ADP-transporter-like
Sto06g178680	0	0	0	0	0	0	0	0	0.33	0.15	0.77	0.31	0.13	0.28	0	0	0	0	0	0	0	0	5	2	10	5	2	4	non-LTR retroelement reverse transcriptase-like
Sto11g369550	28.81	24.86	25.4	29.94	25.8	25.13	12.96	12.64	17.33	22.19	21.65	16.37	16.18	24.45	253	215	207	210	233	195	115	98	156	179	163	151	148	203	Nuclear pore complex protein Nup50
Sto00g449590	3.48	3.06	4.78	3.67	3.15	6.15	0.93	5.88	2.66	17.28	0	3.54	5.62	9.39	49.93	43.14	63.42	42.03	46.36	77.87	13.48	74.4	39.14	227.61	0	54.08	84.38	127.94	Regulator of rDNA transcription protein 15
Sto02g026980	49.04	44.8	46.67	59.04	57.19	58.82	49.04	38.44	88.04	92.67	117.98	111.28	65.19	80.57	735	660	647	706	881	778	742	508	1352	1276	1545	1777	1023	1148	protein starmaker-like
Sto07g230980	154.2	186.47	76.7	85.13	79.1	75.75	90.16	87.17	59.13	72.53	91.84	79.23	76.5	68.54	321	389	152	143	170	141	191	162	127	139	142	157	160	130	late embryogenesis abundant protein At5g17165-like
Sto03g057000	32.55	32.41	38.92	44.08	36.02	35.23	29.15	27.15	16.01	16.6	25.9	17.66	27.61	30.07	510	499	564	551	580	487	461	375	257	239	355	295	453	448	mitogen-activated protein kinase 15 isoform X1
Sto13g425220	0.7	0.23	0.75	0.29	1.35	1.05	1.84	0.79	24.22	32.88	39.01	41.49	59.68	68	3	1	3	1	6	4	8	3	107	130	137	181	264	273	dnaJ homolog subfamily B member 13-like
Sto06g196690	90.32	91.9	82.85	79.24	88.68	92.23	66.27	61.16	26.57	22.11	24.22	16.84	17.16	20.16	1058	1059	899	741	1068	954	784	632	319	238	246	209	210	224	poly(U)-specific endoribonuclease-B-like isoform X2
Sto06g170080	50.38	43.21	41.94	52.72	45.14	40.41	28.07	23.58	16.32	13.75	15.24	13.48	16.48	16.23	307	260	238	257	283	218	173	127	102	77	78	85	104	93	cyclin-C1-2-like
Sto04g116260	5.03	5.2	5.35	7.13	3.45	4.95	1.8	1.31	1.53	1.62	2.57	2.26	4.82	5.13	61	62	60	69	43	53	22	14	19	18	27	29	61	59	putative methionine gamma-lyase
Sto03g070830	0.61	0.69	1.8	1.97	0.54	0.52	0.3	0.09	0	0	0	0	0	0	8	9	22	20.71	7.32	6	4	1	0	0	0	0	0	0	F-box protein At1g80960-like
Sto02g027050	2.97	2.53	3.47	3.44	3.59	2.29	1.75	1.33	0.32	0.36	0.88	0.12	0.53	0.17	91	76	98	84	113	62	54	36	10	10	24	4	17	5	putative pentatricopeptide repeat-containing protein At1g19290
Sto05g119830	40.56	36.87	26.35	31.12	23.37	23.43	15.34	16.62	36.02	47.32	61.63	65.54	89.77	89.1	390	349	235	239	231	199	149	141	355	418	510	664	900	811	Putative sugar kinase
Sto06g190930	0.37	0	0	0	0	0	0	0	0	0	0	0	0	0	1	0	0	0	0	0	0	0	0	0	0	0	0	0	hypothetical protein TanjilG_28520
Sto13g428350	27.65	23.29	22.66	27.62	21.21	22.4	14.06	15.2	14.8	17.92	37.41	15.78	26.7	27.38	487	403	369	388	384	348	250	236	267	290	578	297	493	459	outer envelope protein 64, mitochondrial
Sto11g366190	0.08	0.13	0.09	0.41	0.28	0.33	0.16	0.09	0	0	0.05	0.08	0	0	2	3	2	8	7	7	4	2	0	0	1	2	0	0	probable receptor-like protein kinase At5g24010
Sto06g199870	30.36	32.91	31.89	22.36	29.03	24.1	20.77	22.46	1.12	0.71	0.2	0.16	0.63	0.35	185	198	181	109	182	130	128	121	7	4	1	1	4	2	probable NAD(P)H dehydrogenase (quinone) FQR1-like 2
Sto05g159340	12.5	15.71	21.92	24.42	51.08	61.93	109.65	116.34	81.51	26.17	0.87	10.24	0	0.25	53	66	87	83	223	233	471	437	355	102	3	44	0	1	blue copper protein
Sto05g120150	0	0.25	0	0	0	0.27	0	0	0	0	0	0.24	0	0.52	0	1	0	0	0	1	0	0	0	0	0	1	0	2	auxilin-related protein 2-like
Sto03g072470	0	0	0	0	0	0.85	0	0	0	0	0	0	0	0	0	0	0	0	0	0.5	0	0	0	0	0	0	0	0	uncharacterized protein
Sto09g308910	13.78	16.28	12.31	12.01	18.78	21.67	11.53	21.7	13.84	17.73	12.49	26.97	23.93	23.58	27	32	23	19	38	38	23	38	28	32	18	50	47	42	uncharacterized protein LOC114752317
Sto08g278560	360.21	347.83	362.46	319.99	316	315.58	255.5	275.87	92.79	63.47	17.22	24.54	39.32	41.33	783	757	749	561	709	613	565	535	208	127	28	51	86	82	protein SPIRAL1-like 1
Sto08g246580	22.43	19.44	12.01	17.2	13.55	4.44	5.9	13.1	5.71	8.66	0	5	13	9.59	11	10	6	7	7	2	3	6	3	4	0	2	6	4	hypothetical protein glysoja_048929
Sto01g004250	0.89	0.89	0.47	0.55	0.87	0.5	0	0	0	0	0	0	0	0	2	2	1	1	2	1	0	0	0	0	0	0	0	0	Centromere protein C
Sto01g010120	0	0	0	0	0.06	0	0.03	0	0	0	0	0	0	0	0	0	0	0	2	0	1	0	0	0	0	0	0	0	AC068924_29putative non-LTR retroelement reverse transcriptase
Sto11g352550	37.33	35.84	34.5	38.76	34.11	34.06	33.29	30.16	28.79	38.66	41.81	33.08	26.67	25.59	819	772	699	678	769	659	737	583	647	779	808	778	614	535	protein OBERON 3
Sto01g018350	25.64	22.66	24.81	30.35	29.44	28.64	21.81	19.26	19.5	17.32	26.51	13.65	17.9	17.75	656	569	586	619	774	646	563	434	511	407	599	375	481	433	E3 ubiquitin-protein ligase BRE1-like 1 isoform X1
Sto08g249600	26.8	22.37	56.35	57.26	37.84	54.46	25.22	40.15	5.04	1.99	0.38	0	0.9	1.32	88	73	174	151	128	159	84	117	17	6	1	0	3	4	elongation factor Tu, chloroplastic-like
Sto10g326370	0	0.24	0	0	0.23	0	0.24	0.27	0	0	0.3	0	0.23	0.26	0	1	0	0	1	0	1	1	0	0	1	0	1	1	uncharacterized protein
Sto04g107330	0	0	0	0.72	0	1.95	0.57	1.95	1.13	0	0	1.25	0.58	0.64	0	0	0	1	0	3	1	3	2	0	0	2	1	1	uncharacterized protein
Sto01g019400	0	0	0	0	0	0.67	0	0	0	0	0	0	0.61	1.34	0	0	0	0	0	1	0	0	0	0	0	0	1	2	flavanone 3-dioxygenase 3-like
Sto05g125470	0.16	0	0.12	0.2	0.05	0.12	0	0	0	0	0	0	0	0	3	0	2	3	1	2	0	0	0	0	0	0	0	0	Retrovirus-related Pol polyprotein from transposon TNT 1-94
Sto12g392800	0.8	0.69	1.13	1.31	0.54	1.19	0.24	0.14	0	0	0	0.06	0	0	13	11	17	17	9	17	4	2	0	0	0	1	0	0	protein NRT1/ PTR FAMILY 5.2-like
Sto07g229260	3.41	3.21	4.06	4.57	4.1	4.19	3.23	2.61	0.62	0.71	1.29	0.26	0.27	0.15	72.76	67.13	79.97	77.74	89.86	78.73	69.53	48.98	13.45	14	24.21	6	6	3	pentatricopeptide repeat-containing protein At1g62670, mitochondrial-like
Sto08g278690	6.71	7.43	6.3	8.04	8.7	8.07	8.16	5.67	4.65	3.59	6.11	5.23	4.27	4.21	114	124	99	109	152	121	140	85	81	56	91	95	76	68	exocyst complex component EXO70E2
Sto05g135400	15.44	14.03	13.21	14.17	14.63	15.98	13.34	12.31	11.51	12.01	14.4	12.89	12.87	14.74	343	306	271	251	334	313	299	241	262	245	282	307	300	312	Sister chromatid cohesion protein SCC4
Sto08g248300	5.68	4.44	5.6	4.33	5.45	6.43	13.61	11.01	26.75	16.22	14.13	35.94	18.19	15.79	69	53	63	42	68	69	167	118	333	181	149	463	231	182	glycerophosphodiester phosphodiesterase GDPD1, chloroplastic-like
Sto08g240450	1.98	2.31	1.92	3	1.73	1.69	1.6	1.27	0.64	0.27	0.65	0.35	0.43	0.52	48	55	43	58	43	36	39	27	16	6	14	9	11	12	pentatricopeptide repeat-containing protein At3g53360, mitochondrial-like
Sto05g158760	0.27	0.59	0.18	0.38	0.11	0.15	0.1	0.06	0.02	0.02	0	0	0	0	16.83	35.84	10.2	18.95	7.22	8.3	6.23	3.03	1.01	1.02	0	0	0	0	Disease resistance protein
Sto02g034150	2.18	1.06	1.11	0	2.09	2.4	3.19	0	0	0	1.72	0	0	0	2	1	1	0	2	2	3	0	0	0	1	0	0	0	Auxin-induced protein X10A
Sto10g325720	0	0.58	0.3	0.36	0.55	0.64	0.28	0.97	1.39	0.93	0.36	0.57	0	0	0	2	1	1	2	2	1	3	5	3	1	2	0	0	cyclin-dependent protein kinase inhibitor SMR1
Sto08g247180	11.41	10.18	12.03	13.01	9.35	9.42	6.25	5.9	12.14	15.36	33.1	13.96	21.48	19.83	360	315	350	327	303	262	199	164	392	445	925	474	712	597	Inhibitor of Bruton tyrosine kinase
Sto02g031640	28.39	30.61	34.09	37.39	33.94	33.97	26.27	25.94	33.59	37.5	55.75	51.87	65.56	64.64	187	199	209	197	230	198	175	151	227	227	310	355	448	401	sodium channel modifier 1-like
Sto06g198580	28.61	26.01	26.72	25.64	35.19	35.44	21.54	20.15	1.27	0.76	0.9	0.43	1.2	1.64	861	768	742	615	1088	940	654	534	39	21	24	14	38	47	kinesin-like protein KIN-4A isoform X2
Sto01g001750	5.65	8.41	7.17	6.37	8.36	6.67	9.56	6.68	69.41	73.79	151.65	120.21	95.13	126.54	21	31	25	19	32	22	36	22	265	252	453	448	362	437	DCC family protein At1g52590, chloroplastic
Sto10g344440	92.36	94.25	99.96	93.57	119.53	125.73	92.34	86.05	26.51	19.03	11.95	11.16	21.3	22.32	1527	1531	1528	1234	2031	1834	1541	1254	449	289	173	197	369	351	transmembrane 9 superfamily member 3
Sto09g285500	0	0	0	19.37	0	0	0	0	0	0	0	0	0	0	0	0	0	1	0	0	0	0	0	0	0	0	0	0	uncharacterized protein
Sto13g442800	6.88	6.84	7.95	8.63	8.06	7.87	5.63	5.64	2.01	2.77	2.83	1.06	2.69	2	241	235	257	241	290	243	199	174	72	89	88	40	99	67	protein HASTY 1
Sto11g367120	73.22	77.42	83.63	73.35	92.76	84.4	95.8	84.4	172.34	193.39	256.05	257.11	335.03	362.42	903	939	955	722	1176	919	1193	918	2178	2191	2743	3364	4319	4242	cysteine desulfurase, mitochondrial
Sto05g160190	0.05	0.05	0.03	0	0.05	0.04	0	0	0	0	0	0	0	0	3	3	2	0	3	2	0	0	0	0	0	0	0	0	Disease resistance protein
Sto01g007750	0	0	0.65	0	0	0	0	0	0.2	0	0	0	0	0	0	0	3	0	0	0	0	0	1	0	0	0	0	0	Retrovirus-related Pol polyprotein from transposon TNT 1-94
Sto08g277760	43.64	38.6	37.74	36.89	32.58	31.14	25.06	23.38	15.2	14.28	16.77	20	31.1	29.44	336	293	270	227	258	212	195	159	120	101	110	161	249	214	protein TONNEAU 1b-like
Sto06g190200	18.03	18.41	19.76	20.36	20.05	19.38	24.26	21.01	12.91	9.78	19.04	11.7	17.79	15.65	293	294	297	264	335	278	398	301	215	146	271	203	303	242	serine/threonine-protein kinase STN7, chloroplastic
Sto02g030110	67.43	69.15	87.2	106.84	110.16	81.24	53.39	57.11	19.75	30.88	40.31	14.52	13.03	15.75	159	163	195	203	268	171	128	120	48	67	72	33	31	34	serine/threonine-protein kinase TOR
Sto04g117600	0	0.27	0.29	0	0.26	0	0	0	0	0	0.33	0.27	0	0	0	1	1	0	1	0	0	0	0	0	1	1	0	0	transcription factor MYB108-like
Sto13g428820	2.48	2.68	0.69	2	0.78	1.18	1.11	0.72	0.08	0.17	0.09	0.08	0.15	0.25	31	33	8	20	10	13	14	8	1	2	1	1	2	3	guanosine nucleotide diphosphate dissociation inhibitor At5g09550
Sto06g198050	39.12	37.89	53.69	48.21	49.11	47.82	33.97	29.19	53.9	70.52	109.19	73.13	75.66	76.29	544	518	691	535	702	587	477	358	768	901	1324	1082	1101	1008	ribonuclease III domain-containing protein RNC1, chloroplastic
Sto02g042080	0.38	0.38	0.43	0.94	0.37	0.7	0	0	0.37	0	0	0	0	0	1	1	1.08	2	1	1.64	0	0	1	0	0	0	0	0	casein kinase 1-like protein HD16
Sto04g102780	0.15	0	0	0	0	0	0	0	0	0	0	0	0	0	3.9	0	0	0	0	0	0	0	0	0	0	0	0	0	Transposon Ty3-I Gag-Pol polyprotein
Sto12g398780	0	0.18	0	0	0	0	0	0	0	0	0	0	0	0	0	1	0	0	0	0	0	0	0	0	0	0	0	0	acyl carrier protein 1, chloroplastic-like
Sto11g361350	9.59	9.77	13.33	11.51	13.04	13.84	9.16	8.23	3.46	3.59	1.9	2.46	3.3	3.35	279	279	358	267	390	355	269	211	103	96	49	77	101	93	protein NETWORKED 2D
Sto01g011650	0.05	0	0.12	0.34	0.21	0.43	0.27	0.12	0.21	0.06	0.06	0.1	0.05	0	1	0	2	5	4	7	5	2	4	1	1	2	1	0	putative disease resistance protein RGA1
Sto04g110950	0.27	0.38	0.06	0.07	0.05	0.12	0	0.06	0	0	0	0	0	0	5	7	1	1	1	2	0	1	0	0	0	0	0	0	cytosolic sulfotransferase 15-like
Sto01g017550	0	0	0	0	0	0.06	0	0	0	0	0	0	0	0	0	0	0	0	0	1	0	0	0	0	0	0	0	0	Cytochrome P450 83B1
Sto11g362610	11.54	12.33	13.52	13.49	12.42	12.13	7.98	5.7	3.9	3.44	5.09	1.63	2.46	2.37	179	188	194	167	198	166	125	78	62	49	69	27	40	35	Putrescine-binding periplasmic protein
Sto13g409270	0.76	1.85	30.15	20.4	30.24	34.12	26.69	25.71	10.56	7.97	1.63	1.32	0.44	0.65	5	12	184	107	204	198	177	149	71	48	9	9	3	4	B3 domain-containing transcription factor FUS3
Sto03g083930	6.47	6.45	4.94	7.49	1.69	2.17	1.04	0.78	0.18	0	0	0	0	0	142	139	100	131	38	42	23	15	4	0	0	0	0	0	Magnesium-transporting ATPase, P-type 1
Sto05g129150	0	0	0	0	0	0	0	0	0	0	0	0	1.12	1.24	0	0	0	0	0	0	0	0	0	0	0	0	1	1	uncharacterized LOC104646212 precursor
Sto01g011380	0	0	0	0	0	0	0	0.26	0	0	0	0	0	0	0	0	0	0	0	0	0	1	0	0	0	0	0	0	L10-interacting MYB domain-containing protein
Sto06g182300	0.05	0.05	0	0	0	0.05	0	0	0	0	0	0	0	0	1	1	0	0	0	1	0	0	0	0	0	0	0	0	Retrovirus-related Pol polyprotein from transposon TNT 1-94
Sto01g000400	0	0	0.62	0	0	0	0	0	0	0	0	0	0	0	0	0	1	0	0	0	0	0	0	0	0	0	0	0	uncharacterized protein
Sto09g296480	0.04	0.08	0.08	0	0	0.04	0.04	0.09	0	0	0	0	0	0	1	2	2	0	0	1	1	2	0	0	0	0	0	0	MDIS1-interacting receptor like kinase 2-like
Sto09g293470	0.39	0.2	0.54	0.48	0.41	0.53	0.38	0.44	0.15	0.42	0.13	0.29	0.29	0.24	10	5	13	10	11	12	10	10	4	10	3	8	8	6	lysM domain receptor-like kinase 3 isoform X1
Sto03g082040	67.16	60.11	46.37	49.81	54.7	48.39	58.79	49.25	91.01	91.15	108.77	89.86	80.34	81.35	291	258	188	173	244	186	258	189	405	363	385	395	358	329	uncharacterized protein LOC114729139
Sto09g312570	0.39	0.1	0	0.12	0	0	0.1	0.11	0.09	0.31	1.12	1	1.57	3.25	4	1	0	1	0	0	1	1	1	3	10	11	17	32	Acidic mammalian chitinase
Sto09g311020	14.97	11.65	15.44	18.38	15.1	15.1	13.34	10.41	9.69	10.8	17.14	8.54	8.03	9.15	516	394	491	505	535	459	464	316	342	342	524	317	291	301	protein EMBRYONIC FLOWER 1
Sto09g279970	0.21	0.64	0	0	0	0	0	0	0	0	0	0	0.07	0	3	9	0	0	0	0	0	0	0	0	0	0	1	0	cytochrome P450 71A1-like
Sto11g360750	3.27	6.38	3.32	4	0	3.61	6.37	21.52	14.55	16.42	20.69	38.63	82.98	95.42	3	6	3	3	0	3	6	18	14	14	12	31	74	77	cyclin-dependent protein kinase inhibitor SMR6-like
Sto03g055330	3.69	3.58	2.02	2.4	1.34	1.21	0.79	0.86	0	0	0	0.08	0.13	0.09	83	79	42	43	31	24	18	17	0	0	0	2	3	2	subtilisin-like protease SBT3.9 isoform X1
Sto08g276490	11.61	16.95	2.35	2.84	1.11	3.84	1.13	1.27	19.89	14.97	5.59	22.72	34.75	35.75	10	15	2	2	1	3	1	1	18	12	3	17	29	27	uncharacterized protein LOC111138524
Sto06g202510	0.63	0.64	0.68	0.34	1.23	1.13	4.65	3.69	22.48	10.82	2.19	6.23	0	0	7	7	7	3	14	11	52	36	255	110	21	73	0	0	protein PIN-LIKES 3-like
Sto02g053910	97.36	97.83	107.05	108.11	98.66	105.35	86.32	78.23	95.82	91.18	115.71	102.47	118.9	105.86	488	485	501	434	509	468	438	347	493	420	480	526	615	497	Multiple organellar RNA editing factor 9, chloroplastic
Sto08g243530	1.55	2.1	2.13	2.65	1.96	2.29	1.58	1.06	1.01	1.63	3.36	2.01	3.26	3.45	33	44	42	45	43	43	34	20	22	32	63	46	73	70	probable glutamate carboxypeptidase AMP1
Sto06g194580	0.64	0.22	0.23	0.53	0	0.48	0.21	0.24	0	0	0	0	0	0	3	1	1	2	0	2	1	1	0	0	0	0	0	0	remorin-like
Sto03g081760	1.94	0	1.91	0	9.22	4.23	50.61	54.14	250.43	208.39	71.67	44.96	22.62	25.04	1	0	1	0	5	2	27	26	138	101	20	19	11	11	putative transmembrane protein
Sto11g349460	0	0	0.37	0	0	0	0	0	0	0.38	0	0	0	0.38	0	0	1	0	0	0	0	0	0	1	0	0	0	1	uncharacterized protein
Sto11g372740	24.88	21.4	24.76	33.21	22.58	22.78	13.6	12.08	17.45	16.38	11.49	16.37	18.43	19.93	210	178	194	224	196	170	116	90	151	127	83	145	162	159	reverse transcriptase
Sto05g118060	31.26	36.34	26.99	15.04	24.41	21.41	17.89	21.44	6.79	5.07	4.38	2.93	2.78	3.07	67	78	55	26	54	41	39	41	15	10	7	6	6	6	WUSCHEL-related homeobox 8
Sto11g366970	6.22	5.84	7.05	5.3	5.58	5.34	4.49	2.74	0.88	0.66	0.62	0.74	1.44	1.27	103	95	108	70	95	78	75	40	15	10	9	13	25	20	squalene monooxygenase-like
Sto05g119010	13.92	13.74	19.27	12.49	16.76	14.41	5.77	7.53	1.08	0.3	0.35	0.28	2.45	0.9	50	49	65	36	62	46	21	24	4	1	1	1	9	3	peptidyl-prolyl cis-trans isomerase
Sto13g430470	2.07	2.02	2.79	1.84	1.59	1.76	1.28	1.08	0.42	0.38	0.1	0	0.17	0.27	24	23	30	17	19	18	15	11	5	4	1	0	2	3	FAS1 domain-containing protein SELMODRAFT_448915-like
Sto08g235460	28.44	18.91	38.54	22.53	24.74	14.22	22.4	24.3	13.19	17.82	27.93	17.52	37.49	35.2	31	21	41	20	28	14	25	24	15	18	20	17	40	34	uncharacterized protein LOC113872295 isoform X1
Sto13g426970	2.22	2.71	3.38	2.89	1.48	2.54	1.3	0.77	3.47	1.83	1.07	2.1	1.07	0.91	35.58	42.67	50.17	37	24.45	36	21	10.84	57	27	15	36	17.99	13.87	protein DMP3-like
Sto10g347220	2.12	1.21	5.57	3.26	8.16	6.62	8.53	12.34	0.78	0.39	0.13	0.38	0.64	0.5	36.83	20.69	89.45	45.14	145.69	101.5	149.5	188.89	13.83	6.29	2.04	7.1	11.61	8.25	endo-1,3;1,4-beta-D-glucanase
Sto05g154930	16.78	19.98	12.76	11.57	9.04	8.81	10.07	7.32	4.52	4.56	13.76	5.38	6.03	8.7	35.96	42.88	26	20	20	16.87	21.96	14	10	9	22	11	13	17	probable mitochondrial-processing peptidase subunit beta, mitochondrial
Sto06g201960	10.39	10.23	9.01	10.28	13.2	12.6	15.27	11.71	4.97	4.83	5.45	5.34	6.07	6.33	157	152	126	124	205	168	233	156	77	67	72	86	96	91	probable acyl-activating enzyme 2 isoform X1
Sto13g411110	1.83	0.77	0.99	0.95	0.74	0.86	0.15	0.52	0.3	0.66	0.54	0.73	1.32	0.64	12.05	5	6.05	5	5	5	1	3	2	4	3	5	9	4	TP53-regulating kinase
Sto05g126120	17.51	17.89	15.19	21.92	11.38	13.14	8.67	8.2	25.62	29.41	37.23	39.8	59.25	59.84	184	185	148	184	123	122	92	76	276	284	338	442	650	596	adenine nucleotide transporter BT1, chloroplastic/mitochondrial-like
Sto06g185650	19.19	9.33	21.83	24.9	18.41	17.17	17.51	13.12	13.69	10.31	19.42	24.95	44.64	38.38	16	8	18	17	16	13	15	10	12	8	10	18	36	28	uncharacterized protein
Sto08g272640	0.53	0.46	0.33	0.28	0.22	0.34	0.45	0.34	0.59	0.58	0.44	0.21	1.3	0.4	7	6	4	3	3	4	6	4	8	7	5	3	18	5	WD repeat-containing protein RUP2
Sto05g127290	5.75	5.94	1.73	2.24	0.55	1.07	0.75	1.39	0.74	0.21	0	0	0.27	0.2	61	62	17	19	6	10	8	13	8	2	0	0	3	2	3-ketoacyl-CoA synthase 10
Sto04g111770	0.14	0.18	0.12	0	0.03	0.04	0	0	0	0	0.04	0	0	0.04	4	5	3	0	1	1	0	0	0	0	1	0	0	1	disease resistance protein RPM1-like
Sto06g178940	0	0	0	0	0	0	0.11	0	0	0	0	0	0	0	0	0	0	0	0	0	1	0	0	0	0	0	0	0	putative transcription factor interactor and regulator CCHC(Zn) family
Sto13g425920	8.21	5.02	15.68	6.29	9.87	7.93	11.01	11.28	3.92	8.84	1.6	1.17	2.11	0	8	5	15	5	10	7	11	10	4	8	1	1	2	0	uncharacterized protein
Sto09g310370	20.32	22.51	33.8	21.51	22.19	25.77	22.56	27.56	5.47	5.69	0.7	0.94	3.19	3.51	105	115	163	89	118	118	118	126	29	27	3	5	17	17	uncharacterized protein
Sto01g021250	8.26	9.31	3.37	3.94	3.54	4.11	12.95	14.26	0.71	0.79	0.6	1.44	1.18	0.26	34	38	13	13	15	15	54	52	3	3	2	6	5	1	lipid transfer protein
Sto10g322210	54.1	49.34	43.34	54.99	44.97	46.77	29.07	26.84	43.01	34.91	27.76	15.1	35.13	33.13	106	97	81	87	91	82	58	47	87	63	40	28	69	59	60S ribosomal protein L30
Sto13g406230	1.14	1.52	1.61	1.41	2.21	1.28	1.12	1.28	0.37	1.65	0.49	0.78	1.87	1.24	3	4	4	3	6	3	3	3	1	4	1	2	5	3	uncharacterized protein
Sto08g233310	44.23	42.09	27.86	44.9	14.88	20.35	8.49	9.72	3.63	2.7	6.12	2.84	3.07	3.49	428	401	250	347	148	174	83	83	36	24	51	29	31	32	Receptor-like cytosolic serine/threonine-protein kinase RBK2
Sto11g363220	8.46	6.72	6.32	8.87	5.32	5.91	5.56	5.05	0.39	0.12	0.08	0	0.21	0.31	232	181	160	194	150	143	154	122	11	3	2	0	6	8	glutamate receptor 3.6-like
Sto04g115470	18.02	16.94	6.42	10.61	7.1	7.86	9.55	9.09	141.29	87.69	35.92	86.78	7.51	8.93	199.99	185	66	93.98	81	77	107	89	1606.94	893.98	345	1018.99	87	94	probable aminotransferase TAT2
Sto09g313540	114.77	118.45	83.55	85.52	57.79	54.54	18.52	18.2	0	0.18	0	0	0.08	0.44	1387	1408	935	825	718	582	226	194	0	2	0	0	1	5	acyl-lipid (9-3)-desaturase-like
Sto06g204210	0.98	1.46	1.54	0.6	1.89	3.27	2.4	2.73	0.47	0	0	0	0.49	0	2	3	3	1	4	6	5	5	1	0	0	0	1	0	PREDICTED: uncharacterized protein LOC109332273
Sto07g229540	0.16	0.48	0.13	0	0.31	0.09	0	0.04	0.08	0	0	0	0	0	4	12	3	0	8	2	0	1	2	0	0	0	0	0	protein argonaute 4A-like
Sto08g245930	29.88	27.43	26.87	29.74	22.18	21.61	21.72	20.43	8.73	6.36	5.96	3.43	7.29	5.62	481	434	400	382	367	307	353	290	144	94	84	59	123	86	CDPK-related kinase 7-like
Sto08g232270	40.61	40.78	55.01	55.51	48.64	52.41	39.13	35.12	9.15	9.68	16.16	7.4	9.94	9.65	1543	1520	1928	1681	1899	1755	1500	1175	356	338	545	303	397	350	protein PIR isoform X1
Sto13g424340	22.86	19.28	23.12	22.07	33.85	27.98	37.77	32.54	90.36	85.5	163.54	141.12	365.6	399.49	80	67	76	62	122	87	134	101	325	275	457	493	1308	1297	abscisic acid receptor PYL12-like
Sto04g094670	9.98	9.08	12.03	12.29	12.7	12.08	10.52	10.24	5.01	5.47	4.96	2.53	2.69	2.37	282	252	314	277	369	301	300	255	145	142	124	77	80	64	AP-3 complex subunit delta
Sto07g212870	82.11	72.33	68.33	78.23	73.46	90.84	73.25	66.55	53.72	45.78	64.26	59.14	66.73	62.66	163.38	144.38	129.62	125.69	150.97	161.74	148.38	118.33	110.35	83.89	94.27	111.51	133.18	113.41	autophagy-related protein 8d
Sto02g028410	68.47	70.79	79.95	89.01	95.25	105.24	93.75	80.81	36.13	24.22	22.62	24.79	30.83	32.87	597	608	647	620	854	811	826	622	323	194	169	227	280	271	putative MO25-like protein At5g47540
Sto05g132650	155.66	141.11	169.82	172.56	187.22	185.09	129.14	116.29	67.33	78.13	116.83	46.09	56.97	54.51	4761	4234.74	4793	4207	5883.77	4990.26	3984.76	3132.77	2108.88	2195	3164	1517	1831	1590.91	clathrin heavy chain 1
Sto09g314790	24.52	23.37	16.87	23.92	17.01	18.75	11.05	8.74	6.96	7.39	12.49	8.44	27.74	26.05	213	200	136	166	152	144	97	67	62	59	93	77	251	214	Putative dihydroflavonol-4-reductase
Sto13g425910	4.07	3.28	5.21	2.71	3.69	5.81	2.68	4.9	2.64	2.36	0.68	0.27	1.86	0.29	15	12	18	8	14	19	10	16	10	8	2	1	7	1	Mediator of RNA polymerase II transcription subunit 16
Sto09g306220	6.46	7.7	10.78	9.79	11.74	12.38	15.85	13.53	0.47	0.05	0.16	0.04	0	0.05	135	158	208	163	252	228	334	249	10	1	3	1	0	1	Metal-nicotianamine transporter YSL3
Sto06g184010	0	0	0	0	0	8.3	0	0	0	0	0	0	0	0	0	0	0	0	0	1	0	0	0	0	0	0	0	0	uncharacterized protein
Sto00g446060	0.26	0	0	0	0	0.1	0.08	0	0.08	0	0.2	0.14	0	0	3	0	0	0	0	1	1	0	1	0	2	1.71	0	0	transcription factor DIVARICATA-like
Sto05g118760	10.89	12.02	12.88	11.12	10.59	13.52	13.39	10.42	3.82	2.3	2.7	2.01	1.72	1.79	103	112	113	84	103	113	128	87	37	20	22	20	17	16	probable cinnamyl alcohol dehydrogenase 6
Sto03g054520	0	0	0	0.41	0.32	0	0	0.37	0	0	0	0	0	0	0	0	0	1	1	0	0	1	0	0	0	0	0	0	hypothetical protein ZEAMMB73_Zm00001d053360
Sto07g229090	879.2	899.55	582.37	564.51	506.36	458.96	332.59	391.45	788.21	760.03	546.35	811.96	1381.29	1237.51	2371	2419	1484	1225	1408	1103	911	939	2188	1885	1138	2137	3777	3070	40S ribosomal protein S19-1
Sto10g344750	0	0	0	0	0	0.39	0	0	0	0	0	0	0	0	0	0	0	0	0	1	0	0	0	0	0	0	0	0	putative START-like domain, Bet v I type allergen
Sto02g051660	0.25	0.26	0	0	0	0.29	0	0	0	0	0	0	0	0	1	1	0	0	0	1	0	0	0	0	0	0	0	0	uncharacterized protein
Sto10g346660	1.69	1.26	1.62	1.55	1.83	2.65	1.54	2.28	0.82	0.57	2.08	1.71	4.47	6.15	26	19	23	19	29	36	24	31	13	8	28	28	72	90	inactive beta-amylase 9
Sto03g056010	30.59	30.9	31.19	32.62	33.39	34.21	23.45	18.85	9.47	9.17	8.51	2.7	4.17	4.26	882.77	874.84	830.72	750.31	990.01	870.16	682.76	479.19	279.91	243.13	217.24	83.77	126.46	117.26	Callose synthase 9
Sto02g050390	15.23	14.69	18.57	22.01	15.21	14.65	7.02	6.59	2.59	2.16	2.41	1.33	2.68	2.89	690	653	776	795	708	585	321	263	120	90	97	65	128	125	ATP-dependent DNA helicase Q-like 4A
Sto08g236090	0.53	0.65	0.06	0.2	0.16	0.06	0	0.12	0.1	0	0.18	0.05	0	0	10	12	1	3	3	1	0	2	2	0	3	1	0	0	phospholipase A1 PLIP2, chloroplastic-like
Sto04g097090	0.24	0.49	0	0	0	0.54	0	0	0	0	0	0	0.7	0	1	2	0	0	0	2	0	0	0	0	0	0	3	0	protein FAM50A-like
Sto04g115290	2.67	1.22	0.86	0.67	1.82	0.76	3.7	4.08	0.52	0.29	0	0	0.51	0.85	20	9	6	4	14	5	28	27	4	2	0	0	4	6	basic leucine zipper 61-like
Sto09g312020	16.27	12.69	9.09	12.86	9.14	7.89	4.22	4.72	5.86	6.01	7.29	4.77	7.33	7.26	168	129	87	106	97	72	44	43	62	57	65	52	79	71	tRNA (cytosine(38)-C(5))-methyltransferase 2 isoform X1
Sto09g309320	106.35	113.62	70.6	70.07	50.78	58.44	33.86	37.22	12.8	9.42	4.14	4.15	5.34	6.6	786	828	485	414	386	382	253	243	97	64	26	32	41	46	N-lysine methyltransferase
Sto10g344280	6.25	5.6	6.55	7.37	10.73	8.22	4.46	5.42	7.71	10.1	11.58	11.3	14.44	16.19	68	60	66	64	120	79	49	52	86	101	109	130	164	167	APO protein 3, mitochondrial-like
Sto13g418440	0	0	0	0	0	0.06	0	0	0	0	0	0	0	0	0	0	0	0	0	1	0	0	0	0	0	0	0	0	putative mitochondrial protein
Sto07g210260	15.72	17.12	8.32	13.86	8.77	10.05	2.93	5.25	3.02	3.51	1.06	2.59	0	0.14	122	131	60	86	70	69	23	36	24	25	7	21	0	1	TMV resistance protein N
Sto11g369340	20.33	20.48	9.36	13.13	9.32	10.64	11.54	11.68	28.22	43.77	91.57	61.66	88.18	102.17	225	223	96	116	106	104	129	114	320	445	877	722	1019	1072	protein IQ-DOMAIN 14
Sto04g116920	1.57	1.58	3	6.24	9.13	7.75	10.5	8.12	3.35	2.73	1.59	2.21	0	0	5	5	9	16	30	22	34	23	11	8	4	7	0	0	Indole-3-acetic acid-induced protein ARG7
Sto03g064910	7.19	5.43	1.91	2.83	0.62	1.13	0.22	0.31	0	0	0	0	0	0	159	118	39	50	14	22	5	6	0	0	0	0	0	0	putative inactive cadmium/zinc-transporting ATPase HMA3
Sto06g167480	0	0	0	0.9	0	0	0	0	0	0	0	0	0	0	0	0	0	4.54	0	0	0	0	0	0	0	0	0	0	Werner Syndrome-like exonuclease
Sto10g346590	78.23	81.45	80.38	70.72	66.33	70.8	46.68	46.58	23	16.73	19.42	18.41	25.42	23.88	1059	1084	1007	764	923	846	638	556	319	208	229	265	360	307	serine/threonine-protein kinase PBL27
Sto05g120210	13.27	10.2	15.23	17.46	9.88	8.34	0.92	1.22	0.14	0.15	0.58	0.35	1.07	1.03	285	215	302	299	218	158	20	23	3	3	11	8	24	21	myb-like protein X
Sto11g354140	21.63	19	17.16	15.93	21.58	16.78	17.12	10.64	19.85	18.22	24.21	19.32	21.79	25.99	71	62	53	42	73	49	57	31	67	55	63	63	73	79	krueppel-like factor
Sto07g222450	1.63	1.61	3.97	4.15	6.39	4.5	9.13	10.62	20.27	19.11	22.98	14.36	23.68	22.76	32	31	72	65	129	78	181	184	408	345	397	302	488	426	Transcription factor bHLH122
Sto04g097320	0.22	0.3	0.51	0.31	0.53	0.45	0.59	0.16	1.13	0.41	0.54	0.09	0	0.67	4.39	5.75	9.25	4.88	10.63	7.7	11.73	2.74	22.56	7.39	9.28	1.9	0	12.49	RNA polymerase II C-terminal domain phosphatase-like 2
Sto09g300620	8.35	6.06	3.09	4.28	1.78	0.99	0.39	0.36	0	0	0.09	0	0.38	0.33	105	75	36	43	23	11	5	4	0	0	1	0	5	4	ammonium transporter 1 member 3-like
Sto07g206050	18.97	19.38	20.09	20.13	20.96	24.37	17.2	18.22	7.57	7.82	9.5	4.69	6.92	5.34	132	133	130	112	150	150	121	112	54	50	56	34	50	35	ALA-interacting subunit 3
Sto02g053280	167.35	159.77	78.67	111.74	67.71	55.34	41.84	39.24	60.82	75.09	104.01	73.26	155.82	164.32	441	420	196	237	184	130	112	92	165	182	211	188	416	398	coiled-coil-helix-coiled-coil-helix domain-containing protein 10, mitochondrial
Sto09g311560	48.27	48.02	43.29	47.96	35.99	33.23	23	21.65	18.22	17.89	29.38	9.34	11.28	11.07	561	549	466	445	430	341	270	222	217	191	296	115	137	122	COP9 signalosome complex subunit 5b-like
Sto13g441640	9.13	7.9	6.39	8.39	7.75	5.61	5.19	5.72	1.99	1.9	1.35	1.66	3.44	2.77	94	80	61	69	82	51	54	52	21	18	12	18	37	27	uncharacterized protein LOC114728145
Sto08g256170	46.82	37.06	35.7	33.36	44.68	42.76	35.19	29.72	25.83	21.64	20.09	22.51	36.77	30.99	226	177	161	129	222	183	172	127	128	96	80	111	183	140	ras-related protein RABF1
Sto08g237940	30.48	29.17	23.86	25.56	19.68	16.35	11.56	11.72	15.48	15.72	34.48	17.6	33.79	31.77	342	322	248	229	227	162	131	116	178	162	335	209	396	338	tRNA (guanine-N(7)-)-methyltransferase non-catalytic subunit wdr4
Sto10g330710	0	0	0	0	0	0	0	1.07	0	0	0	0	0	0	0	0	0	0	0	0	0	1	0	0	0	0	0	0	Glyceraldehyde-3-phosphate dehydrogenase A, chloroplastic
Sto12g388410	10.2	7.35	11.69	11.67	10.08	11.52	14.7	12.32	5.05	6.21	5.78	6.7	6.85	8.83	59	42	63	54	60	59	86	63	30	33	28	40	41	48	Transcription factor bHLH35
Sto03g068960	1.6	1.42	0.74	0.6	0.89	0.77	0.4	0.59	0.04	0	0	0.04	0	0	40	35	17	12	23	17	10	13	1	0	0	1	0	0	LRR receptor-like serine/threonine-protein kinase FEI 1
Sto08g251180	4.58	4.58	5.78	5.35	10.64	8.96	13.75	14.96	25.29	25.17	24.89	13.81	11.35	9.07	59	58	69	55	141	102	179	170	334	298	279	189	153	111	AAA-ATPase ASD, mitochondrial-like
Sto02g050530	54.43	52.32	26.55	29.72	17.43	24.28	11.6	11.02	1.41	0.35	0	0.34	1.77	0.68	762	720	344	332	250.81	300	164	136	20.27	4.56	0	5	26	9.01	COBRA-like protein 6
Sto12g386020	18.75	20.94	23.03	20.47	12.48	13.09	3.86	3.56	2.45	1.64	1.48	1.56	0.48	0.27	149	164	170	130	102	92	31	25	20	12	10	13	4	2	heptahelical transmembrane protein 1
Sto03g067290	0	0	0	0	0	0	0	0	0	0	0.33	0.07	0.2	0	0	0	0	0	0	0	0	0	0	0	4	1	3	0	cytochrome P450 71A1-like
Sto03g057760	0	1.85	0	0	0	0	0	0	0	0	0	0	0	0	0	1	0	0	0	0	0	0	0	0	0	0	0	0	uncharacterized protein
Sto06g187090	16.95	17.86	19.71	21.82	19.55	19.11	11.45	11.53	4.52	4.06	8.37	1.84	3.47	3.59	377	390	405	387	447	375	257	226	103	83	164	44	81	76	sodium/hydrogen exchanger 8 isoform X2
Sto08g244660	30.41	34.73	15.68	24.8	11.1	13.92	6.46	5.36	1.35	0.78	0.12	0.14	0.78	0.43	592	664	282	385	222	239	127	92	27	14	2	3	16	8	Zinc finger CCCH domain-containing protein 30
Sto04g113190	8.2	8.82	8.57	10.71	8.65	9.49	6.1	6.21	0.95	0.87	1.36	0.43	1.41	1.5	144	152	139	150	156	147	108	96	17	14	21	8	26	25	O-fucosyltransferase 9-like
Sto03g084600	10.4	8.06	2.67	4.01	0.99	1.32	0.43	0.33	0	0	0	0	0.07	0	143	109	34	44	14	16	6	4	0	0	0	0	1	0	probable glucan 1,3-beta-glucosidase A
Sto07g213750	21.93	13.79	21.37	20.48	22.76	19.52	13.81	17.84	12.44	18.22	11.91	16.87	15.22	14.8	72	45	66	54	77	57	46	52	42	55	31	55	51	45	uncharacterized protein LOC114762802
Sto08g234560	74.34	70.68	73.74	78.97	74.47	79.2	61.66	56.38	26.58	23.14	19.87	19.68	39.65	35.1	808.83	756.7	743.49	686.05	833.03	761.06	677.66	541.19	296.46	231.35	187	226.41	450.42	361.99	Shaggy-related protein kinase alpha
Sto03g083050	49.57	45.79	119.67	103.84	91.85	143.05	50.79	69.15	11.66	2.93	1.64	1.56	72.59	47.36	423	385	948	708	806	1079	438	521	102	23	12	14	645	382	glyceraldehyde-3-phosphate dehydrogenase, cytosolic
Sto11g356520	11.03	10.92	11.28	9.56	12.1	10.23	6.67	6.89	2.24	2.5	2.29	1.81	2.62	2.81	149	145	141	103	168	122	91	82	31	31	27	26	37	36	CTL-like protein DDB_G0274487
Sto00g444330	0	0	0	0	0	0	0	0	0	0	0.06	0	0	0	0	0	0	0	0	0	0	0	0	0	1	0	0	0	uncharacterized protein LOC110413413
Sto12g390540	1.59	1.79	0.76	1.33	0	0.3	0.09	0.1	0	0.19	0.1	0.17	0	0.09	18	20	8	12	0	3	1	1	0	2	1	2	0	1	G-type lectin S-receptor-like serine/threonine-protein kinase RLK1
Sto08g250580	7.58	14.02	35.67	17.79	24.72	36.44	25.16	50.98	3.43	3.94	17.63	24.94	108.53	101.81	2	4	10	4	7	9	7	13	1	1	2	5	26	22	uncharacterized protein
Sto08g274170	25.29	14.19	12.05	11.36	11.47	7.32	5.18	4.35	3.79	1.43	2.21	3.11	2.77	1.53	19	11	9	7	9	5	4	3	3	1	1	2	2	1	putative transcription factor WD40-like family
Sto10g337770	34.57	41.52	39.13	40.88	23.26	22.67	7.14	6.12	7.26	7.38	8.83	6	7.91	7.26	153	182	162	145	106	89	32	24	33	30	32	27	36	30	sterol 3-beta-glucosyltransferase UGT80B1 isoform X1
Sto11g369830	7.46	5.39	8	8.21	14.84	13.04	24.4	24.3	115.45	103.99	169.92	91.84	114.01	116.52	42	30	42	37	86	65	139	121	667	538	799	533	664	616	transmembrane protein 64-like
Sto03g057380	21.56	24.39	22.56	33.01	18.69	17.76	13.31	8.95	12.39	12.67	13.04	9.53	13.83	14.55	202	225	196	247	180	147	126	74	119	109	105	94	135	129	putative methyltransferase C9orf114
Sto02g039800	0	0	0	0.13	0	0.12	0	0	0	0	0	0	0	0	0	0	0	1	0	1	0	0	0	0	0	0	0	0	ATP-dependent DNA helicase PIF1-like
Sto13g442340	19.98	19.16	21.5	22.91	23.67	28.08	16.85	12.36	8.22	8.15	9.34	7.93	10.45	11.33	363	342	361	332	442	450	309	198	153	136	149	154	199	196	protein YIPF1 homolog
Sto10g341670	0	0	0	0	0	0	0	0	0	0.47	0	0	0	0	0	0	0	0	0	0	0	0	0	1	0	0	0	0	receptor-like protein 12 isoform X1
Sto09g306700	31.74	31.13	53.45	54.66	63.51	62.08	40.24	35.48	15.94	15.04	13.26	5.22	9.82	7.54	2119	2037	3288	2907	4355	3651	2709	2085	1089	922	789	377	690	481	glutamate synthase [NADH], amyloplastic isoform X1
Sto09g309700	15.51	14.98	9.75	11.16	16.36	17.03	38.78	39.91	30.53	30.1	28.02	21.09	34.39	30.9	106	101	62	61	115	103	268	241	214	189	162	150	244	199	purine permease 3-like
Sto06g188510	51.78	52.4	33.03	55.75	32.81	28.77	34.53	35.69	105.47	113.65	183.71	224.82	753.98	775.3	170	171	102	147	111	84	115	104	356	343	478	733	2526	2357	Terminal organelle assembly protein
Sto09g304630	1.32	0.72	3.27	3.22	3.6	3.6	3.37	1.97	0	0.5	0.17	0	0.32	0.11	15.95	8.54	36.48	30.97	44.59	38.34	40.99	20.93	0	5.53	1.73	0	4.06	1.26	anaphase-promoting complex subunit 1 isoform X1
Sto04g088000	30	24.93	28.61	26.49	14.35	22.89	7.52	10.42	3.82	2.26	1.13	1.14	2.47	2.47	130	107	116	92	64	88	33	40	17	9	4	5	11	10	rac-like GTP-binding protein RAC2
Sto03g067430	0.37	0.07	0.32	0.37	0	0	0	0	0	0	0.08	0	0.14	0.15	5	1	4	4	0	0	0	0	0	0	1	0	2	2	cytochrome P450 71A1-like
Sto07g209990	26.52	26.27	34.5	35.48	42.85	42.92	63.06	54.7	30.28	17.31	24.6	30.51	32.86	27.93	110	108	134	118	183	158	265	201	129	66	83	128	140	108	21.7 kDa class VI heat shock protein
Sto03g062400	18.83	16.13	16.85	19.91	13.97	14.15	9.55	7.39	5.29	4.63	7.33	3.3	6.94	4.91	483	406	399	407	368	320	247	167	139	109	166	91	187	120	protein FAR1-RELATED SEQUENCE 11-like
Sto04g087600	3.38	3.38	8.73	6.53	16.37	14.73	14.77	15.6	6.92	19.58	32.1	38.09	131.75	148.48	9	9	22	14	45	35	40	37	19	48	66	99	356	364	Organic cation/carnitine transporter 4
Sto01g022230	0.06	0.11	0.48	0.49	0.32	0.44	0.55	0.25	0	0	0	0	0	0	1	2	8	7	6	7	10	4	0	0	0	0	0	0	disease resistance RPP13-like protein 4
Sto06g170100	12.29	12.02	13.95	14.81	15.89	11.98	9.17	10.94	9.34	11.6	18.15	20.21	34.51	44.32	158	152	166	152	210	136	119	124	123	137	203	276	464	541	GTP cyclohydrolase 1
Sto09g301280	1.14	0.99	0.44	0.61	0.71	0.55	0.64	0.64	0	0	0.09	0	0	0.26	14	12	5	6	9	6	8	7	0	0	1	0	0	3	UDP-glycosyltransferase 87A2-like
Sto05g136800	24.89	25.15	31.09	28.33	28.03	29.92	20.18	20.24	13.71	14.1	21.4	15.92	22.89	21.28	413	410	477	375	478	438	338	296	233	215	311	282	398	336	imidazole glycerol phosphate synthase hisHF, chloroplastic
Sto03g066520	173.32	195.24	238.25	205	186.05	172.21	72.91	91.2	15.06	13.56	12.43	8.64	19.75	18.54	751	838	966	712	830	662	320	350	67	54	44	38	88	75	ATP synthase delta chain, chloroplastic-like
Sto02g052660	77.13	76.07	76.41	83.92	59.59	63.89	30.64	28.38	15.91	15.93	17.71	14.9	27.09	29.93	875	849	803	760	695	640	351	284	185	166	174	179	321	322	WD-40 repeat-containing protein MSI1
Sto09g279560	7.31	7.26	8.57	11.1	6.3	8.4	3.05	3.28	1.32	1.37	1.32	0.87	1.15	1.27	157	153	170	190	139	159	66	62	29	27	25	20	26	26	phosphoinositide phosphatase SAC2-like isoform X2
Sto09g280700	0.89	0.56	0.12	0	0	0.38	0	0.13	0	0	0	0	0	0	8	5	1	0	0	3	0	1	0	0	0	0	0	0	transcription factor MYB26
Sto06g186320	22.5	22.38	22.63	29.19	20.74	23.52	15.03	16.06	30.77	34.06	60.99	46.64	44.54	49.29	399	390	371	413	378	368	269	251	559	555	949	884	828	832	pentatricopeptide repeat-containing protein At3g59040
Sto07g226600	33.01	34.05	29.24	35.83	28.35	29.87	26.4	23.35	39.3	50.37	66.69	35.21	49.53	47.12	1392	1408	1137	1204	1228	1110	1123	867	1697	1951	2499	1602	2197	1898	clustered mitochondria protein
Sto04g093950	0	39.41	0	0	0	43.83	0	0	0	0	0	0	0	0	0	1	0	0	0	1	0	0	0	0	0	0	0	0	uncharacterized protein
Sto01g001410	3.12	3.18	6	7.22	3.31	3.86	3.65	2.13	1.83	2.95	6.6	7.7	21.69	25.65	45	45	80	83	49	49	53	27	27	39	83	118	327	351	Glycerol kinase
Sto09g287730	0.35	0.59	0.38	0	0	0	0	0	0	0	0	0	0	0.12	3	5	3	0	0	0	0	0	0	0	0	0	0	1	protein FAR1-RELATED SEQUENCE 5-like
Sto10g324550	0.53	0.54	0.38	0.22	0.34	0.5	0.18	0	0.09	0	0	0	0	0	6	6	4	2	4	5	2	0	1	0	0	0	0	0	F-box protein At5g07610-like
Sto03g059100	86.63	78.84	68.15	71.56	64.51	64.15	43.29	45.86	65.45	62.63	62.94	55.44	96.82	81.18	560	503	410	370	429	367	283	262	434	372	343	372	649	494	eukaryotic translation initiation factor
Sto07g219010	0	0	0.24	0	0	0	0	0	0	0	0	0	0	0	0	0	1	0	0	0	0	0	0	0	0	0	0	0	cysteine desulfurase mitochondrial-like
Sto09g279690	53.85	47.1	56.16	71.99	56.62	56.24	34.02	27.77	3.07	1.79	0.32	0.53	0.26	0	393	339	381	420	425	363	251	179	23	12	2	4	2	0	COP1-interacting protein 7 isoform C
Sto13g443430	18.46	17	21.44	23.53	18.82	20.42	15.9	11.51	6.11	5.03	6.62	3.01	3.28	3.09	632	571	677	642	662	616	549	347	214	158	201	111	118	101	exportin-4 isoform X1
Sto01g024990	0.49	0.7	1.4	0.97	0.83	0.83	0.88	0.55	0.36	0.35	0.32	0.19	0.46	0.47	12	17	32	19	21	18	22	12	9	8	7	5	12	11	uncharacterized acetyltransferase At3g50280-like
Sto08g247000	34.31	36	43.25	45.33	27.09	16.36	8.68	8.09	5.64	3.19	5.11	1.77	0	1.72	23	25	29	25	19	10	6	5	4	2	2	1	0	1	valine--tRNA ligase, chloroplastic/mitochondrial 2 isoform X1
Sto10g322780	53.15	52.46	42.27	41.76	25.7	23.48	9.94	6.61	1.37	1.27	0.57	2.77	2.73	1.76	227	222	169	143	113	89	43	25	6	5	2	12	12	7	histone chaperone ASF1B-like
Sto12g378010	5.18	1.99	3.01	2.1	4.22	4.59	11.77	11.73	6.69	2.59	0.66	0.54	0.67	0.59	37	14	20	12	31	29	85	74	49	17	4	4	5	4	xyloglucan endotransglucosylase/hydrolase protein 31-like
Sto09g305940	12.31	13.38	11.16	13.35	7.5	8.05	4.4	4.2	3.76	2.91	4.39	1.71	3.86	3.78	83	89	70	72	52	48	30	25	26	18	25	12	27	24	uncharacterized protein LOC114746691
Sto07g210470	195.28	201.39	220.74	210.44	216.11	232.11	178.96	177.15	66.97	49.81	36.93	30.84	44.43	38.63	1980	2010	2075	1704	2253	2079	1833	1585	696	464	323	330	470	371	shaggy-related protein kinase eta isoform X1
Sto03g069760	15.33	13.88	10.92	14.67	9.02	11.74	5.84	5.54	1.73	1.01	1.07	0.72	1.45	1.15	182	162	120	139	110	123	70	58	21	11	11	9	18	13	LON peptidase N-terminal domain and RING finger protein 1-like isoform X1
Sto03g060800	24.08	25.04	35.22	35.46	20.55	21.77	5.49	5.48	0.46	0.13	0	0	0.57	0.37	204	209	277	240	179	163	47	41	4	1	0	0	5	3	DNA repair protein RAD51 homolog
Sto06g166420	95.68	93.43	79.79	99.69	54.67	55.98	20	22.06	1.16	0.99	2.43	0.95	1.93	2.99	1047	1006	809	871	615	541	221	213	13	10	23	11	22	31	patellin-6
Sto10g321780	33.41	35.61	29.06	48.56	20	17.55	4.67	3.77	0	0	0.7	0.28	0	0	120	127	98	140	74	56	17	12	0	0	2	1	0	0	chaperonin-like RBCX protein 1, chloroplastic
Sto13g430950	286.79	288.52	266.35	255.98	267.95	257.34	261.82	253.79	16.95	5.2	0.95	0.47	7.33	6.25	3483.65	3447	2996	2482	3346	2760	3211.65	2719	211	58	10	6	93	72	tubulin beta-5 chain
Sto02g049770	110.95	102.78	90.53	107.85	89.54	87.54	55.53	45.38	53.54	52.96	114.55	54.57	72.83	74.58	1286	1172	972	998	1067	896	650	464	636	564	1151	670	882	820	pinin-like
Sto01g022900	0	0.08	0	0.19	0.22	0	0.15	0.08	0	0	0	0	0	0	0	1	0	2	3	0	2	1	0	0	0	0	0	0	UPF0481 protein At3g47200-like
Sto03g079130	46.65	45.3	51.06	55.71	40.85	48.86	28.58	27.01	14.86	12.69	16.98	13.57	14.02	9.41	352	337	358	336	317	326	218	180	115	88	109	107	110	67	integral membrane protein
Sto06g165190	2.68	6.14	4.58	3.29	0.86	1.98	0.87	1.97	0	1.93	0	0	0	1.01	3	7	5	3	1	2	1	2	0	2	0	0	0	1	uncharacterized protein
Sto10g325200	31.22	32.6	33.31	45.84	22.33	24.71	15.11	16.14	86.6	80.35	57.56	84.27	122.88	143.41	65	68	66	77	48	46	32	30	186	154	89	167	257	272	uncharacterized protein LOC114727645
Sto04g089060	1.34	2	15.48	11.74	28.18	23.72	42.72	34.37	0.69	0.17	0.09	0	0.68	0.41	17	25	182	119	368	266	548	385	9	2	1	0	9	5	serine carboxypeptidase-like 45
Sto05g136370	1.65	0.48	0.25	1.47	0.23	0.53	0	0.8	0	0	0	0	0	0	7	2	1	5	1	2	0	3	0	0	0	0	0	0	nucleic acid-binding protein
Sto09g286460	3.79	3.51	0	0	0	4.05	3.59	0	3.43	0	0	0	0	0	1	1	0	0	0	1	1	0	1	0	0	0	0	0	uncharacterized protein
Sto03g075800	10.87	11.36	13.62	13.94	11.03	12.06	7.6	7.67	1.42	1.03	0.64	0.47	1	0.73	404	414	467	413	421	395	285	251	54	35	21	19	39	26	RNA polymerase II C-terminal domain phosphatase-like 3
Sto09g303620	30.33	30.27	44.48	38.11	50.54	55.93	44.61	34.85	14.28	10.04	8.51	9.97	9.26	8.4	286	281	389	287	490	466	425	290	138	87	69	99	91	75	mannose-1-phosphate guanylyltransferase 1
Sto08g258750	1.71	3.68	0.37	3.23	0	0	0	0	0	0	0	0	0	0	9.87	21	2	14.93	0	0	0	0	0	0	0	0	0	0	agamous-like MADS-box protein AGL80
Sto13g437630	0.51	0	0	0	0	0	0	0	0	0	0	0	0	0	1	0	0	0	0	0	0	0	0	0	0	0	0	0	hypothetical protein KK1_009952
Sto03g056260	25.79	23.54	15.72	22.37	16.83	16.64	11.08	11.27	8.71	6.89	14.37	6.56	11.4	12.91	228	205	129	158	153	130	99	88	79	56	109	61	105	108	solute carrier family 35 member F1-like
Sto12g379940	0	0	0	0	0	0	0.25	0	0	0	0	0	0	0	0	0	0	0	0	0	1	0	0	0	0	0	0	0	uncharacterized protein
Sto08g254460	2.76	1.89	1.52	2.89	1.68	2.9	1.33	0.58	1.5	1.53	3.15	2.58	3.73	4.18	43	29	22	36	27	40	21	8	24	22	43	43	61	62	NADPH-dependent diflavin oxidoreductase 1 isoform X1
Sto10g348610	82.14	80.72	50.13	60.21	43.88	44.31	24.64	19.53	8.41	8.45	8.79	5.15	7.66	9.78	772	747	437	452	424	368	234	162	81	73	71	51	75	87	protein IQ-DOMAIN 14-like
Sto08g259100	7.14	8.43	14.52	18.93	19.28	24.08	11.32	12.24	4.23	4.39	3.93	2.19	0.3	0.34	23	27	44	49	64	69	37	35	14	13	10	7	1	1	beta-amyrin 28-oxidase
Sto06g168470	4.67	4.76	6.36	7.37	7.36	7.54	4.34	3.55	0.66	0.26	0.44	0.58	0.55	0.2	97	97	122	122	157	138	91	65	14	5	8	13	12	4	zf-BED domain-containing protein/DUF659 domain-containing protein/Dimer_Tnp_hAT domain-containing protein
Sto13g435580	36.81	33.42	45.98	50.19	44	43.38	32.68	28.87	13.68	12.11	14.75	7.22	15.83	9.37	1419	1264	1635	1542	1743	1474	1271	980	540	429	505	300	642	345	ethylene-insensitive protein 2
Sto08g253110	0	0	0	0	0	0	0	0	0	0	0	0.07	0	0	0	0	0	0	0	0	0	0	0	0	0	1	0	0	cytochrome P450 CYP736A12-like
Sto03g064270	0.4	0.47	0	0.08	0	0.08	0.13	0.15	0.06	0.07	0	0.31	0.51	0.28	6	7	0	1	0	1	2	2	1	1	0	5	8	4	flavonoid 3'-monooxygenase-like
Sto01g012480	0	0	0	0	0	0	0	0	0	0	0	0	0	0	0	0	0	0	1	0	0	0	1	0	0	0	0	0	uncharacterized protein
Sto07g215640	0.28	0	0	0	0	0	0	0	0	0	0	0	0	0	1.55	0	0	0	0	0	0	0	0	0	0	0	0	0	polygalacturonase-like
Sto03g071320	27.76	33.66	47.51	40.25	61.63	56.56	51.88	57.7	8.67	3.94	0	6.73	0	2.16	15	19	26	18	35	28	29	29	5	2	0	3	0	1	GTP-binding nuclear protein Ran-B1
Sto10g347140	32.33	32.54	24.13	30.07	22.71	25	16.15	14.9	23.8	16.82	22.07	17.2	17.66	14.4	184	183	128	137	133	126	93	75	139	88	105	101	104	77	guanylate kinase 3, chloroplastic
Sto10g349100	21.67	23.33	21.97	26.5	24.86	27.46	18.28	17.88	8.38	7.28	25.94	8.04	13.02	17.18	217	230	204	212	256	243	185	158	86	67	224	85	136	163	methyl-CpG-binding domain-containing protein 2
Sto13g407390	0	0	0	0	0	0.9	0	0	0	0	0	0	0	0	0	0	0	0	0	1	0	0	0	0	0	0	0	0	MDIS1-interacting receptor like kinase 2-like
Sto13g439140	8.33	8.06	5.94	7.7	6.14	5.31	3.44	2.38	0.87	0.35	0.47	0.15	0.15	0	103	98	68	76	78	58	43	26	11	4	5	2	2	0	RNA-binding protein BRN1-like isoform X1
Sto10g323120	12.29	10.68	10.11	12.73	8.53	8.82	4.17	4.11	3.88	3.66	3.99	1.89	2.21	1.84	482	411	366	398	344	305	165	142	156	132	139	80	91	69	elongator complex protein 1 isoform X1
Sto09g304390	0	0.78	0	0	1.52	0.88	0	0	0	0	1.17	0	0	0.89	0	1	0	0	2	1	0	0	0	0	1	0	0	1	probable fructokinase-6, chloroplastic
Sto03g071490	51.4	42.06	63.53	56.68	67.98	87.16	27.35	60.11	49.88	10.84	1.85	0	75.83	60.66	78.86	65.13	93.78	70.45	107.93	120.12	42.82	82.83	79.3	15.34	2	0	115.52	83.76	early nodulin-93-like
Sto05g130690	1.38	0	0	0	0	0	0	0	0	0	0	0	0	0	1	0	0	0	0	0	0	0	0	0	0	0	0	0	transmembrane protein, putative
Sto06g170860	54.27	54.54	168.21	136.28	154.47	154.25	83.21	79.52	44.68	45.48	67.55	39.2	71.05	63.03	691	683	1983	1385	2022	1734	1070	893	583	532	748	530	946	762	glutamate-1-semialdehyde 2,1-aminomutase, chloroplastic
Sto03g064490	2.17	1.86	1.97	1.67	1.62	1.69	0.49	0.75	0.32	0.18	0.4	0	0.32	0.35	13	11	11	8	10	9	3	4	2	1	2	0	2	2	protein At-4/1
Sto03g063720	13.57	9.57	1.74	4.06	0.53	0.31	0.27	0.31	0	0	0	0	0	0	50	35	6	12	2	1	1	1	0	0	0	0	0	0	uncharacterized protein
Sto05g134330	0	0	0	0	2.23	0.86	0	0.86	0	0	0	0	0	0	0	0	0	0	3	1	0	1	0	0	0	0	0	0	ATP synthase delta chain, chloroplastic
Sto12g391430	63.44	71.07	72.41	79.03	62.14	59.49	41.15	39.62	20.02	13.37	13.6	11.45	18.45	15.4	222	247	238	222	224	185	146	123	72	43	38	40	66	50	50S ribosomal protein like
Sto09g282610	26.93	31.42	42.7	47.78	53.95	47.61	50.77	44.43	10.12	6.84	11.46	5.76	8.75	6.73	283	325	416	401	583	442	539	412	109	66	104	64	96	67	FCS-Like Zinc finger 10-like
Sto10g329870	0.19	0	0	0	0	0	0	0	0	0	0	0	0	0	1	0	0	0	0	0	0	0	0	0	0	0	0	0	ATP-dependent DNA helicase pif1-like
Sto10g337060	6.52	5.4	5.39	6.34	13.42	6.75	3.12	3.76	2.13	1.26	2.18	1.67	1.39	4.29	13.98	11.58	10.99	10.96	29.69	12.92	6.81	7.2	4.72	2.48	3.48	3.41	3	8.38	uncharacterized protein LOC107467821 isoform X4
Sto08g257340	1.7	1.34	10.18	10.75	63.21	56.49	193.19	166.76	533.44	591.83	952.66	1097.79	904.35	996.48	18	14	100	91	689	529	2069	1560	5797	5765	8728	12301	10009	10013	alpha-galactosidase-like
Sto08g256430	38.46	37.24	28.15	30.19	18.48	16.22	8.47	6.55	0.22	0	0.13	0	0.75	1.18	346	330	235	217	171	129	77	52	2	0	1	0	7	10	hypothetical protein MIMGU_mgv1a012287mg
Sto02g038730	3.5	3.47	6.08	9.37	3.38	5.2	3.43	1.95	1.13	0.63	0	1.25	1.75	0.64	6	6	10	13	6	8	6	3	2	1	0	2	3	1	uncharacterized protein
Sto02g045670	18.22	19.34	23.56	16.96	20.13	20.37	21	20.19	23.15	23.71	19.47	24.09	43.86	39.76	102	107	123	76	116	101	119	100	133	122	91	139	254	209	protein LSD1-like
Sto01g023740	0.13	0.2	0	0.16	0.06	0	0.06	0.15	0	0	0	0	0.38	0.41	2	3	0	2	1	0	1	2	0	0	0	0	6	6	laccase-17-like
Sto13g429310	131.81	146.79	85.56	89.62	52.86	63.07	27.76	43.78	2.03	1.7	0	0	0.76	0	506	559	308	276	209	215	108	149	8	6	0	0	3	0	mavicyanin-like
Sto08g242670	0	0	0	0	0	0	0	0.17	0	0	0	0	0	0	0	0	0	0	0	0	0	1	0	0	0	0	0	0	NAC domain-containing protein 90
Sto05g125670	8.53	7.57	7.65	10.46	6.41	7.34	5.21	4.39	2.36	2.9	4.77	3	4.73	4.83	141	123	117	138	109	107	87	64	40	44	69	53	82	76	pentatricopeptide repeat-containing protein At5g11310, mitochondrial
Sto13g415950	0	0	0	0	0	0.39	0	0	0	0	0	0	0	0	0	0	0	0	0	3	0	0	0	0	0	0	0	0	RNA-directed DNA polymerase-like
Sto05g122020	11.22	10.85	12.91	11.23	11.56	10.81	6.48	5.63	3	2.34	1.91	1.22	1.28	2.3	292	277	310	233	309	248	170	129	80	56	44	34	35	57	phosphatidylinositol 4-phosphate 5-kinase 1-like
Sto13g422470	0.48	0.48	0.5	1.79	0	0	0.94	0	0	0	0	0	0	0	1	1	1	3	0	0	2	0	0	0	0	0	0	0	protein GLUTAMINE DUMPER 6-like
Sto08g247960	22.06	20.98	34.26	32.31	29.08	30.05	27.04	21.71	18.71	20.39	23.8	21.08	33.5	24.71	146	137	211	171	198	176	181	127	127	124	133	145	230	154	protein COFACTOR ASSEMBLY OF COMPLEX C SUBUNIT B CCB1, chloroplastic
Sto07g228590	48.08	41.94	41.02	50.56	32.78	24.37	15.23	18.86	13.63	11.48	28.56	9.27	24.29	14.98	68	60	56	58	48	31	22	24	20	15	28	12	34	19	Flowering time control protein FY
Sto11g364320	10.75	12.44	18.14	21.19	17.23	18.25	11.63	9.25	46.61	60.89	125.59	98.95	132.81	148.28	108	123	169	170	178	162	118	82	480	562	1088	1049	1392	1411	DNA excision repair protein ERCC-1
Sto01g008230	0.75	0.74	0	0.93	0.73	0.84	2.22	1.67	0.73	0	0	0	0	0	1	1	0	1	1	1	3	2	1	0	0	0	0	0	uncharacterized protein
Sto09g305110	16.97	18.87	38.09	33.13	17.75	36.16	4.85	11	1.36	0	0	0	6.43	8.67	24	27	52	38	26	46	7	14	2	0	0	0	9	11	Hypoxia induced protein
Sto03g062890	50.63	46.57	14.35	25.96	11.14	12.38	3.72	3.96	0.51	0.29	0.71	0.41	1.26	1.11	579	524	152	237	131	125	43	40	6	3	7	5	15	12	UDP-glucuronic acid decarboxylase 2-like
Sto11g353910	13.79	11.51	17.05	16.96	14.61	15.1	9.3	6.8	5.33	5.31	11.6	4.61	7.69	7.24	260	213	297	255	283	251	177	113	103	92	192	93	152	130	aspartate--tRNA ligase, chloroplastic/mitochondrial
Sto05g133640	51.57	58.67	532.75	246.67	1194.71	1237.11	983.58	830.95	26.53	11.55	1.59	1.99	4.73	2.88	491	550	4705	1876	11697	10408	9462	6983	259	101	13	20	47	26	mannose-1-phosphate guanylyltransferase 1
Sto04g106370	12.54	12.37	12.42	13.27	14	14.91	15.86	12.07	2.46	1.77	3.19	0.52	1.28	1.88	224	217	205	189	257	235	286	190	45	29	50	10	24	32	trichohyalin-like isoform X1
Sto13g432940	0.44	0	0.47	0.82	0	0	0.22	0.74	0	0	0	0	0	0	2	0	2	3	0	0	1	3	0	0	0	0	0	0	strigolactone esterase D14-like
Sto05g132990	0.07	0.2	0.07	0.17	0	0	0	0	0	0	0	0	0	0	1	3	1	2	0	0	0	0	0	0	0	0	0	0	probable LRR receptor-like serine/threonine-protein kinase At3g47570
Sto11g370180	15.14	15.41	13.12	18.19	13.78	17.33	10.08	7.79	1.33	1.11	0.94	0.5	1.58	1.18	311	311	249	298	291	314	209	141	28	21	17	11	34	23	uncharacterized protein LOC113853818
Sto13g422780	41.35	40.53	51	45.17	39.14	37.39	20.54	20.05	8.82	4.39	6.01	2.39	3.3	1.82	123	120	143	108	120	99	62	53	27	12	14	7	10	5	katanin p60 ATPase-containing subunit A-like 2
Sto06g171800	13.35	11.4	9.3	8.24	8.66	6.09	4.96	5.67	0.45	0.4	0.11	0.26	0.36	0.78	144	121	93	71	96	58	54	54	5	4	1	3	4	8	UDP-glucuronate 4-epimerase 3
Sto06g198110	24.19	28.42	41.8	33.77	48.53	48.1	48.37	45.7	89.65	87.3	62.12	70.32	13.59	16.32	190	220	305	212	392	334	384	317	722	630	416	578	111	121	protein CONSERVED IN THE GREEN LINEAGE AND DIATOMS 27, chloroplastic
Sto08g276050	0	6.42	6.46	16.25	13.11	14.93	26.7	35.78	6.26	0	0	0	0	0	0	1	1	2	2	2	4	5	1	0	0	0	0	0	Transcription repressor KAN1
Sto12g382130	16.05	15.97	16.68	16.47	19.1	15.08	10.65	10.35	6.75	4.83	10.24	8.54	13.4	12.51	188	184	181	154	230	156	126	107	81	52	104	106	164	139	FKBP12-interacting protein of 37 kDa-like
Sto12g375850	48.81	54.49	77.65	60.83	86.43	87.29	32.28	32.54	0.15	0.34	0.74	0.15	1.2	0.99	314	346	465	313	572	497	210	185	1	2	4	1	8	6	senescence-associated protein 13-like
Sto08g239310	33.82	33.04	39.79	22	36.57	44.33	44.31	35.99	26.24	30.73	53.14	37.35	119.5	128.43	32	32	37	17	36	38	43	31	26	27	32	31	110	107	auxin-responsive protein IAA11
Sto12g379160	0	0	0	0	1.07	0	0.54	1.24	0	0	0	0	0	0	0	0	0	0	2	0	1	2	0	0	0	0	0	0	BEL1-like homeodomain protein 1
Sto08g234140	17.64	17.68	6.1	10.32	3.66	3.75	2.63	1.69	0.57	0	0.3	0.12	0.62	0.2	272	268	87	127	58	51	41	23	9	0	4	2	10	3	calmodulin-binding protein 60 D-like
Sto09g296970	38.17	31.66	45.68	56.07	40.07	33.26	22.1	22.78	36.67	35.04	66.56	33	50.1	50.77	275	225	306	323	297	212	161	145	271	232	407	248	375	345	histidine biosynthesis bifunctional protein hisIE, chloroplastic
Sto05g137810	0.12	0	0	0.07	0	0	0	0	0	0	0	0	0	0	4.51	0	0	2.01	0	0	0	0	0	0	0	0	0	0	F-box protein interaction domain protein
Sto03g086030	10.46	10.64	12.74	15.04	11.2	12.57	7.58	6.21	6.03	5.88	12.87	5.94	12.07	13.44	149	149	168	171	164	158	109	78	88	77	160	90	180	182	3-oxoacyl-[acyl-carrier-protein] synthase, mitochondrial
Sto02g046320	0	0	1.25	0	0	0	0	0	0	0	0	0	0	0	0	0	1	0	0	0	0	0	0	0	0	0	0	0	uncharacterized protein
Sto08g245970	44.31	47.73	33.62	42.94	33.48	28.46	22.46	18.89	23.39	23.07	8.02	17.59	22.98	25.67	140	150	100	109	109	80	72	53	76	67	20	55	74	75	10 kDa chaperonin, mitochondrial-like
Sto12g384990	2.99	2.74	2.38	3.04	2.74	2.7	1.4	1.1	0.39	0.29	0.35	0.41	0.17	0.18	68	61	50	55	64	54	32	22	9	6	7	10	4	4	pentatricopeptide repeat-containing protein At5g55740, chloroplastic
Sto07g227210	22.83	22.67	17.3	23.2	16.88	21.42	13.97	13.69	9.44	5.49	7.09	6.32	7.64	8.2	113	111	80	92	86	94	70	60	48	25	29	32	39	38	cytochrome b5 domain-containing protein RLF
Sto12g385640	132.74	114.92	141.57	165	151.16	148.72	125.77	110.44	114.59	112.94	278.57	187.55	166.47	198.18	1063	907	1053	1056	1245	1053	1018	781	941	831	1904	1573	1387	1499	methyl-CpG-binding domain-containing protein 11-like
Sto03g081560	0.27	0.14	0	0	0	0	0	0	0	0	0	0	0	0	2	1	0	0	0	0	0	0	0	0	0	0	0	0	PREDICTED: uncharacterized protein LOC109361765
Sto09g284120	0.39	0.15	0.58	0.49	0.53	0.61	0.1	0.56	0.19	0	0	0	0	0	8	3.06	10.87	8	11	11	2	10	4	0	0	0	0	0	protein ANTI-SILENCING 1-like isoform X3
Sto07g226160	14.9	14.93	18.05	19.17	23.52	23.33	25.15	19.66	41.11	38.76	63.02	54.1	51.27	65.52	146	144	164	150	237	202	249	170	413	349	532	559	524	608	GTP 3',8-cyclase, mitochondrial isoform X1
Sto11g358590	10.47	10.49	7.47	8.73	12.03	9.41	7.45	8.53	18.22	15.83	17.77	8.13	7.76	4.8	188	185	124	125	222	149	135	135	335	261	280	156	146	82	beta-1,3-galactosyltransferase GALT1
Sto12g386590	9.4	9.84	7.07	12.21	3.9	5.51	5.72	6.02	6.08	3.89	0	0.93	2.67	3.43	21	22	15	22	9	11	13	12	14	8	0	2	6	7	60S ribosomal protein L39
Sto00g449000	0	0	0.75	0	0	0	0	0	0	0	0	0	0	0	0	0	10.71	0	0	0	0	0	0	0	0	0	0	0	atp synthase subunit beta
Sto13g423780	65.59	63.18	67.8	47.49	129.34	111.67	151.43	129.4	15	8.06	2.04	0.99	2.62	2.63	815	772	780	471	1652	1225	1900	1418	191	92	22	13	34	31	protein transport protein Sec61 subunit alpha-like
Sto09g299880	3.11	3.19	3.08	4.23	4.85	4.39	3.08	3	0.65	0.71	1.13	0.53	0.25	0.39	94.09	94.47	86	101.79	150.65	116.85	93.76	79.72	20.01	19.66	30.1	17.36	7.87	11.11	disease resistance protein RPM1-like
Sto04g106990	0.95	0.47	1.99	1.76	2.29	2.65	4.19	0.53	0.46	0.51	0.64	0	0.47	0	2	1	4	3	5	5	9	1	1	1	1	0	1	0	uncharacterized protein LOC111918668
Sto10g342800	11.22	9.85	10.63	11.37	9.55	7.9	4.62	4.32	1.81	1.36	3.47	2.2	4.2	3.95	224	193	196	181	196	139	93	76	37	25	61	47	88	75	65-kDa microtubule-associated protein 3-like
Sto09g309100	0.49	0.29	0.76	0.79	0.95	0.63	0.49	0.56	0.07	0.53	0.32	0.07	0.13	0	7	4	10	9	14	8	7	7	1	7	4	1	2	0	probable glucan 1,3-beta-glucosidase A
Sto06g177250	23.61	25.44	33.8	23.45	26.33	28.83	17.78	20.34	29.23	44.65	64.85	30.56	39.55	31.59	122	130	163	97	140	132	93	93	155	212	278	162	211	153	hypothetical protein CRG98_009532
Sto06g185490	0	0	0	0	0.11	0	0	0	0	0	0	0	0	0	0	0	0	0	1	0	0	0	0	0	0	0	0	0	PREDICTED: uncharacterized protein LOC105953724
Sto02g033700	0.26	0	0	0	0	0	0	0	0	0	0	0	0	0	1	0	0	0	0	0	0	0	0	0	0	0	0	0	NADP-dependent D-sorbitol-6-phosphate dehydrogenase
Sto06g195960	15.99	0	0	0	0	0	0	0	0	0	0	0	0	0	1	0	0	0	0	0	0	0	0	0	0	0	0	0	uncharacterized protein
Sto11g357860	7.95	11.31	30.03	16.11	25.97	23.45	30.88	32.42	6.09	5	1.1	2.6	4.56	0.91	19	27	68	31	64	50	75	69	15	11	2	6	11	2	PLASMODESMATA CALLOSE-BINDING PROTEIN 4-like
Sto05g123080	35.03	29.31	24.84	30.45	28.14	27.21	31.85	28.71	14.07	8.45	6.52	4.11	4.34	6.14	379	312	249	263	313	260	348	274	156	84	61	47	49	63	phosphoribosylaminoimidazole-succinocarboxamide synthase, chloroplastic
Sto03g072100	80.41	82.93	67.49	92.72	70.34	71.93	42.51	37.87	78.38	75.37	69.17	66.12	48.16	52.7	490	499	383	452	441	388	262	204	490	422	354	417	304	302	U2 small nuclear ribonucleoprotein A'
Sto04g099780	0	0	0.92	2.8	1.46	2.51	0	0.78	0	0	0	0	0	0	0	0	1.33	3.41	2.27	3.39	0	1.05	0	0	0	0	0	0	ribonuclease J isoform X2
Sto06g172570	15.28	16.26	11.03	9.78	5.61	4.12	3.62	5.89	1.02	0	2.16	0	0.53	2.9	29	31	20	15	11	7	7	10	2	0	3	0	1	5	probable serine/threonine-protein kinase At1g01540
Sto02g032250	21.91	24.04	9.89	16.62	2.38	4.25	2.57	2.53	5.91	7.37	7.85	14.7	15.98	16.92	304	328	127	184	34	52	36	31	84	94	95	217	232	223	polyol transporter 5-like
Sto06g199240	41.72	39.31	33.78	37.59	30.04	30.54	21.41	20.65	12.29	12.27	24	13.14	8.31	10.4	599.53	555.28	449.11	431.06	443.69	387.31	310.69	261.69	181	162	301	201	125	142	probable disease resistance protein At5g66900
Sto09g313760	14.55	11.47	11.95	21.01	14.33	11.52	7.47	7.91	12.16	9.87	10.69	9.2	15.55	18.95	77	60	59	89	78	54	40	37	66	48	47	50	85	94	myb proto-oncogene protein
Sto09g285830	0.26	0.27	0.43	0.33	0.64	0.45	0.26	0.45	0.13	0.43	0.16	0.25	0.51	0.84	2	2	3	2	5	3	2	3	1	3	1	2	4	6	serine/threonine-protein phosphatase PP1-like
Sto12g374720	15.23	13.62	13.12	15.52	12.58	13.52	9.88	8.13	7.34	7.31	6.61	8.42	8.22	7.31	304	267	242	247	258	238	199	143	150	134	116	180	172	139	BAG-associated GRAM protein 1 isoform X1
Sto10g325730	3.27	3.98	1.62	2.3	0.23	0.4	0	0	0	0	0	0	0	0	27.54	33	12.63	15.46	2	3	0	0	0	0	0	0	0	0	uncharacterized protein LOC114738953
Sto03g077420	1.84	1.29	1.53	1.06	1.1	1.28	0.98	0.96	0.55	0.46	0.67	0.68	1.64	0.45	13	9	10	6	8	8	7	6	4	3	4	5	12	3	protein PFC0760c
Sto06g194940	55.49	69.83	91.82	75.18	85.68	93.51	62.2	67.45	29.82	25.96	11.98	14.4	21.55	17.11	321	399	495	348	510	479	364	345	177	138	58	86	129	93	bifunctional dTDP-4-dehydrorhamnose 3,5-epimerase/dTDP-4-dehydrorhamnose reductase
Sto06g188170	0	0	0.08	0.09	0	0.08	0	0	0	0	0	0	0	0	0	0	1	1	0	1	0	0	0	0	0	0	0	0	sugar transport protein 10-like
Sto03g061810	11.38	13.1	8.51	11.07	7.07	11.54	5.84	6.17	2.88	1.98	1.39	1.12	2.88	2.19	50	57	35	39	32	45	26	24	13	8	5	5	13	9	probable prefoldin subunit 3
Sto11g364200	284.33	304.45	203.19	170.5	187.46	190.99	142.67	151.59	98.59	115.13	120.82	75.44	129.13	116.81	951	1012	639	458	646	568	484	450	339	354	321	251	441	362	V-type proton ATPase subunit c1
Sto05g158100	55.04	50.94	57.79	63.97	56.92	61.85	38.63	32.25	13.7	7.24	5.26	5.28	4.1	3.19	745	678	724	691	792	739	528	385	190	90	62	76	58	41	switch-associated protein 70
Sto01g003760	4.47	4.47	12.25	6.66	15.17	19.03	18.04	16.05	0.43	1.46	0.6	0.47	0.44	0.49	10	10	26	12	35	38	41	32	1	3	1	1	1	1	phospholipase D alpha 4
Sto02g028650	23.69	24.68	24.96	19.12	16.46	18.79	18.32	18.21	28.29	35.43	36.82	30.59	59.39	77.32	88	91	87	57	63	62	69	60	108	121	110	114	226	267	neurogenic protein mastermind
Sto08g244530	4.13	3.99	7.32	9.56	9.85	11.63	13.13	11.07	112.48	130.34	246.72	150.38	50.4	58.88	58	55	95	107	142	144	186	137	1617	1680	3019	2245	740	785	carboxyl-terminal-processing peptidase 3, chloroplastic
Sto11g364920	0.08	0	0.09	0.11	0.08	0	0	0	0	0	0	0	0	0	1	0	1.03	1.03	1	0	0	0	0	0	0	0	0	0	retrotransposon protein, putative, unclassified
Sto12g383770	14.8	20.87	14.39	23.83	13.24	15.38	11.54	12.54	0.76	0.21	0.23	0.57	0.75	0.42	76	106	69	98	70	70	60	57	4	1	1	3	4	2	vesicle transport v-SNARE 13-like isoform X1
Sto11g358600	0.34	0.51	0	0	0.65	0	0	0	0	0	0	0	0	0	2	3	0	0	4	0	0	0	0	0	0	0	0	0	extracellular ribonuclease LE-like
Sto05g160830	15.21	14.24	24.81	27.67	23.22	23.36	14.65	11.85	2.54	2.52	1.29	0.53	0.27	0.55	322	296	485	467.03	505	436	313	221	55	49	24	12	6	11	Lysosomal beta glucosidase
Sto12g387640	9.76	10.16	13.27	13.75	13.17	12.98	8.69	6.91	2.38	1.73	1.86	0.93	0.94	1.68	80	82	101	90	111	94	72	50	20	13	13	8	8	13	hypothetical protein GLYMA_17G067600
Sto08g245480	24.01	20.46	5.64	12.12	10.02	9.22	2.83	3.95	2.17	2.05	2.15	1.7	3.79	2.34	345	289	75	139	148	117	41	50	32	27	27	26	57	32	amino acid transporter AVT1A-like
Sto08g255470	37.59	35.23	46.59	50.7	53.31	48.97	42.26	35.5	73.4	56.68	89.43	49.94	31.78	30.79	106	99	124	115	155	123	121	89	213	147	196	138	91	80	Golgi to ER traffic protein 4 homolog
Sto01g006680	21.86	28.97	428.54	350.16	512.9	502.64	323.2	272.02	430.28	384.69	127.37	138.43	25.26	19.67	196	255.86	3565.34	2508	4728.72	3982.72	2928	2152.89	3955	3168.84	979.9	1305	236	166.83	caffeic acid 3-O-methyltransferase-like
Sto08g254700	122.53	127.75	106.62	152.85	76.7	95.85	33.43	33.74	4.48	2.15	0	0.67	3.56	6.42	372	386	305	373	240	259	103	91	14	6	0	2	11	18	protein ABA DEFICIENT 4, chloroplastic-like isoform X2
Sto05g124880	12.85	4.5	12.22	12.39	15.02	21.33	10.75	14.17	21.1	30.7	40.5	19.58	16.87	17.6	14	5	13	11	17	21	12	14	24	31	29	19	18	17	uncharacterized protein
Sto03g085710	4.94	4.67	0.32	0.81	0.06	0	0.06	0.07	0	0	0	0	0	0	84	78	5	11	1	0	1	1	0	0	0	0	0	0	UDP-glucuronate:xylan alpha-glucuronosyltransferase 1-like
Sto02g049980	0	0	0.51	0	0	0	0	0	0	0	0	0	0	0	0	0	1	0	0	0	0	0	0	0	0	0	0	0	PREDICTED: uncharacterized protein LOC105961166
Sto13g418600	31.34	29.89	20.22	32.07	26.87	31.24	24.51	19.99	31.39	20.93	25.89	30.35	12.35	11.48	220	207	132	180	194	194	174	124	226	135	154	222	90	76	uncharacterized protein LOC114744718
Sto02g035700	0	0	0.1	0	0	0.1	0	0	0	0	0	0	0	0	0	0	1	0	0	1	0	0	0	0	0	0	0	0	uncharacterized protein LOC106779887
Sto00g448870	1.08	1.24	1.12	0.48	0.78	0.64	0	0.43	0.18	3.78	0	0.75	1.01	0.9	8.08	9.11	7.74	2.83	6	4.23	0	2.84	1.41	25.89	0	5.86	7.85	6.31	hypothetical protein DVH24_015809
Sto05g127500	0	10.19	0	0	0	0	0	0	0	0	0	0	0	0	0	1	0	0	0	0	0	0	0	0	0	0	0	0	uncharacterized protein
Sto06g199930	5.91	5.8	9.4	8.53	6.43	7.71	2.28	2.61	3.42	3.27	4.3	3.42	5.86	4.97	59	57	87	68	66	68	23	23	35	30	37	36	61	47	probable protein phosphatase 2C 80
Sto04g115900	0.99	1	0.1	0.23	0.26	0.2	0	0.1	0	0	0	0	0	0	11	11	1	2	3	2	0	1	0	0	0	0	0	0	serine carboxypeptidase-like 34
Sto02g026530	0.07	0.07	0.08	0.18	0.27	0.32	0.14	0	0	0.15	0.08	0	0.07	0.07	1	1	1	2	4	4	2	0	0	2	1	0	1	1	glutamate receptor 2.7-like
Sto01g005080	4.07	3.59	2.39	3.1	3.35	3.2	2.54	0.9	0.43	0	0.1	0.08	0	0	46	40	25	28	39	32	29	9	5	0	1	1	0	0	putative receptor-like protein kinase At1g72540
Sto13g415180	72.52	70.13	73.76	84.69	68.33	71.68	44.28	40.47	7.91	4.04	1.39	1.71	7.97	5.19	957	910	901	892	927	835	590	471	107	49	16	24	110	65	Uncharacterized conserved protein UCP031277
Sto09g313410	1.82	2.04	21.63	15.13	30.62	24.61	25.14	20.54	4.33	4.4	2.69	3.95	6.07	6.47	9	10	100	60	156	108	126	90	22	20	11	20	31	30	cytokinin riboside 5'-monophosphate phosphoribohydrolase LOG8
Sto02g031930	167.76	182.63	559.28	609.12	771.36	866.28	420.19	849.54	1706.67	845.02	185.6	358.29	305.79	313.09	108	122	361	323	520	509	279	505	1165	509	69	194	188	174	hypothetical protein DEO72_LG3g3043
Sto05g121900	14.69	13.54	14.56	18.86	12.09	12.62	10.24	9.63	6.66	8.73	18.87	11.76	22.26	24.03	478	432	437	489	404	362	336	276	222	261	544	412	761	746	DIS3-like exonuclease 2
Sto12g384200	15.92	13.62	11.37	16.83	12.15	12.68	8.3	7.14	1.78	1.02	3.37	0.73	0.79	1.37	306	257	202	258	240	215	161	121	35	18	57	15	16	25	uncharacterized protein LOC114713295
Sto01g004930	7.58	9.84	5.47	14.41	12.4	6.5	4.57	5.2	2.82	4.43	0	1.25	0.58	0	13	17	9	20	22	10	8	8	5	7	0	2	1	0	ubiquitin-like protein ATG12
Sto10g336650	0	0	0.06	0	0	0	0	0.08	0.1	0	0	0	0	0	0	0	1	0	0	0	0	1.41	2	0	0	0	0	0	uncharacterized protein
Sto12g382690	15.09	14.69	22.34	11.35	17.82	16.63	10.17	6.35	5.53	4.99	1.86	13.37	34.75	21.19	13	13	19	8	16	13	9	5	5	4	1	10	29	16	RING-H2 finger protein ATL48-like
Sto08g254490	3.35	3.19	6.12	7.63	5.74	8.45	6.23	4.68	2.5	2.14	1.19	0.19	0.38	0.42	17	16	29	31	30	38	32	21	13	10	5	1	2	2	HEAT repeat-containing protein 5B
Sto13g439800	53.97	54.79	45.88	49.09	43.34	43.68	30.1	26.63	12.23	10.03	8.04	7.97	15.69	15.19	1219	1215	957	884	1006	870	686	530	283	208	160	193	372	327	exocyst complex component SEC15B
Sto13g433840	17.67	17.82	17.2	21.47	14.52	16.3	12.72	11.19	10.99	9.94	21.23	8.9	11.93	12.68	482	477	433	467	407	392	350	269	307	249	512	261	342	330	probable UDP-N-acetylglucosamine--peptide N-acetylglucosaminyltransferase SPINDLY
Sto08g271630	7.24	6.38	6.74	7.89	7.32	9.5	5.95	5.44	1.47	2.3	0.76	0.91	0.59	2.28	24	21	21	21	25	28	20	16	5	7	2	3	2	7	carboxypeptidase SOL1
Sto01g018250	12.09	12.04	14.41	17.13	12.53	12.83	5.08	4.35	2.98	2.85	5.54	2.11	1.42	1.64	309	302	340	349	329	289	131	98	78	67	125	58	38	40	probable helicase CHR10 isoform X1
Sto05g124260	3.98	3.93	3.85	4.76	2.35	2.94	2.39	2.53	1.76	2.3	4.33	2.77	2.99	3.67	66	64	59	63	40	43	40	37	30	35	63	49	52	58	pentatricopeptide repeat-containing protein At3g62890-like
Sto11g360130	7.07	15.25	0	0	3.37	0	0	0	1.66	9.42	3.17	4.26	0	0	4	9	0	0	2	0	0	0	1	5	1	2	0	0	transcription factor PAR1-like
Sto09g298970	19.94	17.89	14.36	14.94	13.08	11.8	9.06	6.9	14.13	15.65	24.77	21.09	10.91	12.75	172	152	115	103	116	90	78.99	52.55	125	124	183	191	98	104	intracellular protein transport protein USO1
Sto08g233120	2.52	1.69	1.08	1.58	0.52	0.45	0.07	0.08	0	0.07	0.15	0	0.19	0.14	38	25	15	19	8	6	1	1	0	1	2	0	3	2	acyltransferase-like protein At1g54570, chloroplastic
Sto04g109230	13.26	15.59	8.46	19.95	16.97	14.3	19.54	21.22	78.01	77.14	47.69	88.89	174.73	184.35	28	33	17	34	37	27	42	40	170	150	75	179	371	355	RNA/RNP complex-1-interacting phosphatase, putative
Sto01g005330	123.61	123.2	107.23	102.96	111.43	106.5	66.94	63.42	29.51	18.29	7.69	12.36	10.07	12.32	1177	1155	947	783	1091	896	644	533	288	160	63	124	100	111	peroxisomal (S)-2-hydroxy-acid oxidase GLO4-like
Sto06g202330	102.76	100.28	85.3	93.02	100.99	106.58	65.88	77.12	41.31	33.67	16.79	19.7	25.89	27.81	312	303	244	227	316	288	203	208	129	94	40	59	80	78	PREDICTED: uncharacterized protein LOC109001895 isoform X1
Sto02g029210	168.93	178.53	168.03	174.44	191.73	189.91	191.49	180.46	200.7	157.38	131.18	224.4	181.77	179.68	331	351	314	276	388	333	382	316	406	284	189	416	357	320	autophagy-related protein 8C
Sto06g168730	49.26	50.85	43.27	48.44	44.03	37.4	33.63	32.27	46.68	45.65	51.15	39.65	70.28	74.18	323	329	264	254	297	217	223	187	314	275	283	270	478	458	glycine-rich cell wall structural protein 1.8
Sto10g321140	7.5	9.03	9.13	10.72	5.46	6.31	2.22	3.37	0	0	0	0	0	0	20	24	23	23	15	15	6	8	0	0	0	0	0	0	CRIB domain-containing protein RIC10
Sto12g390780	217.8	229.83	200.4	207.53	186.7	186.73	161.14	160.71	142.93	130.31	76.79	53.97	44.38	42.98	2760	2864	2351	2099	2432	2089	2062	1796	1856	1517	846	726	588	517	ATP sulfurylase 1, chloroplastic
Sto02g025940	3.43	5.13	41.32	38.57	60.11	72.24	28.73	27.48	1.31	0.49	0.35	1	0.29	0.32	23	34	258	207	415	429	195	163	9	3	2	7	2	2	NAC domain-containing protein 73-like
Sto06g187250	185.19	183.82	160.37	170.3	166.68	166.4	124.46	118.71	232.61	223.2	277.47	273.29	354.54	363.66	1546	1512	1243	1136	1431	1228	1050	875	1991	1712	1981	2393	3081	2869	eukaryotic translation initiation factor 3 subunit I-like
Sto08g246170	11.81	14.49	17.72	17.31	41.51	42.34	50.34	53.75	81.74	84.47	58.7	49.99	33.66	29.08	165	199	229	193	596	522	710	662	1170	1084	715	743	492	386	cytochrome P450 98A2
Sto10g336380	0	0	0	0	0	0	0.07	0	0	0	0	0	0	0	0	0	0	0	0	0	1	0	0	0	0	0	0	0	uncharacterized protein
Sto12g382960	93.76	100.53	125.61	114.85	113.09	108.09	76.63	84.45	32.3	30.37	27.1	16.59	45.4	39.79	719	760	895	704	892	733	594	572	254	214	177	133	362	288	transcription factor MYB1R1-like
Sto01g004680	0.42	0.43	0.28	0.11	0.58	0.38	0	0.29	0	0	0	0	0.08	0	5	5	3	1	7	4	0	3	0	0	0	0	1	0	acyl transferase 4
Sto06g200790	3.52	2.25	2.49	1.26	2.05	2.05	2.59	2.28	4.02	4.7	3.38	3.05	1.35	2.76	35	22	23	10	21	18	26	20	41	43	29	32	14	26	ribosomal RNA small subunit methyltransferase, mitochondrial
Sto09g283200	0	7.42	0	0	0	0	0	0	0	0	0	0	0	0	0	4	0	0	0	0	0	0	0	0	0	0	0	0	uncharacterized protein
Sto13g427450	15.26	14.8	12.32	15.01	9.1	9.28	7.87	6.98	9.08	7.49	16.19	9.91	7.76	7.78	315	300	235	247	193	169	164	127	192	142	294	219	168	153	phosphatidylinositol 4-phosphate 5-kinase 7-like isoform X1
Sto06g201440	14.53	12.71	19.78	19.14	18.56	19.98	10.62	9.97	0.33	0.14	0.19	0.16	0.12	0.18	339	291	426	356	445	411	250	205	8	3	4	4	3	4	vacuolar protein sorting-associated protein 35A-like
Sto08g249810	5.33	4.09	4.78	5.67	4.84	4.26	2.11	1.61	0.45	0.5	0.81	0.47	0.29	0.43	104.93	79	87	89	98	74	42	28	9	9	14	10	6	8	ABC transporter B family member 26, chloroplastic-like isoform X1
Sto09g282150	35.61	35.64	25.35	27.52	26.92	24.43	18.14	15.92	17.33	24.34	36.85	27.72	54.53	55.63	449	442	296	277	349	272	231	177	224	282	404	371	719	666	uncharacterized protein LOC114716456
Sto13g405940	7.06	8	10.76	11.75	8.94	11.83	6.55	5.8	6.04	6.52	2.08	2.31	0.21	0.69	33	37	47	44	43	49	31	24	29	28	8	11	1	3	adenylyl-sulfate kinase 3
Sto08g274370	2.34	2.68	3.71	4.98	4.35	3.93	3.1	3.51	1.14	0.86	0.99	0.39	0.24	0.39	56	63	82	95	107	83	75	74	28	19	21	10	6	9	pentatricopeptide repeat-containing protein At3g16610
Sto03g057210	0.56	0.57	0.75	1.39	0.88	0.55	2.34	2.28	0	0	0	0	6.7	4.9	8	8	10	16	13	7	34	29	0	0	0	0	101	67	basic 7S globulin-like
Sto01g000300	37.2	38.24	39.24	39.84	47.09	46.01	53.06	42.18	7.37	4.59	3.29	2.4	9.96	6.2	468	473	457	400	609	511	674	468	95	53	36	32	131	74	uncharacterized membrane protein At1g16860-like
Sto09g308890	0	0	0	0	0	0	0.08	0	0	0	0	0	0	0	0	0	0	0	0	0	1	0	0	0	0	0	0	0	serine/threonine-protein phosphatase 7 long form homolog
Sto06g193470	9.18	6.53	5.83	7.03	3.67	6.35	2.93	4.28	0.4	0.33	0.36	0.1	0.39	0.75	90	63	53	55	37	55	29	37	4	3	3	1	4	7	isopenicillin-N N-acyltransferase
Sto04g101100	0	0.1	0.1	0.12	0.09	0.11	0.05	0.05	0	0	0	0	0	0	0	2	2	2	2	2	1	1	0	0	0	0	0	0	Tryptophan RNA-binding attenuator protein-like
Sto07g230510	40.74	38.45	47.46	45.61	41.73	42.47	26.26	22.96	6.6	4.14	4.49	1.82	4.06	2.67	1392	1289	1496	1242	1465	1279	905	691	231	130	136	67	146	87	protein TPLATE
Sto11g369970	0.41	0	0.22	0.26	0	0.47	0	0.47	0	0	0	0	0	0	2	0	1	1	0	2	0	2	0	0	0	0	0	0	LIM domain-containing protein WLIM2b-like
Sto01g010080	6.35	4.73	10	12.38	6.43	8.7	7.08	8.4	6.72	6.91	5.85	5.51	5.66	2.97	23	17	34	36	24	28	26	27	25	23	17	20	21	10	RNA polymerase II transcriptional coactivator KELP
Sto06g197570	5.13	5.96	6.66	6.79	4.68	5.79	4.02	4.78	0.15	0.65	0.36	0	1.01	0.16	34.1	39.11	41.18	36.1	32	34.09	27	28.11	1.01	4	2	0	7	1	receptor-like protein 44
Sto11g368320	46.56	45.35	39.77	43.25	31.76	34.72	17.89	15.3	5.82	4.01	2.31	2.73	5.09	3.74	265	255	211	197	186	175	103	77	34	21	11	16	30	20	Vesicle-associated protein 1-2
Sto06g161990	3.31	1.11	3.82	2.75	4.02	3.11	3	3.73	0.81	0.3	1.03	0.28	0	0.3	12	4	13	8	15	10	11	12	3	1	3	1	0	1	putative transcription factor GRF family
Sto01g021870	4.59	5	0.73	3.61	0.33	0.38	0	0	0	0	0	0	0	0	27	29	4	17	2	2	0	0	0	0	0	0	0	0	gamma-interferon-responsive lysosomal thiol protein-like
Sto05g121010	0.19	0.18	0	0.08	0.04	0	0	0	0	0	0	0	0	0	4.31	4	0	1.55	0.99	0	0	0	0	0	0	0	0	0	Retrovirus-related Pol polyprotein from transposon TNT 1-94
Sto03g086990	7.14	5.93	0.33	0	0	0	0	0	9.06	18.23	36.91	41.01	88.27	99.96	23	19	1	0	0	0	0	0	30	54	94	131	290	298	protein UNIFOLIATA
Sto11g363440	0.05	0.24	0.21	0.18	0.42	0.27	0.28	0.27	0.37	0.1	0.49	0.27	0.14	0	1	5	4	3	9	5	6	5	8	2	9	6	3	0	cullin-1
Sto04g116760	0	0	0	0	0	0	0	0	0	0	0	0	0	0	1	0	0	0	0	0	0	0	0	0	0	0	0	0	uncharacterized protein
Sto08g246790	0.07	0.08	0.08	0	0.07	0	0	0.08	0	0	0	0	0	0	1	1	1	0	1	0	0	1	0	0	0	0	0	0	probable arabinosyltransferase ARAD1
Sto09g313360	36.55	31.85	35.2	39	39.26	40.14	27.23	23.39	17.2	16.46	30.55	11.19	17.95	16.42	585	501	521	498	646	567	440	330	282	242	428	191	301	250	conserved oligomeric Golgi complex subunit 8
Sto03g066720	132.84	132.83	110.72	112.62	92.91	105.41	62.79	66.99	43.26	28.48	27.4	19.74	28.46	23.87	1630	1603	1258	1103	1172	1142	778	725	544	321	292	257	365	278	argininosuccinate synthase, chloroplastic
Sto09g297640	43.45	37.4	31.26	32.47	25.51	27.51	21.75	20.68	50.58	57.52	64.49	65.46	91.63	102.15	560	474	373	334	338	313	283	235	668	681	723	896	1235	1250	tryptophan synthase beta chain 1
Sto09g310940	5.04	4.1	5.54	6.08	6.77	7.16	4.81	5.09	0.63	0	0.53	0.35	0.26	0.1	55	44	56	53	76	69	53	49	7	0	5	4	3	1	probable glycosyltransferase At5g03795 isoform X1
Sto05g158480	3.69	5.1	3.82	6.37	2.85	0.82	0	0.82	0	0	0	0	0.75	0	5	7	5	7	4	1	0	1	0	0	0	0	1	0	transcription factor PAR1
Sto06g171490	39.48	34.71	34.5	31.35	31.18	29.71	20.53	19.68	9.46	10.71	17.28	10.06	19.8	24.56	293	254	238	186	238	195	154	129	72	73	109	78	152.73	172	NADH dehydrogenase [ubiquinone] 1 alpha subcomplex subunit 8-B-like
Sto13g431140	0	0	18.38	0	0	0	0	0	0	0	0	0	0	0	0	0	1	0	0	0	0	0	0	0	0	0	0	0	uncharacterized protein
Sto08g234020	0	1	0	0	0	0	0	0	0	0	0	0	0	0	0	1	0	0	0	0	0	0	0	0	0	0	0	0	uncharacterized protein
Sto07g231640	36.94	41.1	30.37	35.01	36.01	26.18	12.33	20.01	26.03	15.75	18.9	29.44	55.22	57.08	53.34	60	42.31	41	53.85	34	18.17	26	39	21	19	39	79	74	60S ribosomal protein L6, mitochondrial
Sto08g231870	68.15	50.66	59.21	50.99	41	37.06	24.73	21.1	28.25	29.83	38.13	22.05	32.71	26.59	119	89	99	72	74	58	44	33	51	48	48	36	57	42	putative RNA-binding protein Luc7-like 2
Sto11g370460	0.1	0	0	0.12	0	0	0	0.22	0	0	0	0	0	0	1	0	0	1	0	0	0	2	0	0	0	0	0	0	RNA-directed DNA polymerase-like
Sto01g019610	0.1	0.1	0	0.13	0	0	0	0	0	0	0	0	0	0	1	1	0	1	0	0	0	0	0	0	0	0	0	0	TMV resistance protein N-like
Sto06g194170	18.3	18.4	21.2	23.59	24.68	20.68	16.83	15.57	4.7	2.01	4.52	2.86	3.14	1.96	129	128	139	133	179	129	120	97	34	13	27	21	23	13	AT-rich interactive domain-containing protein 2
Sto04g108900	24.83	27.23	34.73	31.98	38.81	42.6	30.02	24.5	95	123.09	192.97	153.35	121.02	140.87	399	430	516	410	641	604	487	347	1564	1817	2714	2629	2037	2153	E3 ubiquitin-protein ligase makorin
Sto05g160010	31.46	31.57	28.96	30.12	28.46	30.28	15.33	13.49	5.88	8.25	12.48	11.45	37.03	38.9	386	381	329	295	359	328	190	146	74	93	133	149	475	453	scarecrow-like protein 23
Sto08g252890	139.57	136.75	176.34	175.45	171.2	185.87	112	93.66	39.12	46.52	84.62	33.78	47.32	40.83	231	228	280	235	293	276	189	139	67	71	100	52	78	61	aldehyde dehydrogenase family 2 member C4-like
Sto03g066090	0.93	0.77	1.25	0.66	0.74	0.71	0.2	0.41	0	0.04	0	0.03	0	0	28	23	35	16	23	19	6	11	0	1	0	1	0	0	cellulose synthase A catalytic subunit 7 [UDP-forming]
Sto05g157760	18.23	16.39	18.49	23.16	20.86	21.43	17.73	12.97	8.88	9.44	12.34	13	9.77	11.86	124	110	117	126	146	129	122	78	62	59	71	92	69	76	transmembrane protein 56-B-like
Sto10g339170	0	0	0.1	0	0	0	0	0	0	0	0	0	0	0	0	0	2	0	0	0	0	0	0	0	0	0	0	0	uncharacterized protein LOC112025766
Sto06g171140	15.44	15.46	13.99	18.65	14.6	13.41	12.09	10.05	5.84	6.58	9.5	3.83	4.92	6.27	457	449	382	440	444	350	361	262	177	179	249	122	153	177	DNA-directed RNA polymerase III subunit 2 isoform X1
Sto03g087020	13.7	23.3	0	29.15	0	13.5	12.28	0	0	0	0	0	16.59	54.77	1	2	0	2	0	1	1	0	0	0	0	0	1	3	50S ribosomal protein L33-like
Sto08g240240	49.67	50.44	37.2	38.9	26.64	30.32	18.58	18.78	33.28	42.35	49.98	30.29	32.76	26.95	858	856	594	536	473	462	324	286	589	672	757	559	593	443	DNA topoisomerase 6 subunit A
Sto03g086370	41.43	42.58	29.66	36.56	30.81	26.93	19.83	17.76	8.93	8.6	8.73	5.47	6.69	8.24	598	604	396	421	457	343	289	226	132	114	110	84	101	113	alternative NAD(P)H-ubiquinone oxidoreductase C1, chloroplastic/mitochondrial
Sto12g385690	27.96	23.23	13.39	11.36	3.82	4.39	6.47	2.9	71.95	44.26	26.56	48.24	8.3	3.06	21	18	10	7	3	3	5	2	57	31	12	31	6	2	protein LURP-one-related 5-like
Sto09g290510	0	0	0.16	0.18	0	0	0	0	0	0	0	0	0	0	0	0	1	1	0	0	0	0	0	0	0	0	0	0	protein ALP1-like
Sto11g362790	0	0	0	0	1.02	0	0	1.16	0	0	0	0	0	0	0	0	0	0	1	0	0	1	0	0	0	0	0	0	CO(2)-response secreted protease
Sto08g277130	6.78	5.64	10.7	16.18	9.87	5.59	1.67	0.37	0.54	0.12	0	0	0	0	62.9	51.47	92.04	119.9	94.16	45.84	15.64	3	5.09	1	0	0	0	0	ras-related protein RABA6b-like
Sto04g117410	24.4	21.95	25.1	28.43	22.32	24.47	11.91	11.98	5.2	4.17	4.95	2.37	3.55	2.71	784	692	744	728	737	693	386	339	171	123	141	82	120	83	importin beta-like SAD2 homolog isoform X1
Sto12g386340	3.7	0	5.48	0	1.76	0	0	0	0	3.94	0	0	1.96	2.16	2	0	3	0	1	0	0	0	0	2	0	0	1	1	Deubiquitination-protection protein dph1
Sto06g194790	1.66	1.53	4.36	2.48	3.46	4.12	6.74	5.56	2.08	3.53	6.73	2.38	8.1	7.92	21	19	51	25	45	46	86	62	27	41	74	32	107	95	lysophospholipid acyltransferase 1
Sto02g052270	3.28	2.59	0.31	1.55	0.07	0.41	0.14	0	0	0	0	0	0	0	45	35	4	17	1	5	2	0	0	0	0	0	0	0	transcription factor bHLH91-like
Sto13g437430	49.68	46.18	38.56	43.89	25.2	21.81	21.49	19.36	18.84	21.53	26.52	23.76	48.04	47.28	226	208	164	160	118	88	99	78	88	90	99	110	225	201	mitochondrial inner membrane protease subunit 2-like
Sto06g195220	46.43	48.98	44.82	49.76	36.79	37.71	17.47	21.61	6.61	9.91	9.41	5.72	10.36	6.85	260	271	234	223	212	187	99	107	38	51	44	33	60	36	ATP-dependent Clp protease ATP-binding subunit CLPT2, chloroplastic
Sto11g360490	6.25	8.31	10.73	11.16	9.55	10.69	6	4.04	4.18	5.83	5.35	6.41	11.4	10.65	35	46	56	50	55	53	34	20	24	30	25	37	66	56	RNA-binding protein 48
Sto08g238510	12.71	11.21	7.9	10.56	10.28	16.4	5.49	6.87	2.06	1.15	1.31	3.69	37.98	37.01	48	42	28	32	40	55	21	23	8	4	4	14	147	130	ethylene-responsive transcription factor 8-like
Sto04g114260	14.6	15.21	11.89	15.41	11.33	13.52	7.55	5.55	2.53	2.35	2.8	1.42	4.6	2.95	203	208	153	171	162	166	106	68	36	30	34	21	67	39	probable arabinosyltransferase ARAD1
Sto05g161760	160.17	170.69	178.23	185.28	26.24	33.94	0.52	1	6.54	2.97	2.04	3.83	3.71	2.7	1817	1905	1873	1678	306	340	6	10	76	31	20	46	44	29	trans-cinnamate 4-monooxygenase-like
Sto13g436520	87.7	79.01	61.03	73.31	50.81	64.99	38.9	43.87	22.88	17.19	13.91	21.46	30.65	38.38	88	81	60	60	53	59	40	40	24	16	9	19	30	34	ras-related protein RABE1c-like
Sto10g344560	20.11	22.9	21.38	22.66	20.94	21.7	12.6	10.96	3.67	3.13	6.03	2.61	2.6	3.06	112	126	111	101	120	107	71	54	21	16	28	15	15	16	Dual specificity tyrosine-phosphorylation-regulated kinase 3
Sto05g129340	24.71	24.78	29.43	28.5	30.93	29.27	24.82	23.01	9.25	7.87	10.62	7.45	17.64	18.54	352	347	388	324	453	368	357	289	135	103	132	113	263	251	long chain base biosynthesis protein 1
Sto08g234420	1.7	1.4	3.38	3.51	1.87	1.8	1.85	1.43	0	0.12	0	0	0.05	0.29	31	25	57	51	35	29	34	23	0	2	0	0	1	5	alkaline/neutral invertase A, mitochondrial-like
Sto08g273720	20.95	14.98	18.2	20.76	15.44	20.59	12.31	9.19	10.91	8.65	19.48	7.89	9.26	13.66	116	82	94	92	88	101	69	45	62	44	90	45	53	71	F-box protein At5g52880 isoform X2
Sto07g207600	30.41	26.89	38.17	45.7	29.74	32.43	13.78	14.12	11.37	12.85	15.55	17.84	42.56	42.18	376	327	437	451	378	354	172	154	144	146	167	234	550	495	protein GRAVITROPIC IN THE LIGHT 1
Sto12g401030	666.36	710.68	547.28	513.69	464.52	479.19	330.46	317.79	35.19	20.63	5.92	5.8	28.7	22.82	7909	8297	6016	4867	5668	5022	3961	3327	428	225	61	73	356	257	adenosylhomocysteinase
Sto01g012640	5.43	8.73	7.74	10.88	9.83	15.09	8.64	5.28	3.93	2.94	2.91	0.74	2.05	3.02	8	13	11	13	15	20	13	7	6	4	3	1	3	4	Transcription factor TCP8
Sto04g114190	2.09	1.81	7	4.84	8.71	10.42	6.19	4.04	0	0	0	0.3	0	0	7	6	22	13	30	31	21	12	0	0	0	1	0	0	probable calcium-binding protein CML18
Sto08g276260	2.22	2.12	2.93	3.65	1.79	2.28	1	1.02	0.51	1.28	1.29	0.77	0.33	0.36	64	60	78	84	53	58	29	26	15	34	33	24	10	10	potassium channel SKOR-like
Sto04g091340	0	0.08	0	0	0	0	0	0	0.4	0.62	0.38	0.69	3.2	3.26	0	1	0	0	0	0	0	0	5	7	4	9	41	38	putative ETHYLENE INSENSITIVE 3-like 4 protein
Sto09g313510	7.99	7.83	9.56	9.78	7.9	7.68	4.05	3.81	0.34	0.06	0.35	0.09	0.19	0.21	163.16	157.08	180.45	159.3	165.79	138.37	83.39	68.56	7.18	1.05	6.23	2.04	4.1	4.11	ATP-dependent zinc metalloprotease FTSH 4, mitochondrial-like
Sto10g347380	1.5	1.35	1.56	1.73	2.02	1.57	0.91	1.05	0.67	0.81	0.26	0.59	0.77	0.24	26	23	25	24	36	24	16	16	12	13	4	11	14	4	DUF21 domain-containing protein At4g14240-like
Sto12g390320	1.04	1.12	0	3.86	0	2.17	0	0	0	0	1.08	0	4.64	2.31	2.94	3.16	0	8.76	0	5.44	0	0	0	0	2.36	0	13.3	6	non-specific lipid transfer protein GPI-anchored 2
Sto02g052850	43.34	49.14	39.31	41.28	49.14	64.85	77.84	85.09	76.35	51.73	39.83	44.84	95.83	76.43	331	370	279	252	386	438	601	574	598	363	259	358	761	551	protein EXORDIUM-like 2
Sto07g224100	16.73	14.3	15.79	21.67	14.55	15.71	8.94	9	2.98	1.69	2.38	0.77	1.56	2.06	367	308	320	379	328	304	198	174	67	34	46	18	36	43	small G protein signaling modulator 1 isoform X1
Sto11g368230	175.13	179.28	130.36	152.81	102.98	106.04	102.39	100.14	109.35	100.55	103.37	95.64	113.22	120.49	1581	1594	1092	1102	956	846	934	798	1012	834	801	908	1065	1029	transcription factor KUA1
Sto03g069370	33.13	32.54	38.84	39.23	36.92	34.39	26.48	21.91	28.2	30.9	43.89	31.92	16.68	19.83	384	371	417	363	440	352	310	224	335	329	441	392	202	218	Activating signal cointegrator 1
Sto11g349690	1.18	1.08	2.39	1.63	1.63	1.99	1.38	1.14	0.88	1.25	0.43	0.27	0.5	0.49	155.43	139.06	289.92	171.23	220.22	230.73	183	132.44	118.13	151.65	51.07	39	69.51	62	sacsin isoform X2
Sto00g450800	1.77	1.83	3.7	1.39	1.08	1.78	0.49	0.69	0.25	5.41	0.86	0	2.23	2.54	2.88	3	5.77	1.83	1.81	2.6	0.81	1	0.41	8.1	1	0	3.61	3.72	hypothetical protein DVH24_015809
Sto13g419210	0.03	0	0	0	0	0	0	0	0	0.03	0	0	0	0	1.09	0	0	0	0	0	0	0	0	1	0	0	0	0	putative gag-pol polyprotein
Sto01g021590	17.34	15.7	11.96	13.35	9.07	8.03	4.24	5.62	9.05	25.02	47.08	36.39	140.98	172.52	24	22	16	15	13	10	6	7	13	32	45	46	193	214	Sel1-like protein
Sto06g192790	4.38	5.21	8.75	8.87	8.34	9.39	5.08	4.23	2.91	2.84	2.26	1.23	1.7	0.98	47	55	87	76	92	89	55	40	32	28	21	14	19	10	uncharacterized protein LOC114746419
Sto01g024510	20.57	20.58	18.17	22.92	20.24	22.37	17.07	15.21	28.24	31.94	53.81	48.35	49.93	59.87	253	249	207	225	256	243	212	165	356	361	575	631	642	699	E3 ubiquitin-protein ligase PRT1-like isoform X1
Sto10g344120	109.76	103.39	125.99	115.34	133.68	130.32	81.49	72.83	6.41	4.11	3.01	1.56	7.9	4.74	2357	2180	2499	1975	2950	2468	1766	1378	141	81	57	36	178	97	dolichyl-diphosphooligosaccharide--protein glycosyltransferase subunit STT3B
Sto00g452400	0	0	0	0.1	0	0	0	0	0	0.08	0	0	0	0	0	0	0	1	0	0	0	0	0	1	0	0	0	0	atp synthase subunit beta
Sto04g111920	40.72	43.11	45.94	49.53	47.05	44.71	38.24	32.45	14.08	9.5	12.45	8.8	11.74	13.25	672	699	701	652	798	651	637	472	238	144	180	155	203	208	E3 ubiquitin protein ligase RIN2
Sto04g094730	0.91	0.74	0.78	1.14	0.53	0.82	1.08	0.41	0.71	0.79	0.44	0.18	0.53	0.39	5	4	4	5	3	4	6	2	4	4	2	1	3	2	reticulon-like protein B9
Sto10g345830	41.46	36.66	34.14	40.07	26.35	26	12.89	11.43	4.99	6.31	6.14	7.72	16.26	16.88	551	479	420	425	360	305	173	134	68	77	71	109	226	213	CTD small phosphatase-like protein 2
Sto09g310120	8	10.38	5.77	10.64	4.17	10.29	3.62	4.8	3.57	4	6.92	4.64	4.95	5.46	13	17	9	14	7	15	6	7	6	6	8	7	8	8	uncharacterized protein
Sto08g275760	0.47	0.93	0.22	0.53	0.96	1.4	0.6	0.6	0.56	0.48	0.21	0.2	0.44	0	2.72	5.32	1.19	2.46	5.72	7.2	3.53	3.1	3.34	2.55	1.03	1.2	2.64	0	Retrovirus-related Pol polyprotein from transposon TNT 1-94
Sto01g021040	0.17	0.18	0	0	0	0	0	0	0.17	0.38	0.21	0	0.17	0.37	1	1	0	0	0	0	0	0	1	2	1	0	1	2	acid phosphatase 1-like
Sto07g229820	12.96	12.98	10.82	12.78	13.49	13.1	9.5	6.39	8.47	7.64	11.75	10.28	10.44	10.04	85	84	66	67	91	76	63	37	57	46	65	70	71	62	F-box protein
Sto13g440490	31.82	34.14	31.23	30.97	24.26	23.33	18.62	19.04	11.86	14.27	17.21	10.74	24.23	25.91	301	318	274	234	236	195	178	159	115	124	140	107	239	232	heme-binding protein
Sto06g184190	1.14	0.75	0	0.87	0.25	1.41	0.64	0	0	0	0	0.27	0	0.29	4.16	2.7	0	2.54	0.95	4.59	2.37	0	0	0	0	1	0	1	putative ribonuclease H-like domain-containing protein
Sto06g192240	231.17	230.45	159.73	197.94	124.57	129.19	103.17	101.8	83.25	58.94	53.17	57.8	110.23	95.59	460	460	303	318	256	230	209	181	171	108	78	109	220	173	60S ribosomal protein L34
Sto13g438090	35.84	35.75	33.51	34.67	32.49	34.22	25.01	18.8	5.26	6.44	15.73	3.91	13.38	15.3	339	333	294	262	316	286	239	157	51	56	128	39	132	137	guanylate-binding protein 4 isoform X2
Sto04g112690	16.93	16.79	14.86	16.92	24.66	23.52	24.19	17.87	2.77	1.09	0.38	0.31	0	0.09	203	198	165	162	304	249	293	189	34	12	4	4	0	1	protein NRT1/ PTR FAMILY 5.10-like
Sto08g257100	32.86	29.38	36.47	40.87	33.24	35.68	26.64	19.74	15.41	15.12	22.58	11.13	15.72	17.53	939	824	962	931	976	899	768	497	451	397	571	342	472	478	Protein SUPPRESSOR OF GENE SILENCING 3
Sto10g343070	0	0	0	0	0	0	0	0.31	0	0	0	0	0	0	0	0	0	0	0	0	0	1	0	0	0	0	0	0	trypsin inhibitor B-like
Sto11g356810	21.41	23.69	25.84	26.91	22.16	21.16	14.55	14.61	6.01	5.62	8.32	4.2	5.17	4.58	344	374	384	345	366	300	236	207	99	83	117	72	87	70	LOW QUALITY PROTEIN: uncharacterized protein LOC114726250
Sto04g090430	9.65	10.57	11.31	14.41	13.79	16.98	7.35	5.3	17.38	15.19	23.94	19.2	24.83	31.96	130	140	141	155	191	202	100	63	240	188	281	275	350	409	Trihelix transcription factor GT-2
Sto01g022580	1.35	0.34	1.09	1.9	1.65	2.29	4.85	2.3	1.15	2.03	2.83	2.78	0.33	2.34	8	2	6	9	10	12	29	12	7	11	14	17	2	13	trihelix transcription factor GT-3b-like
Sto03g069950	57.78	57.09	47.37	59.13	43.17	42.41	22.38	20.77	12.61	7.27	6.5	5.78	17.38	10.1	443.05	431.6	337.53	362.45	340.53	287.58	173.46	140.67	99.15	51.24	42.44	46.31	138.59	73.14	proteasome subunit beta type-7-B
Sto08g259720	66.11	59.43	60.74	72.44	61.86	62.22	45.01	39.04	39	45.53	82.08	43.41	69.31	74.18	1097	969	932	959	1055	911	754	571	663	694	1193	769	1205	1171	KH domain-containing protein HEN4
Sto03g068020	12.96	10.87	23.77	18.39	20.8	23.09	20.82	18.28	59.77	69.44	75.82	27.67	13.02	13.19	143	118	243	162	236	225	232	178	676	704	724	323	150	138	triose phosphate/phosphate translocator, non-green plastid, chloroplastic-like
Sto06g167850	88.86	93.57	64.31	72.34	53.63	57.35	27.77	30.25	36.95	32.97	24.03	23.91	63.76	45.56	525	546	354	342	326	300	166	158	224	179	119	146	390	253	Mitochondrial glycoprotein
Sto13g440720	25	26.32	27.91	26.66	23.32	24.28	18.12	20.36	11.69	11.06	14.9	8.7	30.25	28.18	150	156	156	128	144	129	110	108	72	61	75	54	188	159	probable protein phosphatase 2C 49
Sto11g373280	17.8	20.04	17.95	24.2	21.81	25.8	18.04	23.17	14.34	7.72	8.28	6.37	13.69	15.76	30	34	29	33	38	39	31	35	25	12	10	10	23	24	uncharacterized protein
Sto12g392240	15.38	15.06	13.28	16.71	17.09	15.27	9.98	7.53	4.26	4.9	7.6	2.64	1.77	1.47	536	515	427	464	612	469	351	231	152	157	235	99	65	49	pre-mRNA-splicing factor SLU7
Sto10g337700	0.46	0.47	0.12	0.43	0.22	0.26	0.06	0.13	4.48	7.62	11.38	7.57	9.31	8.5	8	8	2	6	4	4	1	2	80	122	174	141	170	141	geraniol 8-hydroxylase-like
Sto03g073270	0	0	0	0	0	0	0	0	0	0	0.17	0.14	0.28	0	0	0	0	0	0	0	0	0	0	0	1	1	2	0	Pyruvate carboxyltransferase
Sto13g439920	58.93	55.21	257.3	162.31	234.22	246.24	82.66	133.73	148.36	90.19	43.9	40.55	77.23	70.96	421	389	1709	927	1721	1556	597	844	1087	592	266	302	573	478	ethylene-responsive transcription factor ERF073-like
Sto12g391530	3.75	2.91	2.02	2.66	2.19	1.84	3.21	4.52	0.12	0.27	0.15	0	0.72	0.79	30	23	15	17	18	13	26	32	1	2	1	0	6	6	protein SIEVE ELEMENT OCCLUSION B-like
Sto10g346410	6.92	6.19	7.66	7.88	6.71	6.84	6.3	5.13	1.8	1.78	1.68	0.59	1	0.61	334	293	341	303	333	291	307	218	89	79	72	31	51	28	uncharacterized protein LOC114737664 isoform X2
Sto03g056600	73.28	94.79	58.67	63.67	92.98	90.05	60.24	52.3	34.28	28.95	13.53	16.01	17.33	11.08	82	108	64	58	108	91	69	53	40	30	10	16	19	11	uncharacterized protein LOC113848159
Sto07g228750	2.21	1.49	0.23	0.53	0.31	0.36	0.62	0.48	0.2	0.11	0.24	0.3	0	0.22	21	14	2	4	3	3	6	4	2	1	2	3	0	2	hydroxyproline O-arabinosyltransferase 3-like
Sto13g435120	2.67	0.6	2.71	4.27	11.68	16.6	20.1	17.12	3.18	1.61	0.35	0.57	0	0	18	4	17	23	81	99	137	102	22	10	2	4	0	0	alpha carbonic anhydrase 7-like
Sto09g300180	66.43	63.93	59.76	69	59.98	64.72	65.34	61.88	18.09	14.62	9.7	6.8	9.21	7.8	1484	1402	1233	1229	1377	1275	1473	1218	414	300	191	163	216	166	neutral ceramidase 1-like
Sto07g206150	43.07	39.75	45.81	46.34	37.02	40.79	28.14	23.08	11.52	13.07	14.58	5.37	10.51	8.05	2794	2528	2739	2395	2467	2331	1841	1318	765	779	843	377	718	499	nuclear-pore anchor
Sto10g327930	1.61	3.27	3.61	3.02	2.87	4.25	2.12	1.67	1.05	0.88	1.1	0.64	1.42	1	12	24	25	18	22	28	16	11	8	6	7	5	11	7	protein NCA1-like
Sto13g433670	0	0	0	0	0.12	0.23	0.27	0	0	0	2.44	0	0	0	0	0	0	0	2.26	3.72	4.94	0	0	0	38.56	0	0	0	Retrovirus-related Pol polyprotein from transposon TNT 1-94
Sto13g425370	18.9	19.36	11.36	16.29	8.31	8.31	8.43	8.31	0	0	0	0	0	0	33	34	19	23	15	13	15	13	0	0	0	0	0	0	auxin-repressed 12.5 kDa protein
Sto05g134860	8.09	4.42	52.85	7.78	9.47	13.96	8.45	6.08	4.02	41.03	0.54	4.57	15.3	16.44	238.86	128.13	1440.64	183.14	287.24	363.55	251.83	158.27	121.73	1113.2	14.23	145.31	474.83	463.35	photosystem I P700 apoprotein A1 (chloroplast)
Sto07g222220	19.73	18.86	10.53	15.9	14.39	13.42	16.01	15.11	3.85	1.43	0.18	0.05	1.3	1.22	375	352	185	241	281	225	307	253	75	25	3	1	26	22	IRK-interacting protein
Sto12g396980	0	0	0	0	0	0	0.07	0	0	0	0	0	0	0	0	0	0	0	0	0	1	0	0	0	0	0	0	0	PREDICTED: uncharacterized protein LOC104893627
Sto04g088900	8.52	7.09	8.46	5.28	5.5	9.53	1.86	4.77	2.29	1.03	0	0	2.35	1.04	18	15	17	9	12	18	4	9	5	2	0	0	5	2	protein BONZAI 1-like isoform X1
Sto10g340710	10.39	10.57	8.8	13.19	8.24	9.37	6.36	5.1	0.19	0.22	0.45	0.43	0.19	0.14	157	157	123	159	128	125	97	68	3	3	6	7	3	2	Ferric reduction oxidase 2
Sto05g146150	3.73	4.02	9.51	7.08	7.7	7.81	7.16	5	6.84	7.26	9.63	6.89	9.77	10.28	33	35	78	50	70	61	64	39	62	59	73	64	90	86	probable plastidic glucose transporter 1
Sto02g053070	44.69	44.72	31.1	39.39	36.97	38.12	34.44	29.22	3.97	4.43	4.91	2.83	7.24	5.49	362	357	234	255	308	273	282	209	33	33	34	24	61	42	transmembrane protein, putative
Sto09g300450	0	0	0	0	0.03	0	0	0	0	0	0	0	0	0	0	0	0	0	1	0	0	0	0	0	0	0	0	0	transmembrane protein, putative
Sto08g250950	35.91	34.11	51.23	44	58.2	49.86	59.04	54.14	176.47	324.96	493.12	544.5	852.01	939	35	34	49	35	59	44	59	48	180	294	308	467	809	807	elongation factor
Sto09g308660	10.24	10.09	11.81	15.12	12.44	14.25	11.96	11.14	49.83	55.38	72.38	80.2	66.94	75.03	100	97	107	118	125	123	118	96	499	497	609	826	682	694	biotin--protein ligase 2
Sto08g277850	10.56	11.72	9.91	10.57	14.98	15.67	17.2	15.43	0.66	0.61	0.32	0.37	0.43	0.3	188	205	163	150	274	246	309	242	12	10	5	7	8	5	protein NSP-INTERACTING KINASE 1-like
Sto04g105330	0	0	0	0.13	0	0	0	0	0	0	0	0	0	0	0	0	0	1	0	0	0	0	0	0	0	0	0	0	uncharacterized protein
Sto06g191280	44	41.7	36.93	57.57	73.74	74.49	180.73	177.72	4.92	3.09	0	1.37	0	0.17	279	261	218	292	481	418	1159	996	32	18	0	9	0	1	hypothetical protein Ahy_A05g024383
Sto09g303190	61.05	68.69	65.06	59.97	57.46	53.26	47.56	49.07	25.41	21.39	26.29	14.04	30.06	22.91	438	486	434	344	424	338	345	311	187	141	160	105	224	155	protein SRC2 homolog
Sto09g284320	0.1	0.42	0	0	0.4	0.12	0	0	0.2	0	0.12	0.1	0	0.22	1	4	0	0	4	1	0	0	2	0	1	1	0	2	protein SRG1-like
Sto04g093850	5.1	7.11	8.04	7.27	4.72	4.65	2.88	4.93	0.47	0.26	0.3	0.24	3.31	2.35	21	29	31	24	20	17	12	18	2	1	1	1	14	9	uncharacterized protein LOC114742964
Sto08g243230	0.59	0	0	0.37	0	0	0	0	0	0	0	0.3	0.87	0.64	2	0	0	1	0	0	0	0	0	0	0	1	3	2	RING-H2 finger protein ATL70
Sto09g307860	8.12	7.58	7.97	9.83	7.59	7.02	5.66	6.44	5.65	6.04	6.88	5.69	3.52	3.04	202	185	183	195	194	154	142	141	144	138	151	152	92	72	protein translocase subunit SECA2, chloroplastic isoform X2
Sto08g251390	5.97	5.82	0.51	1	0.43	0.27	0.18	0.33	0.03	0	0	0.03	0	0	203	194	16	27	15	8	6	10	1	0	0	1	0	0	probable leucine-rich repeat receptor-like protein kinase At1g35710
Sto13g404330	3.88	3.57	2.3	3.46	2.95	3.01	6.84	4.88	1.25	0.35	0.18	0.1	0	0.06	73	66	40	52	57	50	130	81	24	6	3	2	0	1	vacuolar-sorting receptor 6
Sto01g023350	20.48	23.31	21.44	24.96	18.92	18.73	10.21	11.29	7.92	11.24	17.97	15.56	19.13	21.61	121	136	118	118	115	98	61	59	48	61	89	95	117	120	F-box protein SKIP8
Sto12g381120	716.38	760	656.23	709.07	614.06	630.22	511.53	498.08	941.59	1018.45	1204.74	1291.47	1052.48	1136.62	7086.6	7401.12	6019.4	5601.97	6245.83	5507.84	5112.09	4348.12	9547.92	9256.19	10270	13474.7	10860	10648	ADP,ATP carrier protein 3, mitochondrial-like
Sto03g059800	0.99	0.99	0	0	0	0	0	0	0	0	0	0	0	0	3	3	0	0	0	0	0	0	0	0	0	0	0	0	transcriptional regulator SUPERMAN-like
Sto07g227760	89.56	84.28	108.12	101.57	110.01	102.43	80.53	74.78	28.52	29.88	45.18	24.61	49.25	49.81	1677	1550	1871	1517	2117	1692	1522	1234	547	514	743	493	967	888	zinc finger CCCH domain-containing protein 53-like isoform X2
Sto09g300080	1.97	0.39	2.91	2.44	2.67	2.65	4.26	9.28	3.44	3.85	0.51	0.41	3.89	0.86	5	1	7	5	7	6	11	21	9	9	1	1	10	2	Protoheme IX farnesyltransferase
Sto09g280130	0.75	0.57	0.2	0.23	0.55	0	0.56	0.42	1.1	2.25	0.9	2.38	0.55	0.2	4	3	1	1	3	0	3	2	6	11	4	13	3	1	ankyrin repeat-containing protein NPR4
Sto07g226410	0.16	0.17	0.35	0.61	0.48	0.18	0.16	0	0	0.18	0	0	0	0	1	1	2	3	3	1	1	0	0	1	0	0	0	0	biotin--protein ligase 2 isoform X1
Sto08g241490	7.41	8.28	7.3	9.62	7.56	7.94	4.41	4.47	2.35	3.51	5.18	2.91	4.29	3.49	145	159	132	150	152	137	87	77	47	63	89	61	88	65	increased DNA methylation 1-like isoform X2
Sto07g214010	30.73	25.4	28.34	32.95	26.09	26.78	19.02	17.09	14.56	14.39	24.42	13.62	16.81	14.85	416	338	355	356	363	320	260	204	202	179	288	196	238	191	flagellar radial spoke protein 5 isoform X2
Sto08g239640	889.36	844.89	811.07	898.18	819.07	782.99	609.09	550.97	914.24	918.48	1162.68	826.83	583.71	586.09	15967	14900	13459	12861.9	15113	12401	11037	8718	16814	15148	18317	15867	10985	10015	heat shock cognate 70 kDa protein 2-like
Sto08g235060	20.73	20.61	18.58	22.24	20.25	19.69	16.06	13.69	4.92	4.02	6.77	3.15	10.01	10.17	230	225	191	197	231	193	180	134	56	41	65	37	116	107	transmembrane protein 184A-like
Sto13g431300	25.17	24.32	24.8	23.96	22.14	20.32	13.35	12.61	11	9.52	15.95	5.02	6.55	6.54	469	445	427	356	424	334	251	207	210	163	261	100	128	116	nucleolar protein 10
Sto13g435470	14.94	14.11	16.7	14.73	17.63	20.12	17.33	14.73	6.47	7.99	7.04	6.76	7.95	10.07	169	157	175	133	205	201	198	147	75	83	69	81	94	108	serine/threonine-protein kinase PCRK1-like
Sto09g306110	1.97	1.18	1.25	0.98	3.81	0	0.39	4.42	0.38	0.43	0.51	0.41	0.78	0.86	5	3	3	2	10	0	1	10	1	1	1	1	2	2	auxin-responsive protein SAUR32
Sto05g142270	0	0	3.36	0	1.61	1.85	1.64	0	0	0	0	0	3.56	0	0	0	2	0	1	1	1	0	0	0	0	0	2	0	uncharacterized protein
Sto09g301320	0	0	0.09	0.1	0.08	0.09	0	0	3.39	4.04	6.59	5.17	4.09	3.74	0	0	1	1	1	1	0	0	43	46	71	68	53	44	UDP-glycosyltransferase 87A1-like
Sto13g443600	0.53	0.76	0.23	1.2	0	0.12	0	0	0	0	0	0	0	0	5	7	2	9	0	1	0	0	0	0	0	0	0	0	GDSL esterase/lipase At5g33370-like
Sto06g178010	0.25	0.27	0.02	0.13	0.12	0.07	0.02	0	0.14	0.43	0.32	0.36	0.08	0.02	12	13	1	5	6	3	1	0	7	19	14	19	4	1	reverse transcriptase
Sto05g131990	10.99	12.18	9.34	6.77	7.8	8.78	5	3.98	0.62	0.88	2.81	1.45	5.87	4.85	122	133	96	60	89	86	56	39	7	9	27	17	68	51	ribonuclease H
Sto09g307240	3.74	2.73	6.85	5.92	6.92	9.16	6.02	3.44	1.32	1.85	0.43	0	1.34	2.21	11	8	19	14	21	24	18	9	4	5	1	0	4	6	uncharacterized protein
Sto01g023970	0	0	0	0	0	0.84	1.48	0	0	0	1.1	3.32	2.29	5.06	0	0	0	0	0	1	2	0	0	0	1	4	3	6	uncharacterized protein
Sto04g088270	11.2	12.26	16.43	20.28	17.44	18.42	11.51	10.15	7.87	7.57	9.86	4.59	3.49	3.93	293	315	397	423	469	425	304	234	211	182	228	129	96	98	ribonuclease J-like isoform X1
Sto03g064800	0	1.85	1.91	0	0	0	0	0	0	0	0	0	0	0	0	1	1	0	0	0	0	0	0	0	0	0	0	0	uncharacterized protein
Sto12g376560	7.2	5.55	5.34	5.65	8.27	7.86	6.1	5.6	0.17	0.19	0.3	0	0.5	0.82	83	63	57	52	98	80	71	57	2	2	3	0	6	9	Protein UPSTREAM OF FLC
Sto05g133840	7.08	4.64	10.32	10.99	8.02	4.41	2.96	0.9	6.97	0.96	7.62	1.61	1.82	0.67	11.72	7.74	16.38	14.72	13.73	6.55	5	1.34	11.93	1.47	9	2.47	3	1	uncharacterized protein
Sto05g137740	0.02	0	0	0	0	0	0	0	0	0	0	0	0	0	0.22	0	0.01	0	0	0	0	0	0	0	0	0	0	0	ribonuclease H
Sto03g062610	1.85	1.88	1.63	2.23	1.13	2.49	1.7	0.93	1.07	1.04	1.26	0.64	1.57	0.79	27	27	22	26	17	32	25	12	16	14	16	10	24	11	pentatricopeptide repeat-containing protein At1g07590, mitochondrial
Sto10g318900	45.96	42.81	49.78	54.25	44.37	45.03	28.5	25.11	37.31	40.08	62.39	35.09	34.18	37.28	1488	1360	1487	1400	1476	1285	931	716	1237	1192	1790	1223	1163	1152	presequence protease 2, chloroplastic/mitochondrial
Sto12g387400	27.46	25.67	25.79	23.57	22.05	24.49	19.35	20.15	9.74	10.08	14.14	11.84	12.07	13.95	264	243	230	181	218	208	188	171	96	89	117	120	121	127	autophagy-related protein 18b isoform X1
Sto11g351720	3.25	1.74	1.23	2.15	1.86	1.73	3.4	3.03	0.19	0	0	0	0	0	17	9	6	9	10	8	18	14	1	0	0	0	0	0	protein XRI1
Sto11g369000	0	0	1.49	0	0	0	0	0	0	0	0	0	0	1.72	0	0	1	0	0	0	0	0	0	0	0	0	0	1	uncharacterized protein
Sto08g248230	38.74	41.1	11.69	12.85	15.69	16.18	8.21	6.29	4.04	5.24	8.23	4.4	2.46	4.29	692	721	193	183	288	255	148	99	74	86	129	84	46	73	acyltransferase-like protein At3g26840, chloroplastic
Sto11g359530	33.71	37.64	13.43	30.01	8.95	9.14	3.07	3.23	0.25	0.28	0.29	0.19	0.54	0.16	652	715	240	463	178	156	60	55	5	5	5	4	11	3	probable leucine-rich repeat receptor-like protein kinase At1g35710
Sto08g255670	45.91	45.16	60.83	66.28	63.87	63.26	45.58	41.07	29.76	39.36	45.62	22.85	32.5	32.53	2316	2234	2829	2664	3310	2812	2319	1824	1537	1824	2048	1245	1725	1568	Nuclear receptor corepressor 1
Sto04g095450	0	0	0.36	0.98	0	0.57	0.17	0	0	0	0	0.16	0	0.18	0	0	2	4.68	0	3	1	0	0	0	0	1	0	1	berberine bridge enzyme-like 21
Sto09g279710	4.51	4.59	9.46	10.22	25.8	23.44	22.99	16.4	2.2	1.3	0.38	0.75	0	0.21	68	68	132	123	400	312	350	218	34	18	5	12	0	3	DUF936 family protein
Sto05g157400	0	0	0	0	0	0	0	0	0	0	0.43	0	0.35	0.13	0	0	0	0	0	0	0	0	0	0	3	0	3	1	PREDICTED: uncharacterized protein LOC109158758
Sto06g197370	0	0	0	0	0	0	0	11.36	0	0	0	0	0	0	0	0	0	0	0	0	0	1	0	0	0	0	0	0	uncharacterized protein
Sto03g060610	19.1	19.37	20.37	20.44	16.75	13.84	10.04	9.88	8.05	8.28	9.81	6.03	4.34	4.99	294	293	290	251	265	188	156	134	127	117	132	99	70	73	C-type lectin receptor-like tyrosine-protein kinase At1g52310
Sto05g159530	0.21	0.2	1.48	0.14	0.33	0.66	0.21	0.48	0	0.25	0	0	0	0.23	2.02	1.88	13.04	1.03	3.25	5.52	2.03	4.05	0	2.22	0	0	0	2.04	uncharacterized protein
Sto07g211790	7.77	8.98	10.84	3.77	7.42	0	0	6.73	1.46	0	5.38	0	0	0	5	6	7	2	5	0	0	4	1	0	2	0	0	0	Uncharacterized protein TCM_007973
Sto09g302740	9.66	8.31	7.9	5.8	22.14	22.59	33.54	27.52	1.93	0.91	0	0	0	0	160.83	136	121.63	77	379	332	563.88	404	33	14	0	0	0	0	transmembrane 9 superfamily member 2-like
Sto03g065060	55.87	52.64	28	33.9	18.74	22.96	10.24	8.73	5.64	2.54	2.59	1.92	1.85	1.28	551	511	256	267	190	200	102	76	57	23	22	20	19	12	homogentisate phytyltransferase 1, chloroplastic-like
Sto01g002160	53.21	54.56	57.93	74.34	53.03	35.89	23.79	30.04	8.67	5.15	17.29	6.14	5.79	6.38	101	104	105	114	104	61	46	51	17	9	24	11	11	11	centromere protein C
Sto10g334750	0.44	0.15	1.26	1.17	0.57	0.13	0	0	0	0.38	0	0	0	0	3.73	1.23	10	8	5	1	0	0	0	3	0	0	0	0	uncharacterized protein LOC109806321
Sto03g053950	7.26	6.43	7.65	8.04	6.63	7.84	6.06	5.63	3.18	3.16	6.55	3.88	2.96	2.21	145	126	141	128	136	138	122	99	65	58	115	83	62	42	protein FAR1-RELATED SEQUENCE 6-like
Sto07g225330	42.05	33.69	35.19	39.38	32.47	33.7	20.8	18.74	23.78	27.12	59.28	24.57	22.22	28.24	751	591	581	561	596	531	375	295	435	445	929	469	416	480	peptidyl-prolyl cis-trans isomerase CYP59 isoform X1
Sto06g179760	13.61	14.83	17.28	18.37	20.66	19.17	16.39	16.42	15.89	14.18	18.26	10.85	12.84	15.04	302	323	354	325	471	375	367	321	361	289	357	258	299	318	centromere/kinetochore protein zw10 homolog isoform X1
Sto03g065390	0	0	0	0	0	0	0	0	0	0	0.41	0	0.94	0	0	0	0	0	0	0	0	0	0	0	1	0	3	0	putative ribonuclease H protein
Sto13g427260	86.8	83.53	69.48	75.26	69.72	69.25	45.8	38.43	8.78	5.42	3.18	3.24	9.33	8.57	1553	1468	1149	1074	1282	1093	827	606	161	89	50	62	175	146	transmembrane 9 superfamily member 1
Sto12g378220	35.02	31.41	34.27	43.6	34.91	34.69	22.25	18.72	16.12	14.11	18.34	12.75	20.53	16.93	235	208	214	234	241	206	151	111	111	87	104	89	143	107	Mitochondria isoform 1
Sto05g132710	21.58	18.43	9.5	10.17	10.15	9.9	16.5	14.74	4.98	5.09	7.57	3.77	4.73	3.87	660	553	268	248	319	267	509	397	156	143	205	124	152	113	protein SMAX1-LIKE 8-like
Sto06g196020	67.78	74.29	86.34	69.33	76.4	75.82	42.18	46.97	34.87	37.15	57.64	25.05	50.22	56.19	413	447	490	338	479	409	260	253	218	208	295	158	317	322	3-isopropylmalate dehydratase small subunit 3-like
Sto01g018410	0	0	3.84	0	0	0	0	0	0	0	0	0	0	0	0	0	1	0	0	0	0	0	0	0	0	0	0	0	PREDICTED: uncharacterized protein LOC109014732
Sto13g432360	156.02	168.55	149.4	155.32	133.17	135.21	93.13	90.2	33.51	32.23	24.21	18.24	26.48	22.37	2777	2947	2458	2205	2436	2123	1673	1415	611	527	378	347	494	379	FT-interacting protein 1
Sto13g433180	6.33	6.31	7.69	7.35	17.8	16.93	12.87	8.47	0.11	0.13	0	0	0	0	55	54	62	51	159	130	113	65	1	1	0	0	0	0	Protein WVD2-like 4
Sto08g235140	2.65	1.76	0.93	2.19	0	0.99	0	0	0	0	0	0	0	0	6	4	2	4	0	2	0	0	0	0	0	0	0	0	knotted 1-binding protein
Sto10g348460	6.12	2.86	5.85	10.88	2.87	0	0	0	0	0	0	0	0	0	2	1	2	3	1	0	0	0	0	0	0	0	0	0	uncharacterized protein
Sto05g124060	1.24	1.38	1.37	2.12	1.84	1.82	0.85	0.43	0	0.41	0.23	0.48	0.37	0	6.56	7.2	6.79	9	10	8.54	4.57	2	0	2	1	2.63	2	0	uncharacterized protein
Sto07g215850	16.04	14.12	12.07	13.89	13.51	11.61	12.28	10.46	5.46	5.48	5.93	4.41	5.72	6.49	172	149	120	119	149	110	133	99	60	54	55	50	64	66	Exonuclease V, chloroplastic
Sto03g074740	0	0	0.11	0	0.1	0.23	0	0	0	0	0	0.1	0	0	0	0	1	0	1	2	0	0	0	0	0	1	0	0	Retrotransposable element Tf2
Sto08g243320	34.2	34.27	24.9	30.05	28.94	27.78	20.92	15.66	17.01	10.36	12.29	6.63	4.2	3.88	575	566	387	403	500	412	355	232	293	160	181	119	74	62	uncharacterized protein LOC114745861
Sto05g130710	34.43	33.46	45.34	47.07	48.89	50.22	43.1	38.63	14.81	15.17	13.67	8.91	9.87	9.95	867	827	1054	945	1265	1115	1095	857	382	351	304	241	261	239	Importin subunit beta-1
Sto06g168530	7.12	7.07	113.58	72.12	124.93	126.04	114.49	109.51	97.75	104.94	115.32	63.09	81.48	77.42	153	149	2253	1235	2757	2387	2481	2072	2150	2070	2181	1452	1836	1584	B3 domain-containing transcription factor ABI3 isoform X2
Sto08g253090	23.98	22.87	28.9	29.63	28.95	29.58	20.05	17.22	2.62	1.37	0.85	0.42	1.62	0.97	857	802	953	844	1063	932	723	542	96	45	27	16	61	33	DENN domain and WD repeat-containing protein SCD1 isoform X1
Sto09g286230	19.08	18.34	25.69	26.87	24.98	26.48	17.74	16.82	11.03	9.85	9.42	9.68	13.57	12.55	118	112	148	133	159	145	111	92	70	56	49	62	87	73	E3 ubiquitin-protein ligase MARCH2-like isoform X2
Sto08g233730	110.63	104.17	81.87	82.7	84.28	81.4	74.23	77.7	53.33	50.76	51.01	75.58	318.07	320.12	657	611	453	393	515	428	446	408	325	277	254	464	1956	1787	REF/SRPP-like protein At3g05500
Sto09g292440	0	0	0	0	0	0	0	0	0	0	0	0.19	0	0	0	0	0	0	0	0	0	0	0	0	0	1	0	0	uncharacterized protein
Sto11g350920	8.55	8.39	9.19	9.64	7.13	6.48	4.26	5.16	3.06	2.7	1.96	2.13	5.45	5.26	169	163	168	152	145	113	85	90	62	49	34	45	113	99	FAD synthetase 1, chloroplastic-like
Sto06g164630	2.28	3.01	1	2.22	1.56	2.2	1.42	1.05	0.49	0.18	0.58	0.4	0.65	0.8	27	35	11	21	19	23	17	11	6	2	6	5	8	9	cyclin-U2-1-like
Sto12g396150	0.24	0	0	0	0	0	0	0	0	0	0	0	0	0	1	0	0	0	0	0	0	0	0	0	0	0	0	0	uncharacterized protein
Sto06g189840	0	0	0	0	0	0	0.07	0	0.42	0.55	0.57	0.94	0.75	1.13	0	0	0	0	0	0	1	0	6	7	7	14	11	15	3-ketoacyl-CoA synthase 6
Sto13g438660	15.79	16.09	15.42	17.72	15.91	15.52	11.72	10.4	11.15	12.71	26.3	7.24	7.73	6.73	426	426	384	381	441	369	319	247	308	315	627	210	219	173	probable transmembrane GTPase FZO-like, chloroplastic
Sto04g107740	0	0	0	0	0	0	0	0	0	0.08	0	0	0	0	0	0	0	0	0	0	0	0	0	1	0	0	0	0	uncharacterized protein LOC112733704
Sto12g383890	18.17	18.04	24.97	25.95	25.25	23.29	17.63	16.11	10.99	10.48	13.61	8.24	5.85	7.02	470	458	596	535	671	531	460	367	291	249	311	229	159	173	uncharacterized protein LOC114713205
Sto10g319690	0	0	0	0	0	0	0	0	0	0	0	0	0	0	0	1	0	0	0	0	0	0	0	0	0	0	0	0	uncharacterized protein
Sto08g240160	0	1.21	1.25	1.51	2.38	0	0	0	0	0	0	0	0	0	0	1	1	1	2	0	0	0	0	0	0	0	0	0	uncharacterized protein LOC114732789
Sto11g352940	0	0	0	0	0	0	0	0	0.15	0	0	0	0.3	0	0	0	0	0	0	0	0	0	1	0	0	0	2	0	senescence-associated protein 13-like
Sto01g008910	0.14	0.14	0	0	0.13	0	0	0	4.09	12.96	36.78	32.4	40.88	64.4	1	1	0	0	1	0	0	0	31	88	231	250	314	449	myb-related protein 308-like
Sto03g065930	5.41	5.17	13.01	13.44	11.85	12.12	6.48	6.37	3.94	6.68	13.35	3.57	9.04	7.84	299	280	663	592	673	590	361	310	223	339	657	213	526	414	protein TSS
Sto10g322140	38.35	58.6	22.39	25.82	25.22	23.83	13.03	21.75	1.84	1.03	0	0	0.47	0	81	124	45	44	55	45	28	41	4	2	0	0	1	0	uncharacterized protein
Sto02g049250	100.85	105.41	103.53	117.72	84.57	86.79	36.89	31.41	0.09	0.1	0.11	0	0.53	0.39	1088	1119	1035	1014	938	827	402	299	1	1	1	0	6	4	beta-xylosidase/alpha-L-arabinofuranosidase 2
Sto08g273940	0	0	0	5.74	0	0.74	0	0	0	0	0	0	0	0	0	0	0	7	0	1	0	0	0	0	0	0	0	0	S-protein homolog 5-like
Sto05g128690	0	0	34.91	0	0	0	0	0	0	0	0	0	0	0	0	0	3	0	0	0	0	0	0	0	0	0	0	0	uncharacterized protein
Sto13g426140	10.77	25.34	23.36	38.51	32.97	40.73	23.22	39.77	4.96	2.83	0	0	0	0	4	10	9	12	13	14	9	14	2	1	0	0	0	0	COP1-interacting protein 7
Sto05g135290	8.71	8.28	11.71	10.68	10.29	11.98	8.51	7.7	6.57	4.81	7.11	4.45	3.06	4.31	136	127	169	133	165	165	134	106	105	69	97	74	50	64	nijmegen breakage syndrome 1 protein
Sto05g139530	0	0	0	0	0	0	0	0	8.77	0	37.75	30.79	0	0	0	0	0	0	0	0	0	0	1	0	1	2	0	0	uncharacterized protein
Sto11g353040	0	1.4	0	0	0	0	0	0	0	0	0	0	0	0	0	2	0	0	0	0	0	0	0	0	0	0	0	0	uncharacterized protein
Sto02g039380	0	0	0	0	0	9.28	8.34	0	0	0	0	0	0	0	0	0	0	0	0	1	1	0	0	0	0	0	0	0	uncharacterized protein
Sto09g283770	63.74	62.35	86.48	73.71	93.94	91.45	11.65	12.75	3.3	3.18	3.2	1.95	3.91	3.14	981	943	1231	905	1486	1242	181	173	52	45	43	32	63	46	protein NUCLEAR FUSION DEFECTIVE 4
Sto02g030860	0.28	0.24	0.52	0.26	0	0	0	0	0	0	0.36	0	0.17	0.22	2.68	2.29	4.7	2	0	0	0	0	0	0	3	0	1.67	2	cysteine desulfurase mitochondrial-like
Sto08g260240	3.51	4.63	4.83	4.72	5.03	4.86	3.99	3.68	3.59	3.24	4.15	3.64	1.93	1.94	40	52	51	43	59	49	46	37	42	34	41	44	23	21	pentatricopeptide repeat-containing protein At3g42630
Sto09g282420	7.01	7.49	5.59	5.51	4.91	5.99	4.24	3.84	2.43	2.26	3.79	1.72	1.93	2.12	118	124	87	74	85	89	72	57	42	35	56	31	34	34	G-type lectin S-receptor-like serine/threonine-protein kinase CES101
Sto08g232460	12.32	10.67	11.07	14.14	10.49	11.18	6.86	6.19	5.2	7.94	9.31	10.28	8.13	7.41	201	171	167	184	176	161	113	89	87	119	133	179	139	115	pentatricopeptide repeat-containing protein At3g04760, chloroplastic
Sto10g317690	48.88	57.15	43.05	41.22	29.6	27.67	16.82	15.05	18.7	25.21	30.51	22.9	39.71	37.49	855	982	696	575	532	427	297	232	335	405	468	428	728	624	Integrase, catalytic core
Sto10g325030	7.42	8.66	6.77	8.93	8.17	8.86	9.42	6.02	7.1	7.16	15.51	14.37	16.85	22.42	53	61	45	51	60	56	68	38	52	47	94	107	125	151	L-aminoadipate-semialdehyde dehydrogenase-phosphopantetheinyl transferase
Sto02g031400	0.17	0.42	2.8	1.75	0.75	0	0.12	0	0.07	0	0	0	0	0	1.23	3	19	10.22	5.65	0	0.89	0	0.5	0	0	0	0	0	transcription factor bHLH95-like
Sto00g451200	86.81	0	197.13	0	0	68.03	0	0	0	76.99	0	0	0	0	1	0	3	0	0	1	0	0	0	1	0	0	1	0	ribosomal protein L36 (chloroplast)
Sto11g359000	10.4	11.26	7.34	8.53	7.86	7.71	2.97	1.96	0	0	0	0	0.44	0.12	90	96	59	59	70	59	26	15	0	0	0	0	4	1	UDP-galactose/UDP-glucose transporter 3
Sto02g027970	0	0	0	0	0	2.02	0	1.99	0	0	0	0	0	0	0	0	0	0	0	1	0	1	0	0	0	0	0	0	uncharacterized protein
Sto11g367420	0.31	0.26	0.74	0.92	0.53	0.63	0.2	0.06	0	0	0	0	0	0	6.25	5	13.6	14.66	10.83	11.05	4	1	0	0	0	0	0	0	MND1-interacting protein 1
Sto07g213930	18.26	15.83	13.8	21.94	15.78	17.32	9.82	8.72	8.32	6.46	11.26	9.73	11.28	9.78	197	168	138	189	175	165	107	83	92	64	105	111	127	100	methyltransferase type 11
Sto05g141290	0	0	0	0	0	2.12	0	0	0	0	0	0	0	0	0	0	0	0	0	1	0	0	0	0	0	0	0	0	bZIP transcription factor TGA10 isoform X1
Sto13g426610	23.97	17.99	33.95	21.08	20.78	28.74	22.99	23.75	17.72	17.03	22.72	19.39	36.07	36.64	75	56	100	53	67	80	73	66	57	49	56	60	115	106	F-box protein At1g61340-like
Sto02g037580	0.15	0.44	0.47	0.54	0.28	0.33	0	0	0	0	0	0	0	0	1	3	3	3	2	2	0	0	0	0	0	0	0	0	PREDICTED: uncharacterized protein LOC109358353
Sto13g429500	52.64	45.12	43.03	43.7	21	25.57	14.48	12.14	4.38	4.26	4.8	4.88	11.31	6.92	363	307	276	241	149	156	101	74	31	27	28	35	81	45	Inositol monophosphatase 3
Sto09g299530	240.44	218.47	245.77	273.61	242.23	282.51	328.95	291.09	205.81	150.18	98.11	259.39	720.36	630.55	112	107	117	106	119	121	159	127	103	66	24	98	315	249	RPM1-interacting protein 4
Sto05g128030	0	0	5.5	2.26	10.67	10.03	11.01	10.72	9.97	6.87	9.62	7.67	26.24	25.87	0	0	34	12	73	59	74	63	68	42	54	53	181	162	putative GATA transcription factor 22
Sto01g019050	1378.91	1390.3	1077.27	1096.68	921.24	790.41	452.58	426.71	451.81	261.95	269.99	242.06	373.41	377.43	544	581	439	362	385	288	186	159	193	98	53	76	137	125	60S ribosomal protein L37a
Sto05g125000	2.12	4.19	2.2	5.23	3.41	4.72	0	0.79	0	0	0	0	0	0	3	6	3	6	5	6	0	1	0	0	0	0	0	0	uncharacterized protein LOC100804523
Sto13g424100	35.12	33.39	41.63	40.32	37.18	39.11	23.57	19.48	26.3	24.27	53.51	27.67	42.35	44.61	419	391.85	460	384	456	412	284	205	321.58	266	553.97	350	528	505	SAP30-binding protein-like isoform X2
Sto03g072350	0.12	0.61	0.78	0.89	0.71	0.19	0	0	0	0.22	0.51	0	0.37	1.59	0.66	3.23	3.91	3.84	3.96	0.92	0	0	0	1.08	2.28	0	2.08	8.02	Digalactosyldiacylglycerol synthase 1, chloroplastic
Sto10g318120	39.96	39.97	29.16	23.61	26.55	29.17	25.4	27.87	28.8	22.45	21.49	14.4	33.88	27.52	341	336	231	161	233	220	219	210	252	176	157	129	301	222	GATA transcription factor 7-like
Sto05g135870	3.77	3.16	2.71	3.85	2.25	2.73	1.73	1.87	0.46	0.34	1.5	0.35	0.42	0.76	119	98	79	97	73	76	55	52	15	10	42	12	14	23	ATP-dependent Clp protease ATP-binding subunit
Sto10g325970	0.12	0.12	0.38	0.15	0	0	0	0	0	0	0	0	0	0	1	1	3	1	0	0	0	0	0	0	0	0	0	0	uncharacterized protein LOC114738953
Sto06g171300	22.08	19.95	23.54	25.5	18.74	19.76	11.97	11.02	10.73	10.19	20.37	13.23	22.19	19.84	243	216	240	224	212	192	133	107	121	103	194	154	255	207	CRS2-associated factor 1, mitochondrial
Sto02g034580	7.06	7.67	11.74	7.75	8.92	10.51	3.56	6.17	0.73	0.27	0.29	0.35	0.36	0.39	57	61	88	50	74	75	29	44	6	2	2	3	3	3	PI-PLC X-box domain-containing protein DDB_G0293730
Sto03g063570	138.97	142.15	23.3	38.08	1.75	2.02	0	0.67	0	0	0	0	0	0	230	237	37	51	3	3	0	1	0	0	0	0	0	0	basic proline-rich protein-like
Sto12g375130	23.74	23.12	30.23	28.56	23.76	23.52	13.31	10.77	0.81	0.37	0.17	0	0.32	0.08	633	605	744	607	651	553	358	253	22	9	4	0	9	2	serine/threonine-protein kinase-like protein ACR4
Sto05g133430	10.91	13.83	9.13	12.13	12.52	14.1	7.05	4.93	6.37	6.26	11.73	21.1	58.79	68.79	55	69	43	49	65	63	36	22	33	29	49	109	306	325	ras-related protein Rab2BV-like
Sto11g357850	4.79	4.5	4.39	4.95	2.68	4.2	1.3	0.95	0	0	0	0	0	0	40	37	34	33	23	31	11	7	0	0	0	0	0	0	alpha/beta fold hydrolase
Sto03g086170	45.23	44.4	28.98	38.35	43.39	41.21	37.94	31.71	2.57	1.66	2	0.87	4.57	3.53	446	431	265	302	440	359	378	276	26	15	17	9	47	33	probable receptor-like serine/threonine-protein kinase At5g57670
Sto09g299280	6.74	3.62	7.06	10.27	10.54	3.48	6.11	4.64	4.02	2.25	0.71	0	0.52	4.57	13	7	13	16	21	6	12	8	8	4	1	0	1	8	uncharacterized protein
Sto01g000850	80.92	71.22	54.74	65.99	59.37	70.65	52.56	50.52	50.35	36.27	35.84	70.95	32.44	29.45	72	65	48	48	55	57	48	41	47	30	20	55	28	23	Multivesicular body subunit 12B like
Sto12g384810	23.22	19.78	20.97	28	21.04	22.28	14.59	12.3	13.88	13.53	18.43	13.57	9.57	12.21	495	414	413	476	461	419	314	231	303	265	346	310	214	248	NIPA-like protein
Sto09g309610	119.7	89.64	74.26	109.89	118.87	90.72	73.62	72.74	89.37	64.06	73.6	109.34	150.38	170.36	127	97	77	95	131	87	80	70	99	63	51	103	156	160	39S ribosomal protein L41-A, mitochondrial
Sto02g036980	15.14	18.55	19.38	10.81	16.84	15.57	11.5	15.61	8.19	5.31	7.43	3.25	7.16	6.67	55.78	67.85	67	31.97	63.91	50.97	42.96	51	30.99	18	22	12	27	22.83	3-ketoacyl-CoA synthase 11-like
Sto01g002980	12.72	12.29	27.06	24.79	28.59	28.25	14.83	14.63	5.06	3.65	6.72	3.17	6.79	5.22	307	291	603	477	709	601	361	311	125	81	143	82	172	120	homeobox-leucine zipper protein ATHB-15
Sto13g403450	41.5	37.29	43.63	42.58	43.5	42.38	29.24	27.46	24.86	23.21	16.92	12.73	9.97	11.76	399	353	389	327	430	360	284	233	245	205	140	129	100	107	alanine--tRNA ligase
Sto05g122780	31.44	29.04	20.52	27.5	13.46	14.7	12.47	8.52	9.28	7.41	6.77	6.16	5.62	4.94	582	528	351	406	256	240	233	139	176	126	110	122	109	87	cryptochrome-1-like isoform X1
Sto09g312610	0.11	0.33	0.23	0.13	0	0	0	0	0	0	0	0	0	0	1	3	2	1	0	0	0	0	0	0	0	0	0	0	protein PHR1-LIKE 1-like isoform X1
Sto05g138370	8.53	8.18	11.38	8.29	6.47	8.32	7.3	6.25	7.57	6.05	3.36	4.18	2.93	4.43	23	22	29	18	18	20	20	15	21	15	7	11	8	11	la-related protein 1A-like
Sto11g369120	91.55	90.24	95.29	94.35	52.36	53.46	27.91	26.55	6.84	6.25	5.31	4.63	9.05	9.18	1228	1190	1183	1010	722	633	378	314	94	77	62	66	127	117	IRK-interacting protein
Sto03g058810	0.87	0.88	11.52	4.51	75.47	61.9	127.99	120.44	3.28	1.62	0.44	0.83	1.2	0.53	7	7	86	29	624	440	1040	855	27	12	3	7	10	4	putative pectinesterase/pectinesterase inhibitor 22
Sto06g191320	14.66	15.12	13.14	18.95	9.7	11.82	8.31	8.16	17.6	18.83	28.11	21.57	27.31	27.51	222	225	184	229	151	158	127	109	273	262	372	348	433	396	cell division control protein 48 homolog B
Sto07g228250	1070.01	1041.65	992.26	1114.44	1353.99	1195.1	2782.51	2610.5	41.29	5.15	1.97	2.11	3.71	7.09	11047.5	10585.2	9496.78	9188.27	14373.3	10899.7	29020.3	23782.4	436.97	48.89	17.6	23	40.01	69.37	chalcone synthase-like
Sto09g281300	5.06	4.66	1.63	2.7	1.61	1.86	0.84	0.35	0	0.02	0.03	0.02	0	0.02	220.71	199.49	65.52	93.76	72.12	71.57	36.98	13.45	0	1	1	1	0	1	ABC transporter C family member 8-like
Sto02g026310	0	0	0	0	0	0	0	0	0	0	0	0.09	0.45	0.5	0	0	0	0	0	0	0	0	0	0	0	1.04	5.28	5.26	ervatamin-B-like
Sto07g227400	74.56	86.38	139.72	139.68	136.25	135.39	88.38	86.52	208.98	236.87	292.02	341.38	414.75	450.22	703	802	1222	1052	1321	1128	842	720	2020	2052	2368	3390	4077	4018	50S ribosomal protein L1, chloroplastic
Sto02g047480	0	0	0	0	0	0	0.16	0	0	0.04	0.04	0	0	0	0	0	0	0	0	0	4	0	0	1	1	0	0	0	RNA-directed DNA polymerase
Sto06g196800	9.28	8.85	15.96	15.22	17.08	19.5	18.63	17.51	21.38	29.89	20.79	7.04	9.06	8.36	1212	1132	1920	1583	2291	2242	2452	2012	2857	3584	2427	996	1246	1045	Vacuolar protein sorting-associated protein 13C
Sto09g297250	6.71	8.18	8.69	9.1	8.36	10.05	6.2	3.84	14.01	18.94	22.04	18.97	6.61	10.42	121	145	145	131	155	160	113	61	259	314	349	366	125	179	zinc finger BED domain-containing protein RICESLEEPER 2-like
Sto03g073000	66.16	78.58	126.7	124.9	135.98	143.67	59.85	55.22	51.11	45.02	40.1	32.13	31.64	29.71	491	575	874	741	1038	943	449	362	389	307	253	249	244	208	D-amino-acid transaminase, chloroplastic-like
Sto05g122250	6.3	7.4	6.62	5.37	6.95	5.01	6.93	3.89	10.32	10.12	9.8	10.03	9.65	10.63	44	51	43	30	50	31	49	24	74	65	58	73	70	70	Chaperone protein dnaJ
Sto13g422620	0.15	0.16	0	0	0	0.17	0	0	0	0	0	0	0	0	1	1	0	0	0	1	0	0	0	0	0	0	0	0	transmembrane protein, putative
Sto06g162000	0	0	0	0	0	0	0	0	0	0	0	0	1.7	0.94	0	0	0	0	0	0	0	0	0	0	0	0	4	2	uncharacterized protein LOC114722979
Sto06g189100	5.8	6.11	3.85	6.66	4.62	4.83	2.42	2.77	4.37	3.73	10.33	5.65	11.95	10.52	83	86	51	76	68	61	35	35	64	49	129	86	179	143	amino-acid permease BAT1 homolog
Sto05g123780	1.5	0.22	0.46	0.27	1.04	0.72	0.85	0.73	0.21	0.47	0.26	0	0.42	0	7	1	2	1	5	3	4	3	1	2	1	0	2	0	MADS-box transcription factor 23-like isoform X1
Sto06g176330	1.16	1.35	1.81	1.04	1.33	1.99	0.34	0.41	0.63	0.25	0.67	0.8	0.67	0.63	10.39	11.93	15.11	7.49	12.27	15.81	3.09	3.22	5.83	2.09	5.14	7.62	6.33	5.4	unknown
Sto05g118530	230.63	266.83	369.59	307.62	278.18	300.53	124.96	133.15	1.89	2.11	0.88	1.95	5.07	5.58	2139	2437	3180	2279	2653	2463	1171	1090	18	18	7	19	49	49	glutathione S-transferase-like
Sto05g126570	31.01	30.44	17.6	25.4	9.39	8.09	1.66	2.63	0.19	0	0.22	0	0	0.14	482	465	253	315	150	111	26	36	3	0	3	0	0	2	transmembrane protein, putative
Sto08g232580	0.68	1.01	1.47	1.32	1.86	2.52	6.61	5.25	5.73	3.97	4.8	4.05	3.71	2.47	11	16	22	17	31	36	108	75	95	59	68	70	63	38	vacuolar protein sorting-associated protein 62
Sto03g085940	11.37	9.74	17.36	22.24	22.46	21.98	9.96	10.33	2.54	2.19	4.02	3.61	3.19	2.63	96	81	136	150	195	164	85	77	22	17	29	32	28	21	GDP-mannose transporter GONST1 isoform X1
Sto04g105070	0	0	0	0	1.94	0	0	4.37	0	0	0	0	0	0	0	0	0	0	1	0	0	2	0	0	0	0	0	0	elongation factor 1-delta 1
Sto12g382300	1.83	1.46	1.97	1.8	3.06	2.07	1.81	2.82	1.02	0.28	0.92	1.13	1.64	1.8	14	11	14	11	24	14	14	19	8	2	6	9	13	13	putative wall-associated receptor kinase, galacturonan-binding domain-containing protein
Sto03g070670	233.1	217.49	203.07	229.82	177.92	158.69	152.07	156.55	550.2	643.74	775.3	744.71	1024.98	1155.73	643	598	529	510	506	390	426	384	1562	1633	1657	2009	2869	2935	protein CHAPERONE-LIKE PROTEIN OF POR1, chloroplastic
Sto01g018860	0	0	0	0	0	0	0	0	0.07	0	0	0	0	0	0	0	0	0	0	0	0	0	1	0	0	0	0	0	uncharacterized protein LOC107489348
Sto04g091100	28.48	26.45	43.41	39.16	46.57	48.22	41.08	36.24	5.14	4.69	2.19	1.7	2.71	1.57	1866.14	1699.13	2621.02	2044.22	3134.21	2783.36	2714.3	2090.36	344.55	282.26	127.86	120.39	187.24	98.56	protein CELLULOSE SYNTHASE INTERACTIVE 1-like
Sto05g129630	32.98	32.91	39.41	42.43	33.31	32.69	19.34	19.2	44.59	49.26	58.07	43.54	57.88	63.76	204	201	227	210	212	179	121	105	283	280	302	279	371	371	protein TIC 22, chloroplastic
Sto12g386410	0.14	0	0.58	0.67	0.26	0.76	0.8	0.92	0	0	0	0	0	0	1.05	0	4	4	2	5	6	6	0	0	0	0	0	0	solanesyl diphosphate synthase 1-like
Sto08g233180	384.25	429.47	310.03	332.43	83.48	125.63	9.49	10.75	2.33	1.75	0	0	0	0	475	539	372	334	107	140	12	12	3	2	0	0	0	0	cuticle collagen 2-like
Sto08g239120	5.69	4.63	5.48	5.06	4.87	4.96	3.55	2	1.33	0.5	1.3	0.37	3.04	3.11	100	80	89	71	88	77	63	31	24	8	20	7	56	52	phospholipid--sterol O-acyltransferase isoform X1
Sto06g185130	442.3	501.43	1257.01	990.72	1024.23	1029.85	549.87	615.45	5.44	0.87	3.86	3.9	14.11	10.65	2217	2486	5883	3977	5284	4575	2790	2730	28	4	16	20	73	50	chlorophyll a-b binding protein 151, chloroplastic
Sto11g353470	0	0	2.5	0	1.19	0	0	1.36	0	0	0	0	0	0	0	0	2	0	1	0	0	1	0	0	0	0	0	0	uncharacterized protein
Sto03g067380	0.22	0.28	0.08	0.09	0	0	0	0	9.69	8.06	2.24	7.22	0.07	0	3.08	4	1	1	0	0	0	0	142	106	28	110	1	0	cytochrome P450 71A1-like
Sto09g297870	2.95	0.73	3.82	0	0	2.46	2.17	0	4.26	3.2	2.15	0	0	1.65	4	1	5	0	0	3	3	0	6	4	2	0	0	2	uncharacterized protein
Sto03g081330	24.72	21.89	21.37	26.33	18.96	19.11	12.31	10.31	15.47	12.58	18.44	13.33	23.84	21.89	340	296	272	289	268	232	171	125	218	159	221	195	343	286	bZIP transcription factor 55 precursor
Sto03g070580	22.6	24.11	28.43	24.66	28	25.16	16.25	15.94	5.4	3.37	2.28	2.31	3.86	3.56	241	253	281	210	307	237	175	150	59	33	21	26	43	36	serine/threonine-protein kinase 16
Sto08g238450	15.57	26.4	38.85	29.49	29.13	26.63	4.02	6.25	0.36	0.4	0.96	0	1.46	0	42	71	99	64	81	64	11	15	1	1	2	0	4	0	Os09g0531850
Sto01g006180	0.2	0.36	0.05	0.09	0.02	0.06	0.07	0.09	0	0	0	0	0	0	8	14	2	3	1	2	3	3	0	0	0	0	0	0	probable disease resistance protein At5g63020
Sto13g423570	134.22	126.63	91.8	88.08	127.04	122.51	232.87	228.42	17.83	11.74	11.33	6.62	17.53	12.8	1307	1214	829	685	1272	1054	2291	1963	178	105	95	68	178	118	GDSL esterase/lipase At5g45670-like
Sto05g123120	68.43	63.56	53.69	62.58	41.03	40.2	31.79	27.53	9.38	10.18	9.79	6.35	9.88	8.93	1032	942	749	753	636	535	484	366	145	141	129	102	156	128	pyridoxine/pyridoxamine 5'-phosphate oxidase 1, chloroplastic isoform X1
Sto02g032350	60.47	60.25	62.63	71.26	65.3	63.98	42.29	36.7	7.03	3.92	3.51	2.02	8.41	6.98	1562	1527.38	1493.36	1467.38	1733	1457	1102	835	186	93	80	56	228	172	coatomer subunit gamma-2
Sto07g207440	11.47	11.76	22.84	14.23	20.3	22.93	13.3	10.42	5.14	5.51	9.72	3.63	4.76	4.04	111	112	205	110	202	196	130	89	51	49	81	37	48	37	BES1/BZR1 homolog protein 4
Sto02g025460	28.38	28.44	25.83	31.6	25.44	26.27	23.55	19.39	8.09	7.83	9.91	3.62	4.64	4.69	1330	1307	1116	1180	1225	1085	1113	800	388	337	413	183	229	210	endoribonuclease Dicer homolog 3a
Sto11g370120	49.38	48.73	43.73	41.98	38.64	42.82	27.87	26	41.15	39.89	40.62	38.11	32.92	31.65	644	625	528	437	518	493	367	299	550	478	461	528	449	392	glutathione S-transferase T1-like
Sto05g117710	0	0	0	0	0	0	0.92	0	0.9	0	0	0	0	3.19	0	0	0	0	0	0	1	0	1	0	0	0	0	3	uncharacterized protein
Sto02g033910	0.3	0.61	1.3	0.38	1.77	2.4	1.2	1.03	0.59	0.66	3.84	0.61	1.49	0.33	1	2	4	1	6	7	4	3	2	2	10	2	5	1	auxin-induced protein X10A-like
Sto05g161350	1.18	1.2	0.82	2.53	0.41	0.76	0.92	0.86	0.66	1.1	1.74	2.38	1.61	0.97	14	14	9	24	5	8	11	9	8	12	18	30	20	11	UDP-glycosyltransferase 87A1-like
Sto03g055000	18.9	17.48	25.3	21.08	23.89	24.74	19.14	18.43	12.16	13.71	17.49	6.93	10.4	9.49	264	240	327	235	343	305	270	227	174	176	213	103	152	126	serine/arginine repetitive matrix protein 2 isoform X1
Sto08g238980	4.74	4.63	5.74	5.78	6.83	6.69	9.53	7.74	1.29	0.54	0.56	0.58	0.66	0.66	144	138	161	140	213	179	292	207	40	15	15	19	21	19	serine/threonine-protein kinase tricorner-like
Sto10g322220	0	0	0	0	0	0	0	0	0.53	0	0	0	0	0	0	0	0	0	0	0	0	0	1	0	0	0	0	0	membrane protein PM19L-like
Sto06g170370	2.51	2	13.18	4.36	33.09	26.4	70.1	65.81	1.46	5.46	0	0	2.51	1.11	5	4	25	7	68	47	142	117	3	10	0	0	5	2	EPIDERMAL PATTERNING FACTOR-like protein 9
Sto10g348810	134.07	135.75	122.65	154.2	144.02	134.39	125.15	98.97	126.13	109.2	129.45	120.01	82.94	74.55	672	673	574	619	743	597	635	439	649	503	537	616	429	350	vacuolar protein sorting-associated protein 32 homolog 2
Sto06g192000	5.03	3.86	6.13	5.07	2.79	4.05	0.24	0.54	5.83	5.99	19.11	16.08	14.91	20.27	21	16	24	17	12	15	1	2	25	23	65	68	64	79	photosynthetic NDH subunit of lumenal location 2, chloroplastic
Sto04g115000	429.12	430.25	436.93	384.53	466.71	443.58	404.73	418.69	590.65	604.43	589.07	650.24	533.66	559.67	1144	1144	1101	825	1283	1054	1096	993	1621	1482	1211	1690	1442	1372	multiprotein-bridging factor 1b
Sto07g231180	21.64	18.08	21.98	20.46	16.88	18.75	10.48	10.47	3.74	3.8	1.45	1.39	2.16	2.03	192	158	181	145	154	147	94	82	34	31	11	13	20	17	putative methyltransferase At1g22800
Sto08g242510	9.41	15.55	11.75	11.62	13.94	17.46	9.22	7.69	9.08	7.48	1.77	8.12	6.94	6.26	15	25	18	15	23	25	15	11	15	11	2	12	11	9	replication protein A 14 kDa subunit B-like
Sto05g119720	0.99	0	1.56	1.23	1.44	2.21	1.94	1.11	0	0.54	0.67	0	0	0	2	0	3	2	3	4	4	2	0	1	1	0	0	0	uncharacterized protein
Sto09g313440	60.02	57.03	77.83	91.86	109.49	92.5	78.92	67.45	78.65	94.04	330.83	57.26	100.94	107.19	603	564	725	737	1131	821	801	598	810	868	2866	607	1058	1020	heat shock factor protein HSF30
Sto06g169340	17.24	15.4	21.1	22.48	18.77	19.95	13.33	10.96	8.13	9.9	11.05	3.65	8.07	6.87	1031	903	1163	1071	1153	1051	804	577	498	544	589	236	508	393	chromatin modification-related protein EAF1 B-like isoform X1
Sto13g428660	6.28	5.89	7.14	6.36	4.78	5.32	2.11	2.54	0.59	0.71	0.25	0.15	0.26	0.17	115	106	121	93	90	86	39	41	11	12	4	3	5	3	probable DNA helicase MCM9 isoform X1
Sto01g006720	0	0.11	0.48	0	0.21	0.25	0	0	0	0.12	0.12	0	0	0.12	0	1.14	4.66	0	2.28	2.28	0	0	0	1.16	1.1	0	0	1.17	caffeic acid 3-O-methyltransferase-like
Sto08g235910	47.75	46.47	49.65	56.99	53.17	54.92	36.87	33.6	12.64	10.1	6.37	5.49	5.87	5.23	1055	1008	1013	1004	1207	1070	822	654	286	205	124	130	136	110	vacuolar protein sorting-associated protein 51 homolog
Sto09g314340	12.69	13.68	1.57	3.23	4.81	3.81	8.34	11.07	0.22	0.12	0	0	0	0	113	120	13	23	44	30	75	87	2	1	0	0	0	0	probable carbohydrate esterase At4g34215
Sto01g019800	7.99	7.98	9.28	6.87	8.98	5.65	2.72	3.39	0.37	0.41	0.15	0.12	0.6	0	64	63	69	44	74	40	22	24	3	3	1	1	5	0	GPI inositol-deacylase PGAP1-like protein
Sto02g029970	28.76	25.07	35.25	40.53	29.89	31.23	16.24	14.39	16.19	19.46	21.54	15.64	11.57	12.87	885	757	1001	994	945	847	504	390	510	550	587	518	374	378	FACT complex subunit SPT16-like
Sto01g002400	0.08	0.08	0.7	0.2	0.71	0.46	0.16	0.09	0.16	0.18	0	0.23	0.08	0.09	1	1	8	2	9	5	2	1	2	2	0	3	1	1	lysM domain-containing GPI-anchored protein 2-like
Sto09g316850	9.48	18.69	28.52	25.28	20.58	19.29	17.78	15.76	9.88	11.96	8.16	15.72	7.22	4.43	12	24	35	26	27	22	23	18	13	14	7	18	9	5	uncharacterized protein
Sto06g200610	9.59	9.96	11.27	11.51	10.2	11.84	6.74	6.29	2.9	3.32	9.46	4.94	9.69	8.57	258	263	280	247	282	281	183	149	80	82	225	143	274	220	Phosphatidylinositol/phosphatidylcholine transfer protein SFH12
Sto09g291840	0.78	0.79	0	0.32	0.25	0	0.26	0.59	0.51	0.28	0	0.26	0	0.28	3	3	0	1	1	0	1	2	2	1	0	1	0	1	ribonuclease H
Sto11g365880	13.98	13.2	13.32	16.43	15.12	14.7	12.1	7.81	0.87	1.26	0.81	0.87	0.63	0.75	315	292	277	295	350	292	275	155	20	26	16	21	15	16	histone-lysine N-methyltransferase CLF
Sto02g028370	38.97	33.14	47.96	36.89	56.29	52.79	51.69	49.45	16.82	14.05	14.58	10.16	47.66	41.96	495	414	564	374	735	592	663	554	219	164	161	137	633	506	U-box domain-containing protein 4
Sto08g242170	119.74	125.12	93.39	111.8	98.5	85.07	35.26	40.15	43.19	49.62	29.18	29.53	71.85	51.03	220	231	164	166	187	140	66	66	82	84	39	51	132	85	60S acidic ribosomal protein P2-like
Sto02g050740	19.13	20.75	18.69	23.7	18.12	19.05	11.5	10.78	4.01	2.83	2.32	1.8	5.86	6.03	191	204	173	189	186	168	116	95	41	26	20	19	61	57	zinc finger transcription factor YY1-like isoform X1
Sto03g085520	181.21	183.26	120.01	127.4	100.64	107.68	118.67	105.7	112.74	101.45	75.53	145.23	118.36	112.52	224	230	144	128	129	120	150	118	145	116	63	162	144	124	protein BOLA2
Sto03g057530	96.32	89.94	21.23	24.49	12	12.01	5.82	5.7	2.19	0.31	0	0.28	0.82	0.61	343	318	71	70	44	38	21	18	8	1	0	1	3	2	mavicyanin-like
Sto02g031870	2.35	2.13	2.26	2.56	1.94	2.11	1.67	0.96	0.74	0.87	0.71	0.41	0.63	0.23	53	47	47	46	45	42	38	19	17	18	14	10	15	5	pentatricopeptide repeat-containing protein At5g08510-like
Sto02g052450	4.25	3.92	3.54	5.56	3.48	3.28	4.11	3.94	0.19	0.42	0.11	0	0.09	0.31	44	40	34	46	37	30	43	36	2	4	1	0	1	3	uncharacterized protein LOC109803199
Sto07g231740	120.67	108.42	143.2	135.77	135.36	134.25	88.66	84.72	49.69	45.69	61.52	41.13	69.17	59.29	385	344	430	348	445	381	287	240	163	134	155	130	225	175	protein BOLA4, chloroplastic/mitochondrial
Sto03g054840	1.07	1.44	0.76	0.89	1.55	1.4	0.35	0.6	0.69	0.39	0.21	0.17	0.52	0.57	6	8	4	4	9	7	2	3	4	2	1	1	3	3	Actin-related protein 2/3 complex subunit 4
Sto09g283430	0	0	0	0	0	0.72	0.31	0	0	0	0	0	0	0.69	0	0	0	0	0	2	1	0	0	0	0	0	0	2	cucumber peeling cupredoxin-like
Sto10g348100	15.67	15.69	32.48	38.37	34.46	30.59	21.98	16.78	58.46	89.12	193.3	130.65	138.08	165.18	199	196	382	389	450	343	282	188	761	1040	2135	1762	1834	1992	thermosome subunit gamma
Sto06g192910	0	0	0.24	0.57	4.23	3.62	9.95	13.97	2.01	0.25	0	0	0	0	0	0	1	2	19	14	44	54	9	1	0	0	0	0	calcineurin B-like protein 7
Sto05g118090	9.37	9.42	8.93	12.64	9	10.36	6.01	5.95	3.16	1.8	3.97	2.93	3.77	3.28	159	157	140	171	157	155	103	89	55	28	59	53	67	53	Bromodomain and PHD finger-containing protein 3
Sto10g342880	24.63	21.07	25.9	29.09	27.29	35	37.7	34.89	56.22	47.18	48.3	54.21	70.46	67.99	179	151	175	169	204	225	277	224	419	315	298	411	532	466	hypersensitive-induced response protein 4-like
Sto06g187190	0.4	0.2	0	0	0	0	0	0	0	0	0	0	0	0	2	1	0	0	0	0	0	0	0	0	0	0	0	0	glutamate decarboxylase 1-like
Sto09g308460	16.16	16.04	16.88	15.98	14.18	16.24	13.58	13.59	7.51	4.88	6.09	1.95	3.26	2.35	317	309	306	250	286	281	269	235	151	88	105	41	67	44	aminoacylase-1-like
Sto11g367620	9.25	11.24	38.1	29.71	30.27	30.79	20.7	14.5	3.38	4.03	3.27	2.13	0.97	0.82	155	185	590	397	521	455	350	214	58	62	48	38	17	13	two-component response regulator-like APRR2
Sto01g015240	13.09	12.75	11.53	16.57	11.04	12.37	6.18	5.45	0.37	0	0	0	0.06	0.07	210	201	171	212	182	175	100	77	6	0	0	0	1	1	disease resistance RPP13-like protein 4
Sto06g190510	10.37	10.51	13.17	9.76	12.98	10.93	13.45	11.21	3.8	3.44	7.96	1.82	6.12	6.8	213	212	250	160	274	198	279	203	80	65	144	40	132	133	proline-rich receptor-like protein kinase PERK9
Sto05g160060	63.07	44.28	17.93	67.41	13.45	41.04	31.95	19.78	4.32	4.99	0	6.58	5.43	0	13	10	4	12	3	8	7	4	1	1	0	1	1	0	gamma aminobutyrate transaminase 1, mitochondrial
Sto12g388840	18.97	21.47	11.13	12.02	9.1	8.94	6.26	4.54	0.12	0	0	0	0	0.13	156	174	85	79	77	65	52	33	1	0	0	0	0	1	beta-galactosidase-like isoform X1
Sto04g117330	278.96	283.92	263.77	254.37	273.75	308.63	284.43	260.01	62.37	44.51	33.46	35.35	213.94	176.98	2906	2911	2547	2116	2932	2840	2993	2390	666	426	301	389	2326	1747	S-adenosylmethionine synthase 2
Sto13g435240	34.72	29.78	34.89	29.76	24.84	25.01	16.26	15.31	24.87	25.61	26.64	35.51	43.37	53.22	84	72	80	58	62	54	40	33	62	57	49	83	106	118	thioredoxin-like 3-3
Sto01g016910	0	0.14	0	0.17	0	0	0	0	0	0	0	0	0	0	0	1	0	1	0	0	0	0	0	0	0	0	0	0	ribonuclease H
Sto10g317860	2.44	1.46	1.54	0.6	0.94	1.64	0	0	0	0	0	0	0	0	5	3	3	1	2	3	0	0	0	0	0	0	0	0	Os02g0550650, partial
Sto03g067640	9.43	10.23	15.37	12.06	14.43	16.21	27.01	24.49	33.29	30.53	40.79	41.44	36.48	41.46	40	43	61	41	63	61	116	92	145	119	141	178	159	164	PB1 domain protein
Sto06g170170	4.3	3.32	29.01	19.17	34.5	35.75	37.25	27.92	4.98	7.11	9.81	8.41	17.68	15.7	54	41	337	192	445	396	472	309	64	82	107	112	232	187	transcription factor WER-like isoform X1
Sto03g069550	0.52	0.53	9.27	6.91	19.32	19.91	27.34	25.61	0.51	0	0	0	0	0	3	3	50	32	115	102	160	131	3	0	0	0	0	0	Expansin-A15 isoform B
Sto01g015790	0	0	0.78	0	0.73	0	0.74	0	0	0	0	0	0	0	0	0	1	0	1	0	1	0	0	0	0	0	0	0	uncharacterized protein
Sto06g196430	0.17	0.67	1.97	1.67	3.73	3.01	0.33	0.19	3.74	5.62	9.14	13.37	29.93	28.18	1	4	11	8	23	16	2	1	23	31	46	83	186	159	expansin-like B1
Sto01g001840	52.27	53.82	27.24	33.82	18.28	22.2	15.04	15.24	2.81	1.45	0.24	0.19	5.51	2.49	509	516	246	263	183	191	148	131	28	13	2	2	56	23	F-box/kelch-repeat protein At5g15710-like
Sto02g051900	15.99	26.86	80.5	33.47	98.14	124.18	85.27	134.95	26.3	46.4	0	25.07	39.23	64.61	1	2	6	2	7	8	6	9	2	3	0	1	2	3	uncharacterized protein
Sto05g156330	0.32	0.28	0.53	0.32	0.23	0.22	0.17	0.17	0.02	0.02	0.07	0	0.14	0.11	15	13	23	12	11	9	8	7	1	1	3	0	7	5	ribonuclease H
Sto13g419830	29.76	26.96	16.35	18.35	13.06	10.76	17.26	16.19	2.36	1.25	0.48	0.51	0.87	0.89	492	438	250	242	222	157	288	236	40	19	7	9	15	14	senescence-associated carboxylesterase 101-like
Sto10g342260	201.81	192.56	223.43	189.16	211.35	189.81	214.92	172.45	193.85	154.17	182.41	159.67	261.28	273.72	538	512	563	405.84	581	451	582	409	532	378	375	415	706	671	DNA-directed RNA polymerases II, IV and V subunit 6A
Sto09g293140	9.22	16.16	12.99	11.45	10.05	11.2	8.31	6.04	1.86	2.09	1	0.79	1.52	1.67	24	42	32	24	27	26	22	14	5	5	2	2	4	4	glycine-rich RNA-binding protein 4, mitochondrial-like
Sto10g322020	2.81	2.23	0.86	1.5	0.39	0.45	0.2	0.68	5.08	6.33	12.13	17.84	28.99	32.37	14	11	4	6	2	2	1	3	26	29	50	91	149	151	Werner Syndrome-like exonuclease
Sto13g442710	12.95	11.61	11.7	0	5.91	0	18.07	25.9	0	6.57	0	0	7.4	0	2	2	2	0	1	0	3	4	0	1	0	0	1	0	uncharacterized protein
Sto10g341760	4.1	7.55	3.84	0	3.81	4.36	0	0	0	0	0	0	0	0	1	2	1	0	1	1	0	0	0	0	0	0	0	0	uncharacterized protein
Sto01g021620	14.38	14.25	11.5	17.19	11.99	12.63	12.5	8.49	7.59	4.39	7.24	3.52	4.14	4.09	196	191	145	187	168	152	172	102	106	55	86	51	59	53	Methyltransferase FkbM
Sto02g053460	12.43	8.81	1.91	2.22	0.86	2.41	0.7	1	0.17	0	0	0	0	0	70	49	10	10	5	12	4	5	1	0	0	0	0	0	MADS-box transcription factor 23-like isoform X1
Sto04g110640	8.78	11.2	5.22	8.52	3.64	2.1	2.46	1.4	4.24	6.8	3.54	3.38	6.31	8.35	14	18	8	11	6	3	4	2	7	10	4	5	10	12	transmembrane protein, putative
Sto11g363630	5.58	5	3.35	3.2	1.7	1.6	1.87	1.3	0.2	0.15	0.31	0	0.06	0	83	73	46	38	26	21	28	17	3	2	4	0	1	0	aspartyl protease family protein 1-like
Sto11g370340	28.66	26.72	48.03	49.33	46	45.67	28.16	28.79	18.4	18.41	19.16	14.96	20.74	21.6	488	447	756	670	805	686	484	432	321	288	286	272	370	350	serine/threonine-protein kinase BSK7-like
Sto13g408290	3.7	3.54	0	2.24	1.76	0	1.79	5.97	1.73	0	0	0	0	0	2	2	0	1	1	0	1	3	1	0	0	0	0	0	uncharacterized protein LOC111006600
Sto13g434190	7.95	3.36	0	0	0	0	0	0	0	0	0	0	0	0	31	13	0	0	0	0	0	0	0	0	0	0	0	0	Dt1
Sto08g278100	13.96	12.85	16.08	18.53	16.34	16.75	11.55	11.93	11.94	12.4	17.32	13.67	20.58	20.7	98	89	105	104	118	104	82	74	86	80	103	100	150	137	CDK-activating kinase assembly factor MAT1
Sto10g328590	0.14	1.24	0.73	1.36	0.66	0.46	0.54	0.77	0.13	0.15	0	0.13	0.13	0.29	1	9	5	8	5	3	4	5	1	1	0	1	1	2	uncharacterized protein LOC113280040
Sto03g066110	0.46	0.92	0	0.57	0	0	2.26	2.06	0.45	0	0	0	0	0	1	2	0	1	0	0	5	4	1	0	0	0	0	0	uncharacterized protein LOC114719532
Sto05g158690	116.42	93.38	62.9	86.08	83.63	70.61	47.07	34.17	40.29	42.89	47.54	34.63	51.57	37.72	221	178	114	132	164	120	91	58	79	75	66	62	98	65	50S ribosomal protein HLP, mitochondrial-like
Sto05g131600	0.06	0.03	0.45	0.15	0.03	0.1	0	0	0	0	0	0.03	0	0	2	1	14	4	1	3	0	0	0	0	0	1	0	0	ABC transporter B family member 19-like
Sto03g060450	11.15	10.87	14.55	18.1	13.74	12.21	9.34	8.35	1.32	1.39	0.95	0.12	1.43	0.44	218.8	209.54	263.84	283.21	277.12	211.27	184.89	144.34	26.54	25.14	16.45	2.6	29.51	8.2	Anaphase-promoting complex subunit 1
Sto05g156590	30.1	27.01	47.16	50.97	49.7	54.95	43.63	36.98	28.54	32.12	60.75	27.24	50.46	49.98	863	760	1248	1165	1464	1389	1262	934	838	846	1541	840	1520	1367	protein SMG7
Sto03g068600	0.13	0	0.14	0.08	0.13	0.3	0.06	0	0	0	0	0	0	0.07	2	0	2	1	2	4	1	0	0	0	0	0	0	1	uncharacterized protein LOC110662438
Sto11g357700	5.6	4.54	1.72	4.8	2.02	2.71	2.85	3.44	8.11	2.44	0.76	1.85	0	0.17	35	28	10	24	13	15	18	19	52	14	4	12	0	1	probable 6-phosphogluconolactonase 2
Sto08g273020	0	0.1	0	0	0	0	0	0	0	0	0	0	0	0	0	1	0	0	0	0	0	0	0	0	0	0	0	0	zinc finger BED domain-containing protein RICESLEEPER 2-like
Sto11g370690	0	0	0	0	0	0	0	0.2	0	0	0	0	0	0	0	0	0	0	0	0	0	1	0	0	0	0	0	0	PREDICTED: uncharacterized protein LOC108477587
Sto01g017790	0	0	0	0	0	0	0	0	0	0	0	0	0.12	0	0	0	0	0	0	0	0	0	0	0	0	0	1	0	mannan endo-1,4-beta-mannosidase 4-like
Sto10g320470	30.97	30.51	30.79	29.33	28.67	28.71	17.64	15.41	3.9	1.74	1.33	0.98	3.84	3.02	271	263	250	205	258	222	156	119	35	14	10	9	35	25	zinc finger protein-like 1 homolog
Sto04g108730	0	0.14	0	0	0	0	0	0	0.13	0	0	0	0	0	0	1	0	0	0	0	0	0	1	0	0	0	0	0	Retrovirus-related Pol polyprotein from transposon TNT 1-94
Sto09g290490	0.22	0.08	0	0.37	0	0	0	0	0	0	0	0	0	0	3	1	0	4	0	0	0	0	0	0	0	0	0	0	UDP-glycosyltransferase 82A1
Sto01g007440	8.68	9.79	20.74	18.95	29.84	27.68	76.18	74.13	131.28	131.52	162.82	131.23	86.72	89.59	139	154	307	242	491	391	1231	1046	2153	1934	2281	2241	1454	1364	granule-bound starch synthase 1, chloroplastic/amyloplastic-like
Sto09g279260	12.24	11.45	11.73	15.68	15.32	15.15	11.54	12.46	1.42	0.36	0.68	0.12	0.63	0.35	185	170	164	189	238	202	176	166	22	5	9	2	10	5	O-fucosyltransferase 36-like
Sto00g446880	5.07	2.67	4.37	7.26	4.29	5.8	5.63	2.86	0	0	1.19	0.58	1.2	0.53	27.78	14.43	22.29	31.83	24.19	28.14	31.2	13.84	0	0	5.45	3.28	6.81	2.73	uncharacterized protein LOC21408204
Sto06g204500	99.26	97.82	110.1	112.89	75.06	83.65	16.44	13.46	0.41	0.38	0.08	0	0.41	0.15	1405	1361	1442	1275	1092	1045	235	168	6	5	1	0	6	2	O-fucosyltransferase 39-like isoform X1
Sto02g052330	0.12	0	0	0	0	0.13	0	0	0	0	0	0	0	0	1	0	0	0	0	1	0	0	0	0	0	0	0	0	haloacid dehalogenase-like hydrolase domain-containing protein 3
Sto08g276280	0.19	0	0.81	0.47	0.37	0	0	0	0	0	0	0	0	0	1	0	4	2	2	0	0	0	0	0	0	0	0	0	probable aldo-keto reductase 1
Sto08g277300	63.94	63.62	54.35	58.64	52.09	50.03	38.58	33.59	8.76	8.14	4.03	2.86	7.02	4.9	1069	1045	840	782	895	738	651	495	150	125	59	51	123	78	mitogen-activated protein kinase 9-like
Sto13g426090	0.37	0.13	0.07	0.08	0	0	0.12	0	0.12	0.34	0.07	0.17	0.3	0.26	6	2	1	1	0	0	2	0	2	5	1	3	5	4	polyphenol oxidase, chloroplastic-like
Sto07g210820	1.68	1.46	5.93	4.35	5.01	4.34	2.73	1.36	0.12	0	0	0	0	0	14	12	46	29	43	32	23	10	1	0	0	0	0	0	basic leucine zipper 61-like
Sto09g298900	0.66	0.52	2.54	1.38	1.57	1.83	0.07	0	0	0	0	0	0	0	9	7	32	15	22	22	1	0	0	0	0	0	0	0	cytochrome P450 71D9-like
Sto08g234190	140.99	116.12	245.36	133.65	176.83	234.39	85.51	126.79	147.6	96.35	49.59	46.36	161.71	152.77	166	139	281	128	216	249	103	135	181	105	39	49	187	160	Universal stress protein A-like protein
Sto13g405470	2.24	2.24	4.71	3.88	3.47	6.51	1.32	4.01	2.6	1.46	0.6	3.27	0.89	1.47	5	5	10	7	8	13	3	8	6	3	1	7	2	3	probable polyribonucleotide nucleotidyltransferase 1, chloroplastic isoform X1
Sto05g130550	49.13	49.22	33.29	42.3	17.82	17.74	11.78	11.64	0.79	0.48	0	0	0.85	0.54	665	655	417	457	248	212	161	139	11	6	0	0	12	7	protein IQ-DOMAIN 1-like
Sto08g273680	1.31	1.47	6.22	7.89	2.17	2.97	0.13	0	0.64	0.72	1.7	1.51	3.03	2.37	10	11	44	48	17	20	1	0	5	5	11	12	24	17	dihydrodipicolinate reductase-like protein CRR1, chloroplastic
Sto10g340130	2.09	2.59	4.62	3.63	2.93	3.15	1.26	1.05	0	0.13	0.27	0.33	0	0.37	18	22	37	25	26	24	11	8	0	1	2	3	0	3	probable WRKY transcription factor 27
Sto12g383590	0	0	0.27	0	0	0	0	0	0	0	0	0	0.12	0	0	0	2	0	0	0	0	0	0	0	0	0	1	0	protein RKD1-like
Sto08g251930	35.85	36.97	46.32	45.01	49.17	46.98	37.68	27.37	10.66	6.45	7.45	7.14	11.31	11.83	121	124	147	122	171	141	129	82	37	20	20	24	39	37	AP-4 complex subunit sigma
Sto06g192160	12.18	11.19	0	0.12	0	0.11	0.1	0	0	0	0	0	0	0	125	113	0	1	0	1	1	0	0	0	0	0	0	0	amino acid transporter AVT1I-like
Sto13g441990	73.24	70.25	64.45	74.34	62.41	57.74	79.33	90.34	433.39	495.89	744.89	724.83	892.76	911.06	254	242	210	207	223	178	279	278	1545	1581	2061	2508	3165	2931	translationally-controlled tumor protein homolog
Sto13g439940	472.54	449.1	433.75	446.89	377.17	390.26	302.02	308	995.83	927.61	766.15	942.22	1136.8	1159.03	2281	2145	1956	1728	1874	1670	1476	1316	4935	4115	3051	4647	5658	5236	60S ribosomal protein L19-1
Sto09g279840	0.49	0.17	0	0	0	0	0	0	0	0	0	0	0	0	3	1	0	0	0	0	0	0	0	0	0	0	0	0	B3 domain-containing transcription factor VRN1-like
Sto13g439730	8.52	14.56	8.64	8.72	8.48	10.83	6.04	8.38	0.43	0.24	0	0.21	0.64	1.64	39	66	37	32	40	44	28	34	2	1	0	1	3	7	UDP-glucuronic acid decarboxylase 2
Sto06g195070	30.76	30.35	28.81	34.28	24.89	26.63	11.17	8.58	5.3	6.82	7.2	6.48	4.23	3.74	879	851	760	781	731	671	322	216	155	179	182	199	127	102	geraniol 8-hydroxylase-like
Sto10g323370	0.31	0.16	0	0	0	0	0	0	0	0	0	0	0	0	2	1	0	0	0	0	0	0	0	0	0	0	0	0	DUF674 family protein
Sto08g238350	14.97	18.03	15.38	15.83	12.29	12.68	14.46	11.28	21.25	24.48	36.85	25.15	36.47	41.68	167	198	159	141	141	125	163	111	243	251	356	297	425	441	Transcription factor UNE12
Sto04g111060	2.42	1.69	0.71	1.11	0.32	0.58	0.14	0.11	0	0	0.11	0	0	0	51.53	35.33	14	18.9	7	10.92	3	2	0	0	2	0	0	0	beta-amyrin 28-monooxygenase-like
Sto04g114010	19.4	19.12	16.43	21.26	17.36	17.1	23.04	20.4	24.54	23.33	36.96	34.25	58.84	63.19	114	111	90	100	105	89	137	106	148	126	182	208	358	349	PLATZ transcription factor
Sto10g347640	32.82	38.88	34.3	48.95	28.52	44.17	28.95	27.51	4.23	3.19	15.33	10.6	7.8	0	22	27	23	27	20	27	20	17	3	2	6	6	5	0	protein phosphatase 2C 70
Sto05g145080	0	3.78	3.84	0	0	0	3.88	0	3.69	0	0	0	0	0	0	1	1	0	0	0	1	0	1	0	0	0	0	0	uncharacterized protein
Sto10g319450	19.22	15.67	14.89	20.19	13.61	15.37	8.89	8.17	7.1	5.84	6.32	8.63	19.44	16.8	272	218	195	228	198	192	127	102	103	76	78	130	288	226	glycoprotein 3-alpha-L-fucosyltransferase A
Sto01g024700	19.34	29.41	49.91	26.91	40.98	36.41	24.15	18.03	31.39	32.56	57.95	38.91	92.03	77.92	14	22	36	16	31	24	18	12	24	22	25	24	64	49	putative SERF-like protein
Sto01g023570	0.39	0.39	0.21	0.48	0.19	0.87	0.57	1.53	0	0	0	0	0	0	2	2	1	2	1	4	3	7	0	0	0	0	0	0	diacylglycerol kinase theta-like
Sto13g427100	42.68	44.53	39.72	35.24	29.02	29.5	18.63	21.91	26.83	31.09	41.69	22.27	22.79	23.11	674	691	580	444	471	411	297	305	434	451	576	375	377	347	transcription factor TCP8-like
Sto06g165830	9.12	8.27	8.41	12.29	8.57	9.44	6.15	5.35	2.92	2.4	4.5	1.19	2.06	1.48	207	184.48	176.48	222.52	200	189	141	107	68	50	90	29	49	32	pentatricopeptide repeat-containing protein At3g62890-like
Sto11g364420	33.25	35.9	26.69	37.36	28.16	27.68	21.29	15.12	10.32	5.26	6.92	4.7	8.09	4.75	179	191	134	161	156	132	116	72	57	26	31	26	45	24	thioredoxin domain-containing protein PLP3B-like
Sto10g344590	20.52	17.38	18.39	20	13.51	15.15	9.78	6.39	5.28	5.39	6.36	4.66	6.42	8.34	87	73	73	68	59	57	42	24	23	21	22	20	28	33	RNA polymerase II subunit A C-terminal domain phosphatase SSU72
Sto11g369670	7.84	8.56	5.37	3.21	3.36	2.89	0	0	0	0	0	0	0	0	9	10	6	3	4	3	0	0	0	0	0	0	0	0	phospholipase D beta 1-like
Sto09g311440	3.32	2.61	4.85	5.33	6.51	4.29	3.86	3.1	0.51	0.32	2.26	0.87	1.28	1.77	57	44	77	73	115	65	67	47	9	5	34	16	23	29	U-box domain-containing protein 52
Sto03g069230	1.89	2.24	3.74	5.13	2.14	3.57	0.62	1.07	0	0	0	0	0	0	24	28	44	52	28	40	8	12	0	0	0	0	0	0	F-box/kelch-repeat protein At1g74510
Sto08g272080	7.53	8.63	18.23	15.6	26.08	25.35	32.48	38.31	16.03	17.15	22.18	18.31	27.9	31.92	21	24	48	35	75	63	92	95	46	44	48	50	79	82	hypothetical protein C4D60_Mb02t12900
Sto09g315570	35.85	36.63	24.82	30.33	19.94	26.55	18.45	18.88	5.45	2.98	0	0.52	0.74	0.23	327	329	210	221	187	214	170	152	51	25	0	5	7	2	mannan endo-1,4-beta-mannosidase 7-like
Sto11g349550	0.66	0	0.69	0	0	0	0	0	0.64	0.72	0	0	0.67	0	1	0	1	0	0	0	0	0	1	1	0	0	1	0	uncharacterized protein
Sto12g393410	0	0	0	0.12	0	0	0	0	0	0.15	0	0	0	0	0	0	0	0.69	0	0	0	0	0	1	0	0	0	0	Transposon Ty3-G Gag-Pol polyprotein
Sto09g291450	0	0	0	0	0	0	0.27	0	0	0	0	0	0	0	0	0	0	0	0	0	1	0	0	0	0	0	0	0	Uncharacterized protein TCM_032659
Sto09g295800	302.03	298.65	301.51	312.75	241.2	257.36	214.01	210.03	396.5	563.61	739.53	694.73	876.46	922.78	638	632	606	533	526	486	460	396	864	1096	1163	1399	1861	1777	splicing factor 3B subunit 6-like protein
Sto08g253300	31.37	28.1	19.71	33.04	11.5	11.84	4.93	5.54	1.33	0.96	1.25	0.74	0.66	0.93	321	283	187	270	121	107	51	50	14	9	11	8	7	9	uncharacterized protein LOC113866787
Sto04g112080	29.01	20.34	0	0	0	0	0	0	0	0	0	0	0	0	25	18	0	0	0	0	0	0	0	0	0	0	0	0	RALF-like protein
Sto08g257710	6.75	8.9	8.09	8.83	7.78	9.58	4.66	6.21	5.81	4.95	10.25	4.99	3.63	5	43	56	48	45	51	54	30	35	38	29	55	33	24	30	tetratricopeptide repeat protein 1
Sto13g441370	3.64	4.26	3.21	2.76	2.04	2.5	0.87	0.63	1.08	1.32	1.67	1.99	0.32	0.23	33	38	27	20	19	20	8	5	10	11	13	19	3	2	nuclear envelope-associated protein 2-like
Sto06g170590	0.31	0	0.65	0.38	0	0.35	0.3	0	0	0	0	0.93	0.3	0	1	0	2	1	0	1	1	0	0	0	0	3	1	0	uncharacterized protein
Sto09g316000	0.23	0.47	0	0	0	0	0	0	0.23	0	0.29	0	0.46	1	1	2	0	0	0	0	0	0	1	0	1	0	2	4	auxin-induced protein 6B
Sto12g394820	17.69	15.61	14.59	13.16	9.19	10.69	5.58	5	8.47	8.3	7.59	7.49	6.32	2.11	116	101	89	69	62	62	37	29	57	50	42	51	43	13	peptidyl-prolyl cis-trans isomerase FKBP43-like isoform X1
Sto06g205360	26.88	24.85	17.79	23.81	17.67	18.4	9.82	9.59	1.12	0.3	0.18	0.04	0.64	0.5	681	618	416	481	460	411	251	214	29	7	4	1	17	12	putative potassium transporter 12
Sto09g313150	9.01	9.17	2.41	3.67	1.05	1.75	0.61	0.61	0.3	0.42	0.27	0.29	0.96	1.3	117	117	29	38	14	20	8	7	4	5	3	4	13	16	endoglucanase 16
Sto04g111680	17.59	20.54	19.5	19.3	14.11	11.8	2.96	3.94	0.97	1.09	1.36	0.53	3.01	2.76	35	41	37	31	29	21	6	7	2	2	2	1	6	5	Pentatricopeptide repeat-containing protein At1g60770
Sto08g237470	4.21	3.73	2.94	3.9	3.14	4.51	3.75	3.93	0.19	0.04	0.09	0	0.15	0.04	107	93	69	79	82	101	96	88	5	1	2	0	4	1	isoamylase 2, chloroplastic
Sto09g301540	0.05	0	0	0	0.05	0	0.16	0.06	0	0	0	0	0	0	1	0	0	0	1	0	3	1	0	0	0	0	0	0	WRKY family transcription factor
Sto02g051170	0	0.53	0.56	0	0	0	0	0	0.52	1.16	0	0	0	0	0	1	1	0	0	0	0	0	1	2	0	0	0	0	uncharacterized protein
Sto12g379350	1.02	0.51	2.17	0.32	0.25	0.57	0.25	0.57	0.99	0.83	1.26	1.26	1.24	0.82	4	2	8	1	1	2	1	2	4	3	4	5	5	3	hypothetical protein COLO4_25368
Sto13g424740	28.81	27.42	2.48	6.46	0.4	1.84	0.27	0.15	0	0	0	0	0	0	212	199	17	38	3	12	2	1	0	0	0	0	0	0	optomotor-blind protein-like isoform X1
Sto07g212530	0	0	0	0	0	0	0	0	0	0	0.17	0	0	0.46	0	0	0	0	0	0	0	0	0	0	1	0	0	3	Cysteine-rich repeat secretory protein 38
Sto04g113680	0	0	0	0.11	0.56	0.51	1.35	1.19	0	0	0	0	0	0	0	0	0	1	6.86	5.33	16.2	12.44	0	0	0	0	0	0	myrcene synthase, chloroplastic-like isoform X2
Sto13g434970	18.64	17.31	20.04	23	19.56	20.86	11.44	8.5	7.21	7.61	11.01	6.13	7.19	6.89	717	653	711	705	773	707	444	288	284	269	376	254	291	253	putative pectinesterase 15
Sto10g341770	5.86	5.12	6.73	6.21	5.33	5.02	3.94	5.62	1.54	2.12	2.59	1.48	1	1.66	78	67	83	66	73	59	53	66	21	26	30	21	14	21	pentatricopeptide repeat-containing protein At3g60050-like isoform X1
Sto08g244850	20.17	20.73	29.21	31.07	39.81	38.6	59.86	49.97	12.33	8.1	9.17	5.02	4.53	4.79	420	424	562	516	852	709	1258	917	263	155	168	112	99	95	probable glycosyltransferase STELLO1
Sto08g252290	29.16	25.92	30.75	35.13	23.23	23.4	18.42	15.73	7.93	7.79	9.86	5.55	7.02	8.51	783	683	762	752	641	554	499	372	218	192	234	160	198	218	protein unc-13 homolog isoform X1
Sto08g263420	0	0	0.13	0.11	0.28	0.27	0.08	0.07	0	0	0	0	0	0	0	0	2	1.52	4.94	4	1.41	1	0	0	0	0	0	0	zinc finger BED domain-containing protein RICESLEEPER 2-like
Sto03g066930	1.19	1.21	3.75	4.46	4.86	5.47	1.43	1.44	0	0.09	0	0	0	0	14	14	41	42	59	57	17	15	0	1	0	0	0	0	B3 domain-containing protein Os01g0905400-like
Sto09g310710	17.24	16.64	16.79	17.37	16.37	15.03	8.71	7.75	4.58	2.77	5.91	2.48	4.74	6.06	88	84	80	71	86	68	45	35	24	13	25	13	25	29	protein SAWADEE HOMEODOMAIN HOMOLOG 1-like
Sto10g345640	5.89	5.18	2.09	3.85	2.05	1.89	0.17	0.4	0	0.19	0	0	0	0	67	58	22	35	24	19	2	4	0	2	0	0	0	0	mechanosensitive ion channel protein 10-like
Sto10g334380	0	1.21	0.43	0.5	0.78	0.45	0	0	0	0.88	0	0.42	0	0	0	3	1	1	2	1	0	0	0	2	0	1	0	0	Retrovirus-related Pol polyprotein from transposon TNT 1-94
Sto03g063370	5.85	3.85	7.33	6.98	6.67	6.02	3.76	2.3	13.37	13.56	26.41	16.16	32.73	39.62	23	15	27	22	27	21	15	8	54	49	84	64	132	145	E3 ubiquitin-protein ligase Topors isoform X2
Sto08g251920	12.08	10.32	5.42	10.07	3.88	5.23	3.56	2.78	0.72	0.43	0.06	0.05	0.05	0.06	212	178	88	141	70	81	63	43	13	7	1	1	1	1	glutathione hydrolase 3
Sto09g314620	5.62	5.9	2.4	3.27	1.22	1.21	0.86	1.1	0.47	0.11	0	0.09	0.09	0	58	60	23	27	13	11	9	10	5	1	0	1	1	0	ABSCISIC ACID-INSENSITIVE 5-like protein 5
Sto07g209130	1.56	0.52	0.54	5.14	1.51	2.32	0.51	0.58	1	0	0	0	0	0.57	3	1	1	8	3	4	1	1	2	0	0	0	0	1	uncharacterized protein
Sto09g302160	69.09	67.8	68.03	70.77	63.14	61.38	28.37	26.26	1.1	0.58	0.2	0.06	0.23	0.37	1170	1128	1065	956	1099	917	485	392	19	9	3	1	4	6	probable inactive receptor kinase At5g58300
Sto09g308140	0	1.39	0	0	1.37	0	0	0	0	1.54	0	0	0	1.65	0	1	0	0	1	0	0	0	0	1	0	0	0	1	aldehyde dehydrogenase family 3 member H1-like isoform X2
Sto13g431210	0	0	0	5.18	0	0	0	0	7.97	0	0	11.94	4.95	0	0	0	0	1	0	0	0	0	2	0	0	2	1	0	uncharacterized protein LOC110623684
Sto04g113350	1.28	1.07	1.74	1.31	1.11	0.94	0.81	0.21	0.22	0.2	0.26	0.21	0.22	0.05	28.18	23	35.23	23	25	18.14	18	4	5	4	5	5	5	1	pentatricopeptide repeat-containing protein At1g71420
Sto06g164870	11.62	12.99	18.54	20.82	16.96	17.01	13.11	10.91	3.16	2.84	2.9	0.77	1.54	1.08	531	582	781	758	796	685	604	439	148	119	118	38	74	47	Non-canonical poly(A) RNA polymerase protein Trf4-1 isoform A
Sto08g256040	3.81	2.94	4.09	4.08	2.47	4.31	3.41	2.46	1.42	2.17	2.83	1.23	1.41	1.55	21	16	21	18	14	21	19	12	8	11	13	7	8	8	Probable lysine-specific demethylase ELF6
Sto01g020700	26.97	44.78	54.83	35.63	57.6	62.17	22.75	27.25	4.24	2.72	5.31	0.68	3.15	6.96	43	72	84	46	95	89	37	39	7	4	6	1	5	10	uncharacterized protein LOC114727145
Sto01g010780	0.45	0	0.24	0.84	0	0.51	0.44	0	0	0	0	0.22	0	0	2	0	1	3	0	2	2	0	0	0	0	1	0	0	protein DOWNY MILDEW RESISTANCE 6-like
Sto10g320050	0.97	1.36	2.26	2.8	1.02	1.18	0.3	0.17	1.96	3	5.65	4	9.98	12.56	13	18	28	30	14	14	4	2	27	37	66	57	140	160	UDP-glycosyltransferase 84B2-like
Sto12g380150	2.49	2.74	0	0.85	0.66	0	0	0.51	3.08	7.38	21.26	20.68	28.99	37.74	11	12	0	3	3	0	0	2	14	30	77	93	132	156	uncharacterized protein LOC114751694
Sto02g050220	0.32	0.39	1.06	0.72	0.57	0.68	0.24	0.43	0	0.4	0	0	0.19	0	1.61	1.91	4.92	2.87	2.9	3.01	1.21	1.88	0	1.85	0	0	1	0	F-box/LRR-repeat protein 13
Sto08g236700	34.1	36.66	28.85	32.57	21.89	22.71	12.56	14.19	16.62	21.36	21.23	16.46	11.95	14.88	212	225	167	162	140	125	79	78	106	122	111	106	77	87	alkylated DNA repair protein alkB homolog 8
Sto04g106890	25.82	25.39	30.59	34.24	29.28	31.42	18.18	15.73	4.18	1.89	2.37	1.26	2.64	4.1	253	245	278	268	295	272	180	136	42	17	20	13	27	38	putative GMP synthase [glutamine-hydrolyzing]
Sto09g281140	142.01	141.06	142.16	154.97	145.48	159.03	134.64	119.87	67.91	65.43	66.34	51.08	69.17	68.59	2554	2492	2363	2223	2689	2523	2444	1900	1251	1081	1047	982	1304	1174	transmembrane 9 superfamily member 7
Sto13g426580	15.64	14.8	12.51	15.2	11.1	12.41	5.78	7.03	7.63	5.18	8.41	4.76	7.74	5.59	174	162	129	135	127	122	65	69	87	53	81	56	90	59	telomerase Cajal body protein 1
Sto12g374570	0	1.97	0	1.64	0.64	1.48	0	0.74	0	1.44	0	0	1.34	1.48	0	3	0	2	1	2	0	1	0	2	0	0	2	2	uncharacterized protein
Sto11g352730	7.08	6.59	13.24	13.21	11.98	12.17	9.11	6.9	0.65	0.26	0.54	0.33	0.4	0.38	178.75	163.35	308.56	265.77	310.73	270.82	232.08	153.34	16.88	6.04	12.15	8.95	10.55	9.03	histidine kinase 4-like
Sto07g213660	4.01	4.5	1.06	3.08	0.8	1.02	0.24	0.37	0.08	0	0	0	0.08	0	49	54	12	30	10	11	3	4	1	0	0	0	1	0	rho GTPase-activating protein 5
Sto12g380480	27.57	26.73	57.82	48.07	55.77	53.55	38.31	36.76	16.85	17.03	12.87	12.18	19.96	21.04	185	177	361	258	385	318	260	218	116	105	73	85	139	133	vesicle-associated protein 4-2-like
Sto09g280810	0	0	0	0	0.25	0.59	0	0	0	0	0	0	0	0	0	0	0	0	1	2	0	0	0	0	0	0	0	0	probable disease resistance protein At5g66900
Sto12g391700	0	0.12	0	0	0	0	0	0	0	0	0	0	0	0	0	2	0	0	0	0	0	0	0	0	0	0	0	0	ribonuclease H
Sto07g226330	0	0.07	0.08	0	0	0.08	0	0	0.07	0.08	0.08	0.13	0	0	0	1	1	0	0	1	0	0	1	1	1	2	0	0	vicianin hydrolase-like
Sto03g083240	0.5	0.28	0.33	0.53	0.21	0.27	0	0.07	0.39	0	0.3	0.12	0	0	7.67	4.18	4.66	6.45	3.32	3.72	0	1	6.15	0	4.06	1.97	0	0	zinc finger BED domain-containing protein RICESLEEPER 2-like
Sto04g093460	134.61	153.53	134.34	162.6	132.58	124.53	46	34.65	17.13	12.47	14.07	5.98	14.01	12.07	305	348	289	297	310	252	106	70	40	26	24	13	32	25	CAP-Gly domain-containing linker protein 1
Sto10g346200	31.61	27.65	33.71	39.27	28.98	27.22	14.12	10.5	6.09	7.39	12.41	6.93	9.32	7.23	177	153	176	176	167	135	80	52	35	38	58	40	54	38	protein HHL1, chloroplastic isoform X2
Sto07g218290	17.62	15.92	57.9	37.28	47.18	50.88	21.92	22.15	10.8	10.44	6.95	5.96	2.49	4.67	250	222	760	422	688	637	314	277	157	136	86	90	37	63	protein PLASTID TRANSCRIPTIONALLY ACTIVE 16, chloroplastic
Sto08g260190	366.86	410.85	298.7	268.26	323.96	293.99	219.33	280.97	397.34	479.67	470.6	762.94	1559.3	1585.79	217	253	178	131	201	159	134	154	250	266	157	376	877	806	mitochondrial import receptor subunit TOM7-1
Sto10g340690	0.12	0.25	0	0	0	0	0	0	0	0	0	0	0	0	2	4	0	0	0	0	0	0	0	0	0	0	0	0	Aminotransferase-like mobile domain containing protein
Sto08g244300	4.85	8.86	40.35	11.23	40.34	41.04	13.69	19.78	0	9.98	24.98	0	10.87	24.09	1	2	9	2	9	8	3	4	0	2	2	0	2	4	bZIP transcription factor TGA10
Sto07g211290	31.51	28.59	31.03	32.14	33.34	39.98	24.68	18.78	3.66	1.92	2.21	0.93	1.46	1.47	697	621	634	567	758	780	551	366	83	39	43	22	34	31	two pore calcium channel protein 1
Sto03g059610	8.7	8.32	11.99	9.12	2.96	3.5	1.55	0.49	0.42	0	0	0	0	0	183	172	233	153	64	65	33	9	9	0	0	0	0	0	repetitive proline-rich cell wall protein 2
Sto08g236610	19.94	21.23	21.14	22.8	16.06	18.68	16.91	15.96	20.42	12.56	11.6	14.63	18.93	17.83	140	147	138	128	116	116	120	99	147	81	69	107	138	118	uncharacterized protein LOC114738050
Sto07g219520	0	0.27	1.13	0.73	1.03	0.3	0.26	0.6	0	0	0	0	0	0	0	1	4	2.21	4	1	1	2	0	0	0	0	0	0	pectinesterase-like
Sto13g442050	9.06	7.28	9.51	10.11	7.21	7.83	3.26	2.99	1.69	0.99	1.04	0.31	1.34	0.61	110	87	107	98	90	84	40	32	21	11	11	4	17	7	cell cycle checkpoint control protein RAD9A
Sto09g306090	25.49	23.05	28.18	32.49	23.89	25.34	14.11	13.19	5.19	5.92	9.64	4.35	7.09	7.21	623	553	636	633	600	546	348	284	130	133	208	114	182	168	uncharacterized protein LOC113866658 isoform X7
Sto06g163090	32.65	44.94	32.31	35.47	25.72	28.36	25.7	22.91	6.34	5.77	2.14	7.17	20.19	12.02	80	110	75	70	65	62	64	50	16	13	4	17	50	27	actin-related protein 2/3 complex subunit 5A
Sto08g249140	9.38	10.08	7.45	8.57	7.63	8.29	29.02	24.34	2.28	0.75	0.06	0.45	0.56	0.06	177	187	130	129	148	138	553	405	44	13	1	9	11	1	ankyrin repeat domain-containing protein 50
Sto13g404270	264.35	280.58	211.5	213.01	198.15	206.74	126.39	138.47	129.76	138.82	81.46	153.76	148.34	121.91	319	344	248	209	248	225	156	151	163	155	66	167	176	131	excitatory amino acid transporter
Sto10g340960	19.43	5.81	11.7	14.71	47.31	47.23	60.23	45.33	39.64	39.44	227.25	90.95	103.6	73.78	3	1	2	2	8	7	10	7	7	6	12	10	14	9	hypothetical protein KK1_007452, partial
Sto12g386650	84.08	88.33	92.22	80.13	92.71	103.72	69.75	78.47	27.36	25.14	9.38	9.18	29.66	23.09	302	315	311	231	343	331	254	250	101	83	27	33	109	77	DUF1068 domain-containing protein
Sto12g379190	28.79	28.49	32.29	29.68	29.58	29.95	22.59	21.86	16.23	17.22	24.94	11.68	21.46	21.64	830	806	859	682	876	761	657	555	479	456	636	362	650	595	serine/threonine-protein phosphatase BSL3
Sto06g172320	11.99	14.31	22.35	16.51	20.07	20.24	16.36	11.34	3.26	2.48	1.44	0.73	0.73	0.48	79	93	137	87	136	118	109	66	22	15	8	5	5	3	uncharacterized protein LOC114747544
Sto05g133140	13.91	11.56	13.91	15.96	15.69	14.17	14.18	12.67	6.12	5.62	5.48	5.74	10.47	11.77	62	51	58	57	72	56	64	50	28	23	20	26	48	49	fasciclin domain-containing protein
Sto09g305670	221.56	242.11	180.37	222.4	152.66	151.32	131.69	108.06	43.9	43.27	41.12	55.66	128.56	108.61	618	673	475	499	439	376	373	268	126	111	89	152	364	279	uncharacterized protein LOC114751281
Sto11g354910	4.8	9.68	19.35	20.63	22.29	24.34	13.69	17.46	1.3	1.16	0	0	0.52	0.57	18	36	68	62	86	81	52	58	5	4	0	0	2	2	nudix hydrolase 25
Sto03g067320	2.53	1.8	0	0.39	0	0.17	0.23	0.35	0.75	0.42	0	0.07	0.07	0	32.92	23	0	4	0	2	3	4	10	5	0	1	1	0	cytochrome P450 71A1-like
Sto08g241220	162.97	165.37	119	158.33	94.59	88.87	88.54	91.61	46.62	33.75	50.1	42.56	72.77	69.64	988	990	672	768	590	477	543	491	290	188	255	267	457	397	E3 ubiquitin-protein ligase RZFP34-like
Sto06g173050	61.16	58.19	44.81	60.7	42.62	43.8	38.17	31.62	97.4	96.41	164.46	170.55	246.89	274.03	350	329	239	278	251	222	221	160	572	507	787	1007	1462	1473	exosome complex component RRP41 homolog
Sto09g306320	32.15	30.94	34.11	32.27	28.68	32.93	17.71	20.66	12.5	10.13	7.36	3.58	11.38	6.73	183	174	181	147	168	166	102	104	73	53	35	21	67	36	RNA-binding protein 1-like isoform X3
Sto02g042490	18.65	20.6	3.99	6.19	3.05	4.34	4.34	3.71	8.42	8.26	4.07	10.92	0.73	1.54	268	291	53	71	45	55	63	47	124	109	51	167	11	21	sugar carrier protein C-like
Sto07g208770	11.48	9.63	8.06	7.88	9.57	7.74	13.62	14.46	130.17	156.03	292.5	219.94	194.27	236.08	126	104	82	69	108	75	151	140	1464	1573	2777	2553	2226	2456	lanC-like protein GCR2
Sto00g448640	0.99	0	1.53	0	0	0.56	0	0.45	0	1.38	0.5	0	0	0.53	5.58	0	8.04	0	0	2.8	0	2.24	0	7.13	2.34	0	0	2.79	hypothetical protein VITISV_001840
Sto09g284510	1.46	0	0	0.61	0.24	0.27	0.72	0	0	0	0	0	0	0	6	0	0	2	1	1	3	0	0	0	0	0	0	0	zinc finger protein 1-like
Sto09g303780	7.11	8.02	3.65	7.93	2.62	2.06	1.12	0.98	0.42	0.19	0.5	0.25	0.66	0.82	82	91	39	73	31	21	13	10	5	2	5	3	8	9	ribulose bisphosphate carboxylase/oxygenase activase, chloroplastic-like
Sto05g138820	2.59	1.25	7.84	4.94	7.2	8.38	13.19	13.14	26.48	31.84	16.91	20.62	26.34	26.66	21	10	59	32	60	60	108	94	220	237	117	175	222	204	xylogen-like protein 11
Sto06g166110	7.03	6.03	32.48	27.79	39.95	36.82	16.03	18.43	10.07	3.58	1.47	1.09	2.77	3.73	109	92	466	344	637	504	251	252	160	51	20	18	45	55	aspartate aminotransferase, mitochondrial-like
Sto01g003110	52.73	51.42	50.36	56.01	54.54	54.59	51.69	46.83	58.28	89.87	179.27	93.7	103.06	125.1	1287	1232	1135	1090	1368	1175	1273	1007	1457	2015	3862	2455	2641	2911	nuclear poly(A) polymerase 4-like
Sto10g321090	104.15	121.92	220.91	315.68	16.05	35.48	0.47	2.12	0	0	0	0	0	0	220	258	444	538	35	67	1	4	0	0	0	0	0	0	non-specific lipid-transfer protein A-like
Sto12g381350	2.27	2.27	2.86	3.94	4.4	3.05	1.34	3.05	0.88	0.49	1.21	0	0.9	1.49	5	5	6	7	10	6	3	6	2	1	2	0	2	3	uncharacterized protein
Sto11g358090	1.56	1.46	1.69	1.68	1.52	1.18	0.94	1.08	1.02	0.66	1.13	0.77	0.7	0.41	36	33	36	31	36	24	22	22	24	14	23	19	17	9	putative pentatricopeptide repeat-containing protein At1g69350, mitochondrial
Sto01g025110	0	0	0.04	0.09	0.04	0.05	0.11	0	0	0	0	0	0	0	0	0	1	1.91	1	1.25	3	0	0	0	0	0	0	0	PREDICTED: uncharacterized protein LOC104230937
Sto12g389160	3.38	2.85	5.1	6.77	3.76	4.26	2.58	2.41	2.26	2.63	4.92	2.19	4.07	2.85	35	29	49	56	40	39	27	22	24	25	44	24	44	28	F-box/kelch-repeat protein At3g06240-like
Sto05g136460	5.13	3.8	3	5.01	2.54	2.76	3.1	2.46	3.82	2.65	5.52	4.11	4.41	3.39	59	43	32	46	30	28	36	25	45	28	55	50	53	37	putative pentatricopeptide repeat-containing protein At1g03510
Sto12g384490	0.23	0.47	0	0.29	0.22	0.26	0	0	0	0	0	0	0	0	1	2	0	1	1	1	0	0	0	0	0	0	0	0	protein BREAKING OF ASYMMETRY IN THE STOMATAL LINEAGE
Sto08g255820	83.46	83.94	75.56	80.01	54.79	57.33	34.05	31.28	23.38	19.78	19.68	16.67	19.37	19.66	1153	1140	966	882	778	699	475	381	331	251	237	245	280	258	chorismate synthase, chloroplastic
Sto02g042720	0	0	0	0	0	0	0	0	0	0	0	0	0	0.44	0	0	0	0	0	0	0	0	0	0	0	0	0	1	Dimer_Tnp_hAT domain-containing protein
Sto09g280360	42.62	35.79	41.67	28.07	41.24	48.8	59.21	38.95	6.96	7.21	5.34	3.54	5.54	3.67	77	65	72	41	77	79	109	63	13	12	7	6	10	6	protein ELF4-LIKE 4-like
Sto12g379430	109.66	108.54	109.59	113.84	151.4	158.67	153.42	142.69	41.79	33.87	20.54	31.66	146.61	134.23	465	456	435	387	661	597	659	536	182	132	71	136	639	531	plant/T7A14-6 protein
Sto08g254190	0.08	0	0	0	0	0	0.15	0.17	0	0.08	0.09	0.07	0	0	1	0	0	0	0	0	2	2	0	1	1	1	0	0	protein DETOXIFICATION 9-like
Sto09g304780	79.27	78.86	34.69	36.1	22.9	20.78	15.64	14.78	11.06	8.05	18.28	14.32	63.79	72.84	461	453	188	168	137	107	92	76	66	43	89	86	384	398	Thioredoxin-like fold
Sto08g232120	31.36	30.39	34.48	34.52	32.79	34.67	24.95	18.78	5.71	3.03	2.63	1.6	8.45	6.8	225	215	230	198	242	220	181	119	42	20	16	12	63	46	GDT1-like protein 4
Sto03g077870	0	0	0	0.14	0.22	0.14	0.11	0	0	0	0	0	0	0	0	0	0	1	2	1.05	1	0	0	0	0	0	0	0	E3 ubiquitin-protein ligase CHIP
Sto05g127930	6.61	7.03	7.85	7.18	5.21	4.63	4.88	4.18	0.4	0	0	0	3.68	1.8	16	17	18	14	13	10	12	9	1	0	0	0	9	4	glutaredoxin-C6-like
Sto07g210580	2.78	2.78	3.11	3.48	3.86	4.16	3.24	3.15	5.42	6.69	19.55	8.79	5.91	6.04	56	55	58	56	80	74	66	56	112	124	347	190	125	116	DUF688 family protein
Sto06g200750	47.94	53.89	39.19	39.69	44.44	47.06	19.42	20.14	7.16	7.39	13.01	5.18	9.06	8.61	261	290	199	173	249	227	107	97	40	37	59	29	51	44	protein RTE1-HOMOLOG-like isoform X1
Sto10g344800	0	0	0.3	0	0	0	0.27	0	0	0	0	0	0.13	0.15	0	0	2	0	0	0	2	0	0	0	0	0	1	1	protein TRANSPARENT TESTA GLABRA 1
Sto06g169580	3.35	2.74	0.14	1.93	0.75	0.29	0.25	0.15	0	0	0	0	0	0	26	21	1	12	6	2	2	1	0	0	0	0	0	0	acid phosphatase 1-like
Sto09g304250	19.4	17.09	12.63	14.38	10.42	10.71	6.41	5.04	10.26	8.63	14.73	5.47	9.18	8.24	489	423	294	288.99	269.98	237.99	162.99	112	264.99	199.97	328	148	243	198	nucleolar complex protein 4 homolog
Sto05g159470	23.89	24.19	26.45	35.67	16.55	16.57	0.96	1.2	0.17	0.19	0	0	0	0	271	270	278	323	193	166	11	12	2	2	0	0	0	0	ankyrin repeat-containing protein BDA1-like
Sto01g002640	216.07	207.79	437.05	299.17	395.19	370.15	198.46	219.07	28.4	69.09	131.26	98.08	158.35	157.95	636	609	1213	708	1199	970	593	573	86	187	302	284	474	429	photosystem I reaction center subunit VI-2, chloroplastic-like
Sto13g425080	0	0.42	0	1.03	1.4	1.16	2.85	1.86	0.4	0.22	0	0	0	0.22	0	2	0	4	7	5	14	8	2	1	0	0	0	1	hypothetical protein BHE74_00012876
Sto01g005610	0.1	0.3	0	0	0	0	0	0	0	0	0	0	0	0	1	3	0	0	0	0	0	0	0	0	0	0	0	0	GDSL esterase/lipase 5
Sto12g387210	3.94	3.33	3.7	5.33	3.2	2.95	2.79	1.78	0.6	1.59	5.23	1.59	2.59	2.98	46.07	38.29	40.02	49.69	38.44	30.46	32.96	18.38	7.24	17.09	52.98	19.71	31.65	33.06	ABC transporter B family member 25, mitochondrial-like
Sto02g044890	0	0.37	0	0	0	0.41	1.44	0.41	0	0	0	0	0	0	0	1	0	0	0	1	4	1	0	0	0	0	0	0	uncharacterized protein
Sto10g322540	0	1.13	0	0	0	0	0	0	0	0	0	0	0	0	0	1	0	0	0	0	0	0	0	0	0	0	0	0	uncharacterized protein
Sto13g439470	0	0	0	0.87	0	0	0	0	0	0.77	0	0	0	0	0	0	0	1	0	0	0	0	0	1	0	0	0	0	uncharacterized protein
Sto06g174050	92.54	95.28	35.43	48.59	21.91	22.2	10.71	10.52	0.95	1.59	3.2	1.64	8.26	11.01	1327	1343	470	556	323	281	155	133	14	21	40	25	124	150	protein IQ-DOMAIN 14
Sto02g048400	2.11	5.16	8.6	5.18	3.05	5.83	2.06	0	0	0	0	0	2.17	0	2	5	8	4	3	5	2	0	0	0	0	0	2	0	uncharacterized protein
Sto06g166800	3.9	2.63	3.39	4.18	2.17	3.56	2.2	1.68	2.17	1.21	1.56	0.54	1.26	0.99	21	14	17	18	12	17	12	8	12	6	7	3	7	5	protein NETWORKED 3A-like
Sto13g423160	21.93	21.42	21.8	26.62	19.92	18.19	14.09	12.91	10.86	10.39	13.36	6.87	5.43	5.72	347	333	319	336	324	254	225	180	176	151	185	116	90	86	magnesium transporter CorA-like family protein
Sto06g201100	28.8	26.57	34.3	30.72	24.7	25.88	19.16	15.73	23.65	27.67	50.26	11.06	24.76	22.95	742	672	816	631	654	588	498	357	624	655	1144	306	670	564	nucleolin-like isoform X1
Sto06g181920	0	0	0	0	0.09	0	0	0	0	0	0	0	0	0	0	0	0	0	1	0	0	0	0	0	0	0	0	0	serine/threonine-protein phosphatase 7 long form homolog
Sto07g211180	0.34	0.42	1.49	0.95	7.85	5.32	26.86	18.58	0	0	0	0	0	0	5	6	20	11	117	68	393.01	237.45	0	0	0	0	0	0	O-acyltransferase WSD1-like
Sto09g302950	6.62	6.22	5.25	6.09	3.42	2.28	2.32	2	0.57	0.27	0	0.08	0.56	0.18	79	73	58	58	42	24	28	21	7	3	0	1	7	2	mitochondrial succinate-fumarate transporter 1
Sto09g295720	32	27.56	24.45	30.34	19.42	20.17	16.63	16.59	24.83	27.93	51.66	40.98	53.86	53.78	444	376	314	336	277	247	233	203	353	356	625	605	782	709	stomatal closure-related actin-binding protein 1
Sto02g044760	0	0.05	0.05	0.06	0.02	0.03	0.02	0	0	0	0.03	0	0.02	0	0	2	2	2	1	1	1	0	0	0	1	0	1	0	ribonuclease H
Sto06g168180	302.84	312.15	448.52	410.21	384.19	384.68	218.28	224.03	277.59	327.97	287.26	312.35	126.69	146.3	1864	1897	2571	2020	2433	2096	1359	1219	1753	1855	1486	1991	808	847	PREDICTED: uncharacterized protein At5g02240
Sto01g002390	0	0	0	0	0.07	0.26	0.15	0	0	0	0	0	0	0	0	0	0	0	1	3	2	0	0	0	0	0	0	0	G-type lectin S-receptor-like serine/threonine-protein kinase CES101
Sto12g378380	24.55	22.25	27.34	32.54	26.07	25.29	14.08	14.02	10.62	10.49	13.19	3.93	7.3	5.28	634	564	652	670	692	576	367	319	281	249	301	109	198	130	protein TIC 100
Sto02g035350	0.33	0.33	0	0	0.32	0	0.32	0.37	0	0	0.41	0.66	0.64	0	1	1	0	0	1	0	1	1	0	0	1	2	2	0	heavy metal-associated isoprenylated plant protein 26-like
Sto06g164400	0	0	0	0	0	0.12	0	0	0	0	0	0	0	0.11	0	0	0	0	0	1	0	0	0	0	0	0	0	1	squamosa promoter-binding-like protein 7
Sto12g399470	15.72	16.59	23.72	10.79	8.71	31.72	6.88	10.68	10.97	77.42	2.81	10.58	41.28	49.82	273.96	283.97	382.16	150	156	487.78	120.99	164.01	195.86	1239.57	43	197	753.98	826.18	pentatricopeptide repeat-containing protein At3g50420-like
Sto09g297470	1.08	1.8	1.9	3.12	0.7	0.8	0	0	0	0	0	0	0	0	3	5	5	7	2	2	0	0	0	0	0	0	0	0	SUN domain-containing protein 2-like
Sto10g348340	31.08	25.38	25.12	29.3	23.6	17.18	15.66	17.67	38.7	35.17	60.1	41.49	35.73	31.23	151	122	114	114	118	74	77	76	193	157	241	206	179	142	Methyltransferase-like protein 5
Sto12g383440	1.65	2.06	1.5	2.22	2.22	1.86	0.13	0.43	0	0.28	0.15	0.73	0.12	0	13	16	11	14	18	13	1	3	0	2	1	6	1	0	uncharacterized protein LOC114713259 isoform X3
Sto07g215950	11.9	10.22	58.26	49.03	54.16	54.44	18.41	19.49	1.77	0.76	0	0.13	0.13	0.45	85	72	387	280	398	344	133	123	13	5	0	1	1	3	tetraspanin-3-like
Sto08g243480	11.79	11.23	11	15.52	4.02	4.26	5.89	4.96	4.27	3.18	2.7	2.67	0.58	0.51	97	91	84	102	34	31	49	36	36	24	19	23	5	4	probable carboxylesterase 15
Sto09g282320	497.51	551.38	559.21	531.5	446.25	479.18	352.05	409.36	534.92	483.62	444.77	605.14	714.25	655.17	615	692	671	534	572	534	445	457	688	553	371	675	869	722	60S ribosomal protein L37-3
Sto02g026900	0.53	0.93	1.16	1.1	1.34	1.04	0.61	0.95	0.04	0	0	0	0	0	14	24	28	23	36	24	16	22	1	0	0	0	0	0	putative disease resistance RPP13-like protein 1
Sto06g196610	23.54	21.34	23.29	20.59	17.92	19.18	11.2	10.89	19.16	22.06	39.87	28.74	30.58	34.43	331	295	303	231	259	238	159	135	276	285	489	430	450	460	decapping nuclease DXO homolog, chloroplastic
Sto07g216600	0.47	0.26	0.28	0.19	0.15	0	0.15	0.18	0.05	0	0.12	0.1	0.05	0	9	5	5	3	3	0	3	3	1	0	2	2	1	0	putative disease resistance protein RGA1
Sto07g212980	0.27	0.65	1.38	0.23	1.77	1.65	1.17	1.65	0.89	1.04	1.81	2	3.17	5.02	6	14	28	4	40	32	26	32	20	21	35	47	73	105	probable WRKY transcription factor 31
Sto09g283980	0	0	0	0	0	0	0.12	0	0	0	0	0	0	0	0	0	0	0	0	0	1	0	0	0	0	0	0	0	TMV resistance protein N-like
Sto13g418850	0	0.31	0	0	0	0	0	0	0	0	0	0	0	0	0	1	0	0	0	0	0	0	0	0	0	0	0	0	pathogenesis-related leaf protein 6-like
Sto06g190750	14.35	11.83	11.37	15	12.56	11.83	8.49	5.29	2.4	2.5	4.01	1.92	2.19	1.97	169	137	124	141	152	123	101	55	29	27	41	24	27	22	F-box/FBD/LRR-repeat protein At1g13570-like isoform X1
Sto04g117130	0.39	0.5	0.32	0.37	0	0.11	0.1	0.22	0	0	0	0	0	0	4	5	3	3	0	1	1	2	0	0	0	0	0	0	hypothetical protein PanWU01x14_230080, partial
Sto07g217550	0	0	0.15	0.35	0	0	0.14	0	6.93	12.29	7.56	7.62	0.94	0.44	0	0	1	2	0	0	1	0	51	81	46	57	7	3	uncharacterized protein
Sto06g198500	64.47	66.15	48.17	59.09	27.86	33.19	7.04	9.5	1.07	2.19	13.37	8.69	25.97	28.02	353	358	246	259	157	161	39	46	6	11	61	49	147	144	microtubule-associated protein RP/EB family member 1C
Sto03g071700	34.54	37.21	33.05	41.25	24.47	20.18	16.31	16.55	5.31	5	7.31	5.11	5.92	6.88	203	216	181	194	148	105	97	86	32	27	36	31	36	38	F-box/kelch-repeat protein At1g55270-like
Sto10g319150	70.63	66.01	30.21	46.76	17.83	19.66	5.91	5.11	1.16	0.77	0.12	0.3	0.36	0.23	1303	1196	515	688	338	320	110	83	22	13	2	6	7	4	long chain acyl-CoA synthetase 2-like
Sto11g361460	3.25	3.9	2.46	3.28	2.92	2.64	2.02	1.37	0.52	0.42	0.22	0.23	0.18	0.25	67	79	47	54	62	48	42	25	11	8	4	5	4	5	pentatricopeptide repeat-containing protein At5g65570
Sto08g239700	8.6	11.51	0	0.89	0	0	0.71	2.02	0	1.17	0	0	0	0	24	32	0	2	0	0	2	5	0	3	0	0	0	0	Cortactin-binding protein like
Sto03g075460	0.2	0.3	0.64	0.62	0.87	0.45	0.1	0.56	0	0	0	0	0.57	0.31	2	3	6	5	9	4	1	5	0	0	0	0	6	3	protein LAX PANICLE 2-like isoform X1
Sto08g246500	6.83	6.19	4.3	5.13	5.62	3.09	2.49	2.62	0.2	0.11	0	0	0	0.33	65	58	38	39	55	26	24	22	2	1	0	0	0	3	uncharacterized protein LOC114729951
Sto06g170770	15.96	15.87	30.89	28.06	37.15	35.51	40.9	36.4	4.13	2.51	2.09	0.49	1.04	0.36	423	413	756	593	1012	830	1094	850	112	61	49	14	29	9	formin-like protein 1
Sto07g231500	15.66	14.74	13.36	22.15	12.99	13.11	9.76	7.95	0.48	0.19	0.12	0.16	0.1	0.4	447	413	352	504	381	330	281	200	14	5	3	5	3	11	receptor protein-tyrosine kinase CEPR2
Sto03g064160	10.39	10.24	19.67	18.22	9.87	11.4	1.9	1.9	1.25	1.3	4.78	3.76	10.39	10.94	130	126	228	182	127	126	24	21	16	15	52	50	136	130	lycopene epsilon cyclase, chloroplastic
Sto02g039980	0	0	1.21	0	1.15	0	0	0	0	0	0	0	0	0	0	0	1	0	1	0	0	0	0	0	0	0	0	0	PREDICTED: uncharacterized protein LOC104232894 isoform X2
Sto03g073700	31.44	27.91	46.82	25.03	33.45	47.42	25.22	20.08	9.78	13.05	35.13	18.84	20.49	11.53	88.65	78.42	124.62	56.77	97.26	119.12	72.22	50.34	28.38	33.85	77	52.06	58.69	29.95	serine/threonine-protein kinase CTR1
Sto13g423830	4.79	4.53	0	0	0	0	0	0	0	0	0	0	0	0	2	2	0	0	0	0	0	0	0	0	0	0	0	0	uncharacterized protein
Sto05g134280	2.98	2.56	4.22	3.82	4.06	4.27	3.54	2.7	2.97	3.75	5.68	2.98	1.58	1.53	45	38	59	46	63	57	54	36	46	52	75	48	25	22	pentatricopeptide repeat-containing protein At1g66345, mitochondrial isoform X1
Sto01g018530	55.16	57.76	39.37	58.2	25	31.15	14.74	14.32	3.97	2.33	1.12	1.93	0.31	0.68	515	531	341	434	240	257	139	118	38	20	9	19	3	6	hydroquinone glucosyltransferase-like
Sto05g124560	16.73	15.19	18.76	17.4	13.98	14.08	11.83	10.08	6.17	3.33	1.83	1.89	2.12	1.1	241	215	250	200	207	179	172	128	91	44	23	29	32	15	probable beta-1,4-xylosyltransferase IRX9H
Sto09g294920	20.53	20.56	23.29	28.75	26.78	26.89	22.68	17.32	14.93	11.91	12.82	7.1	7.6	8.74	576	566	603	643	772	665	642	428	429	307	318	214	224	234	la-related protein 1A
Sto09g282580	7.6	6.49	5.61	6.15	7.24	5.05	5.75	5.4	3.05	3.24	10.76	3.3	3.45	4.59	51	43	35	33	50	30	39	32	21	20	61	23	24	29	trihelix transcription factor ASIL2-like
Sto12g398700	0	0.09	0	0	0	0	0	0	0	0	0	0	0	0	0	1	0	0	0	0	0	0	0	0	0	0	0	0	FK506-binding protein 4-like isoform X2
Sto01g003930	0	0	0.28	0.16	0	0.87	0	0	0	0	0	0	0	0	0	0	2	1	0	6	0	0	0	0	0	0	0	0	LOB domain-containing protein 22
Sto08g261910	0.23	0	0	0	0	0	0	0	0	0	0	0	0	0	1	0	0	0	0	0	0	0	0	0	0	0	0	0	Nuclear transcription factor Y subunit C-2
Sto11g353600	33.96	31.58	29.08	35.02	29.19	29.09	22.51	19.6	9.94	10.45	19.89	11.89	17.47	20.3	704	643	557	579	622	532	471	358	211	199	363	264	380	401	protein VAC14 homolog
Sto03g072730	0.11	0.56	154.67	50.85	455.19	393.74	896.44	966.61	2693.66	3000.76	2397.67	2777.46	917.78	832.02	1	5	1300	368	4240	3152	8205	7729	25015	24974	18646	26463	8663	7130	11-beta-hydroxysteroid dehydrogenase 1B-like
Sto08g273600	0.12	0.38	0.66	1.24	1.56	0.28	0.61	0.14	0	0	0.14	0.12	0	0	1	3	5	8	13	2	5	1	0	0	1	1	0	0	F-box protein PP2-A13-like
Sto12g374960	16.35	15.97	13.61	17.92	17.35	18.38	19	14.65	5.23	5.31	7.98	6.02	9.71	11.29	342	328	263	299	373	339	401	270	112	102	147	135	213	225	uncharacterized protein LOC114736426
Sto10g327020	46.52	45.16	59.33	62.73	54.14	58.08	39.67	35.45	15.28	21.2	14.3	6.69	11.74	9.84	3983	3790	4681	4279	4762	4381	3425	2672	1339	1667	1093	620	1059	806	uncharacterized protein LOC114722135 isoform X3
Sto09g292180	1.59	1.73	1.33	1.32	1.51	1.4	0.65	1.42	0.45	0.53	0.35	0.16	0.17	0.06	27.34	29.19	21.17	18.13	26.64	21.15	11.21	21.54	8	8.34	5.25	3	3	1	TMV resistance protein N-like
Sto05g135480	14.34	12.66	17.94	13.94	7.28	12.57	6.65	2.51	3.63	9.8	19.85	0.83	15.29	17.72	19	17	23	15	10	15	9	3	5	12	18	1	20	21	probable LRR receptor-like serine/threonine-protein kinase At1g06840
Sto06g196260	8.48	7.64	6.25	6.07	3.63	3.78	1.36	0.76	0.04	0	0.05	0.04	0.04	0	191	169	130	109	84	75	31	15	1	0	1	1	1	0	G-type lectin S-receptor-like serine/threonine-protein kinase LECRK3
Sto05g134750	7.24	5.99	4.13	10.63	6.02	6.4	4.08	5.25	0.25	0.56	0	0.26	1.01	0.28	28	23	15	33	24	22	16	18	1	2	0	1	4	1	hypothetical protein TorRG33x02_064030
Sto02g045960	0	0	0	0.14	0	0	0	0	0	0	0	0	0	0	0	0	0	1	0	0	0	0	0	0	0	0	0	0	ribonuclease H
Sto06g191480	7.88	8.43	11.53	12.14	10.22	8.65	5.53	5.59	2.4	2.32	3.22	1.39	2.36	2.25	96	101	130	118	128	93	68	60	30	26	34	18	30	26	probable methyltransferase PMT5
Sto04g110480	8.24	10.61	10.49	11.17	10.08	10.51	9.13	7.7	3.84	3.17	4.22	3.52	1.5	1.21	136	172	160	147	171	153	152	112	65	48	61	62	26	19	pentatricopeptide repeat-containing protein At5g38730
Sto09g296400	0.18	0.11	0.08	0	0.07	0.16	0.07	0.24	0	0	0	0	0	0	5	3	2	0	2	4	2	6	0	0	0	0	0	0	MDIS1-interacting receptor like kinase 2-like
Sto10g317080	39.57	37.13	29.66	34.35	30.4	30.18	18.04	16.67	1.95	2.72	1.85	2.48	5.12	3.76	158	147	111	110	125	107	73	59	8	10	6	10	21	14	sorcin-like isoform X2
Sto13g421090	8.76	8.27	4.67	6.48	5.58	6.16	4.59	7.41	6.92	10.42	6.14	13.39	9.63	9.72	32	30	16	19	21	20	17	24	26	35	18	49	36	33	probable calcium-binding protein CML45
Sto08g259550	37.16	36.92	33.81	41.86	35.19	37.13	27.01	21.79	19.36	20.35	26.49	18.68	19.76	22	1117	1089	938	1003	1087	984	819	577	596	562	705	604	624	631	probable ubiquitin conjugation factor E4
Sto09g281800	12.4	10.83	6.81	6.93	8.04	6.75	11.72	10.25	0.96	0.46	0.08	0.07	0.27	0.29	177	152	90	79	118	85	169	129	14	6	1	1	4	4	ATP-dependent 6-phosphofructokinase 3-like
Sto10g316930	92.27	81.64	71.76	76.4	66.27	59.05	31.07	28.68	55.44	50.33	50.47	36.46	44.08	35.46	125	112	94	84	93	72	43	35	78	63	47	45	59	43	Histone deacetylase 19
Sto06g190280	2.33	2.36	3.56	1.38	1.91	1.39	2.06	2.36	0.6	0.53	0.72	0.23	1.65	0.78	19	19	27	9	16	10	17	17	5	4	5	2	14	6	transcription factor bHLH30-like
Sto11g367990	6.6	6.52	27.63	14.98	17.93	19.83	1.9	1.65	1.1	1.58	0.6	1.3	1.77	1.94	100	97	387	181	279	265	29	22	17	22	8	21	28	28	phospholipase A1-Ibeta2, chloroplastic
Sto11g368490	2.18	2.17	2.26	5.81	0.53	0	0	0	0	0	0	0	0	0	4	4	3.97	8.63	1	0	0	0	0	0	0	0	0	0	remodeling and spacing factor 1-like isoform X1
Sto08g276410	3.87	3.84	4.87	5.28	3.77	3.95	3.26	2.8	4.06	5.95	9.34	4.52	3.27	3.2	80	78	93	87	80	72	68	51	86	113	170	100	71	63	putative pentatricopeptide repeat-containing protein At1g12700, mitochondrial
Sto06g191150	3.75	5.33	5.6	1.99	2.59	3.59	3.68	1.2	5.7	4.65	0	1.14	2.68	2.95	7	10	10	3	5	6	7	2	11	8	0	2	5	5	transcriptional elongation regulator MINIYO
Sto13g429770	109.46	124.46	197.36	148.47	223.67	210.09	145.49	165.94	28.13	6.69	5.06	2.28	31.8	29.33	694	779	1165	753	1459	1179	933	930	183	39	27	15	209	175	protein PYRICULARIA ORYZAE RESISTANCE 21
Sto06g199360	6.6	0	0	0	2.72	1.04	0.92	0	0.9	0	0	0	0	0	7	0	0	0	3	1	1	0	1	0	0	0	0	0	cell division cycle-associated 7-like protein
Sto05g125210	6.84	7.1	5.32	7.63	6.39	7.44	6.64	5.12	19.83	22.41	40.82	30.06	47.05	52.47	100	102	72	89	96	96	98	66	297	301	521	468	720	729	probable E3 ubiquitin-protein ligase RHG1A
Sto13g421540	0	0	2.33	0	2.26	0	0	0	2.22	0	0	0	2.56	0	0	0	1	0	1	0	0	0	1	0	0	0	1	0	uncharacterized protein
Sto04g108530	39.24	36.89	38.1	42.19	33.56	34.05	23.74	23.97	3.21	1.71	1.3	0.91	2.88	1.83	250	232	226	215	220	192	153	135	21	10	7	6	19	11	ras-related protein RABA4c-like
Sto11g354370	0	0	0	0	0	0	0	0	0	5.45	0	0	0	0	0	0	0	0	0	0	0	0	0	1	0	0	0	0	MLP-like protein 43
Sto10g320550	18.53	17.75	15.02	20.68	16.97	17.22	19.5	16.5	9.18	7.72	9.47	5.38	15.57	16	256	241	192	228	241	210	272	201	130	98	114	79	225	210	cytochrome P450 89A2-like
Sto00g450670	2.38	2.56	5.2	2.13	1.4	3.99	1.32	2.68	2.52	11.6	0.08	0.66	6.19	8.99	41.1	43.57	83.24	29.43	24.9	60.98	23.14	40.82	44.72	184.44	1.16	12.23	112.17	148.01	atp synthase subunit beta
Sto06g189710	3.25	4.15	2.28	6.71	1.92	2.55	0.56	0.16	0	0	0	0.14	0	0	23	29	15	38	14	16	4	1	0	0	0	1	0	0	endonuclease 2
Sto09g299090	26.18	22.39	12.71	14.77	9.23	12.48	12.7	13.8	4	2.51	1.2	1.59	2.22	2.45	204	172	92	92	74	86	100	95	32	18	8	13	18	18	probable serine/threonine-protein kinase WNK11
Sto08g278020	2.69	2.53	5.19	16.05	2.54	8.73	0	2.84	0	0	0	0	0	0	1	1	2	5	1	3	0	1	0	0	0	0	0	0	uncharacterized protein
Sto10g319940	1.78	1.32	20.29	16.46	16.59	21.85	6.92	5.5	0.12	0.26	0	0.11	1.02	0.25	15	11	159	111	144	163	59	41	1	2	0	1	9	2	cyclin-D3-1
Sto08g238090	23.56	26.99	28.18	26.07	18.23	16.55	4.47	5.9	0.22	0.08	0.18	0	0.8	1.45	308	347	341	272	245	191	59	68	3	1	2	0	11	18	VAN3-binding protein
Sto02g026290	5.91	6.46	4.68	3.69	4.23	4.04	4.76	3.87	5.76	6.09	13.83	3.74	9.44	6.77	38	41	28	19	28	23	31	22	38	36	75	25	63	41	uncharacterized protein LOC114758924 isoform X2
Sto09g313630	35.08	31.05	25.31	26.62	21.65	27.29	15.75	17.47	16.74	15.98	16.9	12.94	13.27	10.4	282	246	189	171	179	194	128	124	138	118	116	109	111	79	uncharacterized protein LOC114751611 isoform X1
Sto04g108280	22.12	20.04	26.93	26.01	26.79	25.68	23.08	22.27	11.86	9.07	9.48	8.48	8.75	10.09	417	371	469	391	519	427	439	370	229	157	157	171	173	181	probable serine/threonine-protein kinase DDB_G0280111
Sto09g290120	0.65	0.59	0.28	0.32	0.31	0.37	0	0	0	0	0	0	0	0	10	9	4	4	5	5	0	0	0	0	0	0	0	0	putative disease resistance protein RGA3 isoform X1
Sto06g177490	18.29	18.72	20.28	22.5	19.41	20.23	12.02	12.1	11.55	12.51	27.88	10.54	17.82	16.82	279.27	280.8	286.37	274.01	304.52	272.59	185.28	162.84	180.59	175.38	372.04	171.42	284.84	244.07	proline--tRNA ligase, chloroplastic/mitochondrial
Sto02g047520	4.98	5.78	9.65	8.23	8.71	10.63	8.3	8.45	3.09	2.65	2.45	1.08	1.47	0.77	129	147	231	170	232	243	217	193	82	63	56	30	40	19	probable receptor-like protein kinase At1g30570
Sto08g256900	23.83	26.53	23.57	25.71	19.98	23.66	19.61	21.48	36.17	22.63	13.52	14.96	9.93	11.84	196	215	180	169	169	172	163	156	305	171	95	129	85	92	OTU domain-containing protein At3g57810-like
Sto02g028940	11.53	10.03	14.27	16.24	10.66	10.99	4.71	3.91	4.38	4.67	5.64	1.82	4.56	3.45	301	257	344	338	286	253	124	90	117	112	130	51	125	86	leucine--tRNA ligase, chloroplastic/mitochondrial
Sto13g440220	24.25	20.86	24.77	26.53	19.49	20.42	8.63	9.04	1.05	0.73	0.31	0.19	0.32	0.35	362	306	342	316	299	269	130	119	16	10	4	3	5	5	DnaJ heat shock n-terminal domain-containing protein
Sto12g392700	0	0	0	0.08	0	0	0	0	0.07	0	0.23	0.06	0	0	0	0	0	1	0	0	0	0	1	0	3	1	0	0	uncharacterized protein LOC111408492
Sto03g086450	1.78	1.95	2.07	2.97	2.6	1.84	0.88	1.17	0.72	1.13	1.05	1.71	9.15	7.56	12	13	13	16	18	11	6	7	5	7	6	12	64	48	zinc finger CCCH domain-containing protein 1-like
Sto05g160720	16.35	14.99	15.89	19	14.84	16.25	8.03	6.8	4.87	4.67	7.07	3.2	2.81	2.85	636	572	570	589	593	557	315	233	194	167	244	134	115	106	DExH-box ATP-dependent RNA helicase DExH11 isoform X2
Sto02g026120	13.01	12.78	4.49	7.93	1.35	2.65	0.17	0.1	0	0	0	0	0	0.18	150	145	48	73	16	27	2	1	0	0	0	0	0	2	GDSL esterase/lipase At5g45910-like
Sto03g054250	98.78	93.49	180.47	100.16	183.88	179.05	149.06	171.58	15.25	12.1	19.86	19.34	13.59	1.88	61	60	112	51	119	101	95	98	10	7	7	10	8	1	uncharacterized protein
Sto06g172330	52.59	50.37	36.39	37.7	38.78	36.21	34.63	23.14	9.26	4.83	3.08	4.35	19.26	14.22	249	236	161	143	189	152	166	97	45	21	12	21	94	63	putative mesoderm development candidate 2
Sto12g378880	29.91	30.58	33.32	33.86	32.66	31.7	24.35	24.12	19.32	14.81	20.53	17.04	29.47	29.7	343	345	354	310	385	321	282	244	227	156	204	207	353	323	mitochondrial fission protein ELM1
Sto13g422010	19.77	16.43	19.28	23.5	15.63	13.67	9.69	9.96	8.08	6.52	12.51	5.39	10.34	10.33	198	162	179	188	161	121	98	88	83	60	108	57	108	98	putative methylesterase 11, chloroplastic
Sto11g367040	0	0	0	0	0	0	0.04	0.05	0	0	0	0	0	0	0	0	0	0	0	0	1	1	0	0	0	0	0	0	Retrovirus-related Pol polyprotein from transposon TNT 1-94
Sto13g413520	1.26	1.43	1.44	1.86	1.05	1.3	0.54	0.4	0	0.09	0.17	0	0.06	0.17	25.97	28.98	27.44	30.51	22.32	23.56	11.16	7.26	0	1.67	3	0	1.24	3.33	COBW domain-containing protein 1-like
Sto10g340970	46.82	45.5	54.79	63.45	61.74	59.39	51.02	45.34	46.52	44.5	71.04	47.01	51.82	50.74	670	640	725.35	724.42	908	750	737	572	682	585	887	716	776	690	PREDICTED: uncharacterized protein LOC108346013
Sto06g195670	82.27	95.59	69.94	67.33	65.33	62.2	43.79	44.49	17.84	17.68	17.97	16.39	24.79	19.66	481	552	381	315	393	322	259	230	107	95	88	99	150	108	NADH dehydrogenase [ubiquinone] 1 beta subcomplex subunit 8, mitochondrial
Sto11g361130	31.07	30.18	32.36	34	31.65	25.52	16.79	15.89	22.95	25.5	57.26	26.93	31.38	32.8	317	303	306	277	332	230	173	143	240	239	504	290	334	317	transcription initiation factor TFIID subunit 15
Sto13g440590	76.92	69.76	70.96	82.76	64.32	63.23	47.5	43.06	77.63	87.89	162.77	101.26	132.74	150.97	1571	1399	1339	1348	1350	1139	979	775	1624	1649	2925	2215	2844	2937	probable pre-mRNA-splicing factor ATP-dependent RNA helicase DEAH2
Sto02g032140	1.25	2.02	1.07	1.56	3.4	3.95	3.46	2.54	0.98	0.27	0.62	0.99	0.24	0.27	5	8	4	5	14	14	14	9	4	1	2	4	1	1	hypothetical protein EUGRSUZ_I01245
Sto13g414060	0	0	0.23	0	0	0	0	0	0	0	0	0	0	0	0	0	2	0	0	0	0	0	0	0	0	0	0	0	uncharacterized protein LOC110413413
Sto08g233970	0.62	1.1	1.34	0.78	0.76	0.53	0.31	1.06	3.33	1.18	0.74	0.6	0.15	0.33	4	7	8	4	5	3	2	6	22	7	4	4	1	2	F-box protein PP2-B15-like
Sto03g085220	56.31	58.67	49.11	56.41	57.35	61.83	52	52.29	68.49	89.19	100.53	97.06	69.31	66.27	204	211	167	164	214	199	191	168	255	297	292	352	257	223	iron-sulfur assembly protein IscA, chloroplastic
Sto13g430340	182.23	189.98	160.47	172.38	150.44	152.82	89.23	84.99	73.34	69.18	78.99	48.04	83.5	66.67	1313	1350	1075	993	1115	974	650	541	542	458	483	361	625	453	coatomer subunit epsilon-1-like
Sto08g240000	1.43	1.89	0.77	1.97	1.81	1.29	6.08	5.83	1.95	1.56	4.22	3.71	6.34	6.53	10	13	5	11	13	8	43	36	14	10	25	27	46	43	protein SODIUM POTASSIUM ROOT DEFECTIVE 2-like
Sto13g407890	7.55	7.74	16.79	16.24	23.97	25.59	28.46	22.3	0.7	0.29	0.05	0	0.13	0	168	169	345	288	548	502	639	437	16	6	1	0	3	0	probable inactive leucine-rich repeat receptor-like protein kinase At3g03770 isoform X2
Sto06g188040	27.66	24.53	26.01	28.33	31.07	29.16	15.34	13.81	1.59	1.9	0.89	0.68	2.7	3.29	459	400	399	375	530	427	257	202	27	29	13	12	47	52	transmembrane protein 214-B-like
Sto08g278870	38.93	38.84	11.22	16.81	7.52	9.36	4.49	7.15	2.95	2.9	5.54	12.51	1.11	4.41	438	430	117	151	87	93	51	71	34	30	54	149	13	47	Glutamate dehydrogenase 2
Sto08g234920	13.22	15.59	25.93	25.93	60.41	56.72	38.98	29.96	1.53	0.5	0.21	0.61	0.09	0.29	143	166	260	224	672	542	426	286	17	5	2	7	1	3	transcription factor MYB61
Sto06g180670	7.11	5.97	3.5	4.14	1.93	2.67	1.6	1.15	0.76	0.7	0.84	0.5	0.93	0.64	211	174	96	98	59	70	48	30	23	19	22	16	29	18	receptor-like protein kinase BRI1-like 3
Sto05g127210	0	0	0	0	0	0	0.04	0	0	0	0	0	0	0	0	0	0	0	0	0	1	0	0	0	0	0	0	0	glutamate receptor 2.7-like
Sto03g070420	12.35	12.55	5.53	6.16	3.26	3.44	2.07	0.83	0.31	1.03	1.34	1.29	2.61	2.65	118	118	49	47	32	29	20	7	3	9	11	13	26	24	dof zinc finger protein DOF5.4-like
Sto04g114560	1.43	0.72	3.04	5.35	0.35	2.01	0.35	0	0	0	0	0	0	0	4	2	8	12	1	5	1	0	0	0	0	0	0	0	TPD1 protein homolog 1-like
Sto05g129840	0	0	0	0	0.09	0.05	0.66	0.65	0.33	0.21	0	0	0	0	0	0	0	0	2	1	14	12	7	4	0	0	0	0	ABC transporter G family member 22-like
Sto08g232100	0.89	1.45	0.58	1.34	0.95	0.81	0.26	0.4	0	0	0.1	0	0	0	10	16	6	12	11	8	3	4	0	0	1	0	0	0	uncharacterized protein LOC114746186 isoform X1
Sto04g115210	0.18	0.09	0.1	0	0	0.3	0	0	0	0	0	0	0	0	2	1	1	0	0	3	0	0	0	0	0	0	0	0	protein trichome birefringence-like 31
Sto04g090040	5.9	5.61	5.33	6.78	5.03	5.08	2.46	2.54	7.33	7.59	16.67	9.28	13.2	12.18	121	113	101	111	106	92	51	46	154	143	301	204	284	238	SWIM zinc finger protein
Sto06g203860	13.43	20.27	5.86	9.59	4.1	3.14	0.69	1.57	0	0	0	0	0	0	19	29	8	11	6	4	1	2	0	0	0	0	0	0	DNA topoisomerase 3-alpha-like
Sto08g245750	31.72	28.95	37.35	37.19	34.5	34.16	27.94	21.38	9.88	8.34	11.28	7.18	9.1	10.39	542	486	590	507	606	515	482	322	173	131	169	131	163	169	L-galactono-1,4-lactone dehydrogenase, mitochondrial
Sto08g232040	18.17	17.99	23.49	24.31	18.93	17.96	11.51	11.52	11.7	10.72	17.05	10.49	7.59	8.94	297	289	355	317	318	259	190	166	196	161	244	183	130	139	proteinaceous RNase P 1, chloroplastic/mitochondrial-like
Sto13g441170	0	0	0	0	0	0	0	0.96	0	0	0	0	0	0	0	0	0	0	0	0	0	1	0	0	0	0	0	0	TRNA-specific 2-thiouridylase
Sto04g098670	0.91	0.7	1.23	2.16	2.29	1.96	1.04	0	0.78	0.42	0.69	0.59	0.9	1.13	12.17	9.21	15.26	23.22	31.59	23.27	14.16	0	10.68	5.15	8.07	8.39	12.66	14.37	RNA polymerase II C-terminal domain phosphatase-like 2
Sto11g362170	24.86	16.04	2.77	13.45	6.61	6.07	4.03	6.01	0	0	2.32	0	1.44	0	18	12	2	8	5	4	3	4	0	0	1	0	1	0	uncharacterized protein
Sto08g241890	31.31	30.97	25.07	35.2	26.84	24.1	18.31	16.04	2.42	1.57	0.6	0.78	2.58	0.87	303	295	225	272	267	206	179	137	24	14	5	8	26	8	delta(14)-sterol reductase
Sto08g237670	10.71	6.5	14.18	11.91	8.51	9.67	3.27	2.64	0.38	0	0	0	0	0.21	55	33	68	49	45	44	17	12	2	0	0	0	0	1	Mad1/Cdc20-bound-Mad2 binding protein
Sto05g161090	16	12.75	11.1	13.75	12.26	11.47	8.28	6.67	5.46	4.32	7.14	3.26	4.19	3.13	226	177	145	155	178	143	118	83	79	56	88	49	62	42	internal alternative NAD(P)H-ubiquinone oxidoreductase A1, mitochondrial-like
Sto06g205160	503.54	493.43	461.15	428.29	454.78	468.18	337.47	359.08	75.05	44.5	24.54	25.9	120.7	88.2	1933	1879	1660	1319	1798	1596	1313	1222	296	157	76	100	475	315	ADP-ribosylation factor 2
Sto02g051370	0	0	2.6	0.34	6.87	5.57	4.87	3.65	4.71	3.21	6.19	3.04	2.31	1.88	0	0	27	3	79	55	55	36	54	33	60	36	27	20	NAC domain-containing protein 35
Sto02g027650	0.42	0.38	0.17	0.53	0.36	0.54	0.52	0	0	0.06	0.18	0.05	0	0.39	8	7	3	8	7	9	10	0	0	1	3	1	0	7	potassium channel KAT1
Sto09g294110	0.36	0.36	0.13	0.45	0	0.68	0	0.27	0.35	0	0.14	0.46	0.23	0	3	3	1	3	0	5	0	2	3	0	1	4	2	0	inactive protein RESTRICTED TEV MOVEMENT 2-like
Sto10g338890	0	4.3	2.21	2.72	6.43	7.38	2.18	0	0	0	0	0	0	2.68	0	2	1	1	3	3	1	0	0	0	0	0	0	1	uncharacterized protein
Sto08g244200	5.84	3.71	4.58	5.74	3.88	4.15	1.52	1.73	2.69	2.34	0.39	0.62	0.3	1.33	19	12	14	15	13	12	5	5	9	7	1	2	1	4	uncharacterized protein
Sto03g085480	8.62	8.75	6.42	9.2	7.52	6.88	4.64	4.31	6.18	3.17	7.14	3.15	3.05	4.16	68	68	47	58	61	48	37	30	50	23	48	26	25	31	chaperone DnaJ domain protein
Sto02g029720	22.81	19.46	19.92	23.16	16.83	17.6	14.6	12.15	7.2	4.82	5.84	2.96	2.58	2.7	170	143	138	138	129	116	110	80	55	33	37	23	20	19	probable UDP-3-O-acylglucosamine N-acyltransferase 2, mitochondrial
Sto12g402920	0	0	0	0	0.09	0	0	0	0	0	0	0	0	0	0	0	0	0	1	0	0	0	0	0	0	0	0	0	ATP-dependent DNA helicase PIF1-like
Sto06g187540	0.84	0.28	2.69	1.4	1.36	0.95	0.83	0.63	0	0	0.35	0.28	0	0.3	3	1	9	4	5	3	3	2	0	0	1	1	0	1	uncharacterized protein
Sto13g410760	1.12	0.28	0.6	0.35	0	0.95	0.28	0.63	0	0.92	1.05	0	0.55	0.3	4	1	2	1	0	3	1	2	0	3	3	0	2	1	Transposon TX1 uncharacterized 149 kDa protein
Sto03g084570	7.78	7.35	6.59	8.41	7.41	7.22	8.16	4.73	2.86	2.09	2.44	1.48	2.58	3.26	138	128	108	119	135	113	146	74	52	34	38	28	48	55	Phosphoglycerate mutase 1
Sto10g345400	10.76	13.94	14.71	15.53	15.48	13.25	8.2	6.25	1.01	0	1.34	0.35	1.37	1.13	31	40	40	36	46	34	24	16	3	0	3	1	4	3	GTP-binding protein SAR1A
Sto06g205980	0.28	0.32	0.64	0.44	0.2	0.28	0.34	0.12	0.91	0.53	0.04	0.19	0.3	0.18	8	9	17	10	6	7	10	3	27	14	1	6	9	5	alpha-amylase 3, chloroplastic
Sto06g205220	33.38	30.57	23.2	31.52	28.41	32.46	27.37	22.79	22.42	21.06	21.65	18.75	19.36	24.35	257	232	166	194	225	221	213	155	177	149	142	151	155	177	AMSH-like ubiquitin thioesterase 2 isoform X2
Sto03g084080	20.39	20.31	19.49	22.47	15.51	17.7	11.74	10.68	7.26	6.7	7.02	3.12	3.85	3.2	494	483	436	434	386	378	287	228	180	149	150	81	98	74	tRNA (cytosine(34)-C(5))-methyltransferase-like
Sto03g056090	44.96	43.19	59.9	58.72	54.21	49.97	38.67	33.89	15.88	11.96	12.16	9.26	9.46	9.88	442	418	546	461	548	434	384	294	160	108	103	96	97	92	protein EMSY-LIKE 3 isoform X1
Sto07g226580	49.22	48.11	46.73	56.8	51.47	46.77	33.14	30.43	55.58	53.85	60.44	42.56	70.66	64.4	572	550	503	527	615	480	389	312	662	575	609	524	858	710	chaperone protein dnaJ GFA2, mitochondrial
Sto10g347930	0.36	0.73	0	0.45	1.05	1.22	1.78	1.63	25.71	28.78	67.38	78.96	589.84	693.44	1	2	0	1	3	3	5	4	73	73	144	213	1651	1761	multiprotein-bridging factor 1c
Sto13g418220	11.19	11.86	23.38	29.91	20.76	27.61	13.48	13.88	3.99	3.42	4.02	1.32	4.47	2.25	69.55	72.82	135.35	148.77	132.75	151.92	84.75	76.27	25.46	19.57	21	8.52	28.78	13.17	actin-related protein 3
Sto01g008440	0.18	0.74	0.78	0.45	0.35	0.82	0.18	0.41	0	0	0	0	0	0	1	4	4	2	2	4	1	2	0	0	0	0	0	0	uncharacterized protein LOC114167449
Sto09g308780	34.02	30.98	32.66	38.49	32.16	30.24	24.5	21.32	18.31	21.63	34.38	17.98	24.65	28.5	1421	1269	1258	1281	1380	1113	1032	784	783	830	1276	810	1083	1137	Protein Jade-1 isoform A
Sto06g193140	0.46	0.12	0.5	0.15	0	0.39	0.11	0.13	0.57	0.38	0.68	0.44	1.67	1.59	4	1	4	1	0	3	1	1	5	3	5	4	15	13	ethylene-responsive transcription factor ERF061
Sto04g113110	37.18	23.33	30.32	23.44	41.42	46.23	16.34	6.56	2.28	1.29	1.94	0	0	0	31	20	25	16	36	35	14	5	2	1	1	0	0	0	putative 12-oxophytodienoate reductase 11
Sto09g312350	1.06	0.4	0.07	0.25	0.45	0.3	0.26	0	0.13	0	0	0	0.13	0.14	16	6	1	3	7	4	4	0	2	0	0	0	2	2	synaptotagmin-4 isoform X1
Sto03g084680	18.06	13.52	12.51	15.87	8.13	11.09	5.07	5.5	0.35	0	0.1	0	0	0	201	148	129	141	93	109	57	54	4	0	1	0	0	0	aspartic proteinase-like protein 1 isoform X2
Sto10g328620	0	0	0	0.25	0	0.11	0.2	0	0	0.11	0.24	0	0.1	0	0	0	0	2	0	1	2	0	0	1	2	0	1	0	S-locus lectin protein kinase family protein, putative
Sto13g433510	1.1	0.99	0.96	0.74	1.15	0.53	0.92	0.48	1.52	1.38	1.2	0.63	1	0.75	26	23	21	14	28	11	22	10	37	30	25	16	25	17	protein SMAX1-LIKE 3
Sto05g158520	16.65	14.01	11.88	15.08	5.67	7.8	2.97	3.87	0.26	0.29	0.06	0.05	0	0	317	262	209	229	111	131	57	65	5	5	1	1	0	0	premnaspirodiene oxygenase-like
Sto08g266920	0	0	0	0	0.18	0	0	0	0	0	0	0	0	0	0	0	0	0	1	0	0	0	0	0	0	0	0	0	Cytochrome P450 71D8
Sto02g028230	46.06	42.91	6.47	14.03	10.09	11.54	5.8	9.09	1.63	0.91	0	0	0	0	275	253	36	67	62	61	35	48	10	5	0	0	0	0	hypothetical protein VITISV_001461
Sto13g428410	15.53	14.26	2.78	4.46	0.96	1.89	3.45	1.89	15.31	23.42	64.06	62.82	108.38	137	205	185	34	47	13	22	46	22	207	284	736	881	1496	1717	7-deoxyloganetin glucosyltransferase-like
Sto06g167400	21.68	20.19	14.87	17.1	13.67	14.81	8.83	9.03	10.93	13.24	11.67	15.55	15.83	14.4	114	105	73	72	74	69	47	42	59	64	51	84	86	71	OTU domain-containing protein At3g57810
Sto05g120290	33.37	31.27	32.11	31.81	29.21	29.49	20.83	19.96	9.68	6.05	5.25	3.42	9.32	7.04	360	332	321	274	324	281	227	190	107	60	49	39	105	72	lysophospholipid acyltransferase LPEAT1 isoform X1
Sto05g124970	11.49	9.84	14.18	14.83	21.95	12.3	21.16	25.97	10.24	7.2	2.82	2.47	0.57	1.04	59	50	68	61	116	56	110	118	54	34	12	13	3	5	gamma-glutamylcyclotransferase 2-1-like
Sto09g291000	93.84	102.81	409.34	403.34	645.15	693.26	498.55	356.55	178.73	48.53	0.29	1.52	0	0.65	766	827	3102.93	2631	5415.96	5002.9	4113	2569.97	1495.94	364	2	13	0	5	1-aminocyclopropane-1-carboxylate oxidase
Sto08g250500	23.98	25.14	13.04	23.07	12.21	12.54	7.61	6.53	5.07	2.83	6.2	1.83	3.37	3.23	212	219	107	163	111	98	68	51	46	23	47	17	31	27	CASP-like protein 4A1
Sto04g087570	2.95	3.19	3.24	4.44	3.4	3.91	3.33	1.49	0.84	0.79	1.65	0.89	0.43	0.57	65	69	66	78	77	76	74	29	19	16	32	21	10	12	putative pentatricopeptide repeat-containing protein At3g01580
Sto06g201400	69.1	67.93	44.11	59.17	26	27.58	5.49	6.46	0	0	0	0	0	0	897	867	530	613	347	316	72	74	0	0	0	0	0	0	protein POLLENLESS 3-LIKE 2
Sto11g362820	6.1	6.17	4.65	5.66	3.68	4.58	3.45	3.71	1.43	1.03	1.32	0.64	4.14	2.62	142	141	100	105	88	94	81	76	34	22	27	16	101	58	protein FAR1-RELATED SEQUENCE 5-like
Sto04g096050	3.26	2.48	2.73	3.28	3.4	3.45	3.72	3.3	1.43	1.13	0.49	0.42	0.76	0.25	56.57	42.26	43.81	45.5	60.75	52.79	65.24	50.58	25.4	18.1	7.44	7.83	13.82	4.21	RNA polymerase II C-terminal domain phosphatase-like 2
Sto02g052550	63.59	60.53	51.04	55	43.48	44.22	26.44	24.39	3.34	1.68	1.03	0.52	1.8	1.52	576	540	429	398	405	354	242	195	31	14	8	5	17	13	SAL1 phosphatase
Sto09g301170	5.42	4.82	13.22	8.93	16.43	15.9	21.2	26.94	8.87	4.96	0.53	0.43	0.42	0.93	25	22	57	33	78	65	99	110	42	21	2	2	2	4	protein LIGHT-DEPENDENT SHORT HYPOCOTYLS 5-like
Sto11g355820	20.86	21.08	23.76	23.4	21.55	23.37	20.46	19.67	28.07	30.58	51.04	30.27	38.7	39.01	502	498	528	449	533	496	497	417	692	676	1084	782	978	895	elongator complex protein 2
Sto03g066830	10.17	9.06	11.89	12.03	7.92	9.29	3.65	2.16	1.24	0.97	2.54	1.37	1.82	1.6	160	140	173	151	128	129	58	30	20	14	35	23	30	24	uncharacterized protein LOC114744133
Sto12g399130	12.94	12.84	12.78	14.63	14.14	14.99	11.65	8.97	7.58	7.27	5.56	4.35	3.14	3.06	275	268	251	248	309	281	250	168	165	142	104	99	70	62	protein transport protein SEC23
Sto02g048870	0	0	0	0	4.79	0	0	0.66	0	0	0	0	0	0	0	0	0	0	2	0	0	0.25	0	0	0	0	0	0	uncharacterized protein
Sto13g406710	1.99	1.59	2.1	0.99	0.39	0.89	1.57	0.45	1.55	0	0.52	2.05	5.12	3.9	5	4	5	2	1	2	4	1	4	0	1	5	13	9	Calcium-binding site, putative
Sto04g093660	16.59	17.04	29.88	39.16	5.02	4.63	0.51	0	0	0	0	0	0	0	32	33	55	61	10	8	1	0	0	0	0	0	0	0	E3 ubiquitin-protein ligase RFI2-like
Sto11g352210	0.32	0.44	0.11	0.26	0.2	0	0.21	0	0	0	0	0	0	0	3	4.11	1	2	2	0	2	0	0	0	0	0	0	0	exocyst complex component EXO70A1
Sto08g249520	39.54	35.87	33.13	39.06	27.24	35.13	21.36	20	22.68	18.56	19.17	16.48	26.56	21.85	473	422	367	373	335	371	258	211	278	204	199	209	332	248	pentatricopeptide repeat-containing protein At4g35850, mitochondrial
Sto03g058720	30.22	32.82	27.73	30.97	25.5	24.74	17.28	15.59	10.96	9.34	4.35	3.49	8.22	5.32	662	706	561	541	574	478	382	301	246	188	84	82	189	111	pentatricopeptide repeat-containing protein At2g37230
Sto08g258180	14.1	12.73	10.37	10.92	9.98	9	4.7	5.2	10.76	13.17	20.16	15.79	19.8	20.67	92	82	63	57	67	52	31	30	72	79	111	107	134	127	PXMP2/4 family protein 4
Sto13g405250	2.27	1.95	2.58	2.89	2.81	2.66	1.32	0.82	0.11	0.16	0.04	0.1	0.1	0.11	63	53	66	64	80	65	37	20	3	4	1	3	3	3	uncharacterized protein LOC114719973
Sto03g059450	0.21	0.27	0.39	0.3	0.35	0.31	0.21	0.1	0	0.03	0	0.03	0	0	7	9	12	8	12	9	7	3	0	1	0	1	0	0	PH, RCC1 and FYVE domains-containing protein 1-like isoform X1
Sto11g360860	0.23	0	0.49	0.29	0	0.26	0.46	0	0	0.75	0	0.23	0.22	0.49	1	0	2	1	0	1	2	0	0	3	0	1	1	2	ethylene-responsive transcription factor ESR2-like
Sto02g053840	34.84	32	42.18	42.09	33.96	35.31	20.46	20.29	16.84	20.09	48.55	26.08	58.34	61.59	604	545	676	582	605	540	358	310	299	320	738	483	1060	1016	uncharacterized protein LOC114750045 isoform X1
Sto04g095620	6.59	6	7.22	7.68	5.99	6.19	3.85	2.96	3.82	4.26	5.26	2.24	1.24	1.58	197	176	199	183	184	163	116	78	117	117	139	72	39	45	telomere length regulation protein TEL2 homolog isoform X1
Sto08g244360	0	0	0.28	0.08	0.25	0.29	0.25	0.29	0	0	0	0	0	0	0	0	4	1	4	4	4	4	0	0	0	0	0	0	cytochrome P450 93A3-like
Sto10g318040	12.07	10.85	8.29	13.29	9.48	8.13	6.01	6.47	7.9	8.47	6.86	10.17	19.72	20.3	197	174	125	173	159	117	99	93	132	127	98	177	337	315	amidophosphoribosyltransferase, chloroplastic-like
Sto11g358080	0.97	1.81	3.14	1.83	1.89	3.3	2.89	3.86	0.48	0.18	0.19	0.63	0.16	0.35	6	11	18	9	12	18	18	21	3	1	1	4	1	2	clp protease adapter protein ClpF, chloroplastic
Sto11g360080	1003.58	939.84	692.98	801.7	879.08	814.66	386.88	392.02	11.44	4.39	1.72	1.71	3.64	2.91	2985	2783	1943	1917	2695	2157	1168	1036	35	12	4	5	11	8	MLP-like protein 423
Sto07g214260	2.46	2.84	8.05	4.33	12.8	11.07	10.4	10.48	0.13	0.14	0.08	0	0.13	0	37	42	112	52	198	147	158	139	2	2	1	0	2	0	glucomannan 4-beta-mannosyltransferase 2-like
Sto08g244910	7.93	6.28	8.77	9.89	10.07	11.34	6.76	5.35	4.77	2.92	4.85	1.97	3.23	3.19	180	140	184	179	235	227	155	107	111	61	97	48	77	69	pentatricopeptide repeat-containing protein At2g41720 isoform X1
Sto03g062330	4.16	4.53	5.14	3.68	14.5	12.97	27.2	27.58	151.75	154.63	189.83	144.52	162.16	205.71	41	44	47	29	147	113	271	240	1534	1401	1613	1503	1668	1921	3-oxo-Delta(4,5)-steroid 5-beta-reductase-like
Sto05g148540	0	0	0	0	0	0	0	0	0.7	0	0	0	0	0	0	0	0	0	0	0	0	0	2.82	0	0	0	0	0	uncharacterized protein LOC109793072
Sto07g206630	1.61	0.53	0	0	0	0.6	2.1	0.6	6.74	8.72	11.01	10.23	9.63	4.13	3	1	0	0	0	1	4	1	13	15	15	18	18	7	probable glutathione S-transferase
Sto13g442520	1.28	1.59	6.13	6.06	6.51	7.73	5.49	5.64	0	0	0	0	0	0	9	11	40	34	47	48	39	35	0	0	0	0	0	0	Transcription factor bHLH96
Sto10g341890	0	0	0	0	0.27	0	0	0.31	0	0	0	0	0	0	0	0	0	0	2	0	0	2	0	0	0	0	0	0	transcription factor bHLH36-like
Sto05g147250	0	0	0.45	0	0.2	0	0	0	0	0	0	0	0	0	0	0	2	0	1	0	0	0	0	0	0	0	0	0	Retrovirus-related Pol polyprotein from transposon TNT 1-94
Sto07g208570	0.45	0.64	0.34	0.39	0.25	0.19	0.37	0.19	0.11	0.22	0.16	0.18	0.11	0.18	16	22	11	11	9	6	13	6	4	7	5	7	4	6	uncharacterized protein LOC114736282
Sto03g061680	12.92	13.45	10.83	13.96	12.02	10.62	8.3	7.25	8.83	7.33	10.93	6.72	6.67	4.32	117	120	91	101	112	85	76	58	82	61	85	64	63	37	F-box protein At5g49610
Sto08g277400	19.45	18.38	17.16	20.71	18.21	19.66	15.44	12.61	5.88	3.28	7.61	6.02	6.78	7.36	187	174	153	159	180	167	150	107	58	29	63	61	68	67	probable S-adenosylmethionine-dependent methyltransferase At5g38780
Sto01g015450	9.81	9.39	8.65	5.67	9.45	8.54	5.6	7.48	0.28	0	0	0	0.54	0.3	104	98	85	48	103	80	60	70	3	0	0	0	6	3	coumaroyl-CoA:anthocyanidin 3-O-glucoside-6''-O-coumaroyltransferase 1-like
Sto10g346320	118.4	135.43	225.57	153.71	216.02	209.45	156.15	136.91	23.59	23.93	35	69.75	60.3	64.41	312	356	562	326	587	492	418	321	64	58	71	179	161	156	photosystem II core complex proteins psbY, chloroplastic-like
Sto11g360550	408.33	410.11	279.28	356.65	243.52	232.79	179.54	152.19	28.47	16.98	11.09	11.57	25.74	24.73	4632	4577	2935	3230	2840	2332	2057	1523	331	177	109	139	305	266	ATP-citrate synthase alpha chain protein 1
Sto01g024910	33.87	33.48	71.85	53.84	109.27	98.14	179.67	179.95	63.61	41.17	17.07	11.44	10.4	11.24	334	325	657	424	1108	855	1790	1566	643	373	145	119	107	105	oleoyl-acyl carrier protein thioesterase 1, chloroplastic
Sto11g353230	0	0	0	0	0	0	0	0	0	0	0	0	0	0.64	0	0	0	0	0	0	0	0	0	0	0	0	0	1	uncharacterized protein
Sto10g324620	32.04	23.58	32.56	33.3	30.01	28.61	18.09	16.89	29.1	30.41	36.14	26.86	47.65	44.1	219	159	207	182	211	173	125	102	204	191	209	191	338	284	Kynurenine formamidase
Sto10g338300	0	0	0.4	0	0	0	0	0	0	0	0.49	0	0	0	0	0	1	0	0	0	0	0	0	0	1	0	0	0	uncharacterized protein
Sto01g011510	46.64	49.49	46.74	49.11	39.93	46.29	36.64	42.33	60.66	62.89	97.77	76.93	102.46	106.49	725	756	672	609	638	635	575	580	966	898	1329	1275	1668	1574	BTB/POZ domain-containing protein POB1-like
Sto05g137130	1.24	1.89	2.34	2	1.35	2.34	1.02	0.99	0	0	0	0	0.1	0.16	24	36	42	31	27	40	20	17	0	0	0	0	2	3	serine/threonine-protein phosphatase
Sto04g087680	28.14	23.09	25.6	27.91	24.07	23.08	13.84	13.74	6.84	4.94	6.33	2.94	4.82	3.73	546	440	459	432	480	395	271	235	136	88	108	61	98	69	Sec1 family domain-containing protein MIP3
Sto13g407040	14.12	14.61	15.82	18.79	16.97	17.84	12.31	14.6	1.92	0.5	0.36	0.15	0.44	0.48	93	95	97	99	115	104	82	85	13	3	2	1	3	3	SAGA-associated factor 29 homolog A-like isoform X3
Sto12g389360	23.83	19.12	22.69	25.72	20.56	22.91	13.67	12.31	19.63	23.91	33.17	17.02	15.64	16.14	767	604	674	660	680	650	444	349	647	707	946	590	529	496	protein PLASTID MOVEMENT IMPAIRED 1-RELATED 1
Sto05g132560	54.79	56.25	61.78	62.35	48.48	50.1	40.59	42.57	70.46	66.37	60.95	56.23	51.19	50.1	762	769	795	692	693	615	570	522	1004	848	739	832	745	662	sorting and assembly machinery component 50 homolog
Sto05g136660	0.09	0	0.2	0.43	0.33	0.36	0.16	0.31	0.06	0	0.17	0.09	0	0	3	0	6	11	11	10.33	5.24	9	2	0	5	3	0	0	ribonuclease H
Sto06g163870	0.85	0.36	0.46	0.62	0.27	0.48	0.42	0.24	0.14	0	0.08	0.13	0	0	12	5	6	7	4	6	6	3	2	0	1	2	0	0	retrotransposon-related protein
Sto03g066300	104.72	110.28	120.9	142.68	129.34	135.24	140.19	117.41	187.63	175.36	183.97	178.78	58.91	75.11	3054	3156	3254	3317	3876	3477	4125	3016	5604	4698	4748	5608	1805	2090	ubiquitin carboxyl-terminal hydrolase 23
Sto13g432130	15.76	14.84	15.05	15.12	15.99	15.83	12.5	10.69	3.34	3.17	4.73	2.15	2.94	3.12	281	260	248	215	293	249	225	168	61	52	74	41	55	53	serine/threonine-protein kinase Nek6-like isoform X1
Sto08g259500	30.1	32.64	35.03	41.43	38.27	38.68	32.34	25.24	5.17	2.89	0.54	1.52	3.01	3.32	136	146	148	150	178	155	148	101	24	12	2	7	14	14	EID1-like F-box protein 2
Sto13g409530	137.93	128.73	108.03	129.76	114.02	116.36	108.02	93.71	517.55	476.96	574.74	906.46	630.92	640.38	538	498	395	406	458	403	427	324	2074	1710	1812	3560	2524	2325	coiled-coil domain-containing protein 86
Sto07g226860	14.49	12.8	13.41	19.67	14.94	15.63	11.36	10.76	25.68	26.2	59.12	44.79	45.91	57.39	168	146	144	182	178	160	133	110	305	279	594	550	556	631	putative RING-type E3 ubiquitin transferase C3H69
Sto02g043030	0	0.19	0	0	0	0	0	0	0	0	0	0	0	0	0	1	0	0	0	0	0	0	0	0	0	0	0	0	CHD3-type chromatin-remodeling factor PICKLE
Sto04g094970	1.84	1.85	2.03	2.48	2.85	2.55	1.97	1.89	0.68	1.52	1.71	1.01	0.87	1.19	34.09	33.7	34.81	36.62	54.24	41.69	36.79	30.78	12.85	25.76	27.84	19.93	16.95	21	probable LRR receptor-like serine/threonine-protein kinase At1g56130 isoform X1
Sto13g435780	139.98	150.02	123.61	110.8	302.07	293.64	341.66	310.25	10.39	2.9	0.2	0	0	0.35	840	889	691	532	1865	1560	2074	1646	64	16	1	0	0	2	fasciclin-like arabinogalactan protein 11
Sto12g393570	0.89	0	0	0	0	0	0	0	0	0	0	0	0	0	1	0	0	0	0	0	0	0	0	0	0	0	0	0	uncharacterized protein
Sto01g021980	0.18	0.72	0.76	0.66	1.52	1.4	0.65	2.38	0.34	0.77	0.63	0.86	1.71	2.07	1	4	4	3	8.88	7	3.74	11.9	2	4	3	5	10	11	transcription factor bHLH140
Sto02g053780	62.56	56.09	50.45	68.5	31.19	31.77	6.81	7.55	0.09	0	0.1	0.08	0	0.19	1411	1242	1051	1232	723	632	155	150	2	0	2	2	0	4	kinesin-like protein KIN-14C
Sto01g000720	0.22	0.3	0.49	0.19	0.51	0.34	0.52	0.08	0	0	0.09	0	0	0	3	4	6	2	7	4	7	1	0	0	1	0	0	0	probable E3 ubiquitin-protein ligase RNF217
Sto03g082360	27.59	28.43	26.67	31.27	27.9	27.37	24.26	22.17	11.36	8.37	6.03	4.73	8.7	7.95	797	806	711	720	828	697	707	564	336	222	154	147	264	219	histidine kinase 3 isoform X1
Sto03g086860	0.46	0.59	1.31	1.44	1.73	0.65	0.28	0.39	0.45	0.13	0.66	0.11	0	0.18	8	10	21	20	31	10	5	6	8	2	10	2	0	3	uncharacterized protein LOC114728484
Sto03g059180	47.29	45.74	40.42	72.68	30.29	33.49	6.25	5.03	0.12	0.09	0.09	0	0.04	0.08	1185	1125	935	1452	780	740	158	111	3	2	2	0	1	2	Cyclopropane-fatty-acyl-phospholipid synthase isoform 1
Sto13g404660	43.6	41.76	46.17	56.89	41.9	46.66	30.92	26.69	24.98	29.55	51.61	34.27	32.27	38.4	1118	1051	1093	1163	1104	1055	800	603	656	696	1169	944	869	939	pre-mRNA-splicing factor SYF1
Sto08g276750	1.62	2.54	2.5	3.59	1.75	1.62	0.71	0.81	0.17	0	0	0	0.35	0.19	9	14	13	16	10	8	4	4	1	0	0	0	2	1	ribonuclease H
Sto13g440960	17.59	22.04	10.02	8.71	6.33	10.11	2.96	1.69	0	0	0	0	0	0	35	44	19	14	13	18	6	3	0	0	0	0	0	0	nudix hydrolase 1
Sto12g389980	35.59	44.62	1103.43	822.13	856.62	1047.19	196.2	154.07	0	0	0	0	0	0	44	56	1324	826	1098	1167	248	172	0	0	0	0	0	0	gibberellin-regulated protein 12-like
Sto04g089350	2.85	2.42	2.66	2.38	2.16	2.69	1.18	1.8	1.16	1.73	2.19	0.3	1.59	1.5	36	30	31	24	28	30	15	20	15	20	24	4	21	18	pentatricopeptide repeat-containing protein At5g61800
Sto13g420940	128.58	133.08	65.07	58.28	35.11	33.97	16.66	17.47	6.13	8.17	12.36	5.29	10.21	12.21	1268	1292	595	459	356	296	166	152	62	74	105	55	105	114	zinc-finger homeodomain protein 9-like
Sto10g346810	0.68	1.09	3.15	0.37	1.23	1.32	1.16	0.66	1.33	1.06	0	0.18	0.93	0.62	7	11	30	3	13	12	12	6	14	10	0	2	10	6	reverse transcriptase
Sto01g020160	11.67	10.51	8.1	11.49	7.3	6.71	3.88	3.88	0.41	0.18	0.1	0.16	0.24	0.62	140	124	90	110	90	71	47	41	5	2	1	2	3	7	acyl-coenzyme A thioesterase 9, mitochondrial
Sto03g060220	1.94	0.65	2.4	1.61	5.01	5.08	7.32	14.54	25.74	18.61	13.13	16.66	42.15	46.45	6	2	7	4	16	14	23	40	82	53	32	51	133	133	uncharacterized protein LOC114752101
Sto05g131030	0.57	0.58	0	0.72	0.33	0.39	0.11	0	0.11	0	0	0	0	0	5	5	0	5	3	3	1	0	1	0	0	0	0	0	probable 6-phosphogluconolactonase 4, chloroplastic
Sto04g111180	0.72	0.61	0.39	0.91	0	0.27	0.24	0	0	0	0.14	0	0	0	6	5	3	6	0	2	2	0	0	0	1	0	0	0	Protein sym-1 like
Sto08g254970	12.57	13	11.11	13.75	11.15	13.61	10.39	9.92	12.4	9.83	10.82	8.54	8.89	6.36	181	184	148	158	165	173	151	126	183	130	136	131	134	87	protein ROOT PRIMORDIUM DEFECTIVE 1
Sto03g068410	37.09	30.19	38.59	42.98	44.86	45.85	49.84	53.21	9.32	3.91	0.59	1.18	8.38	5.13	155	125	151	144	193	170	211	197	40	15	2	5	36	20	LIM domain-containing protein WLIM1-like
Sto05g145780	0.2	0.21	0.65	1.02	0.39	0.46	1	0.69	0	0.88	0	0.2	0	0	1	1	3	4	2	2	5	3	0	4	0	1	0	0	ferrochelatase-2, chloroplastic
Sto02g050840	27.37	23.22	22.87	28.15	20.03	18.25	8.08	7.54	6.41	5.58	7.13	3.26	6.21	4.87	379	316	293	311	285	223	113	92	91	71	86	48	90	64	bromodomain testis-specific protein
Sto01g022980	44.41	48.52	42.11	38.61	39.42	42.23	10.25	9.72	2.68	4.75	1.77	2.9	3.71	3.49	549	590	482	381	501	461	128	106	34	54	19	38	48	41	Glycerol-3-phosphate 2-O-acyltransferase 6
Sto06g165110	2.29	2.32	4.15	6.26	3.48	4.21	2.41	3.08	1.39	1.25	3.38	4.53	7.44	5.92	16	16	27	35	25	26	17	19	10	8	20	33	54	39	uncharacterized protein LOC112016250
Sto02g044560	15.18	14.97	9.85	10.47	6.96	8.61	2.29	1.26	0.78	1.11	1.51	1.2	0.34	0.47	342	331	205	188	161	171	52	25	18	23	30	29	8	10	G-type lectin S-receptor-like serine/threonine-protein kinase At1g11410
Sto04g113960	5.13	3.6	0.55	0.43	0.17	0	0	0	0.17	0	0	0	0	0	30	20.8	3	2	1	0	0	0	1	0	0	0	0	0	alcohol dehydrogenase-like 2
Sto10g325280	11.96	9.67	8.71	9.98	9.05	7.27	4.6	4.14	2.59	1.69	3.61	2.32	2.02	3.63	108	86	73	72	84	58	42	33	24	14	28	22	19	31	neutral/alkaline invertase 3, chloroplastic-like
Sto09g316160	83.27	82.32	78.12	67.69	134.36	130.95	146.94	147.75	47.52	31.55	25.06	28.41	45.96	43.44	1014	986	881	658	1682	1408	1807	1587	593	353	265	367	585	502	tubulin beta chain
Sto06g188900	0.2	0.71	0.11	0.37	0.48	0.11	0	0.11	0	0	0	0	0	0	2	7	1	3	5	1	0	1	0	0	0	0	0	0	protein DETOXIFICATION 16-like
Sto06g164240	0.9	1.01	1.75	0.79	1.08	0.92	0.92	1.02	0.53	0	0.1	0.09	0.35	0	10	11	18	7.01	12.33	9.01	10.29	10.02	6	0	1	1	4	0	ribonuclease H
Sto09g301990	25.53	24.42	26.94	26.58	25.1	27.73	19.35	17.8	1.28	1.22	0.87	0.71	5.02	6.41	273	257	267	227	276	262	209	168	14	12	8	8	56	65	transcription factor RF2b-like
Sto02g042810	15.28	15.18	15.16	20.28	14.98	14.66	10.19	9.76	10.74	9.56	18.61	11.38	11.77	15.05	254	248	233	269	256	215	171	143	183	146	271	202	205	238	probable serine/threonine-protein kinase abkC isoform X1
Sto04g111230	18.91	12.44	21.88	20.04	17.96	18.11	13.85	10.78	4.79	5.66	7.67	4.02	12.1	12.25	131	85	141	111	128	111	97	66	34	36	45	29	87	80	L10-interacting MYB domain-containing protein
Sto04g114600	1.84	2.38	1.12	3.27	2.29	4.73	5.96	4.44	0	0	0	0	0	0	7	9	4	10	9	16	23	15	0	0	0	0	0	0	protein SRG1-like
Sto09g304310	3.08	3.22	2.75	3.24	4.05	4.37	3.02	2.36	0.04	0.13	0.04	0.04	0.04	0	80	82	66	67	108	100	79	54	1	3	1	1	1	0	myosin-binding protein 3-like
Sto06g162830	45.13	46.14	53.69	56.8	44.43	47.32	32.82	31.12	29.84	30.29	38.36	25.51	37.75	33.39	1202	1206	1320	1206	1216	1111	882	730	814	741	903	730	1056	848	protein ARABIDILLO 1
Sto12g391120	0	0	0	0.42	0	0.38	0	0	0	0	0	0	0	0	0	0	0	1	0	1	0	0	0	0	0	0	0	0	uncharacterized protein
Sto07g221840	0.2	0	0	0	0	0	0	0	0.06	0	0	0	0	0	3	0	0	0	0	0	0	0	1	0	0	0	0	0	mitogen-activated protein kinase 9-like isoform X1
Sto07g225740	6.18	7.03	8.02	8.1	8.25	7.51	5.18	4.59	0.82	0.67	0.26	0.37	0.43	0.59	110	123	132	115	151	118	93	72	15	11	4	7	8	10	ABC transporter D family member 2, chloroplastic
Sto13g426060	2.66	3.04	2.01	1.89	4.78	4.26	5.6	7.25	3.69	3.3	0.49	0.78	0.75	0.41	7	8	5	4	13	10	15	17	10	8	1	2	2	1	fiber protein Fb34
Sto13g405530	19.64	17.39	25.32	26.82	24.31	21.07	15.12	12.58	4.39	4.33	3.28	1.47	3.05	2.61	301	262	359	328	383	285	234	170	69	61	44	24	49	38	probable zinc metalloprotease EGY1, chloroplastic
Sto03g065760	10.35	35.95	0	22.64	0	0	0	0	0	0	0	0	0	0	1	4	0	2	0	0	0	0	0	0	0	0	0	0	protein ECERIFERUM 3
Sto07g229660	0.6	0.68	0.16	0.56	0.07	0.25	0	0	0.07	0	0	0	0.21	0.16	8	9	2	6	1	3	0	0	1	0	0	0	3	2	inactive protein RESTRICTED TEV MOVEMENT 2
Sto02g034310	0.43	0	4.53	0	2.92	1.93	2.54	3.37	16.26	31.75	40.93	77.69	147.81	190.19	1	0	10	0	7	4	6	7	39	68	72	174	347	405	auxin-responsive protein SAUR21-like
Sto08g258870	206.46	189.46	160.23	176	121.72	125.99	38.85	35.6	20.98	14.55	12.66	17.28	24.44	35.49	323	299	241	223	197	177	62	50	34	21	14	25	38	50	replication protein A 14 kDa subunit B-like
Sto13g419930	8.29	13.37	0	3.36	3.97	4.55	0	1.5	0	0	0	0	0	0	6	10	0	2	3	3	0	1	0	0	0	0	0	0	uncharacterized protein At2g23090
Sto10g319790	85.16	81.38	116.09	68.05	232.61	199.7	413.46	414.12	584.99	522.58	351.02	284.67	99.11	116.45	2347	2201	2953	1495	6587	4852	11496	10053	16510	13229	8554	8433	2869	3061	Scopoletin glucosyltransferase
Sto11g373770	0	0	2.15	0	0	0	0	0	0	0	0	0	0	0	0	0	2	0	0	0	0	0	0	0	0	0	0	0	pectinesterase/pectinesterase inhibitor-like
Sto10g340300	0	0	0	0	0	0	0	0	0	0.13	0.14	0	0	0	0	0	0	0	0	0	0	0	0	1	1	0	0	0	2-alkenal reductase (NADP(+)-dependent)-like
Sto10g344410	2.4	1.17	1.21	1.46	1.15	1.32	1.17	1.31	1.14	1.29	0	0	0	0	2	1	1	1	1	1	1	1	1	1	0	0	0	0	uncharacterized protein
Sto07g208890	10.53	9.79	16.13	21.65	7.37	6.27	2.48	1.03	0	0	0	0.07	0	0	139	127	197	228	100	73	33	12	0	0	0	1	0	0	putative nuclear RNA export factor SDE5 isoform X4
Sto09g303840	10.86	8.13	9.79	11.45	11.08	7.21	7.96	6.28	6.77	6.97	11.12	4.45	4.35	3.9	39	29	33	33	41	23	29	20	25	23	32	16	16	13	Protein SRG1
Sto10g342340	40.34	39.82	26.56	29.46	37.03	35.08	14.44	11.04	3.38	3.51	4.37	3.54	3.53	4.28	850	824	517	495	802	652	307	205	73	68	81	80	78	86	homeobox-leucine zipper protein ANTHOCYANINLESS 2-like isoform X1
Sto05g117860	83.78	78.66	88.64	92.45	105.02	100.34	57.85	59.71	70.36	65.26	72.64	77.98	160.45	146.95	570	528	561	503	735	604	398	359	491	408	418	552	1133	942	bZIP transcription factor 60
Sto13g434370	26.55	26.43	19.1	22.36	15.66	16.79	13.07	12.68	11.29	9.72	11.51	9.38	30.85	29.05	211	207	141	142	128	118	105	89	92	71	78	78	255	218	calcineurin-like phosphoesterase
Sto00g448020	0	0.39	0	0	0	0	0	0	0	0.05	0	0	0.46	0	0	2	0	0	0	0	0	0	0	0.22	0	0	2.43	0	pentatricopeptide repeat-containing protein At1g62670, mitochondrial-like isoform X1
Sto07g217020	9.03	8.86	10.64	13.82	9.63	9.33	4.35	3.87	2.37	2.45	3.85	2.09	1.41	1.6	249	240	271	304	273	227	121	94	67	62	94	62	41	42	nodulin homeobox isoform X1
Sto11g368620	4.58	3.89	74.41	24.36	134.87	116.55	259.4	299.61	659.59	860.16	1450.93	654.36	280.46	261.7	19	16	289	81	576	429	1090	1101	2810	3279	4895	2745	1195	1012	36.4 kDa proline-rich protein-like
Sto13g438230	0.07	0.03	0.44	0.25	0.2	0.31	0.23	0.23	0.03	0	0	0.03	0	0.11	2	1	12	6	6	8	7	6	1	0	0	1	0	3	Calcium-transporting ATPase 12, plasma membrane-type
Sto07g228040	16.25	14.96	15.31	14.96	13.64	10.82	4.88	4.72	1.73	1.34	2.04	1.52	2.58	1.7	211	191	184	155	182	124	64	54	23	16	23	21	35	21	Cytochrome b5
Sto05g130070	27.11	22.86	118.96	102.23	136.98	135.49	125.57	133.53	159.5	164.59	143.93	139.53	182.56	147.48	202	168	824	609	1050	893	946	879	1219	1127	912	1086	1414	1037	polypyrimidine tract-binding protein homolog 2
Sto01g024130	5.76	7.28	8.81	9.51	4.8	6.5	1.63	2.79	0.2	0	0	0	0	0	28	35	40	37	24	28	8	12	1	0	0	0	0	0	uncharacterized protein At3g17950-like
Sto08g257690	43.74	41.45	37.32	40.05	38.66	39.14	23.41	19.5	66.29	79.67	106.48	94.23	112.96	149.39	557	519	440	407	506	440	301	219	865	932	1179	1274	1504	1806	eukaryotic peptide chain release factor subunit 1-3-like
Sto12g381530	34.86	30.08	26.74	33.11	23.27	26.57	14.74	11.58	12.92	10.99	19.36	9.79	9.12	10.61	656	556	465	497	450	441	280	192	249	190	320	197	180	190	Kelch domain-containing protein 4
Sto10g318590	10.94	10.57	8.2	10.67	7.36	6.97	4.57	4.85	0.77	0.53	0.59	0.21	0.68	0.08	292	277	202	227	202	164	123	114	21	13	14	6	19	2	probable LRR receptor-like serine/threonine-protein kinase At2g16250
Sto13g427730	14.52	13.73	11.31	17.38	7.15	8.85	3.18	2.4	8.25	8.1	14.66	13.12	23.06	29.09	158	147	114	151	80	85	35	23	92	81	138	151	262	300	60S ribosomal protein L3
Sto00g445890	0	0	0	0.17	0	0	0	0	0	0	0	0	0	0	0	0	0	1	0	0	0	0	0	0	0	0	0	0	L10-interacting MYB domain-containing protein
Sto10g327620	0	0	0	0	0	0	0.23	0	0	0	0	0	0	0	0	0	0	0	0	0	1	0	0	0	0	0	0	0	F-box protein
Sto13g432490	43.79	50.2	62.56	51.71	52.92	53.82	53.26	58.29	38.57	40.08	37.1	35.77	50.34	42.33	371	419	492	350	461	403	456	436	335	312	269	318	444	339	uncharacterized protein LOC114743381
Sto05g128240	18.87	19.98	25.87	27.28	26.6	28.73	21.07	19.95	33.44	35.56	58.65	36.78	34.98	41.56	379	394	480	437	549	509	427	353	688	656	1036	791	737	795	protein EARLY FLOWERING 3-like
Sto05g135640	11.65	10.52	8.36	9.9	2.54	2.58	0.97	1.2	0.32	0.18	0.09	0.08	0	0	143	127	95	97	32	28	12	13	4	2	1	1	0	0	probable amino acid permease 7 isoform X1
Sto05g139140	14.86	13.34	14.31	16.59	15.25	15.56	11.99	8.96	11.32	11.67	11.54	11.05	14.79	19.06	237	209	211	211	250	219	193	126	185	171	161	188	247	289	Ubiquitin recognition factor in ER-associated degradation protein 1
Sto11g369420	42.56	43.72	38.65	42.7	35.07	34.06	24.47	23.15	10.51	7.07	10.09	9.01	22.21	23.15	308	312	260	247	261	218	179	148	78	47	62	68	167	158	F-box protein PP2-A12-like
Sto03g064410	3.62	2.74	1.82	3.38	2.95	3.15	1.59	1.34	0.9	0.55	0.49	0.32	0.65	0.8	43	32	20	32	36	33	19	14	11	6	5	4	8	9	pentatricopeptide repeat-containing protein At4g21065-like
Sto06g205440	6.32	6.43	7.4	8.7	10.18	9.63	9.8	7.93	1.77	0.9	1.06	0.58	1.98	1.25	122	122	132	134	202	164	191	135	35	16	18	12	40	23	AP-1 complex subunit gamma-2-like
Sto08g278750	0.08	0	0.17	0	0	0.18	0	0	0	0	0.37	0.15	0.08	0	1	0	2	0	0	2	0	0	0	0	4	2	1	0	UDP-glycosyltransferase 83A1-like
Sto05g134510	48.97	46.27	42.66	39.63	28.88	38.11	30.86	27.48	26.2	25.1	17.76	24.44	34.25	36.63	191	179	156	124	116	132	122	95	105	90	56	96	137	133	ADP-ribosylation factor-like protein 8c
Sto09g304860	6.75	5.25	5.56	8.63	7.78	8.16	5.43	3.73	3.82	4.1	4.1	4.09	10.14	8.84	43	33	33	44	51	46	35	21	25	24	22	27	67	53	Cln5-like protein
Sto09g282870	22.26	19.76	24.63	20.8	13.91	15.16	4.17	5.03	0.75	0.75	2.11	1.01	1.24	1.37	291	254	298	217	187	175	55	58	10	9	24	14	17	17	cyclin-A2-4
Sto07g222710	0.98	0.73	1.91	2.95	1.77	1.44	0.52	0.22	0	0	0.07	0	0	0	15	11	26.95	35.93	27.84	19.41	8	3	0	0	1	0	0	0	F-box domain, cyclin-like protein
Sto12g379250	310.01	311.38	393.69	350.76	370.67	371.93	389.83	410.26	1284.66	1334.37	1539.4	1215.29	1020.13	1121.75	3354	3315	3947	3030	4123	3554	4260	3916	14245	13263	14402	13903	11523	11504	dnaJ protein homolog
Sto08g260540	17.96	17.99	14.73	16.29	15.84	14.57	10.38	9.19	23.26	23.43	35.56	22.45	17.03	18.31	257	253	195	186	233	184	150	116	341	308	444	342	255	249	putative nuclease HARBI1
Sto09g305190	17.44	16.93	12.61	15.75	13.42	9.74	17.15	13.26	3.77	1.68	2.31	0.84	3.71	2.68	158	151	106	114	125	78	157	106	35	14	18	8	35	23	uncharacterized membrane protein At1g06890-like
Sto08g257520	0.21	0.22	179.28	68.38	682.53	451.1	2396.34	2585.56	31.89	9.31	1.3	3.78	0.83	0.69	1	1	783	256	3283	1869	11338	10696	153	40	5	18	4	3	kunitz-type trypsin inhibitor alpha chain-like
Sto08g239420	24.68	24.3	29.86	29.92	27.59	24.65	18.38	17.6	14.76	13.83	25.08	14.61	17.59	13.59	511	494	571	494	587	450	384	321	313	263	457	324	382	268	Activating molecule in BECN1-regulated autophagy protein 1 isoform A
Sto03g062810	56.37	55.07	61.64	56.95	50.29	49.29	31.93	28.7	4.69	6.28	3.94	5.06	9.31	7.39	293	283	299	237	269	227	168	132	25	30	17	27	50	36	probable acylpyruvase FAHD1, mitochondrial
Sto12g390740	317.93	330.58	165.78	197.62	146.03	156.28	128.83	142.85	224.15	242.45	178.16	230.52	454.21	501.8	1898	1949	922	944	897	826	778	754	1373	1330	892	1423	2808	2816	stem-specific protein TSJT1
Sto11g363990	18.78	21.41	16.45	19.59	17.44	18.46	16.97	16.85	24.35	25.02	13.6	33.22	17.53	24.99	26	30	22	22	25	23	24	21	35	32	13	42	24	31	Chaperone protein dnaJ 11, chloroplastic
Sto02g030120	4.39	6.04	3.62	4.53	3.26	1.36	2.39	1.27	2.69	3.47	7.44	4.22	3.38	4.63	51	69	39	42	39	14	28	13	32	37	75	52	41	51	inositol-tetrakisphosphate 1-kinase 3-like isoform X1
Sto12g388110	4.55	3.56	3.89	5.46	3.36	3.96	2.11	1.96	0.16	0.18	0.04	0.03	0.03	0.07	137	105	108	131	104	105	64	52	5	5	1	1	1	2	villin-4
Sto00g449370	0	0	0	0	0	0	0	0	0	0	0	0	0.04	0.1	0	0	0	0	0	0	0	0	0	0	0	0	0.14	0.33	uncharacterized protein
Sto07g212700	19.14	9.52	1.76	4.87	2.18	7.54	2.76	4.4	3.27	3.05	8.56	7.81	9.58	9.33	34	17	3	7	4	12	5	7	6	5	11	13	17	15	protein translation factor SUI1 homolog
Sto09g302080	6.52	5.7	35.51	27.22	41.12	40.11	44.67	43.72	50.26	42.57	49.48	31.43	24.72	26.71	176	151	885	586	1141	955	1217	1040	1390	1056	1181	912	701	688	B3 domain-containing transcription repressor VAL1 isoform X1
Sto01g022470	5.18	4.52	34.48	17.85	67.51	53.24	80.49	86.02	61.43	48.98	59.47	20.45	28.32	27.58	29	25	180	80	389	264	456	426	353	252	278	118	164	145	protein DOG1-like 4
Sto08g242760	2.55	2.73	1.56	1.73	1.14	0.62	2.32	1.56	0.4	0.52	0	0	0.39	0.8	37	39	21	20	17	8	34	20	6	7	0	0	6	11	IAA-amino acid hydrolase ILR1-like 3
Sto13g425460	19.47	14.8	18.54	26.2	12.19	17.25	18.54	14.07	11.63	9.94	9.53	7.35	31.56	25.95	34	26	31	37	22	27	33	22	21	16	12	12	55	41	uncharacterized protein LOC114734126
Sto07g213250	0	0	0	0	0	0	0	0	5.66	0	0	0	0	0	0	0	0	0	0	0	0	0	1	0	0	0	0	0	uncharacterized protein
Sto05g123370	6.53	6.17	3.9	6.17	4.65	3.61	4.88	5.91	33.79	41.19	33.75	16.85	31.99	29.39	45	42	25	34	33	22	34	36	239	261	197	121	229	191	AT-hook motif nuclear-localized protein 17
Sto06g172280	83.98	80.21	53.32	84.5	41.76	34.79	32.03	33.26	369.25	572.35	915.56	792.13	2392.6	2821.01	976	917	574	784	499	357	376	341	4398	6111	9225	9753	29052	31100	TPR1-like protein
Sto07g214700	19.41	31.52	40.13	35.13	46.12	27.51	20.62	24.99	3.63	8.25	0	9.46	8.23	13.66	10	17	21	15	25	13	11	12	2	4	0	4	4	6	transmembrane protein
Sto13g423700	4.4	4.43	0.31	0.73	1.14	0.66	0	0.99	0	0.32	0	0	0	1.27	15	15	1	2	4	2	0	3	0	1	0	0	0	4	ABC transporter B family member 9-like
Sto09g305730	0	0	0.72	0	0	0	0	0	0.67	0	0	0.75	0.7	0	0	0	1	0	0	0	0	0	1	0	0	1	1	0	uncharacterized protein
Sto07g209300	4.6	7.28	6.34	3.06	4.05	4.39	4.12	1.46	1.67	4.07	5.43	4.14	5.54	5.64	32	50	41	17	29	27	29	9	11.89	26	32	30	40	37	tRNA (guanine(37)-N1)-methyltransferase 1
Sto05g159920	585.45	578.17	447.55	503.37	451.67	480	340.03	397.54	507.88	440.08	194.03	449.92	800.94	674.71	1669.09	1642.12	1203.99	1154.14	1327.45	1218.75	984.25	1007.47	1489.89	1153.71	430.54	1258.23	2319.65	1772.94	60S ribosomal protein L27
Sto04g106910	43.08	42.96	10.87	14.89	34.68	34.12	21.74	18.72	0.32	0	0.29	0.08	0	0.09	522	512	122	144	432	365	266	200	4	0	3	1	0	1	aspartic proteinase NANA, chloroplast-like
Sto08g276800	5.14	6.67	4.7	3.66	6.18	3.86	2.42	3.31	0.71	1.07	0.9	0.48	3.34	1.84	21	27	18	12	26	14	10	12	3	4	3	2	14	7	uncharacterized protein At3g17950-like
Sto13g431000	113.39	139.22	131.69	115.03	89	81.69	76.81	87.48	33.69	4.98	2.69	3.69	4.88	5.4	73	93	85	61	60	48	51	52	23	3	1	2	3	3	mitotic-spindle organizing protein 1B-like
Sto13g438720	14.8	14.39	12.86	16.97	11.85	13.51	9.6	9.72	4.61	3.66	3.5	3.8	8.85	5.66	119	114	96	109	98	96	78	69	38	27	24	32	74	43	F-box protein At2g27310-like
Sto12g387190	1.79	0	0	0	0	0	0	0	0	0	0	0	0	1.01	2	0	0	0	0	0	0	0	0	0	0	0	0	1	LOB domain-containing protein 4-like
Sto08g261630	13.46	15.01	19.25	21.21	17.59	16.95	11.04	10.87	3.98	2.89	3.66	1.6	3.64	2.93	198	217	262	249	266	220	164	141	60	39	47	25	56	41	probable aminotransferase ACS12
Sto05g132910	25.61	29.46	23	29.25	36.03	31.82	26.22	21.61	3.96	0.78	1.18	0.47	1.16	1.54	107	122	90	98	155	118	111	80	17	3	4	2	5	6	protein yippee-like
Sto09g306420	63.78	62.43	71.2	56.2	61.36	63.88	63.21	62.52	39.08	70.9	108.16	68.88	128.75	127.56	64	64	70	46	64	58	65	57	41	66	70	61	126	113	uncharacterized protein LOC111459420
Sto01g020930	0.17	0.17	0	0.21	0	0	0	0	0.16	0	0	0	0	0	1	1	0	1	0	0	0	0	1	0	0	0	0	0	ABC transporter G family member 22-like isoform X1
Sto12g380720	201.1	183.08	131	161.17	99.07	106.58	50.51	50.63	15.6	10.4	8.65	5.68	13.94	10.15	2567	2298	1548	1642	1300	1201	651	570	204	122	96	77	186	123	probable protein phosphatase 2C 52
Sto12g385530	0	0	1.28	0	1.19	0.69	1.81	6.17	2.38	0.67	3.46	1.99	3.71	8.19	0	0	2	0	2	1	3	9	4	1	4	3	6	12	EPIDERMAL PATTERNING FACTOR-like protein 8
Sto01g010810	4.24	3.82	7.15	10	3.29	3.33	2.92	1.43	2.88	1.4	1.12	0.44	0.42	1.39	10	9	16	19	8	7	7	3	7	3.03	2	1	1	3	uncharacterized protein
Sto06g171880	16.28	17.65	15.3	17.63	15.19	15.19	8.28	7.6	4.72	4.19	6.79	3.14	3.17	5.35	148	158	129	128	142	122	76	61	44	35	53	30	30	46	DNA repair protein RAD51 homolog 3
Sto04g088560	188.48	181.4	173.34	177.03	146.58	168.28	130.97	132.69	96.64	95.57	87.99	99.9	125.35	121.96	1131	1075	969	850	905	894	795	704	595	527	443	620	779	688	gamma carbonic anhydrase-like 2, mitochondrial
Sto04g099700	1.48	1.75	1.9	2.37	1.64	2.69	0.76	1.42	1.14	1.26	2.97	1.01	1.52	1.68	34.56	40.06	41.05	44.2	39.29	55.39	17.84	29.12	27.21	26.96	61.19	25.38	37.33	37.39	RNA polymerase II C-terminal domain phosphatase-like 2
Sto04g109090	11.46	11.2	90.41	56.72	128.12	117.58	139.08	145.14	135.72	120.54	139.3	109.46	87.54	83.86	107	103	783	423	1230	970	1312	1196	1299	1034	1118	1076	852	741	nuclear transcription factor Y subunit A-1-like isoform X1
Sto05g137270	1.19	0.65	0.15	0.51	0	0	0	0	0	0	0	0	0	0	26.22	14	3	9	0	0	0	0	0	0	0	0	0	0	uncharacterized protein LOC107478655
Sto12g389640	10.93	9.59	7.61	4.74	7.84	6.96	11.02	15.82	1.16	0.78	3.5	1.64	3.47	4.58	46	40	30	16	34	26	47	59	5	3	12	7	15	18	Cell wall / vacuolar inhibitor of fructosidase 1
Sto09g281750	0.08	0.04	0	0	0	0	0	0	0	0	0	0	0	0	2	1	0	0	0	0	0	0	0	0	0	0	0	0	probable LRR receptor-like serine/threonine-protein kinase At1g05700
Sto09g314210	36.91	37.61	32.06	39.46	31.78	33.09	27.3	22.53	1.92	1.28	0.18	0.67	3.45	2.56	470	471	378	401	416	372	351	253	25	15	2	9	46	31	uncharacterized protein LOC113846601
Sto12g387970	7.03	32.66	9.98	8.29	0	0	0	0	0	0	0	0	0	0	2	10	3	2	0	0	0	0	0	0	0	0	0	0	uncharacterized protein
Sto07g227870	1.9	1.38	3.65	2.04	11.1	11.68	8.87	8.92	38.95	34.6	90.19	48.16	24.32	23.77	14	10	25	12	84	76	66	58	294	234	564	370	186	165	Protein IQ-DOMAIN 14
Sto04g092880	36.85	34.62	41.17	49.15	36.01	41.93	22.45	19.64	39.77	41.5	57.47	42.47	59.32	55.85	434	401	449	462	436	436	267	204	480	449	587	530	730	624	chaperone protein dnaJ A6, chloroplastic-like
Sto13g425280	6.73	7.56	14.62	16.57	19.97	19.82	21.6	22.81	138.36	109.59	81.74	151.4	1077.07	1123.63	36	40	73	71	110	94	117	108	760	539	364	833	5957	5641	17.3 kDa class I heat shock protein-like
Sto13g408170	1.61	1.07	0	0	0.52	1.2	0.53	0	0	0	0	0	0	0	3	2	0	0	1	2	1	0	0	0	0	0	0	0	Protein FAR1-RELATED SEQUENCE 11
Sto11g364890	1.06	1.07	0.97	1.51	1.32	0.85	1.64	2.05	1.62	4.77	8.77	12.65	40.63	48.45	7	7	6	8	9	5	11	12	11	29	49	87	279	302	homeobox-leucine zipper protein ATHB-40
Sto11g358680	0.31	0.31	0.33	0.58	0.45	0.23	0.92	0.58	1.55	0.62	0	0.48	0.24	0.22	6	6	6	9	9	4	18	10	31	11	0	10	5	4	myb-like protein X
Sto08g241380	0.22	0	0	0	0	0	0	0	0	0	0	0	0	0	1	0	0	0	0	0	0	0	0	0	0	0	0	0	PREDICTED: uncharacterized protein LOC109184855
Sto00g445300	0	0	0	0	0	0.12	0	0	0	0	0	0	0	0	0	0	0	0	0	1	0	0	0	0	0	0	0	0	hypothetical protein Ahy_B08g090476
Sto00g448560	2.19	3.13	3.83	2.5	1.64	5.2	1.43	0.79	1.39	14.63	0.44	0.12	3.58	3.48	33.83	47.43	54.59	30.8	26.07	70.75	22.19	10.74	21.89	207.26	5.89	1.92	57.82	51.02	atp synthase subunit beta
Sto11g364000	10.1	9.65	8.51	11.98	7.89	8.75	8.48	5.55	3.51	3.75	3.78	2.95	3.29	3.38	132	124	103	125	106	101	112	64	47	45	43	41	45	42	Calcium-dependent protein kinase 28
Sto09g303060	9.34	7.28	12.52	12.54	10.74	13.4	7.44	6.97	2.22	0.99	0.13	0.54	1.31	1.08	82	63	102	88	97	104	66	54	20	8	1	5	12	9	syntaxin-31
Sto07g210280	1.86	1.63	1.4	1.14	0.96	1.34	0.72	0.35	0.11	0.08	0.04	0.04	0	0	49	42	34	24	26	31	19	8	3	2	1	1	0	0	TMV resistance protein N-like
Sto11g355330	0	0	0	0	0.25	0	0	0	0	0	0	0	0	0	0	0	0	0	3	0	0	0	0	0	0	0	0	0	protein PIN-LIKES 2
Sto01g003090	101.53	90.7	58.56	73.65	68.73	73.79	82.56	65.13	63.51	44.34	23.9	24.11	37.56	26.87	603	532	324	350	420	388	496	342	387	242	119	148	231	150	auxin-responsive protein IAA26-like
Sto11g356680	1.06	2.91	2.4	1.99	4.33	3.72	5.46	3.48	4.86	4.27	4.56	7.85	11.09	14.9	10	27	21	15	42	31	52	29	47	37	37	78	109	133	transcription factor bHLH30
Sto02g049870	13.74	18.58	25.81	15.53	19.3	23.33	10.3	20.9	8.07	4.55	4.98	6.02	8.69	9.6	13	18	24	12	19	20	10	18	8	4	3	5	8	8	uncharacterized protein
Sto12g387390	0	0	0	0	0	1.93	3.42	1.9	0	0	0	0	0	0	0	0	0	0	0	1	2	1	0	0	0	0	0	0	probable LRR receptor-like serine/threonine-protein kinase At2g23950
Sto11g361930	3.27	15.26	24.92	15.48	27.6	24.62	6.24	20.51	17.9	23.95	43.21	8.47	7.15	31.69	1	5	8	4	9	7	2	6	6	7	6	2	2	8	uncharacterized protein
Sto06g173620	21.89	20.29	20.03	24.74	17.67	16.57	10.3	11	4.07	4.33	4.77	2.55	2.8	3.12	622.74	566.58	526.14	561.07	516.53	415.61	295.59	275.73	118.47	113.1	120	77.89	83.63	84.6	exportin-2
Sto05g132000	713.96	707.64	595.06	687.23	272.41	313.05	212.25	199.88	61.04	42.95	28.51	39.6	114.55	118.31	3292	3230	2565	2539	1293	1280	991	816	289	182	108	186	544	510	probable chalcone--flavonone isomerase 3
Sto04g105750	0.41	0	0	0	0.4	0	0	0	0	0	0	0	0	0	1	0	0	0	1	0	0	0	0	0	0	0	0	0	DNA-directed DNA polymerase
Sto09g284700	9.04	8.44	10.07	9.99	8.95	9.03	6.7	4.52	1.02	0.57	0.21	0.51	0.84	0.93	52	48	54	46	53	46	39	23	6	3	1	3	5	5	V-type proton ATPase subunit D-like
Sto07g210130	2.69	0	0	0	0	0	0	0	0	0	0	0	0	0	1	0	0	0	0	0	0	0	0	0	0	0	0	0	uncharacterized protein
Sto03g070150	170.08	154.38	165.81	165.21	92.96	195.85	89.69	75.39	65.91	32.67	56.91	87.44	107.8	66.39	32	32	34	27	19	35	18	14	14	6	4	12	18	10	mitochondrial import receptor subunit TOM5 homolog
Sto01g006570	39.32	40.47	171.17	104.15	265.13	242.86	445.5	404.35	22.48	15.53	6.64	8.23	2.03	1.9	372	377	1502	787	2579	2030	4258	3376	218	135	54	82	20	17	Caffeic acid 3-O-methyltransferase
Sto09g294350	12.16	13.14	9.87	8.69	8.04	8.82	5.76	5.14	3.17	3.54	3.16	5.08	10.63	9.13	228	242	171	130	155	146	109	85	61	61	52	102	209	163	linoleate 13S-lipoxygenase 2-1, chloroplastic-like
Sto06g166300	4.19	4.78	1.87	1.53	1.02	0.99	1.21	1.38	0	0	0	0	0	0.19	24	27	10	7	6	5	7	7	0	0	0	0	0	1	short-chain dehydrogenase reductase 2a
Sto06g169170	470.99	475.95	192.73	349.81	116.33	175.98	112.71	156.3	19.62	7.4	0	0	0	0	341	356	139	208	88	116	84	104	15	5	0	0	0	0	defensin-like protein 75
Sto06g203130	66.67	105.13	79.44	95.16	141.51	118.93	141.78	148.43	365.76	309.12	0	113.96	131.22	236.32	2	4	3	3	5	4	5	5	14	10	3	2	3	5	PREDICTED: uncharacterized protein LOC108335686
Sto13g433290	2.89	4.1	4.54	7.51	2.54	3.46	1.67	1.11	1.22	0.77	0.25	0.41	0.42	0.29	53	74	77	110	48	56	31	18	23	13	4	8	8	5	nuclear transcription factor Y subunit A-10-like
Sto09g295080	0	0	0	0	0	0.7	0	0	0.61	0.68	1.77	1.35	0.63	0.7	0	0	0	0	0	1	0	0	1	1	2	2	1	1	hypothetical protein Ahy_A07g031531 isoform A
Sto06g168220	18.38	18.71	18	23.2	19.7	18.65	14.64	15.08	11.22	11.97	21.64	11.93	6.46	7.44	296	296	268	298	326	265	238	214	185	177	305	205	109	114	telomere repeat-binding protein 5-like
Sto01g002050	3.45	2.83	2	3.1	1.77	2.25	2.43	2.09	3.15	3.23	4.36	2.49	4.39	5.25	148	119	79	106	78	85	105	79	138	127	166	115	198	215	pleiotropic drug resistance protein 1-like
Sto01g005000	1.05	1.07	1.86	1.77	1.62	1.64	1.77	1.25	0.35	0.49	1.1	0.45	0.33	0.43	58	58	95	78	92	80	99	61	20	25	54	27	19	23	Disease resistance protein
Sto06g165650	36.87	37.05	33.92	33.69	25.18	25.66	18.14	17.04	2.99	2.4	1.48	0.55	1.68	1.8	818	807	695	596	574	502	406	333	68	49	29	13	39	38	receptor-like protein kinase FERONIA
Sto02g029520	2.02	2.81	2.4	2.37	1.97	1.3	0.93	0.92	0.86	1.1	1.08	0.44	0.9	0.64	30	41	33	28	30	17	14	12	13	15	14	7	14	9	pentatricopeptide repeat-containing protein At5g48910-like
Sto09g296260	78.88	80.21	66.95	84.95	72.72	68.85	47.42	50.21	109.81	111.1	144.34	134.37	265.62	241.6	203	206	163	176	193	158	124	115	291	263	285	336	692	571	RING/U-box superfamily protein isoform 1
Sto08g245260	59.57	57.04	60.05	62.51	67	78.44	53.81	46.81	6.98	3.65	1.94	4.04	1.43	2.11	124	119	119	105	144	146	114	87	15	7	3	8	3	4	Protein EARLY RESPONSIVE TO DEHYDRATION 15
Sto11g359150	0	0	0.15	0	0	0	0	0	0	0	0	0	0	0	0	0	1	0	0	0	0	0	0	0	0	0	0	0	mitochondrial outer membrane protein porin of 34 kDa
Sto09g286700	0	0.06	0	0.08	0	0	0	0	0	0	0	0	0	0	0	1	0	1	0	0	0	0	0	0	0	0	0	0	reverse transcriptase
Sto12g384280	0.77	0.7	5.1	4.62	6.93	6.12	6.2	7.69	4.77	5.79	10.49	5.75	5.91	10.77	9	8	55	43	83	63	73	79	57	62	106	71	72	119	glycerophosphodiester phosphodiesterase GDPD6
Sto09g315150	0.38	0.77	1.23	1.59	0.49	1.86	0.63	0.29	0.99	0.41	1.49	0.12	0	0.4	3	6	9	10	4	13	5	2	8	3	10	1	0	3	uncharacterized protein
Sto06g200460	27.84	24.25	35.91	33.7	35.5	34.5	26.65	20.01	9.91	8.51	7.75	2.82	2.99	2.11	1161	992	1381	1120	1521	1268	1121	735	423	326	287	127	131	84	Auxilin-like protein 1
Sto12g382610	29.85	25.97	28	29	24.08	26.22	18.28	19.57	14.9	9.67	7.87	5.11	15.98	11.38	299	256	260	232	248	232	185	173	153	89	68	54	167	108	serine/threonine-protein kinase STY13-like
Sto13g439880	0	0.15	0.41	0.09	0.07	0.26	0.67	0.43	0	0	0	0	0	0	0	2	5	1	1	3	9	5	0	0	0	0	0	0	endoglucanase 17
Sto06g162150	0	0	0	0	0	0	0	0	0	0.06	0	0	0	0	0	0	0	0	0	0	0	0	0	1	0	0	0	0	ribonuclease H
Sto09g299810	26.22	27.76	31.63	34.97	20.53	26.51	15.27	12.03	2.7	2.85	1.72	1.12	2.81	0.93	180	188	202	192	145	161	106	73	19	18	10	8	20	6	Regulatory protein recX
Sto06g188830	9.17	10.79	10.94	11.48	11.6	11.27	7.02	6.92	12.5	15.55	22.35	12.44	31.5	29.44	166.9	192.92	184	166.61	217	181	129	111	233	260	357	242	601	510	fruit protein pKIWI502
Sto02g032430	0	0	0	2.24	0	2.02	0	0	0	0	10.11	0	0	0	0	0	0	1	0	1	0	0	0	0	3	0	0	0	uncharacterized protein
Sto02g029290	27.11	25.21	22.62	26.38	17.46	18.19	9.7	8.68	1.97	1.86	3.11	1.36	6.22	6.25	429	392	331	333	284	254	155	121	32	27	43	23	103	94	uncharacterized GPI-anchored protein At1g61900-like
Sto09g296190	21.26	9.65	9.75	12.24	19.57	11.19	4.98	5.39	23.54	16.34	14.23	0	5.99	13.28	4	2	2	2	4	2	1	1	5	3	1	0	1	2	uncharacterized protein
Sto12g376990	2.15	2.49	7.04	5.2	7.2	7.8	10.56	11.59	1.88	0.97	1.27	0.49	4.6	3.66	29	33	88	56	100	93	144	138	26	12	15	7	65	47	ethylene-responsive transcription factor RAP2-7-like isoform X1
Sto13g410210	0.08	0.09	0.29	0.59	0.25	0.1	0	0.1	0	0.06	0.28	0	0	0.04	2.09	2.06	6.71	11.54	6.24	2.07	0	2.09	0	1.37	6.14	0	0	1	zinc finger BED domain-containing protein RICESLEEPER 2-like
Sto09g283280	22.47	22.49	16.94	22.97	19.96	21	19.02	16.92	8.34	6.75	3.38	4.2	6.85	4.12	105	104	74	86	96	87	90	70	40	29	13	20	33	18	Mitochondrial acidic protein MAM33
Sto06g197860	12.98	12.92	11.71	16.81	7.98	8.21	3.01	2.82	0.16	0.21	0.06	0.05	0.11	0.09	470	459	391	485	297	262	110	90	6	7	2	2	4	3	condensin-2 complex subunit G2
Sto06g171000	117.04	119.17	83.15	101.91	81.93	77.41	78.52	65.49	33.47	29.5	24.68	23.78	25.59	25.76	1071	1074	706	745	771	626	726	529	314	248	194	229	244	223	2-alkenal reductase (NADP(+)-dependent)-like
Sto13g423280	1129.86	1061.05	825.76	984.62	708.47	681.06	383.38	387.19	572.47	581.94	658.65	371.84	398.03	358.8	2699	2533	1870	1895	1746	1452	931	824	1409	1279	1194	857	960	785	60S ribosomal protein L32-1
Sto06g169790	46.77	44.65	43.64	48.37	39.4	42.81	26.18	22.46	8.6	6.33	1.94	3.33	6.61	4.72	233	220	203	193	202	189	132	99	44	29	8	17	34	22	B-cell receptor-associated protein 31
Sto05g120050	62.81	62.32	34.21	50.09	27.09	32.27	22.83	22.07	8.46	5.45	4.36	3.11	5.19	3.93	891	869	449	567	395	404	327	276	123	71	54	47	77	53	5'-nucleotidase domain-containing protein 4-like isoform X2
Sto03g074270	25.87	22.92	34.77	35.66	34.55	37.56	41.27	37.88	17.88	15.01	10.73	7.18	3.1	3.08	319	278	397	351	438	409	514	412	226	170	115	94	40	36	ACT domain-containing protein ACR4-like
Sto08g235330	3.12	3.26	1.68	1.7	4.95	4.47	6.39	5.87	3.2	3.05	3.87	2.1	2.96	2.79	117	120	58	51	191	148	242	194	123	105	129	85	117	100	ABC transporter B family member 21-like
Sto09g302850	4.8	3.85	0.73	1.37	0.16	0.19	0	0	0	0	0.29	0	0.24	0.27	57	45	8	13	2	2	0	0	0	0	3	0	3	3	agamous-like MADS-box protein AGL80
Sto08g243830	2.26	2.15	0	0	0	2.46	0	2.41	2.1	0	0	0	0	0	1	1	0	0	0	1	0	1	1	0	0	0	0	0	uncharacterized protein
Sto12g386120	40.08	34.55	39.99	42.7	38.5	37.58	28.79	25.68	23.1	22.24	31.28	27.84	16.71	19.9	930	787	857	790	918	769	674	525	549	474	640	693	407	440	MuDR family transposase, putative isoform 1
Sto02g031310	25.72	24.65	22.47	25.73	20.46	26.18	17.98	16.54	18.76	21.67	45.35	23.7	26.35	29.22	411	387	332	328	336	369	290	233	307	318	634	404	441	444	methylcrotonoyl-CoA carboxylase beta chain, mitochondrial
Sto09g308810	0	0	0.81	0	0.49	0.57	0.25	0.86	0	0	0	0	0	0.55	0	0	3	0	2	2	1	3	0	0	0	0	0	2	uncharacterized protein LOC114716594
Sto04g116450	0	0	0	0	0	0	0	0	0	0.35	0	0	0	0.35	0	0	0	0	0	0	0	0	0	1	0	0	0	1	uncharacterized protein DDB_G0271670-like
Sto11g357220	0.18	0.18	0.38	0.45	1.04	1.41	1.24	1.01	0.87	1.36	0.21	0.35	0	0	1	1	2	2	6	7	7	5	5	7	1	2	0	0	Protein PHYLLO, chloroplastic
Sto02g027260	0	0.12	0	0.3	0.11	0.13	0.12	0	0	0	0	0	0	0	0	1	0	2	1	1	1	0	0	0	0	0	0	0	probable WRKY transcription factor 71
Sto13g428160	35.16	37.3	31.35	39.78	31.39	28.54	20.49	22.97	15.04	13.07	10.9	12.77	18.5	17.59	413	431	341	373	379	296	243	238	181	141	111	159	227	196	Protein trpH
Sto11g366700	18.58	18.04	22.11	20.19	16.97	16.99	9.18	8.19	4.89	6.27	6.92	3.79	5.21	3.56	100	96	111	87	94	81	50	39	27	31	31	21	29	18	uncharacterized protein LOC114729960 isoform X2
Sto08g236830	5.44	4.77	3.95	5.88	2.86	1.66	1.89	2.16	0.43	1.12	1.39	0.85	2.55	2.81	37.01	32	25	32	20	10	13	13	3	7	8	6	18	18	probable diphthine methyl ester synthase
Sto05g159150	0	3.51	3.57	8.9	0	0	0	0	0	0	0	0	0	0	0	1	1	2	0	0	0	0	0	0	0	0	0	0	uncharacterized protein
Sto08g249720	41.74	39.23	35.31	40.75	40.88	42.96	42.64	38.17	133.28	152.41	158.13	246.9	411.18	428.06	440	407	345	343	443	400	454	355	1440	1476	1440	2750	4524	4276	altered inheritance of mitochondria protein 32
Sto03g085970	21.97	23.9	29.84	26.36	57.86	59.08	60.71	50.58	5.14	2.07	0	0.83	0	0	104	112	132	100	282	248	291	212	25	9	0	4	0	0	ras-related protein RABC1-like
Sto03g065400	28.24	26.89	31.33	32.59	31.43	29.74	27.56	21.79	17.75	20.65	44.49	17.2	12.38	14.21	466	436	478	429	533	433	459	317	300	313	643	303	214	223	FGGY carbohydrate kinase domain-containing protein isoform X1
Sto06g187830	1.57	0.66	1.55	1.31	1.78	2.52	4.53	3.56	0.51	0.57	0.31	0.38	1.64	1.39	12	5	11	8	14	17	35	24	4	4	2	3	13	10	MLP-like protein 28
Sto08g278790	11.08	12.34	13.12	15.27	10.68	10.09	4.23	4.84	2.18	1.47	0.77	0.68	1.39	1.31	213	233	233	234	211	171	82	82	43	26	13	14	28	24	histone-lysine N-methyltransferase, H3 lysine-9 specific SUVH5-like
Sto08g246710	28.42	26.47	7.42	11.61	6.16	8.83	10.17	8.14	17.26	20.76	26.09	11.78	6.72	7.08	368	337	89	120	82	101	133	93	229	247	294	162	91	87	GDSL esterase/lipase At3g26430-like
Sto06g203460	5.47	5.55	3.59	5.21	5.67	5.52	4.35	3.1	2.2	2.85	1.95	3.4	5.37	6.29	46	46	28	35	49	41	37	23	19	22	14	30	47	50	probable xyloglucan endotransglucosylase/hydrolase protein 30
Sto05g135360	99.74	90.35	355.04	331.77	275.76	302.91	128.52	114.68	79.52	87.05	84.46	79.01	122.99	101.03	349	314	1167	932	994	942	456	356	286	280	236	276	440	328	ycf54 isoform A
Sto01g004060	1.29	1.36	1.74	1.68	1.88	1.7	1.43	1.4	0.52	0.47	0.67	0.45	0.36	0.11	24	25	30	25	36	28	27	23	10	8	11	9	7	2	F-box protein CPR1-like
Sto05g158400	24.04	25.51	23.85	22.89	20.3	19.57	16.94	14.25	4.03	3.43	4.52	2.31	5.35	3.37	122	128	113	93	106	88	87	64	21	16	19	12	28	16	probable receptor-like protein kinase At2g42960
Sto06g171410	29.62	31.16	27.25	23.14	21.9	20.98	12.42	11.68	7.54	7.75	12.1	8.25	7.68	9.09	541	559	460	337	411	338	229	188	141	130	194	161	147	158	probable carboxylesterase 8
Sto10g348550	3.27	2.17	2.85	3.37	1.58	2.43	1.6	0	2.11	0	0	0.58	0.54	0.6	6	4	5	5	3	4	3	0	4	0	0	1	1	1	uncharacterized protein
Sto01g001650	25.91	34.84	81.9	80.92	59.14	60.72	42.16	51.8	0	13.15	0	0	22.2	24.59	4	6	14	11	10	9	7	8	0	2	0	0	3	3	TPR repeat protein
Sto08g249890	79.1	72.67	65.43	77.65	56.99	58.96	32.87	29.15	46.87	39.84	67.01	47.89	62.7	63.14	1364	1231	1043	1068	1010	897	572	443	828	631	1013	882	1133	1036	pescadillo homolog
Sto12g387090	3.98	3.86	6.54	7.09	5.04	6.31	2.61	3.37	2.01	3.39	6.65	2.82	4.11	3.98	83	79	126	118	108	116	55	62	43	65	122	63	90	79	isoform B
Sto10g317980	3.99	2.63	25.55	10.66	44.32	26.63	31.27	34.77	1.28	0	0	0	0	0	6	4	37	13	69	36	48	47	2	0	0	0	0	0	auxin-responsive protein SAUR50-like
Sto05g160090	10.04	9.91	17.17	18.54	28.03	26.25	21.42	17.79	0.28	0.31	0.04	0	0.14	0.19	282	273	445	415	809	650	607	440	8	8	1	0	4	5	kinesin-like protein KIN-UC isoform X2
Sto02g027840	25.38	35.68	13.64	18.7	16.16	14.34	12.7	14.19	0	0	0	0	0.44	0.8	168	233	84	99	110	84	85	83	0	0	0	0	3	5	Heavy metal-associated isoprenylated plant protein 41 isoform A
Sto08g277640	15.79	17.1	12.8	11.7	13.39	18.45	12.52	12.87	33.82	32.58	29.54	36.95	41.57	42.87	86	92	65	51	75	89	69	62	189	163	134	207	234	219	enoyl-CoA delta isomerase 1, peroxisomal-like
Sto06g190120	89.81	82.02	66.78	58.89	62.18	65.7	20.36	22.87	9.14	4.52	3.13	5.21	8.42	9.89	930	836	641	487	662	601	213	209	97	43	28	57	91	97	transcription factor HHO3-like
Sto10g337230	0.19	0.11	0	0.33	0.14	0	0.11	0	0	0	0.06	0	0.13	0	4.16	2.33	0	5.79	3.18	0	2.5	0	0	0	1.14	0	3.04	0	putative AC transposase
Sto13g408520	29.08	26.86	25.54	27.15	24.84	25.82	16.57	15.63	21.67	23.53	33.44	24.26	41.6	39.35	472.65	429.02	383.81	352.07	414.92	370.34	271.96	223.94	360.91	351.3	475.89	420.72	708.37	608.33	p21-activated protein kinase-interacting protein 1-like
Sto01g003870	36.73	34.64	39.55	42.8	45.13	44.83	62.07	52.24	27.05	19.15	15.93	15.5	28.74	26.4	639	592	636	594	807	688	1090	801	482	306	243	288	524	437	protein CELLULOSE SYNTHASE INTERACTIVE 3
Sto06g191830	9.23	7.43	6.51	8.58	6.22	6.42	3.71	4.04	1.25	0.9	1.69	0.6	1.75	1.16	101	80	66	75	70	62	41	39	14	9	16	7	20	12	ethylene-responsive transcription factor RAP2-2-like
Sto04g110850	0	0	0	0.35	0	0	0	0	0	0	0	0	0	0	0	0	0	4	0	0	0	0	0	0	0	0	0	0	cytosolic sulfotransferase 15-like
Sto07g227930	193.77	190.56	143.27	176.45	161.98	174.69	220.15	193.52	143.6	138.99	142.46	202.45	192.79	203.9	684	668	475	500	589	548	788	606	521	451	402	714	696	668	protein EARLY RESPONSIVE TO DEHYDRATION 15-like
Sto05g128720	12.97	13.51	12.33	16.55	13.08	13.37	9.75	8.24	3.58	3.83	3.59	3.75	3.59	2.47	166	170	146	169	172	151	126	93	47	45	40	51	48	30	F-box protein At3g12350
Sto01g019560	4.47	3.51	0.11	0.62	0.21	0.2	0.49	0.32	0	0.04	0	0	0	0	127	98	3	14	6	5	14	8	0	1	0	0	0	0	plasma membrane ATPase 1
Sto11g362710	8.58	8.79	9.74	10.53	9.55	11.59	7.69	6.32	2.85	2.68	2.8	2.38	2.78	2.44	188	189	197	184	215	224	170	122	64	54	54	56	64	51	pentatricopeptide repeat-containing protein At4g19220, mitochondrial
Sto04g117490	0	0	0	0	0	0	0	0	1.41	0	0	0	0	0	0	0	0	0	0	0	0	0	1	0	0	0	0	0	uncharacterized protein
Sto09g298240	6.38	7.29	6.23	9.53	7.74	5.84	3.9	4.56	0.17	0.1	0	0	0.08	0.18	73	82	66	87	91	59	45	46	2	1	0	0	1	2	TMV resistance protein N-like
Sto08g240710	2.26	0.74	1.56	0.93	1.46	0.84	0	0	0.73	0	0	0	0	0	3	1	2	1	2	1	0	0	1	0	0	0	0	0	hypothetical protein CR513_39560, partial
Sto11g361160	2.35	2.36	1.43	3.76	1.3	0.76	1.99	1.14	5.88	3.66	2.15	5.12	0	0.73	7	7	4	9	4	2	6	3	18	10	5	15	0	2	putative ribonuclease H-like domain-containing protein
Sto02g046590	0	0	0	0	0	0	0	0	0.17	0	0	0.24	0	0	0	0	0	0	0	0	0	0	4	0	0	6	0	0	berberine bridge enzyme-like 8
Sto01g000520	0.88	0.84	0.42	0.69	0.48	0.5	0.16	0.25	0.16	0.12	0.31	0.15	0.32	0.46	16	15	7	10	9	8	3	4	3	2	5	3	6	8	receptor-like protein kinase
Sto01g019690	0	0	1.68	0	0	0	0	0	0	0	0	0	0	0	0	0	1	0	0	0	0	0	0	0	0	0	0	0	uncharacterized protein
Sto06g186870	0.13	0.26	0.27	0.79	0.25	0	0	0.14	0.37	0.28	0	0.12	0.24	0.27	1	2	2	5	2	0	0	1	3	2	0	1	2	2	uncharacterized protein
Sto11g360410	7.22	5.36	4.76	5.34	4	4.28	3.46	3.69	0.09	0.1	1.03	0.4	0.5	0.9	151	110	92	89	86	79	73	68	2	2	19	9	11	18	proline-rich receptor-like protein kinase PERK13
Sto10g338220	0	0.38	0	0	0.18	0	0	0	0.18	0	0	0	0	0	0	2	0	0	1	0	0	0	1	0	0	0	0	0	cytochrome p450
Sto10g343430	36.97	37.04	30.55	35.51	28.22	29.95	22.49	21.53	13.26	9.02	15.1	8.8	8.2	7.63	803	790	613	615	630	573.79	493	412	295	180	289	205	187	158	uncharacterized protein LOC114729280 isoform X3
Sto01g006960	0	1.17	1.21	0	2.3	1.32	0	1.31	1.14	0	0	0	0	0	0	1	1	0	2	1	0	1	1	0	0	0	0	0	uncharacterized protein LOC18779081
Sto08g276590	0.54	0.51	0.27	0	0.49	0.39	0.25	0	0.24	0.27	0	0	0	0	2.15	2	1	0	2	1.38	1	0	1	1	0	0	0	0	L10-interacting MYB domain-containing protein
Sto06g202410	9.39	9.88	14.55	16.78	15.33	17.11	9.04	9.08	13.65	10.79	7.28	5.54	5.27	4.42	143	148	205	204	240	230	139	122	213	151	97	90	84	64	plant intracellular Ras-group-related LRR protein 4-like
Sto02g053810	0.54	1.09	0.29	1.69	0	0	0.54	1.53	0	0	0.34	0	2.65	2.04	2	4	1	5	0	0	2	5	0	0	1	0	10	7	transmembrane protein, putative
Sto06g199440	4.33	3.88	0.78	1.29	0.9	1.23	2.45	1.99	0.75	0.62	0.47	0.53	1.92	2.27	84	74	14	20	18	21	48	34	15	11	8	11	39	42	wall-associated receptor kinase-like 14
Sto02g046040	0	0	0.13	0.22	0	0	0	0.07	0	0	0	0	0	0	0	0	2	3	0	0	0	1	0	0	0	0	0	0	uncharacterized protein LOC114712639
Sto13g443940	4.9	5.67	6.26	9.19	4.6	4.56	2.37	2.09	1.27	0.55	1.19	1.01	1.56	1.14	117	133	138	175	113	96	57	44	31	12	25	26	39	26	phosphoglycolate phosphatase 1B, chloroplastic-like
Sto09g291640	0	0	0.19	0.07	0	0	0	0.07	0	0	0	0	0	0	0	0	3	1	0	0	0	1	0	0	0	0	0	0	PREDICTED: uncharacterized protein LOC109326568
Sto06g189690	0	0	0	0.42	0.33	0.38	0.33	0	0	0.74	0	0	0	0	0	0	0	1	1	1	1	0	0	2	0	0	0	0	transcription factor bHLH75-like
Sto05g123630	4.04	3.98	8.33	8.96	7.8	4.49	11.87	6.27	2.33	5.25	2.4	0	6.58	1.81	5	5	10	9	10	5	15	7	3	6	2	0	8	2	BEACH domain-containing protein B isoform X1
Sto04g110140	3.17	5.24	234.2	206.91	342.98	312.69	305.85	232.26	1.03	0.12	0	0	0	0	30	48.78	2055.03	1563.43	3336.24	2613.68	2923.22	1939.19	10	1	0	0	0	0	isoliquiritigenin 2'-O-methyltransferase-like
Sto03g057930	12.25	14.1	11.29	13.44	10.44	11.72	8.75	7.44	4.93	4.54	4.74	3.14	3.64	3.75	97	110	83	85	85	82	70	52	40	33	32	26	30	28	protein OBERON 1 isoform X2
Sto10g342150	0.86	1.16	1.85	1.25	1.67	2.91	1.42	1.46	0.28	0.31	0.17	0.27	0.83	0.76	6	8	12	7	12	18	10	9	2	2	1	2	6	5	dehydration-responsive element-binding protein 1A-like
Sto09g299110	10.77	2.53	7.79	16.05	17.75	23.27	12.9	0	0	0	0	0	0	0	4	1	3	5	7	8	5	0	0	0	0	0	0	0	uncharacterized protein
Sto06g194710	56	56.99	75.27	61.31	68.53	63.06	74.79	79.52	53.97	54.25	78.83	75.63	215.7	218.91	573	574	714	501	721	570	773	718	566	510	696	817	2303	2122	E3 ubiquitin-protein ligase At1g12760-like
Sto01g017340	1.97	1.13	2.09	1.05	0	0.32	0.83	0.32	0	0	0	0	0	0	7	4	7	3	0	1	3	1	0	0	0	0	0	0	beta-glucosidase 12-like
Sto05g127390	0.13	0	0.28	0.17	0.26	0.6	0.52	0.45	0.51	0.29	0.47	0.13	0.25	0.14	1	0	2	1	2	4	4	3	4	2	3	1	2	1	Monoacylglycerol lipase ABHD6
Sto02g033420	67.17	71.09	48.68	60.41	50.29	56.02	51.61	47.43	53.9	44.63	47.9	58.56	88.49	71.61	262	275	178	189	202	194	204	164	216	160	151	230	354	260	uncharacterized protein LOC114723639 isoform X2
Sto04g111430	15.83	17.38	16.99	16.25	14.58	17.32	14.5	14.32	23.39	21.94	27.61	36.41	77.08	78.53	95	103	95	78	90	92	88	76	144	121	139	226	479	443	U11/U12 small nuclear ribonucleoprotein 31 kDa protein-like
Sto13g436300	77.93	78.65	55.61	60.21	53.27	57.96	43.01	35.41	13.45	8.97	6.2	4.54	6.81	5.86	2439	2415	1606	1502	1713	1599	1358	976	431	258	172	153	224	175	Calcium-transporting ATPase 4, endoplasmic reticulum-type
Sto09g301790	143.76	166.79	29.84	73.37	17.81	18.97	13.3	16.3	1.97	0.52	0.14	0.34	0	0	1209	1382	233	493	154	141	113	121	17	4	1	3	0	0	peroxidase 4-like
Sto05g119680	78.11	76.84	61.49	71.78	62.72	56.77	60.09	57.53	10.98	7.91	7.84	6.21	13.25	14.38	763	739	557	560	630	490	593	496	110	71	66	64	135	133	mitogen-activated protein kinase homolog NTF3
Sto06g189520	0.05	0.1	0	0	0	0.06	0	0	0	0	0	0	0	0	1	2	0	0	0	1	0	0	0	0	0	0	0	0	LEAF RUST 10 DISEASE-RESISTANCE LOCUS RECEPTOR-LIKE PROTEIN KINASE-like 2.1
Sto01g021510	38.35	39.78	33.46	50.84	20.41	22.37	36.99	37.82	84.3	45.17	18.02	34.15	3.38	3.64	499	509	403	528	273	257	486	434	1124	540	204	472	46	45	alanine--glyoxylate aminotransferase 2 homolog 2, mitochondrial-like
Sto06g192710	18.01	16.89	17.12	21.83	13.97	15.22	9.52	7.68	3.57	2.02	2.49	2.6	3.18	2.47	330	304	290	319	263	246	176	124	67	34	40	51	61	43	trehalase isoform X2
Sto12g376890	0.28	0	0	0	0	0	0.28	0.64	0	0	0	0	0	0	2	0	0	0	0	0	2	4	0	0	0	0	0	0	ruBisCO-associated protein-like
Sto03g082830	0.72	1.33	1.78	2.66	0.81	0.67	0.35	0.54	0	0	0.14	0.11	0	0.13	6.09	11	13.9	17.88	7	5	3	4	0	0	1	1	0	1	PREDICTED: uncharacterized protein LOC109361765
Sto06g204150	24.07	21.38	24.07	24.19	30.74	27.89	21.56	22.4	15.63	16.49	21.21	10.3	8.88	8.11	108	95	101	87	142	111	98	89	72	68	78	47	41	34	, chloroplastic
Sto04g108090	0	0	0	0	0	0	0	0	0	0	0.33	0.54	0	0	0	0	0	0	0	0	0	0	0	0	1	2	0	0	protein PELOTA 1-like
Sto10g345610	2.31	2.2	1.46	1.53	3.17	2.46	2.96	0.77	0.13	0	0	0.26	0.26	0.14	17	16	10	9	24	16	22	5	1	0	0	2	2	1	protein BIG GRAIN 1-like C
Sto02g047310	0	0	0	0	0	0.18	0.16	0	134.16	101.11	174.72	62.93	7.25	10.42	0	0	0	0	0	1	1	0	843	569	899	399	46	60	probable protein phosphatase 2C 39 isoform X4
Sto04g091520	83.5	82.16	74.01	72.54	71.63	69.21	40.48	52.91	141.31	162.83	182.39	144.55	126.13	131.07	385	375	319	268	340	283	189	216	669	690	691	679	599	565	large subunit ribosomal protein L23
Sto01g006030	2.03	3.73	1.7	3.45	2.56	1.91	4.32	3.51	1.52	1.7	1.19	1.66	2.33	6.27	4.54	8.33	3.6	6.22	5.91	3.81	9.82	7	3.5	3.5	2	3.56	5.25	12.8	uncharacterized protein
Sto13g438190	57.36	52.91	47.25	53.15	28.4	31.2	14.62	12.12	2.27	1.27	1.36	0.22	0.89	0.62	493	448	377	365	251	237	127	92	20	10	10	2	8	5	2-methyl-6-phytyl-1,4-hydroquinone methyltransferase, chloroplastic
Sto13g440410	96.66	103.17	108.03	125.39	97.43	108.51	72.33	61.09	95.1	98.43	124.98	93.27	98.98	102.69	792	833	822	821	821	786	599	442	799	741	875	801	844	795	ATP-dependent Clp protease proteolytic subunit 5, chloroplastic
Sto06g184110	17.39	18.63	20.22	20.21	19.74	20.4	18.19	15.65	6.9	5.77	4.25	2.53	2.44	2.44	650	683	697	602	758	672	686	515	264	198	141	102	96	87	5-oxoprolinase
Sto09g314850	5.1	5.54	8.79	7.93	7.29	7.87	4.89	4.81	6.64	7.28	16.14	6.26	12.43	12.02	183	195	291	227	269	249	177	152	244	240	514	242	469	412	Protein SERAC1 isoform A
Sto12g392130	0	0	0	0.16	0	0.14	0	0.14	0	0	0	0	0	0	0	0	0	1	0	1	0	1	0	0	0	0	0	0	predicted protein
Sto11g356390	1.98	1.26	0.07	0.23	0.24	0.07	0.12	0.35	0.12	0.34	0	0.06	0	0	32	20	1	3	4	1	2	5	2	5	0	1	0	0	protein NRT1/ PTR FAMILY 3.1
Sto05g118480	1.67	2.6	5.52	6.28	8.99	8.46	7.4	7.13	1.82	0.86	0.91	0.47	4.81	2.91	17	26	52	51	94	76	76	64	19	8	8	5	51	28	probable alpha-amylase 2
Sto10g344650	0	2.45	0.87	0	0.61	1.68	1.45	0	1.28	0	0.56	0	1.26	0	0	7.54	2.54	0	1.94	4.62	4.55	0	4.09	0	1.36	0	3.98	0	pentatricopeptide repeat-containing protein At1g62930, chloroplastic-like
Sto04g112160	2.29	2.44	0.82	1.23	0.74	1.48	0.43	0.62	0	0	0	0.1	0	0	21	22	7	9	7	12	4	5	0	0	0	1	0	0	DNA-directed RNA polymerase III subunit rpc4-like
Sto04g115390	25.43	24.39	39.71	39.74	34.92	35.46	18.23	17.17	7.34	6.53	11.22	5.4	8.19	8.81	250	236	362	312	353	308	181	149	74	59	95	56	84	82	protein SAWADEE HOMEODOMAIN HOMOLOG 2-like
Sto07g207020	11.83	13.31	21.06	18.75	52.8	56.14	88.43	83.26	16.44	7.04	10.61	10.39	8.98	10.18	170	188	280	215	780	712	1283	1054.99	242	93	133	159	135	139	Secologanin synthase
Sto05g118150	2.15	0	2.1	2.58	4.07	4.67	2.07	0	0	0	0	0	0	2.53	1	0	1	1	2	2	1	0	0	0	0	0	0	1	uncharacterized protein
Sto03g054770	164.02	162.28	200.3	216.45	204.14	210.65	141.22	135.59	195.67	160.09	173.52	163.51	76.36	76.85	1810	1762	2048	1907	2316	2053	1574	1320	2213	1623	1657	1909	880	804	UBX domain-containing protein 1
Sto10g343350	55.98	54.99	51.21	54.35	49.25	45.97	31.79	24.27	21.21	21.78	35.84	18.94	32.06	23.94	680	657	576	527	615	493	390	260	264	243	378	244	407	276	CCR4-NOT transcription complex subunit 11
Sto07g229930	21.71	21.64	28.33	27.47	30.17	31.69	26.29	22.14	18.42	18.94	14.81	12.37	9.9	8.53	680	665	819	686	971	875	831	611	591	545	411	417	326	255	Conserved oligomeric Golgi complex subunit 7
Sto11g370950	0	0	0	0	0	0	0	0	52.49	106.96	27.19	80.4	54.56	50.72	0	0	0	0	0	0	0	0	46	83	14	58	44	37	uncharacterized protein
Sto04g116840	5.01	5.08	4.28	4.17	2.75	3.48	0.38	0.73	0.13	0	0	0	0.12	0	39	39	31	26	22	24	3	5	1	0	0	0	1	0	reverse transcriptase
Sto05g127020	0.14	0.04	0	0.09	0.03	0.04	0	0.04	0	0	0	0	0	0	4	1	0	2	1	1	0	1	0	0	0	0	0	0	L-type lectin-domain containing receptor kinase IX.1-like
Sto03g056680	0	0.35	0	0.44	0	0	0.35	0.39	0	0	0	0	0	0	0	1	0	1	0	0	1	1	0	0	0	0	0	0	monocarboxylate transporter 9
Sto05g120550	58.78	66.08	73.46	51.86	62.68	66.23	30.45	29.81	0.53	0.59	0	0	1.63	0.6	108	122	129	77	119	109	57	49	1	1	0	0	3	1	Cytochrome b6-f complex subunit 7
Sto08g247550	13.72	13.1	7.79	12.3	9.55	9.81	11.31	8.09	5.31	2.92	1.23	1.73	5.5	4.28	179	168	94	128	128	113	149	93	71	35	14	24	75	53	glucan endo-1,3-beta-glucosidase 8
Sto09g300100	35.32	35.6	97.72	73.07	130.66	135.05	123.43	129.96	51.03	49.44	58.37	31.85	41.46	38.5	297	295	763	491	1130	1004	1049	965	440	382	420	281	363	306	nuclear transcription factor Y subunit A-1-like
Sto02g029880	0	0	0	0	0	0	0	0	0	0.1	0	0	0	0.28	0	0	0	0	0	0	0	0	0	1	0	0	0	3	cysteine-rich receptor-kinase-like protein
Sto04g109870	0.44	0.4	0.43	0.49	0.17	0.64	0.13	0.15	0	0	0	0	0	0	10	9	9	9	4	13	3	3	0	0	0	0	0	0	putative disease resistance RPP13-like protein 1
Sto12g400570	0.72	0	0.42	0	0	0	0	0	0	0	0	0	0	0	1	0	0.56	0	0	0	0	0	0	0	0	0	0	0	uncharacterized protein
Sto13g437950	0	0	0	0	0	0	0	0	0.07	0.08	0.08	0.2	0	0.07	0	0	0	0	0	0	0	0	1	1	1	3	0	1	phospholipase A1-Igamma1, chloroplastic
Sto12g394470	1.67	0.98	0.38	0.66	0.17	0.2	0.17	0.2	0.34	0.48	1.62	2.74	6.31	8.99	19	11	4	6	2	2	2	2	4	5	16	33	75	97	serine/threonine-protein kinase UCN-like
Sto08g256630	39.06	36.27	32.69	42.16	37.79	40.76	34.44	28.13	6.75	5.09	3.19	3.09	7.7	3.33	384	351	298	331	382	354	342	244	68	46	27	32	79	31	phosphoglucan phosphatase DSP4, amyloplastic
Sto03g080150	38.44	39.27	42.58	42.36	36.19	37.21	28.4	27.15	39.72	42.34	42.53	60.3	92	69.52	163	165	169	144	158	140	122	102	173	165	147	259	401	275	phosphoribosylformylglycinamidine synthase
Sto08g237820	92.87	82.26	87.26	96.63	94.05	89.37	53.17	45.68	1.62	0.9	1.14	0.53	0.8	0.88	672	587	587	559	700	572	389	292	12	6	7	4	6	6	fatty-acid-binding protein 1-like
Sto06g200100	2.21	2.21	33.47	16.97	127.02	101.3	270.8	322.25	5507.97	5703.18	6687.77	8249.44	5227.29	4875.13	5	5	72	31	297	205	624	651	12865	11892	11407	17942	11936	10097	late embryogenesis abundant protein
Sto03g055790	1.4	1.14	0	0.18	0.41	0.32	0	0	0	0	0	0	0	0	10	8	0	1	3	2	0	0	0	0	0	0	0	0	pirin-like protein
Sto02g051500	147.24	128.4	225.25	172.77	335.25	328.73	354.96	315.56	75.12	34.95	20.4	15.9	40.3	25.16	302	264	440	286	710	603	741	578	159	66	31	31	83	47	endo-1,4-beta-glucanase
Sto08g238830	42.33	42.07	57.28	63.6	56.55	56.12	49.38	43.05	146.29	151.81	176.09	138.05	97.09	103.86	420	411	527	504	577	492	495	377	1488	1384	1506	1445	1005	976	rho-N domain-containing protein 1, chloroplastic-like
Sto08g251060	1.17	1.65	3.25	2.34	7.05	3.17	2.77	3.7	0	0	0.29	0	0	0.25	5	7	13	8	31	12	12	14	0	0	1	0	0	1	transmembrane protein, putative
Sto06g167230	88.46	89.92	96.17	101	102.14	99.57	63.11	54.37	50.83	44.16	51.2	45.15	96.45	91.49	774	775	781	706	919	770	558	420	456	355	384	415	879	757	26S proteasome non-ATPase regulatory subunit 7 homolog A
Sto03g058680	30.92	31.35	38.56	39.67	29.27	29.36	30.1	24.16	116.72	159.79	365.28	284.34	535.27	583.04	517	515	596	529	503	433	508	356	1999	2454	5350	5075	9376	9273	beta-amylase 1, chloroplastic-like
Sto02g050670	0	0	0	0.28	0	0	0	0	0	0	0	0	0	0	0	0	0	2	0	0	0	0	0	0	0	0	0	0	uncharacterized protein
Sto03g057480	12.36	10.18	10.47	15.04	3.27	6.64	4.71	3.17	0.82	0.61	0	0	0	0	44	36	35	43	12	21	17	10	3	2	0	0	0	0	mental retardation GTPase activating protein homolog 4
Sto12g377080	22.36	21.29	18.13	19.48	17.71	14.64	14.67	14.44	11.54	10.63	9.94	12.62	10	9.42	119	112	90	83	97	69	79	68	63	52	44	69	55	47	NEDD8-specific protease 1
Sto09g311730	71.1	59.75	53.96	59.32	56.89	59.34	45.92	40.68	58.51	56.56	67.07	64.92	70.35	72.65	576	477	406	384	474	425	376	291	486	421	464	551	593	556	nuclear ubiquitous casein and cyclin-dependent kinase substrate 1-like
Sto13g441450	1.53	2.15	1.27	1.47	4.8	3.06	4.07	5.73	36.94	30.98	43.28	48.75	125.04	127.53	13	18	10	10	42	23	35	43	322	242	315	435	1107	1025	galactinol synthase 2-like
Sto13g409870	32.91	29.63	30.14	37.1	24.65	23.17	9.89	8.2	4.03	2.25	6.15	3.04	2.17	1.81	478	423	405	430	368	297	145	105	60	30	78	47	33	25	Histone-lysine N-methyltransferase, H3 lysine-9 specific SUVH4
Sto13g417760	5.9	4.53	8.12	14.63	9.67	8.12	8.47	9.15	6.16	6.9	7.26	7.58	11.72	13.41	13	10	17	26	22	16	19	18	14	14	12	16	26	27	sec-independent protein translocase protein TATA, chloroplastic
Sto06g198830	31.06	25.49	13.81	16.74	9.63	10.31	11.87	9.26	6.56	6.6	12.51	10.39	15.05	13.99	430	347	177	185	137	126	166	113	93	84	151	153	218	184	probable serine/threonine-protein kinase At1g01540
Sto08g266880	1.09	1.11	1.83	2.12	0.87	0.9	0.39	0.11	0.58	0.87	3.58	0.85	2.67	3.26	11	11	17	17	9	8	4	1	6	8	31	9	28	31	PREDICTED: uncharacterized protein LOC104595553 isoform X2
Sto03g055420	7.18	5.96	6.18	6.82	8.48	6.08	5.87	5.38	5.17	3.72	6.71	5.57	3.93	5.65	103	84	82	78	125	77	85	68	76	49	84	85	59	77	pentatricopeptide repeat-containing protein At4g14190, chloroplastic
Sto03g083710	40.42	40.18	41.03	48.04	35.76	32.15	20.66	20.9	19.31	20.82	20.29	20.65	32.41	37.7	300	294	283	285	273	211	155	137	147	142	128	160	250	264	eukaryotic translation initiation factor 4B2-like
Sto10g348680	19.47	19.15	13.29	16.71	15.18	15.93	10.91	7.47	9.18	9.45	16.14	7.71	18.15	17.61	352	340	222	241	282	254	199	119	170	157	256	149	344	303	leucine-rich repeat extensin-like protein 4
Sto03g057150	3.13	3.15	2.66	1.17	2.13	2.11	6.8	3.88	0.3	0.34	0	0.63	7.99	3.73	10	10	8	3	7	6	22	11	1	1	0	2	26	11	RING zinc finger protein
Sto07g209540	0.91	0.42	1.34	1.14	1.93	1.31	1.07	1.41	0.08	0.09	0.29	0.08	0.32	0.26	11	5	15	11	24	14	13	15	1	1	3	1	4	3	transcription factor bHLH123
Sto12g388990	13.29	15.79	29.1	27.66	40.68	38.39	47.31	40.87	603.93	756.66	945.03	649.75	140.02	147.32	136	159	276	226	428	347	489	369	6334	7113	8344	7019	1495	1428	heat shock factor protein HSF30-like
Sto10g342970	183.68	158.94	78.72	94.07	61.35	74.75	55.7	37.06	16.35	13.1	9.31	10.39	10.92	8.7	304	265	125	126	105	111	94	55	28	20	11	16	18	13	RmlC-like jelly roll fold
Sto09g308590	0.08	0.17	0.09	0.31	0	0.19	0.08	0	0	0	0.09	0	0	0.09	1	2	1	3	0	2	1	0	0	0	1	0	0	1	fluoride export protein 2-like
Sto13g442220	21.13	20.73	25.78	29.81	24	24.36	14.34	11.53	11.64	12.85	18.8	9.93	9.9	9.06	1284	1235	1444	1443	1498	1304	879	617	724	717	1018	652	633	526	protein ALWAYS EARLY 2 isoform X3
Sto11g372370	52.66	45.68	97.21	94.57	89.52	82.8	51.64	55.08	80.38	80.07	99.29	97.76	99.92	84.7	181	156	314	261	317	253	180	168	284	253	272	335	351	270	50S ribosomal protein L29, chloroplastic
Sto11g368560	0	0	0.83	0	0	0	0	0	0	0	0	0	0	0	0	0	1	0	0	0	0	0	0	0	0	0	0	0	uncharacterized protein
Sto09g306620	119.97	115.74	87.57	107.19	85.58	83.02	63.99	56.55	143.57	140.36	145.48	170.62	202.92	223.25	920	875	624	657	675	563	496	383	1129	989	950	1368	1618	1616	protein BOBBER 1
Sto11g355270	44.24	44.86	37.37	43.37	35.17	36.95	21.66	20.6	10.12	8.49	12.01	6.84	15.22	13.35	465	464	364	364	380	343	230	191	109	82	109	76	167	133	beta-glucuronosyltransferase GlcAT14A-like
Sto09g309420	35.25	34.48	45.03	49.76	37.32	39.5	14.9	14.42	4.02	2.54	2.94	2.1	9.14	8.42	830	797	979	934	903	820	354	299	97	55	61	53	226	189	probable pectin methyltransferase QUA2
Sto06g190820	12.01	15.21	9.73	13.84	10.75	9.01	7.65	8.89	8.7	8.15	18.35	7.37	12.68	16.48	101	126	76	93	93	67	65	66	75	63	132	65	111	131	pentatricopeptide repeat-containing protein At1g06270-like
Sto08g232510	22.42	21.56	22.4	26.02	18.02	20.23	10.54	8.88	6.73	7.8	15.34	11.35	12.89	14.34	654	617	603	605	540	520	310	228	201	209	396	356	395	399	cell division cycle 5-like protein
Sto12g380710	0	0	0	0	0	0	0	0	3.66	1.38	0	0	7.99	5.89	0	0	0	0	0	0	0	0	3	1	0	0	6	4	putative cell wall protein
Sto04g093580	3.03	2.65	1.95	2.27	0	0.23	0.4	0	0	0	0	0	0	0	15	13	9	9	0	1	2	0	0	0	0	0	0	0	uncharacterized protein
Sto13g428200	0.62	0	1.28	2.28	0	0	0.6	0	0	1.33	0	0	0	0	1	0	2	3	0	0	1	0	0	2	0	0	0	0	uncharacterized protein
Sto04g088760	9.19	9.03	10.18	12.68	7.52	8.02	3.4	2.16	0.53	0.36	0.43	0.2	0.67	0.86	169	163	173	186	142	130	63	35	10	6	7	4	13	15	recQ-mediated genome instability protein 1-like
Sto05g137070	0.2	0.61	2.15	0.75	2.34	5.89	2.58	1.81	1.96	3.06	2.18	1.57	2.33	3	1	3	10	3	12	26	13	8	10	14	9	8	12	14	taxadiene 5-alpha hydroxylase-like
Sto07g206840	37.56	38.88	28	27.27	25.31	26.23	15.54	14.85	4.82	2.74	7.71	3.6	6.14	5.94	433	441	299	251	300	267	181	151	57	29	77	44	74	65	E3 ubiquitin-protein ligase DA2L
Sto03g067770	0	0	0	0.19	0	0	0.05	0	0.05	0.06	0	0.1	0.24	0.22	0	0	0	3	0	0	1	0	1	1	0	2	5	4	primary amine oxidase
Sto13g405350	6.58	6.46	4.25	5.22	5.54	3.35	6.19	5.22	1.18	0.95	2.55	2.19	6.63	8.46	60	58	36	38	52	27	57	42	11	8	20	21	63	73	cyclic dof factor 3-like
Sto01g014930	0.53	0.27	0	0	1.3	0.6	1.58	0.9	0.78	0	1.66	0	0	0.86	2	1	0	0	5	2	6	3	3	0	5	0	0	3	Ribonuclease H
Sto08g243140	0.54	0.55	0.78	0.45	0.53	0.82	0.45	0.1	0.09	0	0	0.17	0.17	0	6	6	8	4	6	8	5	1	1	0	0	2	2	0	E3 ubiquitin-protein ligase PUB23-like
Sto10g341440	1.2	1.38	12.88	3.94	37	31.84	73.91	81.33	107.47	117.82	108.6	73.99	51.71	44.92	15	17	148.93	39.3	475	350.95	931.95	895.61	1375.09	1351.51	1178.46	980.46	675	532.45	phenolic glucoside malonyltransferase 1-like
Sto11g373420	0	0	0	0.1	0	0	0	0	0	0	0.04	0	0	0	0	0	0	2	0	0	0	0	0	0	1	0	0	0	uncharacterized protein LOC110413413
Sto13g438880	1.09	1.33	0.94	0.95	0.42	0.62	0.11	0	0	0.12	0.38	0.1	0.1	0.35	10	12	8	7	4	5	1	0	0	1	3	1	1	3	uncharacterized protein LOC113872000 isoform X1
Sto09g306190	12.4	12.59	4.98	6.69	3.43	4.13	7.34	8.95	3.44	3.71	1.85	1.62	12.73	10.55	102	102	38	44	29	30	61	65	29	28	13	14	109	82	probable 6-phosphogluconolactonase 4, chloroplastic
Sto02g052740	14.71	14.6	15.33	18.98	16.32	15.34	14.7	12.01	11.11	11.56	19.39	11.27	5.62	6.28	349	340	336	359	398	321	352	251	270	252	406	287	140	142	Disease resistance protein RPS2
Sto06g186400	0.21	1.09	0.73	1.61	0.62	1.66	0.42	0.5	0.63	0	0	0	0	0.22	1.01	5.14	3.23	6.15	3.04	7.02	2.04	2.12	3.07	0	0	0	0	1	Probable protein arginine N-methyltransferase 6
Sto10g320060	5.19	7.28	22.26	18.4	32.12	31.2	65.4	68.92	90.46	96.36	126.14	88.87	141.92	149.55	71	98	282	201	452	377	904	832	1269	1212	1505	1294	2033	1945	putative UDP-glucose glucosyltransferase
Sto08g245560	33.97	31.81	31.93	44.04	37.28	38.31	30.03	23.82	9.24	7.24	12.52	5.1	4.52	5.78	1145	1052	993	1183	1291	1138	1021	707	319	224	374	185	160	186	kinesin-like protein KIN-7O isoform X2
Sto01g001350	0	0.27	0	0	0	0	0	0.31	0.53	0.3	0.34	1.08	5.3	2.63	0	1	0	0	0	0	0	1	2	1	1	4	20	9	calcineurin subunit B-like
Sto12g390880	73.83	75.82	115.31	112.61	112.42	110.37	84.07	80.02	21.88	16.7	10.95	6.4	16.53	13.23	1232	1243	1779	1499	1928	1625	1416	1177	374	256	160	114	289	210	pyruvate kinase isozyme A, chloroplastic
Sto13g436950	458.69	478.31	478.37	486.98	455.52	459.91	347.3	333.79	569.42	638.53	546.08	607.3	252.43	264.78	4750	4875	4592	4027	4850	4207	3633	3050	6044	6075	4882	6642	2728	2598	alcohol dehydrogenase class-3
Sto01g016570	0.44	0	0	0.55	2.36	3.74	5.68	7	0.22	0.24	0.27	0	0	0	2	0	0	2	11	15	26	28	1	1	1	0	0	0	LOB domain-containing protein 19-like
Sto08g240300	4.66	5.99	6.2	7.54	1.48	1.7	0	0	0	0	0	0	1.63	0	3	4	4	4	1	1	0	0	0	0	0	0	1	0	uncharacterized protein
Sto03g062690	170.84	161.05	161.1	150.3	137.29	132.41	77.87	76.89	72.18	64.46	91.19	67.64	88.88	80.41	793	740	699	559	656	545	366	316	344	275	348	320	425	349	60S ribosomal protein L19-3-like
Sto08g234760	35.21	34.08	41.78	47.59	38.82	39.18	35.63	31.45	21.65	22.47	26.21	14.94	18.93	17.93	457	435	502	493	518	449	467	360	288	268	296	206	257	221	probable L-cysteine desulfhydrase, chloroplastic
Sto03g059220	35.14	32.57	26.58	35.45	19.51	18.02	12.27	10.88	4.27	2.38	2.13	2.32	2.69	3.99	289	264	203	233	165	131	102	79	36	18	15	20	23	31	Ribose-phosphate pyrophosphokinase 4
Sto13g442480	40.51	35.78	30.93	29.41	22.7	28.41	11.59	13.12	17.23	28.09	83.57	46.12	62.71	68.5	606	526	428	351	349	375	175	173	264	386	1092	735	982	974	heavy metal-associated isoprenylated plant protein 34-like
Sto03g067710	0	0	0	0	0.96	0	0	0	0	0	0	0	0	0	0	0	0	0	1	0	0	0	0	0	0	0	0	0	transcription factor MYB86-like
Sto10g325580	15.15	18.25	13.1	15.06	13.94	12.7	10.71	11.79	8.18	5.6	13.53	8.68	11.72	11.19	112	133	90	89	106	83	80	77	62	38	85	67	90	78	3-oxoacyl-(acyl-carrier) synthase-like protein
Sto12g397350	11.37	10.52	10.7	13.34	0	0	0	0	0	0	0	0	0	0	3	3	3	3	0	0	0	0	0	0	0	0	0	0	agamous-like MADS-box protein AGL80
Sto06g163440	0	0	0	0	0	0	0.65	0	0	0	0	0	0	0	0	0	0	0	0	0	1	0	0	0	0	0	0	0	uncharacterized protein
Sto09g279790	11.46	10.84	13.26	16.16	14.88	16.43	13.68	11.57	12.64	9.35	3.4	7.34	6.78	5.12	200	186	214	225	267	253	241	178	226	150	52	137	124	85	exocyst complex component EXO70A1-like
Sto05g157480	0	0	0	0	0	0	0	0	0	0	0	0	0	0.03	0	0	0	0	0	0	0	0	0	0	0	0	0	1	reverse transcriptase
Sto13g443570	30.61	29.43	38.34	40.09	39.82	40.79	29.03	25.8	10.14	10.13	11.47	3.52	8.69	6.65	2432	2292	2807	2537	3250	2855	2326	1804	825	739	813	303	727	505	protein ILITYHIA
Sto11g355570	7.93	6.57	6.53	9.14	3.95	4.82	1.81	0.92	0.79	0.44	0.49	0.2	0.39	0.43	39	32	30	36	20	21	9	4	4	2	2	1	2	2	origin of replication complex subunit 4
Sto04g089490	0	1.33	1.41	0.66	0.51	0.3	0.26	0.3	0	0.29	0	0	0	0	0	5	5	2	2	1	1	1	0	1	0	0	0	0	myb-related protein 308-like
Sto05g132240	0.38	0.38	0.6	0.47	0.91	0.85	5.39	3.82	0.37	0.41	0	0	0	0	2	2	3	2	5	4	29	18	2	2	0	0	0	0	LOB domain-containing protein 15
Sto12g402150	0	0	0	0	0.04	0	0	0	0	0	0	0	0	0	0	0	0	0	0.19	0	0	0	0	0	0	0	0	0	ribonuclease H
Sto09g308300	10.37	10.4	13.08	14.5	10.41	11.33	4.68	3.74	1.77	1.85	3.53	1.65	4.01	3.87	384	378	447	428	396	370	175	122	67	63	116	66	156	137	ATPase family AAA domain-containing protein 5
Sto05g131910	29.37	29.57	17.12	23.75	17.44	21.4	15.37	13.49	7.76	4.22	2.62	2.74	2.49	2.47	462	457	249	298	282	297	244	187	125	61	36	46	41	37	transmembrane protein 87A-like
Sto04g112950	25.8	19.84	16.54	18.21	15.3	16.46	13.25	12.88	6.69	1.46	3	1.78	4.37	5.88	154	117	92	87	94	87	80	68	41	8	15	11	27	33	D-3-phosphoglycerate dehydrogenase
Sto03g060920	160.24	173.83	199.91	147.48	154.83	156.1	142.06	146.67	196.17	237.21	314.84	204.7	294.84	317.09	1016	1088	1180	748	1010	876	911	822	1276	1382	1681	1346	1938	1892	protein FATTY ACID EXPORT 2, chloroplastic
Sto13g435620	0.18	0.06	0	0.22	0	0	0.29	0.13	0.06	0.06	0	0	0	0	3	1	0	3	0	0	5	2	1	1	0	0	0	0	auxin response factor 18-like
Sto08g273190	0	0.24	0	0	0.23	0	0	0	0.23	0	0	0	0	0	0	1	0	0	1	0	0	0	1	0	0	0	0	0	uncharacterized protein
Sto04g089140	51.58	50.44	60.27	53.33	48.78	52.48	39.95	41.45	27.4	30.06	40	23.17	34.24	39.21	437	421	474	361	425	393	342	310	238	234	290	206	302	314	protein BASIC PENTACYSTEINE4-like
Sto01g017620	0	0	0	0	0	0	0	0	0.39	0	0	0	0	0	0	0	0	0	0	0	0	0	1	0	0	0	0	0	rho GTPase-activating protein 2-like
Sto09g300920	0	0	0.23	0	0.21	0.12	0.21	0.18	0.11	0	0	0	0.26	0.17	0	0	4	0	4	2	4	3	2	0	0	0	5	3	Retrovirus-related Pol polyprotein from transposon TNT 1-94
Sto03g061340	27.86	24.21	25.8	28.26	21.87	20.96	11.46	11.62	7.98	5.62	4.99	5.06	4.37	4.19	378	323	324	306	305	251	157	139	111	70	59	73	62	54	pentatricopeptide repeat-containing protein At3g06430, chloroplastic
Sto13g434880	35.21	30.15	32.19	33.67	24.99	22.72	10.92	13.95	24.41	20.21	17.43	16.51	15.69	12.7	108	92	93	83	79	62	34	38	77	57	42	50	49	36	DEAD-box ATP-dependent RNA helicase 38-like
Sto05g136030	0	0	0	0.38	0	0	0	0	0	0	0	0	0	0	0	0	0	1	0	0	0	0	0	0	0	0	0	0	cysteine desulfurase mitochondrial-like
Sto13g437170	125.86	127.93	116.47	97.64	111.3	86.47	58.86	60.5	91.31	74.26	27.54	62.58	90.73	68.59	178	183	159	112	163	110	85	77	134	97	27	81	127	87	60S ribosomal protein L23
Sto10g323860	0.21	0.6	0	0	2.81	0	0	0	0	0	0	0	0	1.51	0.27	0.77	0	0	3.69	0	0	0	0	0	0	0	0	1.71	hypothetical protein KK1_045494, partial
Sto13g404580	8.55	6.71	11.42	12.15	11.07	9.1	12.66	8.31	7.63	8.79	8.46	5.87	5.09	7.13	36	28	45	41	48	34	54	31	33	34	29	25	22	28	PPR superfamily protein
Sto05g156750	0	0	0	0	0	0	0.03	0	0	0	0	0	0	0	0	0	0	0	0	0	1	0	0	0	0	0	0	0	non-LTR retroelement reverse transcriptase-like
Sto06g166670	0.96	1.2	0.55	0.63	0.87	0.76	1	0.51	2.36	1.96	1.86	4.1	0.27	0.59	17	21	9	9	16	12	18	8	43	32	29	78	5	10	nodulation-signaling pathway 2 protein-like
Sto12g379860	16.14	16.87	13.02	15.57	10.71	10.45	8.84	8.77	8.06	8.66	11.27	5.74	7.82	5.33	217	223	162	167	148	124	120	104	111	107	132	82	110	68	transferring glycosyl group transferase
Sto02g053590	11.1	10.84	8.49	10.46	7.75	7.42	5.74	5.93	8.02	8.46	18.11	9.79	15.62	17.21	353	338	249	265	253	208	184	166	261	247	510	335	522	522	K(+) efflux antiporter 3, chloroplastic isoform X1
Sto08g239970	15.01	8.57	17.93	17.5	26.68	16.66	25.5	25.39	123.84	144.39	237.71	265.52	444.29	644.53	19	11	22	18	35	19	33	29	163	169	204	304	554	728	putative angiotensin-converting enzyme 2
Sto06g165320	60.4	58.81	52.56	55.86	42.47	43.93	30.08	33.91	71.25	62.08	83.72	74.12	116.25	117.88	646	619	521	477	467	415	325	320	781	610	774	838	1298	1195	methionine aminopeptidase 1A
Sto09g303470	1.05	0.79	2.58	1.85	2.46	1.91	0.9	0.72	0	0	0	0	0	0	15	11	34	21	36	24	13	9	0	0	0	0	0	0	Rop guanine nucleotide exchange factor 5
Sto03g064330	18.31	21.59	12.96	13.25	10.67	11.98	8.05	6.08	2.46	2.15	1.18	0.37	2.19	2.41	232	269	152	134	139	134	103	68	32	25	13	5	29	29	ATP sulfurylase 1, chloroplastic
Sto03g074070	24.12	22.49	14.77	16.28	10.84	11.39	1.22	0.59	0.05	0	0	0	0	0	509	466	288	274	235	212	26	11	1	0	0	0	0	0	protein ACCELERATED CELL DEATH 6-like
Sto09g294410	28.9	24.81	33.62	25.88	33.25	26.18	23.3	20.42	10.56	8.07	7.78	6.85	7.91	4.06	152	129	165	109	180	122	124	95	57	39	34	37	43	20	Fe(3+) dicitrate transport system permease
Sto09g298040	1.74	1.31	0	1.08	0.42	1.95	0.86	0	1.69	0.47	0.58	0.45	2.59	1.43	4	3	0	2	1	4	2	0	4	1	1	1	6	3	uncharacterized protein
Sto02g031150	0.08	0.16	0.08	0.1	0	0.17	0.15	0.17	0.3	0.17	0.35	0.58	0.37	0.24	1	2	1	1	0	2	2	2	4	2	4	8	5	3	scopoletin glucosyltransferase-like
Sto13g441860	29.49	26.55	21.85	28.75	21.59	23.25	12.77	8.67	9.05	5.28	5.62	3.75	7.24	8.41	146	130	101	114	110	102	64	38	46	24	23	19	37	39	single-stranded DNA-binding protein, mitochondrial
Sto09g288240	46.87	45.46	33.47	52.69	38.01	31.51	28.18	29.64	17.24	19.28	20.4	11.45	13.98	14.78	164	158	110	148	137	98	100	92	62	62	57	40	50	48	high mobility group B protein 10-like
Sto13g420750	6.23	6.41	12.38	7.59	10.6	11.41	4.46	4.36	0.24	0.09	0.57	0.31	1.49	1.73	76	77	140	74	133	123	55	47	3	1	6	4	19	20	Thioredoxin-like fold
Sto09g291680	0	0	0	0	0	0	0	0	0	0	0	0.03	0	0	0	0	0	0	0	0	0	0	0	0	0	1	0	0	reverse transcriptase
Sto01g020310	0.08	0	0.08	0	0	0.09	0.08	0	0	0	0	0	0	0	1	0	1	0	0	1	1	0	0	0	0	0	0	0	UDP-glycosyltransferase 74G1-like
Sto13g431630	12.09	13.64	15.49	13.43	11.76	12.44	7.26	8.31	5.17	5.32	9.59	5.08	5.23	5.62	89	99	106	79	89	81	54	54	39	36	60	39	40	39	probable inactive purple acid phosphatase 16
Sto07g217720	0	0	0	0	0	0	0	0	0	0	0	0	0.22	0	0	0	0	0	0	0	0	0	0	0	0	0	1	0	Putative ribonuclease H protein At1g65750 family
Sto05g131260	0	0.7	0	0	0.68	0	1.38	1.57	0.68	0	0	0	0	0	0	1	0	0	1	0	2	2	1	0	0	0	0	0	transmembrane protein, putative
Sto13g426340	6.68	7.25	6.65	6.77	7.67	8.16	4.54	4.26	5.28	5.56	12.33	6.43	8.4	11.46	89	95	82	72	105	96	61	50	72	68	143	91	117	145	uncharacterized protein LOC109803972
Sto13g404070	6.11	5.6	8.92	7.76	7.11	7.99	8.01	5.66	6.05	5.53	10.02	6.66	11.86	12.15	71	64	96	72	85	82	94	58	72	59	101	82	144	134	uncharacterized protein LOC11412317
Sto13g438910	19.41	19.13	16.02	17.76	20.86	23.37	16.51	18.9	9.08	6.92	9.66	6.26	8.5	11.76	171	166	131	125	189	182	147	147	82	56	73	58	78	98	E3 ubiquitin-protein ligase SP1
Sto08g254110	29.26	30.4	83.49	50.64	97.03	92.98	85.17	82.34	4.01	2.49	1.6	0.65	0.99	1.21	256	262	678	354	873	719	753	636	36	20	12	6	9	10	uncharacterized GPI-anchored protein At4g28100-like
Sto10g319340	37.68	36.03	40.17	39.43	39.9	38.26	35.36	36.03	22.41	22.48	18.26	13.9	18.87	18.74	737	692	726	615	802	660	698	621	449	404	314	291	387	349	protein CYPRO4
Sto09g314660	0	0	0	0	1.19	0	1.21	1.36	0	0	0	0	0	0	0	0	0	0	1	0	1	1	0	0	0	0	0	0	uncharacterized protein
Sto05g130790	7.49	9.68	5.87	8.67	6.84	7.19	6.96	10.03	5.76	3.09	5.03	2.81	6.97	5.52	66	84	48	61	62	56	62	78	52	25	38	26	64	46	dof zinc finger protein DOF4.6-like isoform X1
Sto02g049120	0	0	0	4.14	0	0	0	0	0	0	0	0	3.86	0	0	0	0	1	0	0	0	0	0	0	0	0	1	0	uncharacterized protein
Sto05g135560	32.82	33.55	38.92	43.1	38.7	42	26.53	24.88	20.73	26.55	43.69	17.73	27.8	29.69	1008	1011	1103	1055	1221	1137	822	673	652	749	1188	586	897	870	SUPPRESSOR OF ABI3-5 isoform X1
Sto10g318430	8.16	5.98	6.91	7.63	7.74	7.72	5.01	3.98	9.07	8.66	9.6	4.71	8.62	6	79	57	62	59	77	66	49	34	90	77	80	48	87	55	7-methylxanthosine synthase 1-like isoform X2
Sto13g405980	48.02	47.93	51.66	57.42	37.22	37.3	7.06	7.59	0.9	0.4	0.07	0	0.06	0.06	782	767	778	746	623	536	116	109	15	6	1	0	1	1	protein SINE1-like
Sto03g064590	1.37	1.04	1.29	2.25	1.67	0.68	0.93	0.29	0.33	0.75	2.07	1.37	0.25	0	16	12	14	21	20.06	7	11	3	4	8	21	17	3	0	probable serine/threonine-protein kinase PIX13
Sto08g272710	275.32	269.27	237.6	240.39	221.75	240.64	182.9	192.98	96.59	82.28	53.52	49.29	97.44	73.27	1380	1335	1112	965	1144	1069	928	856	497	379	222	253	504	344	membrane steroid-binding protein 1-like
Sto13g439350	25.77	22.79	25.4	30.53	26.81	21.99	19.28	21.68	9.36	10.13	16.88	5.95	10.35	7.38	83	73	77	79	89	63	63	62	31	30	43	19	34	22	CW-type Zinc Finger, putative isoform 1
Sto08g258930	43.3	42.5	25.72	38.79	29.38	31.31	38.26	34.4	23.21	15.78	24.36	17.03	31.75	29.66	209	203	116	150	146	134	187	147	115	70	97	84	158	134	AMMECR 1 family protein
Sto09g304120	57.32	62.54	41.31	61.02	41.92	51.14	29.52	26.2	17.31	15.02	18.22	10.56	11.63	6.83	436	469	292	371	328	344	227	176	135	105	118	84	92	49	pyridoxal kinase isoform X1
Sto11g358940	12.6	11.8	10.99	15.16	10.17	11.19	10.56	8.93	9.01	6.08	5.5	4.91	9.3	7.91	176	162	142	169	146	138	149	110	129	78	67	73	136	105	F-box/kelch-repeat protein At1g26930-like
Sto12g391370	9.02	10.31	11.32	18.66	9.58	8.66	4.23	4.34	0.42	0.47	1.14	0.45	0.43	0	21	24	25	35	23	18	10	9	1	1	2	1	1	0	photosynthetic NDH subunit of subcomplex B 5, chloroplastic
Sto03g063640	0	0	0	0	0	0	0	0	0	0	0.03	0	0	0	0	0	0	0	0	0	0	0	0	0	1	0	0	0	ribonuclease H
Sto10g326740	0	0	0	0	0	0	0	0	0.05	0	0	0	0	0	0	0	0	0	0	0	0	0	1	0	0	0	0	0	ubiquitin-conjugating enzyme E2-17 kDa-like
Sto12g383810	3.81	5.24	1.99	6.46	2.27	4.73	1.58	2.37	0.96	0.54	2.45	0.35	1.3	2.86	31	42	15	42	19	34	13	17	8	4	17	3	11	22	LON peptidase N-terminal domain and RING finger protein 1-like isoform X1
Sto01g013010	0	0.71	0.38	0.44	0	0.4	0	0	0	0	0	0	0	0.38	0	2	1	1	0	1	0	0	0	0	0	0	0	1	probable magnesium transporter NIPA9 isoform X3
Sto12g395460	0.07	0	0.15	0	0	0	0	0.08	0	0	0	0	0	0	1	0	2	0	0	0	0	1	0	0	0	0	0	0	probable protein phosphatase 2C 39
Sto01g008990	0.28	0.85	0.9	0	0.55	0	0.55	0	0	0	0	0	0.27	0	1	3	3	0	2	0	2	0	0	0	0	0	1	0	uncharacterized protein
Sto02g049570	4.02	4.29	3.39	5.56	4.17	3.74	2.53	2.89	0.56	0.75	0.5	0.82	0.44	0.62	73.53	77.03	57.27	81.18	78.36	60.31	46.79	46.64	10.41	12.57	8	16.03	8.47	10.76	pentatricopeptide repeat-containing protein At1g62930, chloroplastic-like
Sto12g378800	72	71.67	66.73	83.41	78.15	75.99	63.19	59.21	52.69	27.81	19.24	17.07	22.66	16.5	541	531	466	501	604	505	480	393	406	192	123	134	177	117	N-carbamoylputrescine amidase
Sto13g407230	0.97	0	0	1.17	0	0	0	0	0	0	0	0	0	0	0.5	0	0	0.5	0	0	0	0	0	0	0	0	0	0	uncharacterized protein
Sto08g252050	26.48	27.33	20.24	27.58	16.15	16.95	6.12	6.52	0	0	0	0	0.42	0	244	248	173	203	153	138	57	53	0	0	0	0	4	0	mitogen-activated protein kinase kinase 6
Sto08g256570	42.55	48.6	92.79	72.11	110.14	106.5	63.9	59.88	13	7.19	2.84	5.08	16.48	12.38	367	413	743	497	977	812	557	456	115	57	21	46	148	101	peroxidase 65-like
Sto02g030680	8.15	6.72	7.31	8.28	6.21	7.84	4.03	3.22	3.53	2.34	7.15	4.2	7.2	7.12	106	86	88	86	83	90	53	37	47	28	81	58	98	88	RNA pseudouridine synthase 4, mitochondrial isoform X1
Sto10g320740	53.71	53.89	57.43	71.46	57.82	55.43	37.21	30.2	31.17	28.2	39.93	9.04	11.31	9.2	1213	1195	1198	1287	1342	1104	848	601	721	585	795	219	268	198	pre-mRNA-processing protein 40A-like isoform X1
Sto02g034500	5.01	2.8	0.54	1.57	1.1	0.71	0.5	1.85	0.61	0.14	0.29	0.12	0	0	40	22	4	10	9	5	4	13	5	1	2	1	0	0	pollen Ole e I family allergen
Sto05g138660	34.95	32.13	35.25	31.92	28.3	26.94	17.08	20.39	3.85	1.64	2.49	2.38	3.64	4.61	186	169	175	136	155	127	92	96	21	8	11	13	20	23	Fe(3+) dicitrate transport system permease
Sto08g253460	8.92	9.57	13.42	12.94	16.32	17.09	14.96	11.74	15.21	16.13	16.76	12.32	10.13	12.68	319	336	443	369	600	539	540	370	557	530	532	475	381	433	zinc finger protein BRUTUS-like isoform X1
Sto05g130130	7.89	8.2	9.09	9.2	8.89	7.81	5.77	5.99	2.1	1.95	3.52	2.63	4.03	5.86	88	90	94	82	102	77	65	59	24	20	34	31	47	62	dehydrogenase/reductase SDR family member on chromosome X isoform X1
Sto01g023660	41.91	43.32	57.4	62.89	57.32	60.44	38.9	43.86	17.7	22.2	36.9	31.65	55.25	67.66	557	566	706	667	783	709	522	514	241	271	427	447	768	854	ribulose bisphosphate carboxylase/oxygenase activase 2, chloroplastic-like
Sto12g374910	15.54	15.43	13.95	18.99	16.77	18.44	15.97	14.58	13.46	15.08	32.56	16.4	18.07	17.88	460	448	381	448	510	481	477	380	408	410	853	522	562	505	protein NLP8-like
Sto05g125730	201.07	231.65	75.21	86.38	109.16	129.57	214.25	228.87	145.87	76.14	15.81	56.65	6.66	5.77	1368	1555	476	470	764	780	1474	1376	1018	476	91	401	47	37	probable 2-oxoglutarate-dependent dioxygenase AOP1
Sto03g072020	28.08	27.72	22.73	35.69	23.72	18.33	7.2	10.13	4.1	2.44	2.81	1.4	6.31	4.24	100	98	76	102	87	58	26	32	15	8	8	5	23	14	PREDICTED: uncharacterized protein LOC109010757
Sto13g415850	0	0	0.24	0	0.07	0	0	0	0	0	0	0	0	0	0	0	3	0	1	0	0	0	0	0	0	0	0	0	uncharacterized protein
Sto02g030350	8.94	13.35	11.05	11.49	10.64	7.46	6.54	5.2	4.77	3.45	2.89	2.6	2.82	5.91	31	46	36	32	38	23	23	16	17	11	8	9	10	19	Polycomb group protein like
Sto13g438000	0	0.25	0	0	0	0	0	0	0	0	0	0	0	0	0	1	0	0	0	0	0	0	0	0	0	0	0	0	auxin-induced protein 22D
Sto06g171760	25.55	27.6	18.04	33.6	27.64	24.9	16.83	20.56	88.25	89.3	134.6	173.75	163.63	186.67	132	141	87	139	147	114	88	94	468	424	577	921	873	904	tRNA 2'-phosphotransferase 1-like isoform X1
Sto03g058890	20.62	21.84	22.99	25.58	23.38	24.18	14.83	15.2	12.48	9.69	15.02	13.1	21.69	15.27	132	138	137	131	154	137	96	86	82	57	81	87	144	92	vesicle transporter Sec20, putative
Sto07g218980	10.64	5.52	6.94	4.74	6.24	12.4	7.7	3.29	0.81	0	2.75	0.93	0	0	55.94	28.68	34.06	19.96	33.8	57.8	41	15.33	4.39	0	12	5	0	0	protein tesmin/TSO1-like CXC 5
Sto02g043950	0	0	0	0.09	0	0.23	0.13	0.08	0	0	0	0	0	0	0	0	0	1	0	3	2	1	0	0	0	0	0	0	Retrovirus-related Pol polyprotein from transposon TNT 1-94
Sto08g253900	12.97	12.98	15.94	23.87	12.17	15.89	4.99	3.31	0.55	0	0	0	0	0	160	157.48	182	235	154.27	173	62.12	36	7	0	0	0	0	0	UDP-glycosyltransferase 79B30-like
Sto03g062990	764.31	724.83	774.39	812.15	688.97	719.41	710.44	792.14	1110.71	859.06	744.89	825.4	1294	1253.9	2627.21	2475.15	2501.37	2241.49	2439.79	2198.14	2476.54	2415.99	3924.53	2714.52	2040.51	2828.48	4545.4	3996.96	translationally-controlled tumor protein homolog
Sto05g125080	11.51	10.97	13.17	14.61	13.85	13.09	8.98	8.53	10.59	10.93	11.83	5.09	6.61	5.78	432	404	456	437	534	433	340	282	407	377	394	206	261	207	DNA topoisomerase 1
Sto13g424180	13.49	9.86	17.11	11	12.95	12.39	10.95	18.48	10.71	15.72	26.88	21.93	33.6	21.77	12	9	15	8	12	10	10	15	10	13	15	17	29	17	uncharacterized protein
Sto04g106030	0	0	0	0	0	0	0	0.31	0	0	0	0	0	0	0	0	0	0	0	0	0	1	0	0	0	0	0	0	replication protein A 70 kDa DNA-binding subunit C-like
Sto01g014540	14.26	15.73	8.95	13.31	6.89	5.38	6.37	7.08	2.73	2.13	2.59	3.09	9.2	11.51	153	166	89	114	76	51	69	67	30	21	24	35	103	117	TIP41-like protein
Sto06g196880	6.72	5.64	6.83	9.76	6.25	7.61	7.81	6.29	4.18	4.14	9.03	6	13.91	12.34	69	57	65	80	66	69	81	57	44	39	80	65	149	120	probable purine permease 11
Sto07g231320	76.56	75.22	90.18	90.39	79.91	78.9	42.98	37.85	35.06	34.05	42.9	20.9	33.48	34.89	1138	1099	1240	1072	1221	1035	645	496	534	465	557	331	521	493	Deoxycytidine kinase
Sto13g425630	35.83	34.61	35.23	29.42	23.76	23.67	14.26	14.08	21.75	21.15	22.66	17.68	29.56	36.11	236	225	216	155	161	138	95	82	147	128	126	121	202	224	50S ribosomal protein L21, mitochondrial-like
Sto05g138080	2.44	2.55	2.74	1.78	2.81	3.22	2.22	2.31	1.36	1.46	2.67	1.11	0.99	1.16	109	111.85	113.16	63.56	128.98	127.12	100.31	90.92	62.31	59.99	106.3	53.51	46.71	49.44	F-box protein interaction domain protein
Sto12g382070	0	0	1.04	0.48	0.94	0.66	0.57	0.44	0.19	0.21	0	0	0	0.41	0	0	5	2	5	3	3	2	1	1	0	0	0	2	Protein LATERAL ORGAN BOUNDARIES
Sto08g251500	0.47	0.48	1.28	0.89	4.38	4.02	4.34	2.82	0	0.13	0.14	0.11	0	0	4	4	10	6	38	30	37	21	0	1	1	1	0	0	Glutaredoxin family protein
Sto12g379040	14.99	16.88	21.25	22.73	17.87	19.94	7.92	8.02	6.23	6.86	8.13	2.82	2.72	1.54	195	216	256	236	239	229	104	92	83	82	92	39	37	19	transcription factor E2FB-like
Sto09g296830	4.73	2.59	4.01	4.68	3.26	2.89	3.12	3.34	1.15	0.86	1.19	0.58	0	0.84	24	13	19	19	17	13	16	15	6	4	5	3	0	4	callose synthase 7-like isoform X2
Sto12g384890	40.92	37.85	38.77	40.79	36.07	36.26	19.88	18.11	7.94	6.26	9.92	4.47	8.53	10.1	669	608	586	532	606	523	328	261	133	94	142	78	146	157	histone deacetylase 15 isoform X1
Sto09g285150	0.84	0.63	0.69	1.58	0.66	0.58	0.32	0.05	0.09	0.05	0.15	0.08	0.04	0.15	21.13	15.59	16.08	31.69	17.17	12.87	8.14	1.19	2.28	1.16	3.41	2.11	1.15	3.55	Retrovirus-related Pol polyprotein from transposon RE1
Sto08g255080	3.15	3.31	3.17	3.94	2.86	4.04	2.91	2.26	0.82	0.91	2.32	0.5	1.01	2.77	30	31	28	30	28	34	28	19	8	8	19	5	10	25	5'-3' exonuclease isoform X1
Sto12g382380	0.2	0.2	0	0	0.97	0.45	0.59	0.45	0.78	0.66	1.13	0.43	1.01	0.67	0.33	0.33	0	0	1.67	0.67	1	0.67	1.33	1	1.33	0.67	1.67	1	uncharacterized protein
Sto07g226280	3.11	2.45	2.23	2.45	3.47	4.82	2.28	1.69	1.23	0	1.07	0.55	0.88	0.37	27	21	18	17	31	37	20	13	11	0	8	5	8	3	protein N-terminal asparagine amidohydrolase isoform X1
Sto13g403760	0	0.55	0	0	0.54	0.62	0.54	0	0	0	0	0	0	0	0	1	0	0	1	1	1	0	0	0	0	0	0	0	uncharacterized protein
Sto12g386490	0.87	0.86	0	0	1.68	0.96	0	0.96	0.84	0	0	0	0	0	1	1	0	0	2	1	0	1	1	0	0	0	0	0	uncharacterized protein
Sto02g037360	0.29	0.25	0.49	0.61	1.71	0.97	2.02	1.3	0.08	0.09	0	0	0	0	7	6	11	12	43	21	50	28	2	2	0	0	0	0	Retrovirus-related Pol polyprotein from transposon TNT 1-94
Sto05g159880	14.12	16.93	42.97	59.92	7.44	13.45	0	2.21	0	0	0	0	0	0	35.89	42.98	103.4	122.67	19.5	30.49	0	5	0	0	0	0	0	0	Agamous-like MADS-box protein AGL62
Sto02g025750	1.74	2.65	3.27	3.26	1.69	0.98	0.29	0.33	0	0	0	0	0	0	12	18	21	18	12	6	2	2	0	0	0	0	0	0	L-type lectin-domain containing receptor kinase VII.1
Sto09g281380	0.38	0.39	0.82	0.24	0.75	1.09	0.95	0	0.19	0	1.16	0.19	0.56	1.64	2	2	4	1	4	5	5	0	1	0	5	1	3	8	dof zinc finger protein DOF3.1-like
Sto12g393550	0.23	0.23	0.33	0.1	0.15	0.26	0.15	0	0.22	0.08	0.35	0.14	0.44	0.72	3	3	4	1	2	3	2	0	3	1	4	2	6	9	hypothetical protein GOBAR_DD14100
Sto07g227480	0.07	0	0	0.14	0.35	0.3	0	0.08	0	0	0	0	0.03	0	0.91	0	0	1.5	5	3.7	0	1	0	0	0	0	0.5	0	Retrovirus-related Pol polyprotein from transposon RE1
[truncated: 25,174 more rows]
