# Supplementary material for: Genome-enabled discovery of anthraquinone biosynthesis in Senna tora
Source: Nat Commun. 2020 Nov 18;11:5875. doi: 10.1038/s41467-020-19681-1 (PMC7674472; doi:10.1038/s41467-020-19681-1)
Supplement: Supplementary file 14 — Source Data [file 41467_2020_19681_MOESM14_ESM.zip]

Archive with 2 entries (2 files):
- Source Data for Figure 2B+Supplementary Table 13.xlsx
- Source Data for Supplementary Figure 19.docx
