# Supplementary material for: Genome-enabled discovery of anthraquinone biosynthesis in Senna tora
Source: Nat Commun. 2020 Nov 18;11:5875. doi: 10.1038/s41467-020-19681-1 (PMC7674472; doi:10.1038/s41467-020-19681-1)
Supplement: Supplementary file 14 — Source Data [file 41467_2020_19681_MOESM14_ESM.zip › Source Data for Figure 2B+Supplementary Table 13.xlsx]

## Sheet: Figure 2B+Supplementar Table 13
Sample (µg/g)	Stage1						Stage2						Stage3						Stage4						Stage5						Stage6						Stage7
	S1_1	S1_2	S1_3	average ± stdev			S2_1	S2_2	21_3	average ± stdev			S3_1	S3_2	S3_3	average ± stdev			S4_1	S4_2	S4_3	average ± stdev			S5_1	S5_2	S5_3	average ± stdev			S6_1	S6_2	S6_3	average ± stdev			S7_1	S7_2	S7_3	average ± stdev
Gucoaurantio-obtusin	ND	ND	ND	ND	±	ND	4.348	3.762	3.992	4.034	±	0.295249	36.76	35.76	33.84	35.4533	±	1.48396	248	218.6	207.8	224.8	±	20.8048	1082.8	952.2	994.2	1009.73	±	66.6712	1121	1170.6	1141.8	1144.47	±	24.9073	284.8	296.4	306.8	296	±	11.0055
Obtusin	ND	ND	ND	ND	±	ND	ND	ND	ND	ND	±	ND	ND	ND	ND	ND	±	ND	ND	ND	ND	ND	±	ND	ND	ND	ND	ND	±	ND	ND	ND	ND	ND	±	ND	75.52	69.48	59.66	68.22	±	8.00472
Chryso-obtusin	ND	ND	ND	ND	±	ND	ND	ND	ND	ND	±	ND	ND	ND	ND	ND	±	ND	1.033	0.7102	0.7292	0.824133	±	0.181133	2.406	1.565	1.299	1.75667	±	0.577853	2.324	1.394	1.596	1.77133	±	0.489164	63	54.01	46.97	54.66	±	8.03474
Chrysophanol	3.288	3.256	3.184	3.24267	±	0.0532666	14.56	14.09	13.28	13.9767	±	0.647482	20	18.01	16.68	18.23	±	1.6709	21.81	19.06	18.19	19.6867	±	1.88961	47.3	47.75	43.65	46.2333	±	2.24852	31.49	30.76	28.37	30.2067	±	1.63194	13.15	13.72	11.81	12.8933	±	0.980527
Emodin	228	214.6	203	215.5	±	12.5108	73.72	84.35	65.11	74.3933	±	9.63766	46.69	51.95	43.38	47.34	±	4.32182	13.57	14.22	13.26	13.6833	±	0.489932	14.02	13.89	11.9	13.27	±	1.18823	5.461	3.901	3.02	4.12733	±	1.23614	6.828	5.278	4.443	5.51633	±	1.21023
Gluco-obtusifolin	ND	ND	ND	ND	±	ND	ND	ND	ND	ND	±	ND	4.356	2.67	2.19	3.072	±	1.13758	31.1	29.98	32.4	31.16	±	1.21112	204.8	194.32	180	193.04	±	12.4494	228	218.6	225.8	224.133	±	4.91664	60.42	57.06	52.86	56.78	±	3.78777
Aurantio-obtusin	ND	ND	ND	ND	±	ND	ND	ND	ND	ND	±	ND	ND	ND	ND	ND	±	ND	0.4698	0.6639	0.5669	0.56685	±	0.137249	3.926	3.126	3.65	3.56733	±	0.406356	5.521	5.213	4.083	4.939	±	0.757145	356.4	353	227.2	312.2	±	73.6318
Aloe-emodin	ND	ND	ND	ND	±	ND	ND	ND	ND	ND	±	ND	ND	ND	ND	ND	±	ND	ND	ND	ND	ND	±	ND	1.307	1.44	1.676	1.47433	±	0.186881	2.168	1.373	1.819	1.78667	±	0.398485	0.9441	1.101	0.7323	0.9258	±	0.18503
Physcion	6.727	6.745	7.05	6.84067	±	0.181511	9.367	10.47	10.72	10.1857	±	0.719921	8.656	8.582	7.395	8.211	±	0.707645	4.122	3.857	4.487	4.15533	±	0.31632	7.078	6.041	4.8	5.973	±	1.14052	3.223	3.518	3.898	3.54633	±	0.338391	1.845	2.031	1.54	1.80533	±	0.247892
Obtusinfolin	ND	ND	ND	ND	±	ND	0.1491	0.129	0.116	0.131367	±	0.0166764	0.2455	0.207	0.1361	0.1962	±	0.0554939	1.001	1.241	1.045	1.09567	±	0.127771	1.068	1.102	0.9567	1.04223	±	0.0759998	1.259	1.192	1.195	1.21533	±	0.0378462	87.95	81.47	83.91	84.4533	±	3.27276
