# Supplementary material for: Genome-enabled discovery of anthraquinone biosynthesis in Senna tora
Source: Nat Commun. 2020 Nov 18;11:5875. doi: 10.1038/s41467-020-19681-1 (PMC7674472; doi:10.1038/s41467-020-19681-1)
Supplement: Supplementary file 15 — Chem Draw Files [file 41467_2020_19681_MOESM15_ESM.zip]

Archive with 13 entries (13 files):
- Chemdraw for Figure 2B_Aloe-emodin.cdx
- Chemdraw for Figure 2B_Aurantio-obtusin.cdx
- Chemdraw for Figure 2B_Chryso-obtusin.cdx
- Chemdraw for Figure 2B_Chrysophanol.cdx
- Chemdraw for Figure 2B_Emodin.cdx
- Chemdraw for Figure 2B_Gluco-obtusifolin.cdx
- Chemdraw for Figure 2B_Glucoaurantio-obtusin.cdx
- Chemdraw for Figure 2B_Obtusifolin.cdx
- Chemdraw for Figure 2B_Obtusin.cdx
- Chemdraw for Figure 2B_Physcion.cdx
- Chemdraw for Figure 3A.cdx
- Chemdraw for Figure 3B.cdx
- Chemdraw for Figure 3C.cdx
